# Supplementary material for: Span-based single-stage joint entity-relation extraction model
Source: PLoS One. 2023 Feb 7;18(2):e0281055. doi: 10.1371/journal.pone.0281055 (PMC9904475; doi:10.1371/journal.pone.0281055)
Supplement: S1 Dataset — (ZIP) [file pone.0281055.s001.zip]

Archive with 13 entries (11 files):
- duie2.0/
- duie2.0/dev.json
- duie2.0/entity_id.json
- duie2.0/relation_id.json
- duie2.0/schema.json
- duie2.0/train.json
- duie2.0/vocab.txt
- nyt_star/
- nyt_star/ent2id.json
- nyt_star/rel2id.json
- nyt_star/test_triples.json
- nyt_star/train_data.json
- nyt_star/valid_data.json
