# Supplementary material for: Span-based single-stage joint entity-relation extraction model
Source: PLoS One. 2023 Feb 7;18(2):e0281055. doi: 10.1371/journal.pone.0281055 (PMC9904475; doi:10.1371/journal.pone.0281055)
Supplement: S1 Dataset — (ZIP) [file pone.0281055.s001.zip › duie2.0/dev.json]

{"text": "《步步惊心》改编自著名作家桐华的同名清穿小说《甄嬛传》改编自流潋紫所著的同名小说电视剧《何以笙箫默》改编自顾漫同名小说《花千骨》改编自fresh果果同名小说《裸婚时代》是月影兰析创作的一部情感小说《琅琊榜》是根据海宴同名网络小说改编电视剧《宫锁心玉》，又名《宫》《雪豹》，该剧改编自网络小说《特战先驱》《我是特种兵》由红遍网络的小说《最后一颗子弹留给我》改编电视剧《来不及说我爱你》改编自匪我思存同名小说《来不及说我爱你》", "spo_list": [{"predicate": "作者", "object_type": {"@value": "人物"}, "subject_type": "图书作品", "object": {"@value": "顾漫"}, "subject": "何以笙箫默"}, {"predicate": "改编自", "object_type": {"@value": "作品"}, "subject_type": "影视作品", "object": {"@value": "最后一颗子弹留给我"}, "subject": "我是特种兵"}, {"predicate": "作者", "object_type": {"@value": "人物"}, "subject_type": "图书作品", "object": {"@value": "桐华"}, "subject": "步步惊心"}, {"predicate": "作者", "object_type": {"@value": "人物"}, "subject_type": "图书作品", "object": {"@value": "流潋紫"}, "subject": "甄嬛传"}, {"predicate": "作者", "object_type": {"@value": "人物"}, "subject_type": "图书作品", "object": {"@value": "fresh果果"}, "subject": "花千骨"}, {"predicate": "作者", "object_type": {"@value": "人物"}, "subject_type": "图书作品", "object": {"@value": "月影兰析"}, "subject": "裸婚时代"}, {"predicate": "作者", "object_type": {"@value": "人物"}, "subject_type": "图书作品", "object": {"@value": "海宴"}, "subject": "琅琊榜"}, {"predicate": "改编自", "object_type": {"@value": "作品"}, "subject_type": "影视作品", "object": {"@value": "特战先驱"}, "subject": "雪豹"}, {"predicate": "改编自", "object_type": {"@value": "作品"}, "subject_type": "影视作品", "object": {"@value": "来不及说我爱你"}, "subject": "来不及说我爱你"}, {"predicate": "作者", "object_type": {"@value": "人物"}, "subject_type": "图书作品", "object": {"@value": "匪我思存"}, "subject": "来不及说我爱你"}]}
{"text": "摩尔多瓦共和国（摩尔多瓦语：Republica Moldova，英语：Republic of Moldova），简称摩尔多瓦，是位于东南欧的内陆国，与罗马尼亚和乌克兰接壤，首都基希讷乌", "spo_list": [{"predicate": "首都", "object_type": {"@value": "城市"}, "subject_type": "国家", "object": {"@value": "基希讷乌"}, "subject": "摩尔多瓦"}]}
{"text": "2月19日，96岁的资深演员侯焕玲离世，候婆婆一生未嫁，但一直热爱电影，她曾在《回魂夜》和《喜剧之王》等电影饰演婆婆一角，而临终前候婆婆一直说，自己好喜欢电影，好喜欢周星驰", "spo_list": [{"predicate": "编剧", "object_type": {"@value": "人物"}, "subject_type": "影视作品", "object": {"@value": "周星驰"}, "subject": "喜剧之王"}]}
{"text": "这件婚事原本与陈国峻无关，但陈国峻却“欲求配而无由，夜间乃潜入天城公主所居通之", "spo_list": [{"predicate": "丈夫", "object_type": {"@value": "人物"}, "subject_type": "人物", "object": {"@value": "国峻"}, "subject": "天城公主"}, {"predicate": "妻子", "object_type": {"@value": "人物"}, "subject_type": "人物", "object": {"@value": "天城公主"}, "subject": "国峻"}]}
{"text": "情人节大盘约在4亿特工票房1.32拉拉蓝1.05其他没所谓了@0216幻影9527 @朦胧之于暖春 @Jqpiero @娶个明星这么难 @星爷最低调", "spo_list": [{"predicate": "票房", "object_type": {"@value": "Number"}, "subject_type": "影视作品", "object": {"@value": "4亿"}, "subject": "情人节"}]}
{"text": "《父老乡亲》是由是由由中国人民解放军海政文工团创作的军旅歌曲，石顺义作词，王锡仁作曲，范琳琳演唱", "spo_list": [{"predicate": "歌手", "object_type": {"@value": "人物"}, "subject_type": "歌曲", "object": {"@value": "范琳琳"}, "subject": "父老乡亲"}, {"predicate": "国籍", "object_type": {"@value": "国家"}, "subject_type": "人物", "object": {"@value": "中国"}, "subject": "石顺义"}, {"predicate": "作词", "object_type": {"@value": "人物"}, "subject_type": "歌曲", "object": {"@value": "石顺义"}, "subject": "父老乡亲"}, {"predicate": "作曲", "object_type": {"@value": "人物"}, "subject_type": "歌曲", "object": {"@value": "王锡仁"}, "subject": "父老乡亲"}]}
{"text": "2019年2月25日和26日，温氏股份实控人之一、前任董事长温鹏程之妻伍翠珍分别减持公司股票608万股和256万股，成交均价分别为30.78元/股和30.02元/股，共计套现约2.64亿元", "spo_list": [{"predicate": "董事长", "object_type": {"@value": "人物"}, "subject_type": "企业", "object": {"@value": "温鹏程"}, "subject": "温氏股份"}, {"predicate": "丈夫", "object_type": {"@value": "人物"}, "subject_type": "人物", "object": {"@value": "温鹏程"}, "subject": "伍翠珍"}, {"predicate": "妻子", "object_type": {"@value": "人物"}, "subject_type": "人物", "object": {"@value": "伍翠珍"}, "subject": "温鹏程"}]}
{"text": "宋竹范，口腔医生，女，宋竹范主任医师毕业于佳木斯医学院，在国内三甲医院从事口腔科临床工作三十余年，有丰富的口腔科临床工作经验，熟练掌握口腔内科、口腔外科、儿童口腔科各种常见病及多发病的诊治，以及多项口腔矫形技术", "spo_list": [{"predicate": "毕业院校", "object_type": {"@value": "学校"}, "subject_type": "人物", "object": {"@value": "佳木斯医学院"}, "subject": "宋竹范"}]}
{"text": "由江苏艺星影视文化传播有限公司投资，演员赵荀、傅程鹏、程愫、侯梦莎、任柯诺、安雅萍、杨舒、张进、杨山等主演的大型谍战题材电视剧《与狼共舞2》正在江苏卫视", "spo_list": [{"predicate": "主演", "object_type": {"@value": "人物"}, "subject_type": "影视作品", "object": {"@value": "赵荀"}, "subject": "与狼共舞2"}, {"predicate": "主演", "object_type": {"@value": "人物"}, "subject_type": "影视作品", "object": {"@value": "侯梦莎"}, "subject": "与狼共舞2"}, {"predicate": "主演", "object_type": {"@value": "人物"}, "subject_type": "影视作品", "object": {"@value": "任柯诺"}, "subject": "与狼共舞2"}, {"predicate": "主演", "object_type": {"@value": "人物"}, "subject_type": "影视作品", "object": {"@value": "程愫"}, "subject": "与狼共舞2"}, {"predicate": "主演", "object_type": {"@value": "人物"}, "subject_type": "影视作品", "object": {"@value": "傅程鹏"}, "subject": "与狼共舞2"}, {"predicate": "主演", "object_type": {"@value": "人物"}, "subject_type": "影视作品", "object": {"@value": "安雅萍"}, "subject": "与狼共舞2"}, {"predicate": "主演", "object_type": {"@value": "人物"}, "subject_type": "影视作品", "object": {"@value": "杨舒"}, "subject": "与狼共舞2"}, {"predicate": "主演", "object_type": {"@value": "人物"}, "subject_type": "影视作品", "object": {"@value": "张进"}, "subject": "与狼共舞2"}]}
{"text": "科库雷克(RadovanKocurek),出生于1986年2月12日，捷克国籍，身高179厘米，体重72公斤，场上位置前锋，现在效力于贾洛内足球俱乐部", "spo_list": [{"predicate": "国籍", "object_type": {"@value": "国家"}, "subject_type": "人物", "object": {"@value": "捷克"}, "subject": "科库雷克"}]}
{"text": "《外国民间歌曲选》是2004年人民音乐出版社出版的图书，作者是温恒泰", "spo_list": [{"predicate": "作者", "object_type": {"@value": "人物"}, "subject_type": "图书作品", "object": {"@value": "温恒泰"}, "subject": "外国民间歌曲选"}]}
{"text": "平清盛随后在治承四年（1180年）二月迫使高仓天皇退位，拥立自己的孙子，平德子之子即位，是为安德天皇", "spo_list": [{"predicate": "父亲", "object_type": {"@value": "人物"}, "subject_type": "人物", "object": {"@value": "高仓天皇"}, "subject": "安德天皇"}, {"predicate": "母亲", "object_type": {"@value": "人物"}, "subject_type": "人物", "object": {"@value": "平德子"}, "subject": "安德天皇"}, {"predicate": "父亲", "object_type": {"@value": "人物"}, "subject_type": "人物", "object": {"@value": "平德子"}, "subject": "安德天皇"}]}
{"text": "《恋着多喜欢》是梁静茹2005年发行的一首《亲亲》专辑预售单曲，同时也收录在非大陆版的新版《神雕侠侣》原声带中", "spo_list": [{"predicate": "歌手", "object_type": {"@value": "人物"}, "subject_type": "歌曲", "object": {"@value": "梁静茹"}, "subject": "亲亲"}, {"predicate": "歌手", "object_type": {"@value": "人物"}, "subject_type": "歌曲", "object": {"@value": "梁静茹"}, "subject": "恋着多喜欢"}]}
{"text": "今天分享一段很火的bgm，《何以笙箫默》的插曲《好久不见》，视频很短，真的因为只有前奏的谱子呀", "spo_list": [{"predicate": "主题曲", "object_type": {"@value": "歌曲"}, "subject_type": "影视作品", "object": {"@value": "好久不见"}, "subject": "何以笙箫默"}]}
{"text": "赵允弼（1007—1069），宋太宗赵炅之孙，镇恭懿王赵元偓之子", "spo_list": [{"predicate": "朝代", "object_type": {"@value": "Text"}, "subject_type": "历史人物", "object": {"@value": "宋"}, "subject": "赵元偓"}]}
{"text": "嘉兴中润光学科技有限公司于2012年08月27日在嘉兴市工商局经济开发区分局登记成立", "spo_list": [{"predicate": "成立日期", "object_type": {"@value": "Date"}, "subject_type": "机构", "object": {"@value": "2012年08月27日"}, "subject": "嘉兴中润光学科技有限公司"}]}
{"text": "1997年与拍档关咏荷凭借《醉打金枝》在万千星辉颁奖典礼中夺得“最佳惹笑冤家大奖”", "spo_list": [{"predicate": "上映时间", "object_type": {"@value": "Date"}, "subject_type": "影视作品", "object": {"@value": "1997年"}, "subject": "醉打金枝"}, {"predicate": "主演", "object_type": {"@value": "人物"}, "subject_type": "影视作品", "object": {"@value": "关咏荷"}, "subject": "醉打金枝"}]}
{"text": "当然这次旺旺新品营销之所以这么成功，也与产品本身自带热度有关：1)产品拥有知名度旺旺集团起家于1962年成立的宜兰食品，1979年自创品牌“旺旺”(英文名 Want Want)，并打造吉祥物“旺仔", "spo_list": [{"predicate": "成立日期", "object_type": {"@value": "Date"}, "subject_type": "机构", "object": {"@value": "1962年"}, "subject": "旺旺集团"}]}
{"text": "《我的父亲是板凳》是由中国国际电视总公司出品的电视剧，黄文利和张景坤执导，王宝强、陶虹、张子枫、傅程鹏、午马等主演1", "spo_list": [{"predicate": "主演", "object_type": {"@value": "人物"}, "subject_type": "影视作品", "object": {"@value": "午马"}, "subject": "我的父亲是板凳"}, {"predicate": "主演", "object_type": {"@value": "人物"}, "subject_type": "影视作品", "object": {"@value": "王宝强"}, "subject": "我的父亲是板凳"}, {"predicate": "主演", "object_type": {"@value": "人物"}, "subject_type": "影视作品", "object": {"@value": "陶虹"}, "subject": "我的父亲是板凳"}, {"predicate": "主演", "object_type": {"@value": "人物"}, "subject_type": "影视作品", "object": {"@value": "傅程鹏"}, "subject": "我的父亲是板凳"}, {"predicate": "导演", "object_type": {"@value": "人物"}, "subject_type": "影视作品", "object": {"@value": "黄文利"}, "subject": "我的父亲是板凳"}, {"predicate": "主演", "object_type": {"@value": "人物"}, "subject_type": "影视作品", "object": {"@value": "张子枫"}, "subject": "我的父亲是板凳"}, {"predicate": "出品公司", "object_type": {"@value": "企业"}, "subject_type": "影视作品", "object": {"@value": "中国国际电视总公司"}, "subject": "我的父亲是板凳"}]}
{"text": "《玻璃爱情》是2006年播出的剧情电视剧，由 宋祖德、王丽娜等主演", "spo_list": [{"predicate": "上映时间", "object_type": {"@value": "Date"}, "subject_type": "影视作品", "object": {"@value": "2006年"}, "subject": "玻璃爱情"}]}
{"text": "秘鲁共和国（西班牙语：La República del Perú），简称秘鲁（Peru），是南美洲西部的一个国家，北邻厄瓜多尔和哥伦比亚，东与巴西和玻利维亚接壤，南接智利，西濒太平洋", "spo_list": [{"predicate": "官方语言", "object_type": {"@value": "语言"}, "subject_type": "国家", "object": {"@value": "西班牙语"}, "subject": "秘鲁"}]}
{"text": "庞村位于封丘县东14公里处，赵岗镇西2公里，南邻白庄村、东邻马道，距新长公路1公里，阿深高速2.5公里，人口816口，耕地960亩，全村共有村民代表12人，党员23人，庞村2005年荣获双强党支部，2006年先进党支部、2007年先进党支部、2008年新乡市生态文明村、沼气建设先进单位，2009年省级生态文明村、无毒村等荣誉称号", "spo_list": [{"predicate": "人口数量", "object_type": {"@value": "Number"}, "subject_type": "行政区", "object": {"@value": "816口"}, "subject": "庞村"}]}
{"text": "郑大裕，大学本科学历，高级教师，1原海南华侨中学党委书记，现任海口市第一职业中学党委委员校长，海南省教育学会中学生物学教学专委会第四届会员代表大会第四届理事会理事长和常务副理事长的候选人", "spo_list": [{"predicate": "校长", "object_type": {"@value": "人物"}, "subject_type": "学校", "object": {"@value": "郑大裕"}, "subject": "海口市第一职业中学"}]}
{"text": "厦门博乐德平台拍卖有限公司于2015年9月10日在厦门市市场监督管理局登记成立", "spo_list": [{"predicate": "成立日期", "object_type": {"@value": "Date"}, "subject_type": "机构", "object": {"@value": "2015年9月10日"}, "subject": "厦门博乐德平台拍卖有限公司"}]}
{"text": "令狐静，字修齐，天武皇帝刘仪宠妃，成刚小说《最大帝》女主", "spo_list": [{"predicate": "丈夫", "object_type": {"@value": "人物"}, "subject_type": "人物", "object": {"@value": "刘仪"}, "subject": "令狐静"}, {"predicate": "妻子", "object_type": {"@value": "人物"}, "subject_type": "人物", "object": {"@value": "令狐静"}, "subject": "刘仪"}, {"predicate": "作者", "object_type": {"@value": "人物"}, "subject_type": "图书作品", "object": {"@value": "成刚"}, "subject": "最大帝"}]}
{"text": "《淡忘如思，回眸依旧》作者：小懒内容简介：顾箐如曾说，沈思彦 ，因为你，我想看到这个世界", "spo_list": [{"predicate": "作者", "object_type": {"@value": "人物"}, "subject_type": "图书作品", "object": {"@value": "小懒"}, "subject": "淡忘如思，回眸依旧"}]}
{"text": "三、思想内容　　东汉末年，社会动荡，政治混乱 下层文士漂泊蹉跎，游宦无门 《古诗十九首》就产生于这样的时代，表述着同类的境遇和感受 这十九首诗歌，基本是游子思妇之辞 具体而言，离情别绪、人生的失意和无常之感，是《古诗十九首》基本的情感内容 　　清人陈祚明《采菽堂古诗选》对此有一段非常准确的评价说：“《十九首》所以为千古至文者，以能言人同有之情也 人情莫不思得志，而得志者有几", "spo_list": [{"predicate": "朝代", "object_type": {"@value": "Text"}, "subject_type": "历史人物", "object": {"@value": "清"}, "subject": "陈祚明"}, {"predicate": "作者", "object_type": {"@value": "人物"}, "subject_type": "图书作品", "object": {"@value": "陈祚明"}, "subject": "采菽堂古诗选"}]}
{"text": "烂片过度炒作也就罢了，唐山大地震，您华谊兄弟就别炒作了，这题材，这原著，这导演，踏踏实实的干就成了，千万别瞎折腾了首先 我要向冯导脱帽致敬", "spo_list": [{"predicate": "出品公司", "object_type": {"@value": "企业"}, "subject_type": "影视作品", "object": {"@value": "华谊兄弟"}, "subject": "唐山大地震"}]}
{"text": "《柳公权玄秘塔碑集字贴》是2005年湖南美术出版社出版的图书，作者是魏海田", "spo_list": [{"predicate": "作者", "object_type": {"@value": "人物"}, "subject_type": "图书作品", "object": {"@value": "魏海田"}, "subject": "柳公权玄秘塔碑集字贴"}]}
{"text": "贾斯蒂斯·温斯洛（Justise Winslow），1996年3月26日出生于美国德克萨斯州休斯敦（Houston, TX），美国职业篮球运动员，司职得分后卫/小前锋，效力于NBA迈阿密热火队", "spo_list": [{"predicate": "国籍", "object_type": {"@value": "国家"}, "subject_type": "人物", "object": {"@value": "美国"}, "subject": "贾斯蒂斯·温斯洛"}]}
{"text": "刘细君（前140——前87），西汉江都王刘建之女，汉武帝刘彻的最新侄孙女,史称其为“江都公主”", "spo_list": [{"predicate": "父亲", "object_type": {"@value": "人物"}, "subject_type": "人物", "object": {"@value": "江都王刘建"}, "subject": "细君"}, {"predicate": "朝代", "object_type": {"@value": "Text"}, "subject_type": "历史人物", "object": {"@value": "西汉"}, "subject": "刘彻"}, {"predicate": "朝代", "object_type": {"@value": "Text"}, "subject_type": "历史人物", "object": {"@value": "西汉"}, "subject": "刘细君"}, {"predicate": "父亲", "object_type": {"@value": "人物"}, "subject_type": "人物", "object": {"@value": "刘建"}, "subject": "刘细君"}, {"predicate": "朝代", "object_type": {"@value": "Text"}, "subject_type": "历史人物", "object": {"@value": "西汉"}, "subject": "刘建"}]}
{"text": "傻的好幸福是许绍洋演唱的一首歌曲，所属专辑：《傻的可以》曲：梁介洋 词：小虫", "spo_list": [{"predicate": "所属专辑", "object_type": {"@value": "音乐专辑"}, "subject_type": "歌曲", "object": {"@value": "傻的可以"}, "subject": "傻的好幸福"}, {"predicate": "作词", "object_type": {"@value": "人物"}, "subject_type": "歌曲", "object": {"@value": "小虫"}, "subject": "傻的好幸福"}, {"predicate": "作曲", "object_type": {"@value": "人物"}, "subject_type": "歌曲", "object": {"@value": "梁介洋"}, "subject": "傻的好幸福"}, {"predicate": "歌手", "object_type": {"@value": "人物"}, "subject_type": "歌曲", "object": {"@value": "许绍洋"}, "subject": "傻的好幸福"}]}
{"text": "除了电影，大火的《花游记》也让李昇基在一退伍，马上以华丽的旋转重新回到一线男星的行列", "spo_list": [{"predicate": "主演", "object_type": {"@value": "人物"}, "subject_type": "影视作品", "object": {"@value": "李昇基"}, "subject": "花游记"}]}
{"text": "《末日迷踪》是由维克·阿姆斯特朗执导，尼古拉斯·凯奇、查德·迈克尔·墨瑞、卡西·汤普森等主演的灾难片", "spo_list": [{"predicate": "导演", "object_type": {"@value": "人物"}, "subject_type": "影视作品", "object": {"@value": "维克·阿姆斯特朗"}, "subject": "末日迷踪"}, {"predicate": "主演", "object_type": {"@value": "人物"}, "subject_type": "影视作品", "object": {"@value": "尼古拉斯·凯奇"}, "subject": "末日迷踪"}]}
{"text": "人物经历巴特，1985年毕业于包头医学院临床医学系，2001年获内蒙古医学院大学学士学位", "spo_list": [{"predicate": "毕业院校", "object_type": {"@value": "学校"}, "subject_type": "人物", "object": {"@value": "包头医学院"}, "subject": "巴特"}]}
{"text": "根据启信宝的数据显示，泡泡玛特主体公司北京泡泡玛特文化创意有限公司，法定代表人为王宁，该公司曾于2017年2月登陆新三板，在2019年4月终止挂牌", "spo_list": [{"predicate": "董事长", "object_type": {"@value": "人物"}, "subject_type": "企业", "object": {"@value": "王宁"}, "subject": "北京泡泡玛特文化创意"}]}
{"text": "2007年，韩国vassen公司生产的隐形眼镜在日韩获得销售冠军", "spo_list": [{"predicate": "总部地点", "object_type": {"@value": "地点"}, "subject_type": "企业", "object": {"@value": "韩国"}, "subject": "vassen"}]}
{"text": "2014年8月，常来离开濮阳的营销圈来到郑州，在合伙人的协助下注册创立大卫博士有限公司", "spo_list": [{"predicate": "创始人", "object_type": {"@value": "人物"}, "subject_type": "企业", "object": {"@value": "常来"}, "subject": "大卫博士有限公司"}, {"predicate": "成立日期", "object_type": {"@value": "Date"}, "subject_type": "机构", "object": {"@value": "2014年8月"}, "subject": "大卫博士有限公司"}]}
{"text": "●《首席执行官》2002年该片由吴天明执导，以海尔集团首席执行官张瑞敏为创作原型，讲述了一群中华民族的优秀儿女，胸怀振兴民族工业的大志，17年如一日奋力拼搏，把一个欠债百万元、濒临倒闭的集体小厂发展成为全球销售额602亿元人民币的大型跨国企业的辉煌经历", "spo_list": [{"predicate": "导演", "object_type": {"@value": "人物"}, "subject_type": "影视作品", "object": {"@value": "吴天明"}, "subject": "首席执行官"}]}
{"text": "摩根·罗伯森，海员出身，纪实作家 1898年发表了名为《徒劳无功》的航海题材小说，情节与泰坦尼克号事件几乎一模一样 船难之后，罗伯森收到数以百计的来自孤儿寡母的哭诉信，指责他小说中的恶毒诅咒才使得他们的亲人遭此灾难 未久罗伯森离奇自杀米尔维纳·迪恩 最后一位幸存者，于2009年辞世，享年97岁 事故发生时，她还是一个婴儿，被带上救生艇得救", "spo_list": [{"predicate": "作者", "object_type": {"@value": "人物"}, "subject_type": "图书作品", "object": {"@value": "摩根·罗伯森"}, "subject": "徒劳无功"}]}
{"text": "吴栋，男，1964年12月，汉族，中国农工民主党党员，任陕西省医学会眼科学会委员，陕西省防盲技术指导组成员，陕西省科技计划评审专家", "spo_list": [{"predicate": "国籍", "object_type": {"@value": "国家"}, "subject_type": "人物", "object": {"@value": "中国"}, "subject": "吴栋"}]}
{"text": "年11月，推出第十三张专辑《现在进行式》，在这张演唱会+新歌的专辑里，收录了郑智化2006年全新创作的新歌《现在进行式》以及2004年的作品《英雄之歌》，并与2005年的演唱会的原声CD一并发行", "spo_list": [{"predicate": "歌手", "object_type": {"@value": "人物"}, "subject_type": "歌曲", "object": {"@value": "郑智化"}, "subject": "现在进行式"}]}
{"text": "（由南京大学校长、校学位评定委员会主任陈骏向吴伯雄颁授学位证书", "spo_list": [{"predicate": "校长", "object_type": {"@value": "人物"}, "subject_type": "学校", "object": {"@value": "陈骏"}, "subject": "南京大学"}]}
{"text": "2015年，参演丁仰国执导的电视剧《来自草原的你》（又名《我在锡林郭勒等你》）", "spo_list": [{"predicate": "导演", "object_type": {"@value": "人物"}, "subject_type": "影视作品", "object": {"@value": "丁仰国"}, "subject": "来自草原的你"}]}
{"text": "这方面经典的例子就是《红海行动》这部影片了，完全是靠后期口碑硬生生把它推上了36.5亿的票房，排名中国电影票房榜第五名", "spo_list": [{"predicate": "票房", "object_type": {"@value": "Number"}, "subject_type": "影视作品", "object": {"@value": "36.5亿"}, "subject": "红海行动"}]}
{"text": "《玄殇神剑》是乾坤太极创作的网络小说，发表于17K小说网", "spo_list": [{"predicate": "作者", "object_type": {"@value": "人物"}, "subject_type": "图书作品", "object": {"@value": "乾坤太极"}, "subject": "玄殇神剑"}]}
{"text": "李世农所在的牢房共关了5个人，其中就有新中国成立后曾担任过江苏省委常务书记和第一书记的刘顺元，他是山东人，毕业于北京师范大学，当时在党中央机关工作", "spo_list": [{"predicate": "毕业院校", "object_type": {"@value": "学校"}, "subject_type": "人物", "object": {"@value": "北京师范大学"}, "subject": "刘顺元"}]}
{"text": "第二部   《当你沉睡时》是由吴忠焕执导，朴惠莲编剧，李钟硕、裴秀智主演的悬疑爱情剧，于2017年9月27日在韩国SBS电视台首播，没有厉害的父母做靠山，没有了不起的学历和人脉，同时也没有伟大使命感的检察官，用一句话说就是“放升检”，这个放弃升职的检察官是丁宰璨（李钟硕饰）", "spo_list": [{"predicate": "上映时间", "object_type": {"inArea": "地点", "@value": "Date"}, "subject_type": "影视作品", "object": {"inArea": "韩国", "@value": "2017年9月27日"}, "subject": "当你沉睡时"}, {"predicate": "主演", "object_type": {"@value": "人物"}, "subject_type": "影视作品", "object": {"@value": "李钟硕"}, "subject": "当你沉睡时"}, {"predicate": "导演", "object_type": {"@value": "人物"}, "subject_type": "影视作品", "object": {"@value": "吴忠焕"}, "subject": "当你沉睡时"}, {"predicate": "出品公司", "object_type": {"@value": "企业"}, "subject_type": "影视作品", "object": {"@value": "韩国SBS电视台"}, "subject": "当你沉睡时"}, {"predicate": "主演", "object_type": {"@value": "人物"}, "subject_type": "影视作品", "object": {"@value": "裴秀智"}, "subject": "当你沉睡时"}, {"predicate": "编剧", "object_type": {"@value": "人物"}, "subject_type": "影视作品", "object": {"@value": "朴惠莲"}, "subject": "当你沉睡时"}]}
{"text": "功夫之王、倩女幽魂、铜雀台、夜孔雀主要成就：第16届华语电影传媒大奖最受瞩目女演员、第5届澳门国际电影节最佳女主角、GMIC X 2017非凡盛典“GMIC互联网时代电影人物”、入围第40届蒙特利尔国际电影节最佳女演员奖、入围第20届上海国际电影节金爵奖最佳女演员奖、2016年当选“中国80后十大影响力人物”刘亦菲清纯灵气、气质独特，具有典型的江南女子气质，让人过目难忘", "spo_list": [{"predicate": "主演", "object_type": {"@value": "人物"}, "subject_type": "影视作品", "object": {"@value": "刘亦菲"}, "subject": "倩女幽魂"}, {"predicate": "获奖", "object_type": {"onDate": "Date", "@value": "奖项"}, "subject_type": "娱乐人物", "object": {"onDate": "2016年", "@value": "中国80后十大影响力人物"}, "subject": "刘亦菲"}]}
{"text": "今日(11月30日)下午15时30分，港星@陈浩民 在香港铜锣湾圣保禄医院召开记会向传媒宣布妻子蒋丽莎剖腹生女 据悉，女婴重六磅半(约重6斤)，取名为陈雅薷(音同儒)，陈浩民形容女儿出生后非常活泼好动，更笑言女儿样子似自己", "spo_list": [{"predicate": "母亲", "object_type": {"@value": "人物"}, "subject_type": "人物", "object": {"@value": "蒋丽莎"}, "subject": "陈雅薷"}, {"predicate": "丈夫", "object_type": {"@value": "人物"}, "subject_type": "人物", "object": {"@value": "陈浩民"}, "subject": "蒋丽莎"}, {"predicate": "妻子", "object_type": {"@value": "人物"}, "subject_type": "人物", "object": {"@value": "蒋丽莎"}, "subject": "陈浩民"}]}
{"text": "简介《爱的规则》是华语乐坛新秀小北第一张独创专辑《向阳花》专辑曲目之一，势如破竹，冲击华语乐坛", "spo_list": [{"predicate": "歌手", "object_type": {"@value": "人物"}, "subject_type": "歌曲", "object": {"@value": "小北"}, "subject": "爱的规则"}, {"predicate": "所属专辑", "object_type": {"@value": "音乐专辑"}, "subject_type": "歌曲", "object": {"@value": "向阳花"}, "subject": "爱的规则"}]}
{"text": "成立于今年8月的全联青委会青年理论学习小组，为了贯彻全联领导对青年理论学习小组的指示精神，加快工作进度，近日，该理论学习小组组长、华讯方舟科技有限公司董事长吴光胜和副组长、辽宁省青创创业服务集团有限公司董事长李晶晶，以及副组长、金陵金箔股份有限公司董事长江楠，锵锵三人共聚华讯方舟集团党建会议室，以相互学习的方式开篇了理论学习小组的“第一堂课", "spo_list": [{"predicate": "董事长", "object_type": {"@value": "人物"}, "subject_type": "企业", "object": {"@value": "吴光胜"}, "subject": "华讯方舟"}]}
{"text": "《独孤后宫之第一岳父》，作者絮千回，17k小说网连载历史穿越小说", "spo_list": [{"predicate": "作者", "object_type": {"@value": "人物"}, "subject_type": "图书作品", "object": {"@value": "絮千回"}, "subject": "独孤后宫之第一岳父"}]}
{"text": "536成都位于四川盆地西部，成都平原腹地，境内地势平坦、河网纵横、物产丰富、农业发达，属亚热带季风性湿润气候，自古享有“天府之国”的美誉", "spo_list": [{"predicate": "气候", "object_type": {"@value": "气候"}, "subject_type": "行政区", "object": {"@value": "亚热带季风性湿润气候"}, "subject": "成都"}]}
{"text": "66第三次张恨水认识了春明女中一个名叫周淑云的女学生，她爱读张恨水的小说，张恨水也非常喜欢她，于是便娶她做了外室，张恨水给周淑云改名叫周南", "spo_list": [{"predicate": "妻子", "object_type": {"@value": "人物"}, "subject_type": "人物", "object": {"@value": "周南"}, "subject": "张恨水"}, {"predicate": "丈夫", "object_type": {"@value": "人物"}, "subject_type": "人物", "object": {"@value": "张恨水"}, "subject": "周南"}, {"predicate": "丈夫", "object_type": {"@value": "人物"}, "subject_type": "人物", "object": {"@value": "张恨水"}, "subject": "周淑云"}, {"predicate": "妻子", "object_type": {"@value": "人物"}, "subject_type": "人物", "object": {"@value": "周淑云"}, "subject": "张恨水"}]}
{"text": "韩小娟，女，毕业于中国八大美院之一的西安美术学院中国画专业", "spo_list": [{"predicate": "毕业院校", "object_type": {"@value": "学校"}, "subject_type": "人物", "object": {"@value": "西安美术学院"}, "subject": "韩小娟"}]}
{"text": "2005年10月，陈维蕊随丈夫回到上海，她人生的另一篇章从此翻开，从母亲郑明明手中接受蒙妮坦国际集团，升任CEO，负责集团行政管理、业务开发、市场和销售策划，巩固集团在国内的业务，并积极拓展海外市场", "spo_list": [{"predicate": "母亲", "object_type": {"@value": "人物"}, "subject_type": "人物", "object": {"@value": "郑明明"}, "subject": "陈维蕊"}]}
{"text": "87红楼梦1987年首播的央视版《红楼梦》是中央电视台和中国电视剧制作中心根据中国古典文学名著《红楼梦》摄制的一部古装连续剧", "spo_list": [{"predicate": "简称", "object_type": {"@value": "Text"}, "subject_type": "机构", "object": {"@value": "央视"}, "subject": "中央电视台"}, {"predicate": "上映时间", "object_type": {"@value": "Date"}, "subject_type": "影视作品", "object": {"@value": "1987年"}, "subject": "红楼梦"}, {"predicate": "出品公司", "object_type": {"@value": "企业"}, "subject_type": "影视作品", "object": {"@value": "中国电视剧制作中心"}, "subject": "红楼梦"}, {"predicate": "出品公司", "object_type": {"@value": "企业"}, "subject_type": "影视作品", "object": {"@value": "中央电视台"}, "subject": "红楼梦"}]}
{"text": "（曹真之子）曹彦", "spo_list": [{"predicate": "父亲", "object_type": {"@value": "人物"}, "subject_type": "人物", "object": {"@value": "曹真"}, "subject": "曹彦"}]}
{"text": "周雨楼整日生活在恐惧和猜疑之中，生活似乎陷入了混乱的黑洞……56分集剧情演职员表职员表演员表角色介绍幕后花絮电视剧《亲爱的，对不起》是韩国演员朱镇模拍摄的第二部中国电视剧", "spo_list": [{"predicate": "主演", "object_type": {"@value": "人物"}, "subject_type": "影视作品", "object": {"@value": "朱镇模"}, "subject": "亲爱的，对不起"}]}
{"text": "（姐是分隔线）   “如忆，”离歌笑坐在坟前，指尖划过墓碑上“爱妻荆如忆之墓”几个大字，“我该怎么做，三娘…”   离歌笑低叹一声，开了酒，缓缓倒在碑前，很快沁进土里，那么，他对如忆的感情，又是否能够埋在心里…   不知道坐了多久…", "spo_list": [{"predicate": "丈夫", "object_type": {"@value": "人物"}, "subject_type": "人物", "object": {"@value": "离歌笑"}, "subject": "荆如忆"}, {"predicate": "妻子", "object_type": {"@value": "人物"}, "subject_type": "人物", "object": {"@value": "荆如忆"}, "subject": "离歌笑"}]}
{"text": "《超级巨声》是香港TVB2009年倾力打造的综艺歌唱比赛真人秀节目，粤语“巨声”与“巨星”读音相近，体现了本节目希望发掘“好声音”的宗旨 本节目将由2009年7月19日起每周日晚22：00-23：30在TVB翡翠台播出", "spo_list": [{"predicate": "上映时间", "object_type": {"@value": "Date"}, "subject_type": "影视作品", "object": {"@value": "2009年7月19日"}, "subject": "超级巨声"}]}
{"text": "《女子特案组》是杨亚安执导的一部都市警匪剧，由赵子惠 、郭昊伦、娄艺潇主演1", "spo_list": [{"predicate": "主演", "object_type": {"@value": "人物"}, "subject_type": "影视作品", "object": {"@value": "娄艺潇"}, "subject": "女子特案组"}, {"predicate": "主演", "object_type": {"@value": "人物"}, "subject_type": "影视作品", "object": {"@value": "赵子惠"}, "subject": "女子特案组"}, {"predicate": "导演", "object_type": {"@value": "人物"}, "subject_type": "影视作品", "object": {"@value": "杨亚安"}, "subject": "女子特案组"}, {"predicate": "主演", "object_type": {"@value": "人物"}, "subject_type": "影视作品", "object": {"@value": "郭昊伦"}, "subject": "女子特案组"}]}
{"text": "然后我们再来看舜，舜的名字叫做重华，《史记》记载“重华父曰瞽叟，瞽叟父曰桥牛，桥牛父曰句望，句望父曰敬康，敬康父曰穷蝉，穷蝉父曰帝颛顼，颛顼父曰昌意：以至舜七世矣", "spo_list": [{"predicate": "父亲", "object_type": {"@value": "人物"}, "subject_type": "人物", "object": {"@value": "穷蝉"}, "subject": "敬康"}, {"predicate": "父亲", "object_type": {"@value": "人物"}, "subject_type": "人物", "object": {"@value": "瞽叟"}, "subject": "舜"}]}
{"text": "《武当弟子在异界》是自韵创作的网络小说，发表于17K小说网", "spo_list": [{"predicate": "作者", "object_type": {"@value": "人物"}, "subject_type": "图书作品", "object": {"@value": "自韵"}, "subject": "武当弟子在异界"}]}
{"text": "唐佳老老实实的做了差不多20年的武术指导，才在1982年转做了导演，但是也只导演过《少林传人》、《少林子弟》和《三闯少林》三部片，但是在每部片里都玩出了不少花样，《少林传人》里的十八罗汉阵和《三闯少林》里的板凳阵尤为经典", "spo_list": [{"predicate": "导演", "object_type": {"@value": "人物"}, "subject_type": "影视作品", "object": {"@value": "唐佳"}, "subject": "少林传人"}, {"predicate": "导演", "object_type": {"@value": "人物"}, "subject_type": "影视作品", "object": {"@value": "唐佳"}, "subject": "三闯少林"}]}
{"text": "在这《生活智库丛书·猫咪心事1:猫咪行为问答》中，猫咪专家雅顿·摩尔深入浅出地向你解释他们的想法以及行为背后的秘密", "spo_list": [{"predicate": "作者", "object_type": {"@value": "人物"}, "subject_type": "图书作品", "object": {"@value": "雅顿·摩尔"}, "subject": "猫咪心事"}]}
{"text": "你一定很爱他，陈伟作词作曲，黑龙、王璐岢演唱的歌曲", "spo_list": [{"predicate": "作曲", "object_type": {"@value": "人物"}, "subject_type": "歌曲", "object": {"@value": "陈伟"}, "subject": "你一定很爱他"}, {"predicate": "歌手", "object_type": {"@value": "人物"}, "subject_type": "歌曲", "object": {"@value": "王璐岢"}, "subject": "你一定很爱他"}, {"predicate": "歌手", "object_type": {"@value": "人物"}, "subject_type": "歌曲", "object": {"@value": "黑龙"}, "subject": "你一定很爱他"}, {"predicate": "作词", "object_type": {"@value": "人物"}, "subject_type": "歌曲", "object": {"@value": "陈伟"}, "subject": "你一定很爱他"}]}
{"text": "《阿黛尔的生活》是改编自法国作家朱莉·马洛的漫画《蓝色是一种暖色调》，由阿布戴·柯西胥执导，蕾雅·赛杜、阿黛尔·艾克阿切波洛斯主演的爱情电影", "spo_list": [{"predicate": "导演", "object_type": {"@value": "人物"}, "subject_type": "影视作品", "object": {"@value": "阿布戴·柯西胥"}, "subject": "阿黛尔的生活"}, {"predicate": "主演", "object_type": {"@value": "人物"}, "subject_type": "影视作品", "object": {"@value": "蕾雅·赛杜"}, "subject": "阿黛尔的生活"}, {"predicate": "改编自", "object_type": {"@value": "作品"}, "subject_type": "影视作品", "object": {"@value": "蓝色是一种暖色调"}, "subject": "阿黛尔的生活"}]}
{"text": "《再见时光》五年前就开始筹备，直到2015年才开机，80后新生代导演薛贤坚自编自导，甚至于为了营造场景感，放弃了摄影棚，而是把整个剧组搬到了自己的母校福清华侨中学实地拍摄，慢工出细活花上几年时间就为了自己的处女作", "spo_list": [{"predicate": "编剧", "object_type": {"@value": "人物"}, "subject_type": "影视作品", "object": {"@value": "薛贤坚"}, "subject": "再见时光"}, {"predicate": "导演", "object_type": {"@value": "人物"}, "subject_type": "影视作品", "object": {"@value": "薛贤坚"}, "subject": "再见时光"}]}
{"text": "歌曲《南飞雁》收录于《新贵妃醉酒》专辑中", "spo_list": [{"predicate": "所属专辑", "object_type": {"@value": "音乐专辑"}, "subject_type": "歌曲", "object": {"@value": "新贵妃醉酒"}, "subject": "南飞雁"}]}
{"text": "幕后制作团队请来导演史蒂芬艾略特的菁英班底，包括摄影指导史蒂夫温登（新片《特种部队2：正面对决》、《玩命关头5》）；制作设计乔治李德尔（《极光追杀令》、《血世纪》）；《沙漠妖姬》奥斯卡金奖服装设计丽兹加登纳（《不可能的任务2》、《机战未来》）；剪辑苏布兰尼（《沙漠妖姬》、 《迷情追缉令》）；以及配乐盖葛罗斯（《沙漠妖姬》）", "spo_list": [{"predicate": "导演", "object_type": {"@value": "人物"}, "subject_type": "影视作品", "object": {"@value": "史蒂芬艾略特"}, "subject": "沙漠妖姬"}]}
{"text": "山东金天牛矿山机械有限公司成立于2006年11月，注册资金580万元，是由新矿集团协庄煤矿原多种经营公司副总牛之平等出资设立的有限责任公司", "spo_list": [{"predicate": "成立日期", "object_type": {"@value": "Date"}, "subject_type": "机构", "object": {"@value": "2006年11月"}, "subject": "山东金天牛矿山机械有限公司"}, {"predicate": "注册资本", "object_type": {"@value": "Number"}, "subject_type": "企业", "object": {"@value": "580万元"}, "subject": "山东金天牛矿山机械有限公司"}]}
{"text": "彪悍的人生不需要解释，只需要肖飞珠来诠释，请小伙伴们关注《妃常爱钱》~~", "spo_list": [{"predicate": "主角", "object_type": {"@value": "人物"}, "subject_type": "文学作品", "object": {"@value": "肖飞珠"}, "subject": "妃常爱钱"}]}
{"text": "今天刚好是胡可生日，沙溢准点发文为老婆庆生，一如既往的那种感人的肉麻“生日快乐我的宝贝”", "spo_list": [{"predicate": "丈夫", "object_type": {"@value": "人物"}, "subject_type": "人物", "object": {"@value": "沙溢"}, "subject": "胡可"}, {"predicate": "妻子", "object_type": {"@value": "人物"}, "subject_type": "人物", "object": {"@value": "胡可"}, "subject": "沙溢"}]}
{"text": "【环球网报道 实习记者 杨菲菲】据韩联社2月24日报道，韩国总统文在寅夫人金正淑亲自为美国总统特朗普之女伊万卡设计了一双“丝绸室内拖鞋”，并在23日的招待晚宴上将这双拖鞋送给了伊万卡", "spo_list": [{"predicate": "妻子", "object_type": {"@value": "人物"}, "subject_type": "人物", "object": {"@value": "金正淑"}, "subject": "文在寅"}, {"predicate": "国籍", "object_type": {"@value": "国家"}, "subject_type": "人物", "object": {"@value": "韩国"}, "subject": "金正淑"}, {"predicate": "丈夫", "object_type": {"@value": "人物"}, "subject_type": "人物", "object": {"@value": "文在寅"}, "subject": "金正淑"}]}
{"text": "广发基金管理有限公司成立于2003年8月，是经中国证监会批准设立的专业基金管理公司，总部设在广州，公司注册资本金1.2688亿元人民币", "spo_list": [{"predicate": "成立日期", "object_type": {"@value": "Date"}, "subject_type": "机构", "object": {"@value": "2003年8月"}, "subject": "广发基金管理有限公司"}, {"predicate": "注册资本", "object_type": {"@value": "Number"}, "subject_type": "企业", "object": {"@value": "1.2688亿元人民币"}, "subject": "广发基金管理有限公司"}, {"predicate": "总部地点", "object_type": {"@value": "地点"}, "subject_type": "企业", "object": {"@value": "广州"}, "subject": "广发基金管理有限公司"}]}
{"text": "还看见一盒 由张恨水改编的 金粉世家 续集(红粉世家)可惜的是不是洁儿演的要不然也给俺抱跑了! 嘻嘻~", "spo_list": [{"predicate": "编剧", "object_type": {"@value": "人物"}, "subject_type": "影视作品", "object": {"@value": "张恨水"}, "subject": "红粉世家"}, {"predicate": "作者", "object_type": {"@value": "人物"}, "subject_type": "图书作品", "object": {"@value": "张恨水"}, "subject": "红粉世家"}]}
{"text": "7月31日，古装轻喜剧《少年大钦差》首播，舒畅出演了身负血海深仇的冷艳女侠徐莲一角，准确把握这一台词较少而内心复杂的清冷角色对舒畅是一个挑战36", "spo_list": [{"predicate": "主演", "object_type": {"@value": "人物"}, "subject_type": "影视作品", "object": {"@value": "舒畅"}, "subject": "少年大钦差"}, {"predicate": "上映时间", "object_type": {"@value": "Date"}, "subject_type": "影视作品", "object": {"@value": "7月31日"}, "subject": "少年大钦差"}]}
{"text": "《明早起飞》是由明太鱼作词，满江作曲，戴娆演唱的一首歌曲", "spo_list": [{"predicate": "作曲", "object_type": {"@value": "人物"}, "subject_type": "歌曲", "object": {"@value": "满江"}, "subject": "明早起飞"}, {"predicate": "作词", "object_type": {"@value": "人物"}, "subject_type": "歌曲", "object": {"@value": "明太鱼"}, "subject": "明早起飞"}, {"predicate": "歌手", "object_type": {"@value": "人物"}, "subject_type": "歌曲", "object": {"@value": "戴娆"}, "subject": "明早起飞"}]}
{"text": "年1月月星集团董事长兼总裁丁佐宏先生荣任香港中国商会首任理事会常务副会长", "spo_list": [{"predicate": "董事长", "object_type": {"@value": "人物"}, "subject_type": "企业", "object": {"@value": "丁佐宏先生"}, "subject": "月星集团"}]}
{"text": "《古董相机收藏与鉴赏》是由高继生、高峻岭编著，浙江科学技术出版社出版的一本书籍", "spo_list": [{"predicate": "作者", "object_type": {"@value": "人物"}, "subject_type": "图书作品", "object": {"@value": "高峻岭"}, "subject": "古董相机收藏与鉴赏"}, {"predicate": "作者", "object_type": {"@value": "人物"}, "subject_type": "图书作品", "object": {"@value": "高继生"}, "subject": "古董相机收藏与鉴赏"}]}
{"text": "之后义诠的侧室纪良子生下了足利幕府3代将军足利义满和足利满诠，由幸子作为嫡母养育长大", "spo_list": [{"predicate": "母亲", "object_type": {"@value": "人物"}, "subject_type": "人物", "object": {"@value": "纪良子"}, "subject": "足利义满"}]}
{"text": "美的集团的创始人叫做何享健，何享健不仅是中国有名的富豪还是中国富豪中出了名的慈善家，何享健还在去年以为75亿元的捐款额获得了“中国首善”的荣誉", "spo_list": [{"predicate": "创始人", "object_type": {"@value": "人物"}, "subject_type": "企业", "object": {"@value": "何享健"}, "subject": "美的集团"}]}
{"text": "晚安沙发08824的价格关于晚安沙发的价格其实根据地区不同是不一样的，建议你可以根据当地专卖店的价格为准，不过晚安的沙发质量很不错的，湖南省晚安家居实业有限公司，始创于1986年，是一家集研发、生产、销售于一体，产品覆盖床垫、沙发、软床、实木套房、定制家具等系列的大型家居企业 晚安系旗下现拥有10余家子公司，在华中、华南、华北等区域建有多个现代化生产基地，远销至欧美日本、澳大利亚阿拉伯等国家", "spo_list": [{"predicate": "成立日期", "object_type": {"@value": "Date"}, "subject_type": "机构", "object": {"@value": "1986年"}, "subject": "湖南省晚安家居实业有限公司"}]}
{"text": "百变女神南笙加盟的优酷土豆自制网络喜剧《头号绯闻》，近日首发两支人物和概念款预告片，并在官微放出Q版可爱单人海报", "spo_list": [{"predicate": "主演", "object_type": {"@value": "人物"}, "subject_type": "影视作品", "object": {"@value": "南笙"}, "subject": "头号绯闻"}]}
{"text": "2、2008年，网易公司及老板丁磊共为汶川地震灾区捐款1200万元", "spo_list": [{"predicate": "董事长", "object_type": {"@value": "人物"}, "subject_type": "企业", "object": {"@value": "丁磊"}, "subject": "网易公司"}]}
{"text": "上海聚润化工有限公司1位于上海市嘉定区南翔经济开发区嘉绣路，是专业生产加工各类船舶漆、重防腐涂料系列油漆的公司", "spo_list": [{"predicate": "总部地点", "object_type": {"@value": "地点"}, "subject_type": "企业", "object": {"@value": "上海"}, "subject": "上海聚润化工有限公司"}]}
{"text": "悦动智能电器有限公司于2012年12月11日在乐清市市场监督管理局登记成立", "spo_list": [{"predicate": "成立日期", "object_type": {"@value": "Date"}, "subject_type": "机构", "object": {"@value": "2012年12月11日"}, "subject": "悦动智能电器有限公司"}]}
{"text": "作词：林夕 　　作曲：黄国伦　　主唱：黎明  黎明这首是电影《半生缘》的主题曲，歌和电影一样压抑，一样的沉重", "spo_list": [{"predicate": "作曲", "object_type": {"@value": "人物"}, "subject_type": "歌曲", "object": {"@value": "黄国伦"}, "subject": "半生缘"}, {"predicate": "歌手", "object_type": {"@value": "人物"}, "subject_type": "歌曲", "object": {"@value": "黎明"}, "subject": "半生缘"}]}
{"text": "《东华春理发厅》改编自阮光民的同名漫画，是由蔡东文执导，阮光民编剧，六月、刘至翰、曾少宗、杨雅筑、李至正等主演的时装言情剧", "spo_list": [{"predicate": "作者", "object_type": {"@value": "人物"}, "subject_type": "图书作品", "object": {"@value": "阮光民"}, "subject": "东华春理发厅"}, {"predicate": "主演", "object_type": {"@value": "人物"}, "subject_type": "影视作品", "object": {"@value": "杨雅筑"}, "subject": "东华春理发厅"}, {"predicate": "编剧", "object_type": {"@value": "人物"}, "subject_type": "影视作品", "object": {"@value": "阮光民"}, "subject": "东华春理发厅"}, {"predicate": "主演", "object_type": {"@value": "人物"}, "subject_type": "影视作品", "object": {"@value": "六月"}, "subject": "东华春理发厅"}, {"predicate": "主演", "object_type": {"@value": "人物"}, "subject_type": "影视作品", "object": {"@value": "李至正"}, "subject": "东华春理发厅"}, {"predicate": "主演", "object_type": {"@value": "人物"}, "subject_type": "影视作品", "object": {"@value": "曾少宗"}, "subject": "东华春理发厅"}, {"predicate": "导演", "object_type": {"@value": "人物"}, "subject_type": "影视作品", "object": {"@value": "蔡东文"}, "subject": "东华春理发厅"}, {"predicate": "主演", "object_type": {"@value": "人物"}, "subject_type": "影视作品", "object": {"@value": "刘至翰"}, "subject": "东华春理发厅"}]}
{"text": "二、优速快递成立于2009年的优速快递，最令人不解的是，身为一家快递公司，运输方式却喜欢被其它同行“捎带", "spo_list": [{"predicate": "成立日期", "object_type": {"@value": "Date"}, "subject_type": "机构", "object": {"@value": "2009年"}, "subject": "优速快递"}]}
{"text": "‖|—两部成人童话故事‖—HBO|Game of Thrones - Season8，权力的游戏第八季|最终季还只剩6集的《权力的游戏》第八季最终季要到19年才能播出 ，黑客爆料的剧本足够的「权力的游戏」，而为了对抗黑客的爆料，HBO弄了多个结局，现在连演员自己都不知道最终结局是什么「可能二丫除外，看Jimmy Kimmel Live上二丫说她知道结局，不过反正都不能说」，只有到播放之后大伙儿才知道最终的结局是哪一个", "spo_list": [{"predicate": "出品公司", "object_type": {"@value": "企业"}, "subject_type": "影视作品", "object": {"@value": "HBO"}, "subject": "权力的游戏"}]}
{"text": "然而作为一部标榜结合东西文化特色的动作片，在《X战警》、《龙之吻》担任武术指导之后，元奎此次正式执导《非常人贩》，把看家本领使到自己导演的第一部西片中自然会更加出力", "spo_list": [{"predicate": "导演", "object_type": {"@value": "人物"}, "subject_type": "影视作品", "object": {"@value": "元奎"}, "subject": "非常人贩"}]}
{"text": "【#真正男子汉#新兵欧豪报到】男子汉，我一直在渴望 我不怕什么挑战，就要证明给你们看 穿上这身军装，我就是军人", "spo_list": [{"predicate": "嘉宾", "object_type": {"@value": "人物"}, "subject_type": "电视综艺", "object": {"@value": "欧豪"}, "subject": "真正男子汉"}]}
{"text": "几年后，玛格丽特的父亲弗雷德里克九世去世后，31岁的玛格丽特于1972年1月14日登基，是为玛格丽特二世", "spo_list": [{"predicate": "父亲", "object_type": {"@value": "人物"}, "subject_type": "人物", "object": {"@value": "弗雷德里克九世"}, "subject": "玛格丽特二世"}]}
{"text": "沈国模，字求如，余姚人，明朝诸生，余姚自王守仁讲授致良知之学，弟子遍及天下", "spo_list": [{"predicate": "朝代", "object_type": {"@value": "Text"}, "subject_type": "历史人物", "object": {"@value": "明朝"}, "subject": "沈国模"}]}
{"text": "自谢毅担任通威太阳能董事长以来，2013年11月18日，通威太阳能合肥基地正式投产；142014年，首年便实现盈利；142015年11月18日，通威太阳能成都基地双流一期项目正式开工，2016年6月30日投产，项目仅用 7个月时间建成、当年实现盈利", "spo_list": [{"predicate": "董事长", "object_type": {"@value": "人物"}, "subject_type": "企业", "object": {"@value": "谢毅"}, "subject": "通威太阳能"}]}
{"text": "”此外，曾荫权和太太曾鲍笑薇到筲箕湾东大街、湾仔太原街街市和中环鸭巴甸街派发“起锚”传单宣传政改，虽然有市民表示希望政制能够有所进步，然而苹果日报却质疑港府将反对声音全数过滤", "spo_list": [{"predicate": "丈夫", "object_type": {"@value": "人物"}, "subject_type": "人物", "object": {"@value": "曾荫权"}, "subject": "曾鲍笑薇"}, {"predicate": "妻子", "object_type": {"@value": "人物"}, "subject_type": "人物", "object": {"@value": "曾鲍笑薇"}, "subject": "曾荫权"}]}
{"text": "新京报讯 （记者赵嘉妮）昨日，国企煤炭第一股郑州煤电发布公告称，郑煤集团董事长、党委书记，公司董事长孟中泽被河南纪委实施“两规”措施 这已至少是今年下半年第九位被调查的能源类国企高管", "spo_list": [{"predicate": "董事长", "object_type": {"@value": "人物"}, "subject_type": "企业", "object": {"@value": "孟中泽"}, "subject": "郑州煤电"}, {"predicate": "董事长", "object_type": {"@value": "人物"}, "subject_type": "企业", "object": {"@value": "孟中泽"}, "subject": "郑煤集团"}, {"predicate": "董事长", "object_type": {"@value": "人物"}, "subject_type": "企业", "object": {"@value": "孟中泽"}, "subject": "公司"}]}
{"text": "遵照每年一部的规律，大人气漫画《海贼王》最新剧场版在近期公开决定制作了 这次将紧随漫画的连载，一汽突入进『新世界篇』，非常令人期待 由原作者尾田荣一郎亲自担当剧本和制作总指挥的《ONE PIECE FILM STRONG WORLD》在09年拿到了48亿日元的超高票房，甚至超过的《福音战士新剧场版：破》，希望这次首次进入新世界的剧场版也可以由尾田亲自参与制作啊", "spo_list": [{"predicate": "票房", "object_type": {"@value": "Number"}, "subject_type": "影视作品", "object": {"@value": "48亿日元"}, "subject": "ONE PIECE FILM STRONG WORLD"}, {"predicate": "作者", "object_type": {"@value": "人物"}, "subject_type": "图书作品", "object": {"@value": "尾田荣一郎"}, "subject": "海贼王"}]}
{"text": "向英才同志（1969.01生，中共党员，在职研究生，通江县实验中学校长、职教中心主任）拟提名任通江中学副校长（主持工作）", "spo_list": [{"predicate": "校长", "object_type": {"@value": "人物"}, "subject_type": "学校", "object": {"@value": "向英才"}, "subject": "通江中学"}]}
{"text": "《妈妈咪呀》将在东方卫视播出最新一期节目，歌手张行也将现身节目，为甘心为家庭放弃舞台多年的太太尹旎加油鼓劲 他们还一起“叫板”黄舒骏：“不是我们学您，是您‘拷贝’我们", "spo_list": [{"predicate": "丈夫", "object_type": {"@value": "人物"}, "subject_type": "人物", "object": {"@value": "张行"}, "subject": "尹旎"}, {"predicate": "妻子", "object_type": {"@value": "人物"}, "subject_type": "人物", "object": {"@value": "尹旎"}, "subject": "张行"}]}
{"text": "在距离《还珠格格》第一部首播20周年之际，网友们重温琼瑶作品，一边调侃新发现——“小时候没发现令妃是心机girl”，一边感慨光阴似水，时过境迁", "spo_list": [{"predicate": "编剧", "object_type": {"@value": "人物"}, "subject_type": "影视作品", "object": {"@value": "琼瑶"}, "subject": "还珠格格"}, {"predicate": "作者", "object_type": {"@value": "人物"}, "subject_type": "图书作品", "object": {"@value": "琼瑶"}, "subject": "还珠格格"}]}
{"text": "近几年，河南司母戊文化传播有限公司董事长吴苏桉（吴培文之孙）响应文化产业大发展的潮流，联合周金鼎、薛继文等学者再次提出命名安阳为“鼎城”倡议，得到越来越多的专家和学者的响应", "spo_list": [{"predicate": "董事长", "object_type": {"@value": "人物"}, "subject_type": "企业", "object": {"@value": "吴苏桉"}, "subject": "河南司母戊文化传播有限公司"}]}
{"text": "10月30日，陈一冰向单静缇表白，第二天单竞缇答应了", "spo_list": [{"predicate": "妻子", "object_type": {"@value": "人物"}, "subject_type": "人物", "object": {"@value": "单竞缇"}, "subject": "陈一冰"}, {"predicate": "丈夫", "object_type": {"@value": "人物"}, "subject_type": "人物", "object": {"@value": "陈一冰"}, "subject": "单竞缇"}]}
{"text": "易名网（eName）成立于2005年5月", "spo_list": [{"predicate": "成立日期", "object_type": {"@value": "Date"}, "subject_type": "机构", "object": {"@value": "2005年5月"}, "subject": "易名网"}]}
{"text": "谢顺光，男，祖籍江西都昌，出生于景德镇陶瓷世家", "spo_list": [{"predicate": "祖籍", "object_type": {"@value": "地点"}, "subject_type": "人物", "object": {"@value": "江西都昌"}, "subject": "谢顺光"}]}
{"text": "《伊朗-世界分国地图》是2012年中国地图出版的图书，作者是马金祥", "spo_list": [{"predicate": "作者", "object_type": {"@value": "人物"}, "subject_type": "图书作品", "object": {"@value": "马金祥"}, "subject": "伊朗-世界分国地图"}]}
{"text": "早期，宇峻和奥汀是两个独立的公司，前者创造了《新绝代双骄》及《幻想三国志》系列，后者则创造了《三国群英传》系列，二者在2001年8月强强联手共同投资成立了在线游戏公司宇奥科技 考虑到当年的单机游戏市场占有率，为了提升公司规模和研发实力，制作出更多更优秀的PC游戏回馈玩家，2004年末在充分权衡过利弊和全方位协商与部署，宇峻、奥汀还有宇奥正式合三为一，成立了现在的宇峻奥汀科技股份有限公司", "spo_list": [{"predicate": "成立日期", "object_type": {"@value": "Date"}, "subject_type": "机构", "object": {"@value": "2004年"}, "subject": "宇峻奥汀科技股份有限公司"}]}
{"text": "基本资料球员:韦达利  生日:1982年2月4日  身高:176cm  体重:74kg  加盟日期:2011  球衣号码:999  国籍:俄罗斯  效力球队:卢恩吉亚  场上位置:中场  前度效力球队:巴蒂卡  曾经效力球队:巴蒂卡,戴", "spo_list": [{"predicate": "国籍", "object_type": {"@value": "国家"}, "subject_type": "人物", "object": {"@value": "俄罗斯"}, "subject": "韦达利"}]}
{"text": "贾蓉曾说：“连汉唐还有人说脏唐臭汉”，按理说汉唐是中国历史上最强盛的王朝，但是在伦理之间汉唐又非常的开放，汉朝皇帝断袖龙阳，藩王父女之乱，兄妹之乱，这些史书都是有记载的，所以称之为“臭汉”，而唐朝有过之而无不及，像武则天本是唐太宗的才人，后来又被唐高宗娶为皇后，这是父子共享一女，故而骆宾王骂武则天的檄文的一段话“陷吾君于聚麀”，至于武则天与太平公主共享面首，等等从皇室到官家，这些违背伦常之事层出不穷，所以称之为“脏唐”所以贾蓉对这些“乱”的态度，因为环境的问题，变的非常开放", "spo_list": [{"predicate": "朝代", "object_type": {"@value": "Text"}, "subject_type": "历史人物", "object": {"@value": "唐朝"}, "subject": "太平公主"}, {"predicate": "父亲", "object_type": {"@value": "人物"}, "subject_type": "人物", "object": {"@value": "唐太宗"}, "subject": "唐高宗"}, {"predicate": "朝代", "object_type": {"@value": "Text"}, "subject_type": "历史人物", "object": {"@value": "唐朝"}, "subject": "武则天"}, {"predicate": "国籍", "object_type": {"@value": "国家"}, "subject_type": "人物", "object": {"@value": "中国"}, "subject": "武则天"}, {"predicate": "国籍", "object_type": {"@value": "国家"}, "subject_type": "人物", "object": {"@value": "中国"}, "subject": "唐高宗"}]}
{"text": "2014年7月朴树为电影《后会无期》创作献唱主题曲《平凡之路》，并获得第51届台湾电影金马奖最佳原创电影歌曲奖", "spo_list": [{"predicate": "歌手", "object_type": {"@value": "人物"}, "subject_type": "歌曲", "object": {"@value": "朴树"}, "subject": "平凡之路"}, {"predicate": "作曲", "object_type": {"@value": "人物"}, "subject_type": "歌曲", "object": {"@value": "朴树"}, "subject": "平凡之路"}, {"predicate": "主题曲", "object_type": {"@value": "歌曲"}, "subject_type": "影视作品", "object": {"@value": "平凡之路"}, "subject": "后会无期"}]}
{"text": "这个与山河共书传奇、共创辉煌的人物，就是山河建设集团有限公司董事长程理财", "spo_list": [{"predicate": "董事长", "object_type": {"@value": "人物"}, "subject_type": "企业", "object": {"@value": "程理财"}, "subject": "山河建设集团有限公司"}]}
{"text": "《博弈思维逻辑使你决策致胜》是2005年北京大学出版社出版的图书，作者是潘天群", "spo_list": [{"predicate": "作者", "object_type": {"@value": "人物"}, "subject_type": "图书作品", "object": {"@value": "潘天群"}, "subject": "博弈思维"}]}
{"text": "05年，连战的夫人连方瑀和三名子女连惠心、连胜文、连胜武陪同时任中国国民党主席的连战访问大陆，展开“和平之旅”", "spo_list": [{"predicate": "国籍", "object_type": {"@value": "国家"}, "subject_type": "人物", "object": {"@value": "中国"}, "subject": "连胜武"}, {"predicate": "国籍", "object_type": {"@value": "国家"}, "subject_type": "人物", "object": {"@value": "中国"}, "subject": "连胜文"}, {"predicate": "母亲", "object_type": {"@value": "人物"}, "subject_type": "人物", "object": {"@value": "连方瑀"}, "subject": "连胜文"}, {"predicate": "妻子", "object_type": {"@value": "人物"}, "subject_type": "人物", "object": {"@value": "连方瑀"}, "subject": "连战"}, {"predicate": "母亲", "object_type": {"@value": "人物"}, "subject_type": "人物", "object": {"@value": "连方瑀"}, "subject": "连惠心"}, {"predicate": "父亲", "object_type": {"@value": "人物"}, "subject_type": "人物", "object": {"@value": "连战"}, "subject": "连胜文"}, {"predicate": "国籍", "object_type": {"@value": "国家"}, "subject_type": "人物", "object": {"@value": "中国"}, "subject": "连惠心"}, {"predicate": "丈夫", "object_type": {"@value": "人物"}, "subject_type": "人物", "object": {"@value": "连战"}, "subject": "连方瑀"}, {"predicate": "母亲", "object_type": {"@value": "人物"}, "subject_type": "人物", "object": {"@value": "连方瑀"}, "subject": "连胜武"}, {"predicate": "父亲", "object_type": {"@value": "人物"}, "subject_type": "人物", "object": {"@value": "连战"}, "subject": "连惠心"}, {"predicate": "父亲", "object_type": {"@value": "人物"}, "subject_type": "人物", "object": {"@value": "连战"}, "subject": "连胜武"}]}
{"text": "《将爱情进行到底》是中国大陆第一部青春偶像剧，张一白执导，李亚鹏、徐静蕾、王学兵等主演", "spo_list": [{"predicate": "主演", "object_type": {"@value": "人物"}, "subject_type": "影视作品", "object": {"@value": "徐静蕾"}, "subject": "将爱情进行到底"}, {"predicate": "导演", "object_type": {"@value": "人物"}, "subject_type": "影视作品", "object": {"@value": "张一白"}, "subject": "将爱情进行到底"}, {"predicate": "主演", "object_type": {"@value": "人物"}, "subject_type": "影视作品", "object": {"@value": "王学兵"}, "subject": "将爱情进行到底"}, {"predicate": "主演", "object_type": {"@value": "人物"}, "subject_type": "影视作品", "object": {"@value": "李亚鹏"}, "subject": "将爱情进行到底"}]}
{"text": "贝币铜仿贝鬼脸钱刀币布币鱼币秦半两钱布币上加了圆孔可以全部串起来，便于携带一刀平五千，有点像钥匙哈通行宝钞，相比于刀币贝壳铜钱这些还是比较方便携带民国纸币交通银行，始建于1908年（光绪三十四年），是中国早期四大银行之一，也是中国早期的发钞行之一", "spo_list": [{"predicate": "成立日期", "object_type": {"@value": "Date"}, "subject_type": "机构", "object": {"@value": "1908年"}, "subject": "交通银行"}]}
{"text": "《你来得正是时候》由有“现代民歌教父”之称的作曲家何沐阳作曲，由何沐阳、蒋平填词，华语乐坛著名女歌手徐千雅演唱", "spo_list": [{"predicate": "歌手", "object_type": {"@value": "人物"}, "subject_type": "歌曲", "object": {"@value": "徐千雅"}, "subject": "你来得正是时候"}, {"predicate": "作曲", "object_type": {"@value": "人物"}, "subject_type": "歌曲", "object": {"@value": "何沐阳"}, "subject": "你来得正是时候"}, {"predicate": "作词", "object_type": {"@value": "人物"}, "subject_type": "歌曲", "object": {"@value": "蒋平"}, "subject": "你来得正是时候"}, {"predicate": "作词", "object_type": {"@value": "人物"}, "subject_type": "歌曲", "object": {"@value": "何沐阳"}, "subject": "你来得正是时候"}]}
{"text": "《我的爱有你才完美》是2014年古装电视剧《卫子夫》插曲", "spo_list": [{"predicate": "主题曲", "object_type": {"@value": "歌曲"}, "subject_type": "影视作品", "object": {"@value": "我的爱有你才完美"}, "subject": "卫子夫"}]}
{"text": "吴春莲，女，1954年12月出生于浙江永嘉，1978年8月参加工作，1982年7月加入中国共产党，杭州大学普通班毕业", "spo_list": [{"predicate": "毕业院校", "object_type": {"@value": "学校"}, "subject_type": "人物", "object": {"@value": "杭州大学"}, "subject": "吴春莲"}]}
{"text": "外界视她怀孕的行为是“逼婚”，在张艾嘉生下孩子第二年，王靖雄终于和妻子离婚，和张艾嘉在一起", "spo_list": [{"predicate": "丈夫", "object_type": {"@value": "人物"}, "subject_type": "人物", "object": {"@value": "王靖雄"}, "subject": "张艾嘉"}, {"predicate": "妻子", "object_type": {"@value": "人物"}, "subject_type": "人物", "object": {"@value": "张艾嘉"}, "subject": "王靖雄"}]}
{"text": "组委会大奖     2010年度最佳长剧奖   《娘家的故事2》     2010年度最佳海外引进剧   《丘比特的圈套》     2010年度飞跃演员   李光洁     2010年度风云人物   范伟     2010年度最具人气演员   吴秀波", "spo_list": [{"predicate": "获奖", "object_type": {"onDate": "Date", "@value": "奖项"}, "subject_type": "娱乐人物", "object": {"onDate": "2010年", "@value": "年度最具人气演员"}, "subject": "吴秀波"}]}
{"text": "要说金星变性手术的后遗症，首先能想到的肯定是她不能生育，所以她与丈夫汉斯领养了3个孩子", "spo_list": [{"predicate": "丈夫", "object_type": {"@value": "人物"}, "subject_type": "人物", "object": {"@value": "汉斯"}, "subject": "金星"}, {"predicate": "妻子", "object_type": {"@value": "人物"}, "subject_type": "人物", "object": {"@value": "金星"}, "subject": "汉斯"}]}
{"text": "由乌尔善导演、杜扬担任制片人的神话史诗电影《封神三部曲》，取材于古典神魔小说名著《封神演义》", "spo_list": [{"predicate": "制片人", "object_type": {"@value": "人物"}, "subject_type": "影视作品", "object": {"@value": "杜扬"}, "subject": "封神三部曲"}, {"predicate": "改编自", "object_type": {"@value": "作品"}, "subject_type": "影视作品", "object": {"@value": "封神演义"}, "subject": "封神三部曲"}, {"predicate": "导演", "object_type": {"@value": "人物"}, "subject_type": "影视作品", "object": {"@value": "乌尔善"}, "subject": "封神三部曲"}]}
{"text": "《一看就懂的经济学》是2010年04月北京工业大学出版社出版的图书，作者是郭亚维，江乐兴", "spo_list": [{"predicate": "作者", "object_type": {"@value": "人物"}, "subject_type": "图书作品", "object": {"@value": "郭亚维"}, "subject": "一看就懂的经济学"}, {"predicate": "作者", "object_type": {"@value": "人物"}, "subject_type": "图书作品", "object": {"@value": "江乐兴"}, "subject": "一看就懂的经济学"}]}
{"text": "282007年5月19日在首尔瑞草区CENTRALCITY千禧年大厅河莉秀与MICKY-郑（本名郑英镇）举行婚礼", "spo_list": [{"predicate": "丈夫", "object_type": {"@value": "人物"}, "subject_type": "人物", "object": {"@value": "郑英镇"}, "subject": "河莉秀"}, {"predicate": "妻子", "object_type": {"@value": "人物"}, "subject_type": "人物", "object": {"@value": "河莉秀"}, "subject": "郑英镇"}]}
{"text": "2018年8月，天津轨道交通集团有限公司原党委书记、原董事长苗玉刚，天津轨道交通集团有限公司原党委副书记、原总经理刘玉琦因不作为不担当问题被免职", "spo_list": [{"predicate": "董事长", "object_type": {"@value": "人物"}, "subject_type": "企业", "object": {"@value": "苗玉刚"}, "subject": "天津轨道交通集团有限公司"}]}
{"text": "西张巨村总面积2400平方公里，耕地面积2100亩", "spo_list": [{"predicate": "面积", "object_type": {"@value": "Number"}, "subject_type": "行政区", "object": {"@value": "2400平方公里"}, "subject": "西张巨村"}]}
{"text": "01朱天帅有个“儿子”叫帅帅，天帅抱着帅帅哥坐在海边，给帅帅哥讲自己救小龙女的故事 朱天帅的未婚妻叫妙妙，此人贪财，买珍珠时邂逅寻找天帅的小龙女，为了得到小龙女的珍珠妙妙将小龙女笼络到自己身边，与此同时天帅和神仙太白金星相遇 天帅结婚那天，帅帅哥即将被烤，他冲过去救了帅帅哥，惊慌的帅帅哥逃跑，天帅也被帅帅哥的绳索套住追着跑，而又与太白天星相撞，此时天猫女却突然出现", "spo_list": [{"predicate": "丈夫", "object_type": {"@value": "人物"}, "subject_type": "人物", "object": {"@value": "朱天帅"}, "subject": "妙妙"}, {"predicate": "妻子", "object_type": {"@value": "人物"}, "subject_type": "人物", "object": {"@value": "妙妙"}, "subject": "朱天帅"}]}
{"text": "《约会时间》由歌手甄妮演唱，出自其专辑《星期六约会》", "spo_list": [{"predicate": "所属专辑", "object_type": {"@value": "音乐专辑"}, "subject_type": "歌曲", "object": {"@value": "星期六约会"}, "subject": "约会时间"}, {"predicate": "歌手", "object_type": {"@value": "人物"}, "subject_type": "歌曲", "object": {"@value": "甄妮"}, "subject": "星期六约会"}, {"predicate": "歌手", "object_type": {"@value": "人物"}, "subject_type": "歌曲", "object": {"@value": "甄妮"}, "subject": "约会时间"}]}
{"text": "李波，2002年9月 -2006年7月，就读于江西理工大学艺术设计系 ，获学士学位1，2011年8月至今，任厦门大学嘉庚学院 艺术设计 教师1", "spo_list": [{"predicate": "毕业院校", "object_type": {"@value": "学校"}, "subject_type": "人物", "object": {"@value": "江西理工大学"}, "subject": "李波"}]}
{"text": "《风槿如画》是2009年大众文艺出版社出版的小说，作者是张瑞", "spo_list": [{"predicate": "作者", "object_type": {"@value": "人物"}, "subject_type": "图书作品", "object": {"@value": "张瑞"}, "subject": "风槿如画"}]}
{"text": "创立于1929年10月的重庆大学，即将迎来90周年校庆，各方杰出校友纷纷捐赠，华为创始人任正非捐赠的100台钢琴刚刚运到", "spo_list": [{"predicate": "成立日期", "object_type": {"@value": "Date"}, "subject_type": "机构", "object": {"@value": "1929年10月"}, "subject": "重庆大学"}]}
{"text": "朝鲜人民军最高司令官金正日于2010年9月27日下达第0051号命令，任命金正恩为朝鲜人民军大将", "spo_list": [{"predicate": "国籍", "object_type": {"@value": "国家"}, "subject_type": "人物", "object": {"@value": "朝鲜"}, "subject": "金正恩"}, {"predicate": "国籍", "object_type": {"@value": "国家"}, "subject_type": "人物", "object": {"@value": "朝鲜"}, "subject": "金正日"}]}
{"text": "儒略·金斯利/朱利叶斯·金斯利 (ジユリアス・キンゲスレイ) 英文名：Julius Kingsley 声优：福山润 布里塔尼亚的军师，对自己的能力过于自信 (疑似是被洗脑的鲁鲁修)", "spo_list": [{"predicate": "配音", "object_type": {"@value": "人物"}, "subject_type": "娱乐人物", "object": {"@value": "朱利叶斯·金斯利"}, "subject": "福山润"}]}
{"text": "9月25日消息，今年3月29日，星展银行向中国证监会递交了设立外资合资证券公司的申请，今日星展集团董事长佘林发透露，目前此事还在推进当中，并且他们正在积极研究其他金融开放措施，“总体来说，我们希望星展银行在中国有更多的业务牌照以及更多业务发展", "spo_list": [{"predicate": "董事长", "object_type": {"@value": "人物"}, "subject_type": "企业", "object": {"@value": "佘林发"}, "subject": "星展银行"}, {"predicate": "董事长", "object_type": {"@value": "人物"}, "subject_type": "企业", "object": {"@value": "佘林发"}, "subject": "星展集团"}]}
{"text": "曲序曲名作词作曲演唱01月沧桑金放万家铭、崔迪崔迪、高斌02红烛光佳佳郝雷、崔迪郝雷幕后花絮40集长篇历史剧《北魏冯太后》是香港的天映企业有限公司投拍的第一部电视剧，作为一家实力雄厚的传媒机构，天映公司为何会选中“北魏冯太后”这一题材作为自己的开篇之作呢", "spo_list": [{"predicate": "出品公司", "object_type": {"@value": "企业"}, "subject_type": "影视作品", "object": {"@value": "天映企业有限公司"}, "subject": "北魏冯太后"}]}
{"text": "《儿童小百科：汽车小百科》是2010年8月由新时代出版社出版的图书，作者是北京小红花图书工作室", "spo_list": [{"predicate": "作者", "object_type": {"@value": "人物"}, "subject_type": "图书作品", "object": {"@value": "北京小红花图书工作室"}, "subject": "儿童小百科：汽车小百科"}]}
{"text": "丰县人才网成立于2008年9月18日，业务始于2009年，是江苏省徐州市丰县最具影响力的人才网站，主营业务是向企业及个人提供综合上网服务，目标是建设成为丰县领先的网络平台服务提供商，并为这个目标的实现制定了可持续的企业发展纲略，组建了具有丰富网络从业经验的现代型企业团队", "spo_list": [{"predicate": "成立日期", "object_type": {"@value": "Date"}, "subject_type": "机构", "object": {"@value": "2008年9月18日"}, "subject": "丰县人才网"}]}
{"text": "《心缺》是连载于起点中文网的一本言情类小说，作者是dragon1954", "spo_list": [{"predicate": "作者", "object_type": {"@value": "人物"}, "subject_type": "图书作品", "object": {"@value": "dragon1954"}, "subject": "心缺"}]}
{"text": "9月28日首都师范大学党委书记郑萼校长孟繁华在国庆70周年前夕看望和慰问全国劳动模范欧阳中石并将“庆祝中华人民共和国成立70周年”纪念章亲自送到他手中“庆祝中华人民共和国成立70周年”纪念章为庆祝中华人民共和国成立70周年，中共中央、国务院、中央军委向近年来获得全国劳模、全国先进工作者荣誉称号的先进人物颁发了“庆祝中华人民共和国成立70周年”纪念章，对为国家建设作出突出贡献的个人进行表彰和慰问", "spo_list": [{"predicate": "校长", "object_type": {"@value": "人物"}, "subject_type": "学校", "object": {"@value": "孟繁华"}, "subject": "首都师范大学"}]}
{"text": "《风华纪GL》是在晋江文学城连载的一部小说，作者是木随风", "spo_list": [{"predicate": "作者", "object_type": {"@value": "人物"}, "subject_type": "图书作品", "object": {"@value": "木随风"}, "subject": "风华纪GL"}]}
{"text": "宋 叶适 《赠蒋知县》诗：“长官况自清如水，说与邦人共展眉", "spo_list": [{"predicate": "作者", "object_type": {"@value": "人物"}, "subject_type": "图书作品", "object": {"@value": "叶适"}, "subject": "赠蒋知县"}]}
{"text": "▲ 「 和白兰花Michelia一起去体验未知的人生 」文 | 白小姐 · 主播 | 阿源背景音乐：《入梦》叶一茜女人对爱，不同于男人热烈和狂野，多数都是细腻而又极其地小心翼翼", "spo_list": [{"predicate": "歌手", "object_type": {"@value": "人物"}, "subject_type": "歌曲", "object": {"@value": "叶一茜"}, "subject": "入梦"}]}
{"text": "黄丹仪给梅艳芳做过三首曲子，分别是《不快不吐》，《无名氏》，《爱的教育》，每一首都可以上梅艳芳代表作排行榜", "spo_list": [{"predicate": "歌手", "object_type": {"@value": "人物"}, "subject_type": "歌曲", "object": {"@value": "梅艳芳"}, "subject": "不快不吐"}, {"predicate": "歌手", "object_type": {"@value": "人物"}, "subject_type": "歌曲", "object": {"@value": "梅艳芳"}, "subject": "爱的教育"}, {"predicate": "作曲", "object_type": {"@value": "人物"}, "subject_type": "歌曲", "object": {"@value": "黄丹仪"}, "subject": "爱的教育"}, {"predicate": "作曲", "object_type": {"@value": "人物"}, "subject_type": "歌曲", "object": {"@value": "黄丹仪"}, "subject": "不快不吐"}]}
{"text": "★市教育局副局长胡振林兼任邯郸市第二中学校长，市一中连续多年主抓高三工作的焦运涛主任任副校长 ★市二中正式成为“邯郸市第一中学分校”及“北京师范大学附属实验学校”，高玉峰任校长（现邯郸市一中校长），胡振林任副校长（现邯郸市教育局副局长） ★聘请具有丰富管理经验的衡中管理精英来校任职，优化引进衡中严格精细的管理模式 三大强校合力聚优，让邯郸百姓在家门口享受名校教育资源 ★高一团队脱胎换骨、全新呈现", "spo_list": [{"predicate": "校长", "object_type": {"@value": "人物"}, "subject_type": "学校", "object": {"@value": "高玉峰"}, "subject": "邯郸市第一中学"}]}
{"text": "2006年在拍摄电视剧《封神榜》时结识现任妻子吴佳尼，2007年2月14日情人节与吴佳尼结婚，育有两子马世天、马世心，渐渐的回归家庭", "spo_list": [{"predicate": "母亲", "object_type": {"@value": "人物"}, "subject_type": "人物", "object": {"@value": "吴佳尼"}, "subject": "马世心"}]}
{"text": "《镇魂街3》是一本于2013年1月吉林美术出版社出版的图书，作者是许辰，ISBN为9787538669633，《镇魂街3》所属《镇魂街》系列丛书", "spo_list": [{"predicate": "作者", "object_type": {"@value": "人物"}, "subject_type": "图书作品", "object": {"@value": "许辰"}, "subject": "镇魂街3"}]}
{"text": "《快速阅读分析技巧》是华东理工大学出版社2002年出版的图书，由潘峥峥编著", "spo_list": [{"predicate": "作者", "object_type": {"@value": "人物"}, "subject_type": "图书作品", "object": {"@value": "潘峥峥"}, "subject": "快速阅读分析技巧"}]}
{"text": "3、朱茵朱茵，1971年10月25日出生于香港，中国影视女演员、歌手，毕业于香港演艺学院戏剧系", "spo_list": [{"predicate": "毕业院校", "object_type": {"@value": "学校"}, "subject_type": "人物", "object": {"@value": "香港演艺学院"}, "subject": "朱茵"}, {"predicate": "国籍", "object_type": {"@value": "国家"}, "subject_type": "人物", "object": {"@value": "中国"}, "subject": "朱茵"}]}
{"text": "王凯再次合作孔笙侯鸿亮《大江大河》开机", "spo_list": [{"predicate": "导演", "object_type": {"@value": "人物"}, "subject_type": "影视作品", "object": {"@value": "孔笙"}, "subject": "大江大河"}]}
{"text": "数学分析 《数学分析简明教程》（上、下）（第二版），邓东皋、尹小玲编著，高等教育出版社高等代数 《高等代数》（第三版），北京大学数学系编，高等教育出版社请，+学姐 one four five five two eight five one six two", "spo_list": [{"predicate": "作者", "object_type": {"@value": "人物"}, "subject_type": "图书作品", "object": {"@value": "尹小玲"}, "subject": "数学分析简明教程"}, {"predicate": "作者", "object_type": {"@value": "人物"}, "subject_type": "图书作品", "object": {"@value": "邓东皋"}, "subject": "数学分析简明教程"}]}
{"text": "《他是如何说服听众的：乔布斯演讲会》是2011年国际文化出版公司出版的图书，作者是（韩）金炅泰 编著，译者是金梅", "spo_list": [{"predicate": "作者", "object_type": {"@value": "人物"}, "subject_type": "图书作品", "object": {"@value": "金炅泰"}, "subject": "他是如何说服听众的"}]}
{"text": "韩乔生，《十面埋妇》中最大的“腕儿”，而他也是王小峰的朋友", "spo_list": [{"predicate": "主演", "object_type": {"@value": "人物"}, "subject_type": "影视作品", "object": {"@value": "韩乔生"}, "subject": "十面埋妇"}]}
{"text": "虽然用票房来衡量欧洲三大获奖影片是不太适合的，但给一个数据，《小丑》上映三天半已经超过欧洲三大获奖片里非常卖座的《水形物语》北美总票房6385万美元", "spo_list": [{"predicate": "票房", "object_type": {"@value": "Number"}, "subject_type": "影视作品", "object": {"@value": "6385万美元"}, "subject": "水形物语"}]}
{"text": "北京上游互动信息科技有限公司成立于2012年初，是国内最新锐的社交游戏及社交应用开发商之一", "spo_list": [{"predicate": "成立日期", "object_type": {"@value": "Date"}, "subject_type": "机构", "object": {"@value": "2012年"}, "subject": "上游互动"}]}
{"text": "李牧鸽2，男，汉族，出生于1981年11月5日，执导影视作品有《婚姻时差》、《别逼我结婚》、《皇粮胡同十九号》、《美丽鲜花在开放》等", "spo_list": [{"predicate": "导演", "object_type": {"@value": "人物"}, "subject_type": "影视作品", "object": {"@value": "李牧鸽"}, "subject": "婚姻时差"}]}
{"text": "4、《都是戴茜惹的祸》(2005)——永远不要低估一只流浪狗的力量导演：王颖主演：杰夫·丹尼尔斯、伊娃·玛丽·赛恩特推荐理由：影片是基于同名畅销小说《因为温·戴茜》改编而成的，影片向观众们讲述了一个由一条小狗引发的温情故事", "spo_list": [{"predicate": "导演", "object_type": {"@value": "人物"}, "subject_type": "影视作品", "object": {"@value": "王颖"}, "subject": "都是戴茜惹的祸"}, {"predicate": "主演", "object_type": {"@value": "人物"}, "subject_type": "影视作品", "object": {"@value": "杰夫·丹尼尔斯"}, "subject": "都是戴茜惹的祸"}, {"predicate": "改编自", "object_type": {"@value": "作品"}, "subject_type": "影视作品", "object": {"@value": "因为温·戴茜"}, "subject": "都是戴茜惹的祸"}]}
{"text": "254年司马师废掉曹魏最后一个皇帝曹芳，255年准备就绪后，时任扬州刺史的文钦联合镇东大将军毋丘俭联合在寿春起兵，夜晚袭击司马师的城西军营，文鸯在司马师的大寨里往来冲杀，吓得司马师眼珠迸出，与司马师大军激战一夜之后，遇到猛将邓艾大战五十回合，由于部队被打散自己冲出敌阵", "spo_list": [{"predicate": "朝代", "object_type": {"@value": "Text"}, "subject_type": "历史人物", "object": {"@value": "曹魏"}, "subject": "曹芳"}]}
{"text": "晋中金谷纬业生态农业科技有限公司于2011年11月21日在太谷县市场和质量监督管理局登记成立", "spo_list": [{"predicate": "成立日期", "object_type": {"@value": "Date"}, "subject_type": "机构", "object": {"@value": "2011年11月21日"}, "subject": "晋中金谷纬业生态农业科技有限公司"}]}
{"text": "曾经的宫1系列捧红了冯绍峰，何晟铭等众多演员，于正趁势打造宫锁珠帘以雍正登基之后与禧贵人之间的爱情故事为蓝本打造全新的故事", "spo_list": [{"predicate": "主演", "object_type": {"@value": "人物"}, "subject_type": "影视作品", "object": {"@value": "何晟铭"}, "subject": "宫锁珠帘"}]}
{"text": "《智永楷书集宋诗1》是2010年4月西泠印社出版的图书，作者是吴鸿鹏", "spo_list": [{"predicate": "作者", "object_type": {"@value": "人物"}, "subject_type": "图书作品", "object": {"@value": "吴鸿鹏"}, "subject": "智永楷书集宋诗1"}]}
{"text": "林丽莹，女，1980年生，文莱艺人吴尊妻子", "spo_list": [{"predicate": "国籍", "object_type": {"@value": "国家"}, "subject_type": "人物", "object": {"@value": "文莱"}, "subject": "吴尊"}, {"predicate": "丈夫", "object_type": {"@value": "人物"}, "subject_type": "人物", "object": {"@value": "吴尊"}, "subject": "林丽莹"}, {"predicate": "妻子", "object_type": {"@value": "人物"}, "subject_type": "人物", "object": {"@value": "林丽莹"}, "subject": "吴尊"}]}
{"text": "《女王不下班》片尾曲——张栋梁《之间》", "spo_list": [{"predicate": "主题曲", "object_type": {"@value": "歌曲"}, "subject_type": "影视作品", "object": {"@value": "之间"}, "subject": "女王不下班"}]}
{"text": "《大耳朵图图之美食狂想曲》是由速达执导，豆豆、范楚绒等配音的动画电影，于2017年7月28日在中国上映", "spo_list": [{"predicate": "国籍", "object_type": {"@value": "国家"}, "subject_type": "人物", "object": {"@value": "中国"}, "subject": "范楚绒"}, {"predicate": "上映时间", "object_type": {"inArea": "地点", "@value": "Date"}, "subject_type": "影视作品", "object": {"inArea": "中国", "@value": "2017年7月28日"}, "subject": "大耳朵图图之美食狂想曲"}]}
{"text": "李香芝（1930—1971），生于1930年，山东阳信人，1947年17岁时参军入伍，1950年加入中国共产党，1952年参加抗美援朝，1955年归国后转业到地方工作，任职于北京市劳动人民文化宫；1958年秋，李香芝随在空军当飞行员的丈夫姚秀琪，调到南方的杭州，任杭州话剧团演员，后任副团长；此后她相继担任南京歌舞团副团长，江苏省歌舞团合唱队副队长", "spo_list": [{"predicate": "丈夫", "object_type": {"@value": "人物"}, "subject_type": "人物", "object": {"@value": "姚秀琪"}, "subject": "李香芝"}, {"predicate": "妻子", "object_type": {"@value": "人物"}, "subject_type": "人物", "object": {"@value": "李香芝"}, "subject": "姚秀琪"}]}
{"text": "《别动我的抽屉》是北京广播学院电视剧制作中心、大连天歌传媒股份有限公司联合出品的都市情感剧，由李童执导，王姬、赵亮、谭凯等主演", "spo_list": [{"predicate": "主演", "object_type": {"@value": "人物"}, "subject_type": "影视作品", "object": {"@value": "赵亮"}, "subject": "别动我的抽屉"}, {"predicate": "主演", "object_type": {"@value": "人物"}, "subject_type": "影视作品", "object": {"@value": "谭凯等"}, "subject": "别动我的抽屉"}, {"predicate": "导演", "object_type": {"@value": "人物"}, "subject_type": "影视作品", "object": {"@value": "李童"}, "subject": "别动我的抽屉"}, {"predicate": "主演", "object_type": {"@value": "人物"}, "subject_type": "影视作品", "object": {"@value": "王姬"}, "subject": "别动我的抽屉"}]}
{"text": "中国建设银行成立于1954年10月1日(当时行名为中国人民建设银行,1996年3月26日更名为中国建设银行)", "spo_list": [{"predicate": "成立日期", "object_type": {"@value": "Date"}, "subject_type": "机构", "object": {"@value": "1954年10月1日"}, "subject": "中国建设银行"}]}
{"text": "《感恩父爱感恩母爱》是由朱自清编著的中国华侨出版社出版的图书", "spo_list": [{"predicate": "作者", "object_type": {"@value": "人物"}, "subject_type": "图书作品", "object": {"@value": "朱自清"}, "subject": "感恩父爱感恩母爱"}]}
{"text": "一加科技（OnePlus）是深圳市万普拉斯科技有限公司的简称，成立于2013年12月17日，由广东万普拉斯移动通信有限公司投资1", "spo_list": [{"predicate": "成立日期", "object_type": {"@value": "Date"}, "subject_type": "机构", "object": {"@value": "2013年12月17日"}, "subject": "一加科技"}, {"predicate": "总部地点", "object_type": {"@value": "地点"}, "subject_type": "企业", "object": {"@value": "深圳"}, "subject": "一加科技"}]}
{"text": "林佩琴(1771～1839)，字云和，号羲桐，丹阳后松卜村人", "spo_list": [{"predicate": "号", "object_type": {"@value": "Text"}, "subject_type": "历史人物", "object": {"@value": "羲桐"}, "subject": "林佩琴"}]}
{"text": "《桥隆飙》是由金姝慧执导，孙铎、陈逸星、温豪杰编剧，邢佳栋、童瑶、张博、梁诗冉主演的战争剧，也是纪念抗日战争胜利65周年献礼作品", "spo_list": [{"predicate": "主演", "object_type": {"@value": "人物"}, "subject_type": "影视作品", "object": {"@value": "张博"}, "subject": "桥隆飙"}, {"predicate": "导演", "object_type": {"@value": "人物"}, "subject_type": "影视作品", "object": {"@value": "金姝慧"}, "subject": "桥隆飙"}, {"predicate": "主演", "object_type": {"@value": "人物"}, "subject_type": "影视作品", "object": {"@value": "邢佳栋"}, "subject": "桥隆飙"}, {"predicate": "编剧", "object_type": {"@value": "人物"}, "subject_type": "影视作品", "object": {"@value": "孙铎"}, "subject": "桥隆飙"}, {"predicate": "编剧", "object_type": {"@value": "人物"}, "subject_type": "影视作品", "object": {"@value": "陈逸星"}, "subject": "桥隆飙"}, {"predicate": "主演", "object_type": {"@value": "人物"}, "subject_type": "影视作品", "object": {"@value": "童瑶"}, "subject": "桥隆飙"}, {"predicate": "主演", "object_type": {"@value": "人物"}, "subject_type": "影视作品", "object": {"@value": "梁诗冉"}, "subject": "桥隆飙"}]}
{"text": "《北方故事》，《阿司匹林》等电视剧都有梅婷的参演", "spo_list": [{"predicate": "主演", "object_type": {"@value": "人物"}, "subject_type": "影视作品", "object": {"@value": "梅婷"}, "subject": "阿司匹林"}]}
{"text": "自从她登上《歌手》的舞台，重新改编并翻唱了赵雷的《阿刁》之后，那位阔别歌坛三年之久，经历过风雨，浴火重生之后的张韶涵，又一次强势宣布，她回来了", "spo_list": [{"predicate": "歌手", "object_type": {"@value": "人物"}, "subject_type": "歌曲", "object": {"@value": "赵雷"}, "subject": "阿刁"}]}
{"text": "《小雪》是由台湾歌手任贤齐演唱的一首抒情歌曲（代表作），由陈升作词、作曲", "spo_list": [{"predicate": "作词", "object_type": {"@value": "人物"}, "subject_type": "歌曲", "object": {"@value": "陈升"}, "subject": "小雪"}, {"predicate": "歌手", "object_type": {"@value": "人物"}, "subject_type": "歌曲", "object": {"@value": "任贤齐"}, "subject": "小雪"}, {"predicate": "作曲", "object_type": {"@value": "人物"}, "subject_type": "歌曲", "object": {"@value": "陈升"}, "subject": "小雪"}]}
{"text": "《缘来幸福》是由完美时空（北京）影视文化有限公司、手拉手影视文化（无锡）有限公司等、深圳广播电影电视集团、西安曲江顺心影视文化有限公司等联合出品的都市爱情剧，由台湾导演林合隆执导，马天宇、邓家佳、陈伟霆、吕佳容、赵柯、敖犬、姜寒等主演", "spo_list": [{"predicate": "主演", "object_type": {"@value": "人物"}, "subject_type": "影视作品", "object": {"@value": "马天宇"}, "subject": "缘来幸福"}, {"predicate": "主演", "object_type": {"@value": "人物"}, "subject_type": "影视作品", "object": {"@value": "赵柯"}, "subject": "缘来幸福"}, {"predicate": "主演", "object_type": {"@value": "人物"}, "subject_type": "影视作品", "object": {"@value": "吕佳容"}, "subject": "缘来幸福"}, {"predicate": "主演", "object_type": {"@value": "人物"}, "subject_type": "影视作品", "object": {"@value": "邓家佳"}, "subject": "缘来幸福"}, {"predicate": "主演", "object_type": {"@value": "人物"}, "subject_type": "影视作品", "object": {"@value": "敖犬"}, "subject": "缘来幸福"}, {"predicate": "导演", "object_type": {"@value": "人物"}, "subject_type": "影视作品", "object": {"@value": "林合隆"}, "subject": "缘来幸福"}, {"predicate": "主演", "object_type": {"@value": "人物"}, "subject_type": "影视作品", "object": {"@value": "姜寒"}, "subject": "缘来幸福"}, {"predicate": "出品公司", "object_type": {"@value": "企业"}, "subject_type": "影视作品", "object": {"@value": "完美时空"}, "subject": "缘来幸福"}, {"predicate": "主演", "object_type": {"@value": "人物"}, "subject_type": "影视作品", "object": {"@value": "陈伟霆"}, "subject": "缘来幸福"}]}
{"text": "而事实明朝自朱元璋，朱棣父子两强人以后，明朝就没有极端皇权", "spo_list": [{"predicate": "父亲", "object_type": {"@value": "人物"}, "subject_type": "人物", "object": {"@value": "朱元璋"}, "subject": "朱棣"}, {"predicate": "朝代", "object_type": {"@value": "Text"}, "subject_type": "历史人物", "object": {"@value": "明朝"}, "subject": "朱元璋"}]}
{"text": "07年以后我们没有了朴树的消息，偶尔有他要出新专辑的消息传出，但都是空欢喜一场，我们还期待朴树，那个抱着吉他唱《白桦林》和《那些花儿》的朴树，时而忧郁时而悲伤", "spo_list": [{"predicate": "歌手", "object_type": {"@value": "人物"}, "subject_type": "歌曲", "object": {"@value": "朴树"}, "subject": "那些花儿"}, {"predicate": "歌手", "object_type": {"@value": "人物"}, "subject_type": "歌曲", "object": {"@value": "朴树"}, "subject": "白桦林"}]}
{"text": "《龙游九天》作者是利战，小说进度已完结，连载网站是云中书城", "spo_list": [{"predicate": "作者", "object_type": {"@value": "人物"}, "subject_type": "图书作品", "object": {"@value": "利战"}, "subject": "龙游九天"}]}
{"text": "阿蒙霍特普三世死后，其子阿蒙霍特普四世（后改名阿肯那顿，其王后纳芙蒂蒂曾当过法老，现知埃及历史上第二位女法老，也是著名美女）继位", "spo_list": [{"predicate": "丈夫", "object_type": {"@value": "人物"}, "subject_type": "人物", "object": {"@value": "阿蒙霍特普四世"}, "subject": "纳芙蒂蒂"}, {"predicate": "妻子", "object_type": {"@value": "人物"}, "subject_type": "人物", "object": {"@value": "纳芙蒂蒂"}, "subject": "阿蒙霍特普四世"}, {"predicate": "父亲", "object_type": {"@value": "人物"}, "subject_type": "人物", "object": {"@value": "阿蒙霍特普三世"}, "subject": "阿蒙霍特普四世"}]}
{"text": "广州南站地区管理委员会，简称南站地区管委会，为番禺区政府的派出机构（市副局级），与石壁街道办事处合署办公，负责广州南站地区各项社会事务的综合协调和管理工作", "spo_list": [{"predicate": "简称", "object_type": {"@value": "Text"}, "subject_type": "机构", "object": {"@value": "南站地区管委会"}, "subject": "广州南站地区管理委员会"}]}
{"text": "成长的短发(粤) 作曲:陈绮贞 填词:林夕 编曲:谢浩文 监制:the invisible men 谢浩文", "spo_list": [{"predicate": "作曲", "object_type": {"@value": "人物"}, "subject_type": "歌曲", "object": {"@value": "陈绮贞"}, "subject": "成长的短发"}, {"predicate": "作词", "object_type": {"@value": "人物"}, "subject_type": "歌曲", "object": {"@value": "林夕"}, "subject": "成长的短发"}]}
{"text": "简介生日：1994年3月2日12  身高：168cm  体重：49公斤　　  星座：双鱼座　　  祖籍：浙江  现居地：永康  毕业学校：永康市综合高中  职业：团委书记 、团长、学生  特长：骑马、游泳  杜徐达3（1994", "spo_list": [{"predicate": "毕业院校", "object_type": {"@value": "学校"}, "subject_type": "人物", "object": {"@value": "永康市综合高中"}, "subject": "杜徐达"}]}
{"text": "2018年，相乐树与导演石井裕也结婚8", "spo_list": [{"predicate": "丈夫", "object_type": {"@value": "人物"}, "subject_type": "人物", "object": {"@value": "石井裕也"}, "subject": "相乐树"}, {"predicate": "妻子", "object_type": {"@value": "人物"}, "subject_type": "人物", "object": {"@value": "相乐树"}, "subject": "石井裕也"}]}
{"text": "据新京报报道，娃哈哈于2019年4月1日成立了一家智能机器人的公司，公司董事长依然是宗庆后，第一股东是娃哈哈商业股份有限公司占据公司一半以上的股份", "spo_list": [{"predicate": "董事长", "object_type": {"@value": "人物"}, "subject_type": "企业", "object": {"@value": "宗庆后"}, "subject": "娃哈哈商业股份有限公司"}, {"predicate": "董事长", "object_type": {"@value": "人物"}, "subject_type": "企业", "object": {"@value": "依然"}, "subject": "公司"}]}
{"text": "而杨幂更愿意让小糯米像普通孩子那样正常的长大，这样也有利于孩子培养正确的价值观和人生观", "spo_list": [{"predicate": "母亲", "object_type": {"@value": "人物"}, "subject_type": "人物", "object": {"@value": "杨幂"}, "subject": "小糯米"}]}
{"text": "徐嘉博士给高血压患者的福音这本书特别好，针对了如今的很多现代病的解说及解决的方法，强力推荐1.想去根，关掉水龙头，不要再吃肉(动物性饮食)2.摄入富含硝酸盐的蔬菜3.服用硝酸甘油4.多晒太阳个人结合徐嘉博士的《非药而愈》来分享的希望更多人受益", "spo_list": [{"predicate": "作者", "object_type": {"@value": "人物"}, "subject_type": "图书作品", "object": {"@value": "徐嘉"}, "subject": "非药而愈"}]}
{"text": "《分居夫妻》是在好123小说连载的小说，作者是火艳", "spo_list": [{"predicate": "作者", "object_type": {"@value": "人物"}, "subject_type": "图书作品", "object": {"@value": "火艳"}, "subject": "分居夫妻"}]}
{"text": "两个多月的沉寂，我吃西红柿继《星峰传说》《盘龙》《星辰变》《寸芒》《九鼎记》《吞噬星空》《莽荒纪》《雪鹰领主》8本小说之后，第9本小说开始正式起航了", "spo_list": [{"predicate": "作者", "object_type": {"@value": "人物"}, "subject_type": "图书作品", "object": {"@value": "我吃西红柿"}, "subject": "莽荒纪"}, {"predicate": "作者", "object_type": {"@value": "人物"}, "subject_type": "图书作品", "object": {"@value": "我吃西红柿"}, "subject": "星峰传说"}, {"predicate": "作者", "object_type": {"@value": "人物"}, "subject_type": "图书作品", "object": {"@value": "我吃西红柿"}, "subject": "寸芒"}, {"predicate": "作者", "object_type": {"@value": "人物"}, "subject_type": "图书作品", "object": {"@value": "我吃西红柿"}, "subject": "星辰变"}, {"predicate": "编剧", "object_type": {"@value": "人物"}, "subject_type": "影视作品", "object": {"@value": "我吃西红柿"}, "subject": "星辰变"}]}
{"text": "《和你一起慢慢变老炫舞小说》是冷嫣儿创作的网络小说，发表于17K小说网", "spo_list": [{"predicate": "作者", "object_type": {"@value": "人物"}, "subject_type": "图书作品", "object": {"@value": "冷嫣儿"}, "subject": "和你一起慢慢变老炫舞小说"}]}
{"text": "刘景根，男，1982年毕业于江西中医学院药学系", "spo_list": [{"predicate": "毕业院校", "object_type": {"@value": "学校"}, "subject_type": "人物", "object": {"@value": "江西中医学院"}, "subject": "刘景根"}]}
{"text": "而这个故事的原型则是多田薰自己和丈夫西川茂", "spo_list": [{"predicate": "丈夫", "object_type": {"@value": "人物"}, "subject_type": "人物", "object": {"@value": "西川茂"}, "subject": "多田薰"}, {"predicate": "妻子", "object_type": {"@value": "人物"}, "subject_type": "人物", "object": {"@value": "多田薰"}, "subject": "西川茂"}]}
{"text": "在这一领域，昆士兰科技大学（QUT）强悍的杀进了八大名校的包围圈，排名世界第31、澳洲第2", "spo_list": [{"predicate": "简称", "object_type": {"@value": "Text"}, "subject_type": "机构", "object": {"@value": "QUT"}, "subject": "昆士兰科技大学"}]}
{"text": "浅木飞鸟（声优：今井麻美）", "spo_list": [{"predicate": "配音", "object_type": {"@value": "人物"}, "subject_type": "娱乐人物", "object": {"@value": "浅木飞鸟"}, "subject": "今井麻美"}]}
{"text": "弘治十八年，明孝宗驾崩，年仅15岁的朱厚照继位，是为明武宗", "spo_list": [{"predicate": "朝代", "object_type": {"@value": "Text"}, "subject_type": "历史人物", "object": {"@value": "明"}, "subject": "朱厚照"}, {"predicate": "父亲", "object_type": {"@value": "人物"}, "subject_type": "人物", "object": {"@value": "明孝宗"}, "subject": "朱厚照"}]}
{"text": "《张简斋医案》是2012年HarperCollins UK出版社出版的图书，作者是邹伟俊", "spo_list": [{"predicate": "作者", "object_type": {"@value": "人物"}, "subject_type": "图书作品", "object": {"@value": "邹伟俊"}, "subject": "张简斋医案"}]}
{"text": "1924年卢立群考“庚款五校官费”，赴日本东京工业大学学工程建筑学科", "spo_list": [{"predicate": "毕业院校", "object_type": {"@value": "学校"}, "subject_type": "人物", "object": {"@value": "日本东京工业大学"}, "subject": "卢立群"}]}
{"text": "值得一提的是，富士康A股IPO获得特批后，中概股反应积极，出席全国两会的网易董事局主席丁磊、百度董事长李彦宏、搜狗总裁王小川均表示，考虑回到国内股市", "spo_list": [{"predicate": "董事长", "object_type": {"@value": "人物"}, "subject_type": "企业", "object": {"@value": "李彦宏"}, "subject": "百度"}]}
{"text": "宦海生涯王守训(1845—1897) 字仲彝，号松溪", "spo_list": [{"predicate": "号", "object_type": {"@value": "Text"}, "subject_type": "历史人物", "object": {"@value": "松溪"}, "subject": "王守训"}]}
{"text": "而由王俊凯、张一山、刘昊然等人曾录制的《高能少年团》也再次开拍，不过刘昊然却是未能归队，杨紫将加入作为唯一的女性进行常驻", "spo_list": [{"predicate": "主持人", "object_type": {"@value": "人物"}, "subject_type": "电视综艺", "object": {"@value": "张一山"}, "subject": "高能少年团"}, {"predicate": "主持人", "object_type": {"@value": "人物"}, "subject_type": "电视综艺", "object": {"@value": "王俊凯"}, "subject": "高能少年团"}]}
{"text": "回复：8楼呵呵，就算是同一个配音班子，在这部剧里的表现真的是比其他剧要好我想可能是 周幼琳的配音冯嘉德 比较好的把握住了这个角色的，又或者这个珠裕邻这个角色更适合这个声音，蓝色生死恋的恩熙很经典但总觉得配音过分悲切（催泪倒是挺好使）", "spo_list": [{"predicate": "配音", "object_type": {"@value": "人物"}, "subject_type": "娱乐人物", "object": {"@value": "周幼琳"}, "subject": "冯嘉德"}]}
{"text": "对于ID为“强哥144960442”网友的精彩回答，大家纷纷点赞支持，他是这么说的：成立于1923年的沃尔特迪士尼经过近百年的发展，其触角已经渗透到了各个行业，据了解，迪士尼公司是仅次于美国时代华纳的电影娱乐界老二，在世界前500强企业里排名第16位", "spo_list": [{"predicate": "成立日期", "object_type": {"@value": "Date"}, "subject_type": "机构", "object": {"@value": "1923年"}, "subject": "迪士尼"}]}
{"text": "公司简介上海星酷影视文化传播有限公司(简称星酷, 英文: Shanghai StarCool Company Limited)成立于2010年，总部设在上海", "spo_list": [{"predicate": "总部地点", "object_type": {"@value": "地点"}, "subject_type": "企业", "object": {"@value": "上海"}, "subject": "上海星酷影视文化传播有限公司"}, {"predicate": "成立日期", "object_type": {"@value": "Date"}, "subject_type": "机构", "object": {"@value": "2010年"}, "subject": "上海星酷影视文化传播有限公司"}, {"object_type": {"@value": "Text"}, "predicate": "简称", "subject_type": "机构", "object": {"@value": "星酷"}, "subject": "上海星酷影视文化传播有限公司"}]}
{"text": "《甜蜜暴击》是华策集团金溪影视、芒果TV联合出品的青春热血格斗剧，由叶昭君担任制片人，柯宜勤监制，柯翰辰执导，如萍编剧，鹿晗、关晓彤、裴子添、王嘉、李萌萌、裴子添、邵雨薇、赵越、卜康等主演", "spo_list": [{"predicate": "导演", "object_type": {"@value": "人物"}, "subject_type": "影视作品", "object": {"@value": "柯翰辰"}, "subject": "甜蜜暴击"}, {"predicate": "制片人", "object_type": {"@value": "人物"}, "subject_type": "影视作品", "object": {"@value": "叶昭君"}, "subject": "甜蜜暴击"}, {"predicate": "主演", "object_type": {"@value": "人物"}, "subject_type": "影视作品", "object": {"@value": "李萌萌"}, "subject": "甜蜜暴击"}, {"predicate": "主演", "object_type": {"@value": "人物"}, "subject_type": "影视作品", "object": {"@value": "赵越"}, "subject": "甜蜜暴击"}, {"predicate": "制片人", "object_type": {"@value": "人物"}, "subject_type": "影视作品", "object": {"@value": "柯宜勤"}, "subject": "甜蜜暴击"}, {"predicate": "主演", "object_type": {"@value": "人物"}, "subject_type": "影视作品", "object": {"@value": "邵雨薇"}, "subject": "甜蜜暴击"}, {"predicate": "主演", "object_type": {"@value": "人物"}, "subject_type": "影视作品", "object": {"@value": "王嘉"}, "subject": "甜蜜暴击"}, {"predicate": "主演", "object_type": {"@value": "人物"}, "subject_type": "影视作品", "object": {"@value": "卜康"}, "subject": "甜蜜暴击"}, {"predicate": "主演", "object_type": {"@value": "人物"}, "subject_type": "影视作品", "object": {"@value": "裴子添"}, "subject": "甜蜜暴击"}, {"predicate": "主演", "object_type": {"@value": "人物"}, "subject_type": "影视作品", "object": {"@value": "鹿晗"}, "subject": "甜蜜暴击"}, {"predicate": "出品公司", "object_type": {"@value": "企业"}, "subject_type": "影视作品", "object": {"@value": "华策集团金溪影视、芒果TV"}, "subject": "甜蜜暴击"}, {"predicate": "主演", "object_type": {"@value": "人物"}, "subject_type": "影视作品", "object": {"@value": "关晓彤"}, "subject": "甜蜜暴击"}]}
{"text": "这段经历，造就了王杰的经典名曲《一场游戏一场梦》，这首歌根据王杰的伤痛经历由他人作词谱曲 王杰成名后，带着诚意去寻找妻子，可是妻子的家人拒绝见他，而且拒收他一切补偿 在娱乐圈，王杰功成名就，却没有让女儿走他的路，如今女儿王筱翠是一名空姐", "spo_list": [{"predicate": "父亲", "object_type": {"@value": "人物"}, "subject_type": "人物", "object": {"@value": "王杰"}, "subject": "王筱翠"}, {"predicate": "歌手", "object_type": {"@value": "人物"}, "subject_type": "歌曲", "object": {"@value": "王杰"}, "subject": "一场游戏一场梦"}]}
{"text": "王缙（700年－781年），字夏卿，河中（今山西永济）人，祖籍太原祁县（今山西祁县），唐朝宰相，尚书右丞王维之弟", "spo_list": [{"predicate": "祖籍", "object_type": {"@value": "地点"}, "subject_type": "人物", "object": {"@value": "太原祁县"}, "subject": "王缙"}]}
{"text": "近日，是莫文蔚妈妈莫何敏仪的生日，莫何敏仪今年已经80岁了，状态和50多岁也没有什么区别吧", "spo_list": [{"predicate": "母亲", "object_type": {"@value": "人物"}, "subject_type": "人物", "object": {"@value": "莫何敏仪"}, "subject": "莫文蔚"}]}
{"text": "段永嘉在植病界耕耘了54个春秋，对中国植物病理学科发展作出了重要贡献", "spo_list": [{"predicate": "国籍", "object_type": {"@value": "国家"}, "subject_type": "人物", "object": {"@value": "中国"}, "subject": "段永嘉"}]}
{"text": "广州富力地产股份有限公司(以下简称“富力集团”)成立于1994年，并于2005年在香港联交所主板上市，为首家被纳入恒生中国企业指数的内地房地产企业", "spo_list": [{"predicate": "成立日期", "object_type": {"@value": "Date"}, "subject_type": "机构", "object": {"@value": "1994年"}, "subject": "广州富力地产股份有限公司"}, {"predicate": "成立日期", "object_type": {"@value": "Date"}, "subject_type": "机构", "object": {"@value": "1994年"}, "subject": "富力集团"}]}
{"text": "4、MANN曼德国MANN+HUMMEL(曼·胡默尔)公司成立于1941年，专业从事滤清器产品的生产，因其核心业务是专注车辆的各种过滤零件，所以曼胡默尔集团也是专注生产车辆过滤装置的汽车配件集团", "spo_list": [{"predicate": "成立日期", "object_type": {"@value": "Date"}, "subject_type": "机构", "object": {"@value": "1941年"}, "subject": "曼胡默尔集团"}]}
{"text": "《新媒体--主宰我世代》编著者俞剑红、韩彪、包冉", "spo_list": [{"predicate": "作者", "object_type": {"@value": "人物"}, "subject_type": "图书作品", "object": {"@value": "韩彪"}, "subject": "新媒体--主宰我世代"}, {"predicate": "作者", "object_type": {"@value": "人物"}, "subject_type": "图书作品", "object": {"@value": "包冉"}, "subject": "新媒体--主宰我世代"}, {"predicate": "作者", "object_type": {"@value": "人物"}, "subject_type": "图书作品", "object": {"@value": "俞剑红"}, "subject": "新媒体--主宰我世代"}]}
{"text": "1958年加入和平区曲艺杂技团，与尹寿山合作，成为该团第一主演", "spo_list": [{"predicate": "成立日期", "object_type": {"@value": "Date"}, "subject_type": "机构", "object": {"@value": "1958年"}, "subject": "和平区曲艺杂技团"}]}
{"text": "（现在已停播）节目改版郭德纲主持辽宁卫视《到底是谁》节目已三个年头，近期该节目改版", "spo_list": [{"predicate": "主持人", "object_type": {"@value": "人物"}, "subject_type": "电视综艺", "object": {"@value": "郭德纲"}, "subject": "到底是谁"}]}
{"text": "【声优表】 锁部叶风：泽城美雪 锁部左门：小山力也 伊凡洁丽·山本：水树奈奈 星村润一郎：野岛裕史 锁部夏村：诹访部顺一 锁部哲马：吉野裕行", "spo_list": [{"predicate": "配音", "object_type": {"@value": "人物"}, "subject_type": "娱乐人物", "object": {"@value": "锁部叶风"}, "subject": "泽城美雪"}]}
{"text": "中国版画院成立于2012年4月25日，隶属于文化部中国艺术研究院，是集版画创作、研究、教学于一体的国家级专业艺术机构", "spo_list": [{"predicate": "成立日期", "object_type": {"@value": "Date"}, "subject_type": "机构", "object": {"@value": "2012年4月25日"}, "subject": "中国版画院"}]}
{"text": "[10]一个人生活歌词作词:李秀真 作曲:CALVIN HO", "spo_list": [{"predicate": "作词", "object_type": {"@value": "人物"}, "subject_type": "歌曲", "object": {"@value": "李秀真"}, "subject": "一个人生活"}, {"predicate": "作曲", "object_type": {"@value": "人物"}, "subject_type": "歌曲", "object": {"@value": "CALVIN HO"}, "subject": "一个人生活"}]}
{"text": "不久，苏良嗣之子苏践言被酷吏陷害，流配岭南", "spo_list": [{"predicate": "父亲", "object_type": {"@value": "人物"}, "subject_type": "人物", "object": {"@value": "苏良嗣"}, "subject": "苏践言"}]}
{"text": "2000年底，“四川一汽丰田汽车股份有限公司”成立，在中国成都生产第三代“COASTER”，丰田跨出在华战略第一步，04年“四川丰田”重组为“一汽丰田”，丰田在中国注册了英文“COASTER”和中文“柯斯达”商标，从此“柯斯达”与“考斯特”彻底划清界限,考斯特车载冰箱选择尼桑碧莲原装进口冰箱，可冷冻冷藏，冷冻可达零下18度，冷藏保持5度", "spo_list": [{"predicate": "成立日期", "object_type": {"@value": "Date"}, "subject_type": "机构", "object": {"@value": "2000年"}, "subject": "一汽丰田汽车"}]}
{"text": "《库洛洛版《一个陌生女人的来信》》是lotus丝莲创作的网络小说，发表于晋江文学网", "spo_list": [{"predicate": "作者", "object_type": {"@value": "人物"}, "subject_type": "图书作品", "object": {"@value": "lotus丝莲"}, "subject": "库洛洛版《一个陌生女人的来信"}]}
{"text": "《看星星》是中国台湾女歌手戴爱玲演唱的歌曲，收录在戴爱玲2002年3月发行的专辑《magic》中", "spo_list": [{"predicate": "所属专辑", "object_type": {"@value": "音乐专辑"}, "subject_type": "歌曲", "object": {"@value": "magic"}, "subject": "看星星"}, {"predicate": "歌手", "object_type": {"@value": "人物"}, "subject_type": "歌曲", "object": {"@value": "戴爱玲"}, "subject": "看星星"}, {"predicate": "国籍", "object_type": {"@value": "国家"}, "subject_type": "人物", "object": {"@value": "中国"}, "subject": "戴爱玲"}, {"predicate": "歌手", "object_type": {"@value": "人物"}, "subject_type": "歌曲", "object": {"@value": "戴爱玲"}, "subject": "magic"}]}
{"text": "随后在朱丹，何晟铭主演的《爱的妇产科》里扮演怀孕少女邓晓雨在于正版《神雕侠侣》里扮演绝情谷侍女柔儿真正令菅纫姿成名是跟钟汉良，唐嫣主演电视剧《何以笙箫默》，她在戏里扮演单恋哥哥何以琛的何以玫，凭借精湛的演技，她将何以玫两种不同情绪演绎的淋漓尽致，获得万千网友点赞，而她的人气也急速上升", "spo_list": [{"predicate": "主演", "object_type": {"@value": "人物"}, "subject_type": "影视作品", "object": {"@value": "唐嫣"}, "subject": "何以笙箫默"}, {"predicate": "主演", "object_type": {"@value": "人物"}, "subject_type": "影视作品", "object": {"@value": "何晟铭"}, "subject": "爱的妇产科"}, {"predicate": "主演", "object_type": {"@value": "人物"}, "subject_type": "影视作品", "object": {"@value": "朱丹"}, "subject": "爱的妇产科"}, {"predicate": "主演", "object_type": {"@value": "人物"}, "subject_type": "影视作品", "object": {"@value": "钟汉良"}, "subject": "何以笙箫默"}, {"predicate": "饰演", "object_type": {"inWork": "影视作品", "@value": "人物"}, "subject_type": "娱乐人物", "object": {"inWork": "爱的妇产科", "@value": "邓晓雨"}, "subject": "菅纫姿"}, {"predicate": "主演", "object_type": {"@value": "人物"}, "subject_type": "影视作品", "object": {"@value": "菅纫姿"}, "subject": "爱的妇产科"}]}
{"text": "2.钟山风景区钟山风景名胜区，简称钟山风景区，位于南京市玄武区紫金山，是中国著名的风景游览胜地、首批国家级风景名胜区、首批国家5A级旅游景区、国家森林公园、国家文明风景名胜区、中国旅游胜地四十佳", "spo_list": [{"predicate": "所在城市", "object_type": {"@value": "城市"}, "subject_type": "景点", "object": {"@value": "南京"}, "subject": "紫金山"}]}
{"text": "3月，主演爱情喜剧电影《花牌情缘》，饰演真岛太一，该片分为两部作品先后上映，《花牌情缘上之句》于3月19日公开，《花牌情缘下之句》4月29日上映13；4月14日（中国内地上映日期），主演剧情影片《垫底辣妹》，饰演不良少年森玲司14", "spo_list": [{"predicate": "上映时间", "object_type": {"inArea": "地点", "@value": "Date"}, "subject_type": "影视作品", "object": {"inArea": "中国", "@value": "4月14日"}, "subject": "垫底辣妹"}, {"predicate": "上映时间", "object_type": {"@value": "Date"}, "subject_type": "影视作品", "object": {"@value": "4月29日"}, "subject": "花牌情缘下之句"}, {"predicate": "上映时间", "object_type": {"@value": "Date"}, "subject_type": "影视作品", "object": {"@value": "3月19日"}, "subject": "花牌情缘上之句"}]}
{"text": "张自忠就义时，年仅49岁，他的夫人李敏慧密斯闻耗悲哀绝食七日而死，伉俪二人合葬于重庆梅花山麓张作霖一次，日军在张作霖的地皮杀死了一位中国兵士，他亲自同日本领事馆谈判，日本领事顺手写了一张5000元的关东券支票交给他", "spo_list": [{"predicate": "妻子", "object_type": {"@value": "人物"}, "subject_type": "人物", "object": {"@value": "李敏慧"}, "subject": "张自忠"}, {"predicate": "丈夫", "object_type": {"@value": "人物"}, "subject_type": "人物", "object": {"@value": "张自忠"}, "subject": "李敏慧"}]}
{"text": "这几年，赵丽颖凭借真实力，霸占影视屏幕，主演的几部古装剧《花千骨》《楚乔传》，创收视率新高，与此同时，也吸粉无数", "spo_list": [{"predicate": "主演", "object_type": {"@value": "人物"}, "subject_type": "影视作品", "object": {"@value": "赵丽颖"}, "subject": "花千骨"}]}
{"text": "1989年他在港剧《义不容情》中饰演了黄日华的弟弟丁有康一角，剧中他谋害亲哥哥丧尽天良坏事做尽让人恨得牙痒", "spo_list": [{"predicate": "主演", "object_type": {"@value": "人物"}, "subject_type": "影视作品", "object": {"@value": "黄日华"}, "subject": "义不容情"}, {"predicate": "上映时间", "object_type": {"@value": "Date"}, "subject_type": "影视作品", "object": {"@value": "1989年"}, "subject": "义不容情"}]}
{"text": "《从零开始学五线谱》是2013年现代出版社出版的图书，作者是胡玻", "spo_list": [{"predicate": "作者", "object_type": {"@value": "人物"}, "subject_type": "图书作品", "object": {"@value": "胡玻"}, "subject": "从零开始学五线谱"}]}
{"text": "不朽一生记者中科院获悉，中科科学院资深院士，中国著名的生物化学学家，北京大学资深教授，谭哲颐同志因病医治无效于2011年7月14日22时04分在北京协和医院逝世，享年98岁", "spo_list": [{"predicate": "国籍", "object_type": {"@value": "国家"}, "subject_type": "人物", "object": {"@value": "中国"}, "subject": "谭哲颐"}]}
{"text": "按照双方在北京市海淀区人民法院民事调解书上的约定，前妻目前已经收到吴飞舟付给的120万元折款 但是时至2007年3月15日，吴飞舟却未能按照调解书上的规定付给前妻2006年度本应付给的40万元折款   　　那么如今身为北京思特奇信息技术有限公司董事长的吴飞舟为何没能按时付款", "spo_list": [{"predicate": "董事长", "object_type": {"@value": "人物"}, "subject_type": "企业", "object": {"@value": "吴飞舟"}, "subject": "北京思特奇信息技术"}]}
{"text": "中通汽车工业集团有限责任公司建企于1958年，是以经营客车、专用车为主业的大型国有企业集团", "spo_list": [{"predicate": "成立日期", "object_type": {"@value": "Date"}, "subject_type": "机构", "object": {"@value": "1958年"}, "subject": "中通汽车工业集团有限责任公司"}]}
{"text": "也就是说夏侯涓就是张飞的妻子", "spo_list": [{"predicate": "丈夫", "object_type": {"@value": "人物"}, "subject_type": "人物", "object": {"@value": "张飞"}, "subject": "夏侯涓"}, {"predicate": "妻子", "object_type": {"@value": "人物"}, "subject_type": "人物", "object": {"@value": "夏侯涓"}, "subject": "张飞"}]}
{"text": "影片制作创作背景导演陈安琪说：“决定创作《爱与狗同行》是源于一次奇妙的经历", "spo_list": [{"predicate": "导演", "object_type": {"@value": "人物"}, "subject_type": "影视作品", "object": {"@value": "陈安琪"}, "subject": "爱与狗同行"}]}
{"text": "3气候铜官山区境内气候属亚热带湿润季风气候，春夏多雨，年平均气温16", "spo_list": [{"predicate": "气候", "object_type": {"@value": "气候"}, "subject_type": "行政区", "object": {"@value": "亚热带湿润季风气候"}, "subject": "铜官山区"}]}
{"text": "《最后的魁拔》是动画电影《魁拔》系列的终章，由北京青青树动漫科技有限公司、霍尔果斯彩条屋影业有限公司联合出品的动画电影，该电影正在制作中", "spo_list": [{"predicate": "出品公司", "object_type": {"@value": "企业"}, "subject_type": "影视作品", "object": {"@value": "北京青青树动漫科技有限公司"}, "subject": "最后的魁拔"}, {"predicate": "出品公司", "object_type": {"@value": "企业"}, "subject_type": "影视作品", "object": {"@value": "霍尔果斯彩条屋影业有限公司"}, "subject": "最后的魁拔"}]}
{"text": "终战三部曲：帝国的毁灭（2004），希特勒男孩（2004），希望与反抗（2005）导演：奥利弗·西斯贝格（德国），丹尼斯·甘塞尔（德国），马克·罗斯曼（德国）", "spo_list": [{"predicate": "导演", "object_type": {"@value": "人物"}, "subject_type": "影视作品", "object": {"@value": "马克·罗斯曼"}, "subject": "希望与反抗"}, {"predicate": "导演", "object_type": {"@value": "人物"}, "subject_type": "影视作品", "object": {"@value": "奥利弗·西斯贝格"}, "subject": "希特勒男孩"}, {"predicate": "导演", "object_type": {"@value": "人物"}, "subject_type": "影视作品", "object": {"@value": "奥利弗·西斯贝格"}, "subject": "帝国的毁灭"}]}
{"text": "此外，碟内亦收录了新歌“你的野蛮男友”，此曲亦是由刘德华亲自填词，讲述失恋男友的心声，实属感人之选", "spo_list": [{"predicate": "作词", "object_type": {"@value": "人物"}, "subject_type": "歌曲", "object": {"@value": "刘德华"}, "subject": "你的野蛮男友"}]}
{"text": "《节能省地型住宅和公共建筑标准规范汇编（上下）》是2005年中国建筑工业出版社出版的图书，作者是建设部标准定额研究所", "spo_list": [{"predicate": "作者", "object_type": {"@value": "人物"}, "subject_type": "图书作品", "object": {"@value": "建设部标准定额研"}, "subject": "节能省地型住宅和公共建筑标准规范汇编（上下）"}]}
{"text": "2004年李春江刚把儿子送去体校，从没离过家的李京龙由于年龄小，刚开始住校有些不适应，打电话给李春江夫人哭诉，夫人张红又把电话追到了正在打客场的他", "spo_list": [{"predicate": "妻子", "object_type": {"@value": "人物"}, "subject_type": "人物", "object": {"@value": "张红"}, "subject": "李春江"}, {"predicate": "母亲", "object_type": {"@value": "人物"}, "subject_type": "人物", "object": {"@value": "张红"}, "subject": "李京龙"}, {"predicate": "父亲", "object_type": {"@value": "人物"}, "subject_type": "人物", "object": {"@value": "李春江"}, "subject": "李京龙"}, {"predicate": "丈夫", "object_type": {"@value": "人物"}, "subject_type": "人物", "object": {"@value": "李春江"}, "subject": "张红"}]}
{"text": "13人物轶事催生狂人日记如果没有钱玄同的劝说，中国文学史上或许没有鲁迅这个名字", "spo_list": [{"predicate": "国籍", "object_type": {"@value": "国家"}, "subject_type": "人物", "object": {"@value": "中国"}, "subject": "鲁迅"}, {"predicate": "国籍", "object_type": {"@value": "国家"}, "subject_type": "人物", "object": {"@value": "中国"}, "subject": "钱玄同"}]}
{"text": "《乱舞春秋》 是周杰伦独树一帜的“中国风”歌曲，这首歌曲体现了周杰伦对传统文化的牢固把握，对中国元素的坚持运用，并用时尚的国外西方音乐手法表现中国古典情怀的经典作品", "spo_list": [{"predicate": "歌手", "object_type": {"@value": "人物"}, "subject_type": "歌曲", "object": {"@value": "周杰伦"}, "subject": "乱舞春秋"}]}
{"text": "安卓手机网创立于2011年1月，是国内领先的android资讯和资源提供商，创立之初，即秉承“用户第一”的经营理念，通过门户+论坛的方式，获得广大机友们的热爱安卓手机网目前提供，android资讯，手机报价，评测，安卓手机教程，论坛等，全方位的服务", "spo_list": [{"predicate": "成立日期", "object_type": {"@value": "Date"}, "subject_type": "机构", "object": {"@value": "2011年1月"}, "subject": "安卓手机网"}]}
{"text": "跨界喜剧王 第三季海一天化身办公室主任，文松直接变脸，求生欲超强", "spo_list": [{"predicate": "嘉宾", "object_type": {"@value": "人物"}, "subject_type": "电视综艺", "object": {"@value": "海一天"}, "subject": "跨界喜剧王"}]}
{"text": "基本简介《到不了的地方》作为高雄电影节长片周的闭幕片博得了一片赞扬声，《到不了的地方》由李鼎执导，林辰唏、林柏宏、张睿家、庹宗华等人主演，导演李鼎称该影片是金钟得奖的作品《装满的生活时光—延续自己的声音篇》的完整版，寄托了他对父亲的思念", "spo_list": [{"predicate": "导演", "object_type": {"@value": "人物"}, "subject_type": "影视作品", "object": {"@value": "李鼎"}, "subject": "到不了的地方"}, {"predicate": "主演", "object_type": {"@value": "人物"}, "subject_type": "影视作品", "object": {"@value": "庹宗华"}, "subject": "到不了的地方"}]}
{"text": "[音乐]岁月缝花--陈学冬", "spo_list": [{"predicate": "歌手", "object_type": {"@value": "人物"}, "subject_type": "歌曲", "object": {"@value": "陈学冬"}, "subject": "岁月缝花"}]}
{"text": "小说娱乐之成功者系统1是作者哥是潇洒哥写的一本都市小说.", "spo_list": [{"predicate": "作者", "object_type": {"@value": "人物"}, "subject_type": "图书作品", "object": {"@value": "哥是潇洒哥"}, "subject": "娱乐之成功者系统"}]}
{"text": "纽约美食与创意论坛现场华美协进社1926年由约翰·杜威、孟禄和胡适、郭秉文等共同创建", "spo_list": [{"predicate": "成立日期", "object_type": {"@value": "Date"}, "subject_type": "机构", "object": {"@value": "1926年"}, "subject": "华美协进社"}]}
{"text": "《只为不殇璃》是卡梅尼创作的网络小说，发表于晋江文学网", "spo_list": [{"predicate": "作者", "object_type": {"@value": "人物"}, "subject_type": "图书作品", "object": {"@value": "卡梅尼"}, "subject": "只为不殇璃"}]}
{"text": "费翔演唱的《冬天里的一把火》也由庄奴作词", "spo_list": [{"predicate": "歌手", "object_type": {"@value": "人物"}, "subject_type": "歌曲", "object": {"@value": "费翔"}, "subject": "冬天里的一把火"}, {"predicate": "作词", "object_type": {"@value": "人物"}, "subject_type": "歌曲", "object": {"@value": "庄奴"}, "subject": "冬天里的一把火"}]}
{"text": "佛山溢丰汽车销售服务有限公司（广汽丰田佛山溢丰4S店）是广东溢航集团的子公司", "spo_list": [{"predicate": "总部地点", "object_type": {"@value": "地点"}, "subject_type": "企业", "object": {"@value": "佛山"}, "subject": "佛山溢丰汽车销售服务有限公司"}]}
{"text": "作为我国“第一个五年计划”新增的重大建设项目，保定天鹅化纤厂始建于1957年10月，1960年7月正式建成投产，是我国当时兴建的第一座大型纤维联合企业", "spo_list": [{"predicate": "成立日期", "object_type": {"@value": "Date"}, "subject_type": "机构", "object": {"@value": "1957年10月"}, "subject": "保定天鹅化纤厂"}]}
{"text": "《新杭州美食地图·百家食谱》是2005年浙江科学技术出版社出版的图书，作者是杭州饮食旅店业同业公会", "spo_list": [{"predicate": "作者", "object_type": {"@value": "人物"}, "subject_type": "图书作品", "object": {"@value": "杭州饮食旅店业同业公会"}, "subject": "新杭州美食地图·百家食谱"}]}
{"text": "】看过《小丑》的朋友都将它与马丁·斯科塞斯的经典电影《喜剧之王》《出租车司机》《穷街陋巷》联系起来，而根据好莱坞报道者爆料，在托德·菲利普斯执导《小丑》之前，斯科塞斯就看重了DC这位超级英雄的银幕潜力", "spo_list": [{"predicate": "导演", "object_type": {"@value": "人物"}, "subject_type": "影视作品", "object": {"@value": "马丁·斯科塞斯"}, "subject": "穷街陋巷"}, {"predicate": "导演", "object_type": {"@value": "人物"}, "subject_type": "影视作品", "object": {"@value": "马丁·斯科塞斯"}, "subject": "喜剧之王"}, {"predicate": "导演", "object_type": {"@value": "人物"}, "subject_type": "影视作品", "object": {"@value": "托德·菲利普斯"}, "subject": "小丑"}, {"predicate": "制片人", "object_type": {"@value": "人物"}, "subject_type": "影视作品", "object": {"@value": "托德·菲利普斯"}, "subject": "小丑"}]}
{"text": "南枯明仪大端国尊贵的皇后，她深爱着牧云勤，可是牧云勤憎恨着她，并且把她当成银容的替代品，而且杀光了她的族人，就连他们的儿子牧云合戈也被终身圈禁", "spo_list": [{"predicate": "母亲", "object_type": {"@value": "人物"}, "subject_type": "人物", "object": {"@value": "南枯明仪"}, "subject": "牧云合戈"}, {"predicate": "父亲", "object_type": {"@value": "人物"}, "subject_type": "人物", "object": {"@value": "牧云勤"}, "subject": "牧云合戈"}, {"predicate": "丈夫", "object_type": {"@value": "人物"}, "subject_type": "人物", "object": {"@value": "牧云勤"}, "subject": "南枯明仪"}, {"predicate": "妻子", "object_type": {"@value": "人物"}, "subject_type": "人物", "object": {"@value": "南枯明仪"}, "subject": "牧云勤"}]}
{"text": "《了解》由高晓松填词，刘旭阳作曲", "spo_list": [{"predicate": "作曲", "object_type": {"@value": "人物"}, "subject_type": "歌曲", "object": {"@value": "刘旭阳"}, "subject": "了解"}, {"predicate": "作词", "object_type": {"@value": "人物"}, "subject_type": "歌曲", "object": {"@value": "高晓松"}, "subject": "了解"}]}
{"text": "创立时间海底捞成立于1994年而巴奴成立于2000年，相差6年时间", "spo_list": [{"predicate": "成立日期", "object_type": {"@value": "Date"}, "subject_type": "机构", "object": {"@value": "1994年"}, "subject": "海底捞"}]}
{"text": "红尘萦绕情未央作者：柳静怡小说进度：连载连载网站：17k小说网小说类型：武侠", "spo_list": [{"predicate": "作者", "object_type": {"@value": "人物"}, "subject_type": "图书作品", "object": {"@value": "柳静怡"}, "subject": "红尘萦绕情未央"}]}
{"text": "创作背景《勿忘心安》这首歌由内地资深音乐人曲世聪作曲，同时他也亲自担纲制作并选用裴育担任《勿忘心安》的作词", "spo_list": [{"predicate": "作词", "object_type": {"@value": "人物"}, "subject_type": "歌曲", "object": {"@value": "裴育"}, "subject": "勿忘心安"}, {"predicate": "作曲", "object_type": {"@value": "人物"}, "subject_type": "歌曲", "object": {"@value": "曲世聪"}, "subject": "勿忘心安"}]}
{"text": "报载因美方对亚洲市场兴趣浓厚，美国汉堡王总公司有意一改代理授权的做法，改为直接入股，扩大与大成合作，除加速台湾汉堡王拓点，因美方在北京已有8家据点，双方更有意一同进军中国", "spo_list": [{"predicate": "总部地点", "object_type": {"@value": "地点"}, "subject_type": "企业", "object": {"@value": "美国"}, "subject": "汉堡王"}]}
{"text": "欢子 - 感觉说没就没了", "spo_list": [{"predicate": "歌手", "object_type": {"@value": "人物"}, "subject_type": "歌曲", "object": {"@value": "欢子"}, "subject": "感觉说没就没了"}]}
{"text": "袁崇焕的事迹、评论几百年来一直争论不休，正如孟森在《明本兵梁廷栋请斩袁崇焕原疏附跋》中提及，明末时期历史记载十分混乱，即使是与其耳目相关的人，其恩怨纠葛也尤其复杂", "spo_list": [{"predicate": "朝代", "object_type": {"@value": "Text"}, "subject_type": "历史人物", "object": {"@value": "明"}, "subject": "梁廷栋"}, {"predicate": "朝代", "object_type": {"@value": "Text"}, "subject_type": "历史人物", "object": {"@value": "明末"}, "subject": "袁崇焕"}]}
{"text": "10岁时跟随父母亲到重庆生活，就读于重庆南开中学，毕业后阎肃在重庆大学读工商管理系", "spo_list": [{"predicate": "毕业院校", "object_type": {"@value": "学校"}, "subject_type": "人物", "object": {"@value": "重庆大学"}, "subject": "阎肃"}]}
{"text": "上海美术专科学校（Shanghai Academy of Fine Arts），简称“上海美专”，是南京艺术学院的前身", "spo_list": [{"predicate": "简称", "object_type": {"@value": "Text"}, "subject_type": "机构", "object": {"@value": "上海美专"}, "subject": "上海美术专科学校"}]}
{"text": "命运斗士，是张卫健专辑《出位》中的一首歌曲，也是日本卡通片《魔神坛斗士》的香港TVB粤语版本《铠甲圣斗士》的主题曲，该卡通片的粤语版本主题曲由张卫健演唱", "spo_list": [{"predicate": "歌手", "object_type": {"@value": "人物"}, "subject_type": "歌曲", "object": {"@value": "张卫健"}, "subject": "命运斗士"}, {"predicate": "所属专辑", "object_type": {"@value": "音乐专辑"}, "subject_type": "歌曲", "object": {"@value": "出位"}, "subject": "命运斗士"}]}
{"text": "【音乐·图片】#李秉宪#♥#李珉廷#的非公开婚礼将于今日下午6时举行，几张图很有爱", "spo_list": [{"predicate": "丈夫", "object_type": {"@value": "人物"}, "subject_type": "人物", "object": {"@value": "李秉宪"}, "subject": "李珉廷"}, {"predicate": "妻子", "object_type": {"@value": "人物"}, "subject_type": "人物", "object": {"@value": "李珉廷"}, "subject": "李秉宪"}]}
{"text": "如今，蒋家后代中除了章孝严依然活跃在台湾政坛外，其他人都远离政治，在文化、艺术界发展  蒋经国是蒋介石和原来的老婆毛福梅生的，还有蒋纬国，蒋经国和元配蒋方良（俄罗斯裔），共生了三个儿子，孝文、孝武和孝勇，这些人都已病逝，而第三个儿子蒋孝勇也生了三个儿子，友柏、友常、友青", "spo_list": [{"predicate": "父亲", "object_type": {"@value": "人物"}, "subject_type": "人物", "object": {"@value": "蒋经国"}, "subject": "蒋孝勇"}, {"predicate": "父亲", "object_type": {"@value": "人物"}, "subject_type": "人物", "object": {"@value": "蒋介石"}, "subject": "蒋经国"}, {"predicate": "父亲", "object_type": {"@value": "人物"}, "subject_type": "人物", "object": {"@value": "蒋介石"}, "subject": "蒋纬国"}, {"predicate": "母亲", "object_type": {"@value": "人物"}, "subject_type": "人物", "object": {"@value": "毛福梅"}, "subject": "蒋经国"}]}
{"text": "《制胜一击》是由史蒂文·索德伯格执导的动作惊悚片，吉娜·卡拉诺、查宁·塔图姆、迈克尔·法斯宾德和伊万·麦克格雷格等联袂主演", "spo_list": [{"predicate": "主演", "object_type": {"@value": "人物"}, "subject_type": "影视作品", "object": {"@value": "吉娜·卡拉诺"}, "subject": "制胜一击"}, {"predicate": "导演", "object_type": {"@value": "人物"}, "subject_type": "影视作品", "object": {"@value": "史蒂文·索德伯格"}, "subject": "制胜一击"}]}
{"text": "慧木﹝宋﹞（梁郡筑戈村寺）《比丘尼传》卷二", "spo_list": [{"predicate": "朝代", "object_type": {"@value": "Text"}, "subject_type": "历史人物", "object": {"@value": "宋"}, "subject": "慧木"}]}
{"text": "来源：教育之江编辑/制作：沈蒙和 王毅Ve先生，清华大学物理系本科，麻省理工物理学博士，致力于打造全宇宙最棒的科普公众号", "spo_list": [{"predicate": "毕业院校", "object_type": {"@value": "学校"}, "subject_type": "人物", "object": {"@value": "清华大学"}, "subject": "王毅"}]}
{"text": "《年华永不落幕》是2014年中国少年儿童出版社出版的图书，作者是王璐琪", "spo_list": [{"predicate": "作者", "object_type": {"@value": "人物"}, "subject_type": "图书作品", "object": {"@value": "王璐琪"}, "subject": "年华永不落幕"}]}
{"text": "最近又有一部青春剧《满满喜欢你》将于10月10日在腾讯视频和芒果TV双平台开播", "spo_list": [{"predicate": "上映时间", "object_type": {"@value": "Date"}, "subject_type": "影视作品", "object": {"@value": "10月10日"}, "subject": "满满喜欢你"}]}
{"text": "近几年，博纳影业的高票房电影如《澳门风云》三部曲、《杀破狼》系列、《智取威虎山》等都出自香港导演之手", "spo_list": [{"predicate": "出品公司", "object_type": {"@value": "企业"}, "subject_type": "影视作品", "object": {"@value": "博纳影业"}, "subject": "澳门风云"}]}
{"text": "中文名：吕佳容外文名：Kelsey别名：佳子国籍：中国民族：汉族星座：巨蟹座血型：O型身高：171cm体重：54kg出生地：山东出生日期：1988年7月5日职业：演员代表作品：锦绣缘、热血、美人天下、笑傲江湖主要成就：优酷影视盛电视剧新锐演员2016广西最受欢迎女演员", "spo_list": [{"predicate": "国籍", "object_type": {"@value": "国家"}, "subject_type": "人物", "object": {"@value": "中国"}, "subject": "吕佳容"}, {"predicate": "主演", "object_type": {"@value": "人物"}, "subject_type": "影视作品", "object": {"@value": "吕佳容"}, "subject": "锦绣缘"}, {"predicate": "主演", "object_type": {"@value": "人物"}, "subject_type": "影视作品", "object": {"@value": "吕佳容"}, "subject": "热血"}, {"predicate": "主演", "object_type": {"@value": "人物"}, "subject_type": "影视作品", "object": {"@value": "吕佳容"}, "subject": "美人天下"}, {"predicate": "主演", "object_type": {"@value": "人物"}, "subject_type": "影视作品", "object": {"@value": "吕佳容"}, "subject": "笑傲江湖"}, {"predicate": "获奖", "object_type": {"onDate": "Date", "@value": "奖项"}, "subject_type": "娱乐人物", "object": {"onDate": "2016", "@value": "广西最受欢迎女演员"}, "subject": "吕佳容"}]}
{"text": "个人简介李咏诗，女，2010年广州亚运会中国澳门代表团成员", "spo_list": [{"predicate": "国籍", "object_type": {"@value": "国家"}, "subject_type": "人物", "object": {"@value": "中国"}, "subject": "李咏诗"}]}
{"text": "建安十三年，曹冲病重不治而去世 与甄氏亡女合葬，追赠骑都尉印绶，黄初二年追赠谥「邓哀候」，追加号为「公」 /div>", "spo_list": [{"predicate": "丈夫", "object_type": {"@value": "人物"}, "subject_type": "人物", "object": {"@value": "曹冲"}, "subject": "甄氏亡女"}, {"predicate": "妻子", "object_type": {"@value": "人物"}, "subject_type": "人物", "object": {"@value": "甄氏亡女"}, "subject": "曹冲"}]}
{"text": "唐太宗李世民（公元598年1月28日－公元649年7月10日），祖籍陇西成纪，是唐高祖李渊和窦皇后的次子，唐朝第二位皇帝，杰出的政治家、战略家、军事家、诗人", "spo_list": [{"predicate": "朝代", "object_type": {"@value": "Text"}, "subject_type": "历史人物", "object": {"@value": "唐朝"}, "subject": "李渊"}]}
{"text": "盘点 10 套千禧年代的日本剧集1. 女王的教室 (2005)《女王的教室》是一套由日本电视台于 2005 年制作的电视剧集", "spo_list": [{"predicate": "出品公司", "object_type": {"@value": "企业"}, "subject_type": "影视作品", "object": {"@value": "日本电视台"}, "subject": "女王的教室"}]}
{"text": "姜南，字叔明，号蓉塘，明代文人，浙江仁和人", "spo_list": [{"predicate": "朝代", "object_type": {"@value": "Text"}, "subject_type": "历史人物", "object": {"@value": "明代"}, "subject": "姜南"}, {"predicate": "号", "object_type": {"@value": "Text"}, "subject_type": "历史人物", "object": {"@value": "蓉塘"}, "subject": "姜南"}]}
{"text": "肖辉,祖籍日本岗山県仓敷市，生于长白山脚下的一个小山村", "spo_list": [{"predicate": "祖籍", "object_type": {"@value": "地点"}, "subject_type": "人物", "object": {"@value": "日本岗山県仓敷市"}, "subject": "肖辉"}]}
{"text": "汪凤瀛共育有八子，分别为汪荣宝、汪乐宝、汪东（汪东宝）、汪季琦（汪楚宝）、汪桢宝、汪衡（汪椿宝）、汪松宝、汪敏之（汪相宝）", "spo_list": [{"predicate": "父亲", "object_type": {"@value": "人物"}, "subject_type": "人物", "object": {"@value": "汪凤瀛"}, "subject": "汪楚宝"}]}
{"text": "导演刘惠宁也是来头不小，曾执导过《半路夫妻》、《老房子》、《我的父亲母亲》等多部热门情感电视剧", "spo_list": [{"predicate": "导演", "object_type": {"@value": "人物"}, "subject_type": "影视作品", "object": {"@value": "刘惠宁"}, "subject": "老房子"}, {"predicate": "导演", "object_type": {"@value": "人物"}, "subject_type": "影视作品", "object": {"@value": "刘惠宁"}, "subject": "半路夫妻"}, {"predicate": "导演", "object_type": {"@value": "人物"}, "subject_type": "影视作品", "object": {"@value": "刘惠宁"}, "subject": "我的父亲母亲"}]}
{"text": "屈建民， 1972年8月16日出生，陕西蓝田人，武汉大学工商管理硕士，现任哈尔滨新东方学校校长", "spo_list": [{"predicate": "毕业院校", "object_type": {"@value": "学校"}, "subject_type": "人物", "object": {"@value": "武汉大学"}, "subject": "屈建民"}]}
{"text": "11. 罗格斯大学（Rutgers University - New Brunswick）罗格斯大学历史极为悠久，前身是1766年成立的皇后学院，早于美国独立战争", "spo_list": [{"predicate": "成立日期", "object_type": {"@value": "Date"}, "subject_type": "机构", "object": {"@value": "1766年"}, "subject": "罗格斯大学"}]}
{"text": "先后在《十月》《诗刊》《儿童文学》《东方少年》《人民日报》《中国商报》《北京日报》《北京晚报》等发表诗歌、散文诗、小小说、小报告文学、歌词等数百首（篇），出版部分作品被转载、收入选集或拍成电视片，1994年为52集大型电视系列专题片《战争电影与人类和平》创作主题歌歌词《千万年的梦》——人类和平之歌", "spo_list": [{"predicate": "主题曲", "object_type": {"@value": "歌曲"}, "subject_type": "影视作品", "object": {"@value": "千万年的梦"}, "subject": "战争电影与人类和平"}]}
{"text": "2贡献徐建光教授师从我国著名的手外科、显微外科专家、中国工程院院士顾玉东教授", "spo_list": [{"predicate": "国籍", "object_type": {"@value": "国家"}, "subject_type": "人物", "object": {"@value": "中国"}, "subject": "顾玉东"}]}
{"text": "记者近日获悉，上海华普汽车经营管理委员会被合并到吉利汽车控股有限公司经管会旗下，上海华普原董事长徐刚将兼任吉利控股副董事长 两年前，徐刚正是从吉利控股副董事长、总裁之位卸任来到上海华普汽车的 本来就是从吉利汽车的大体系下分离出来的上海华普，是否会因为徐董事长的回归而重新定义呢", "spo_list": [{"predicate": "董事长", "object_type": {"@value": "人物"}, "subject_type": "企业", "object": {"@value": "徐刚"}, "subject": "华普汽车"}]}
{"text": "广州兴龙智慧医疗科技有限公司成立于2015年，是义晟集团旗下的一家主要专注于运动康复机器人产品研发、生产、推广和康复整体解决方案的高科技企业，总部位于广州市番禺区", "spo_list": [{"predicate": "成立日期", "object_type": {"@value": "Date"}, "subject_type": "机构", "object": {"@value": "2015年"}, "subject": "广州兴龙智慧医疗科技有限公司"}]}
{"text": "中国大陆和香港的味千拉面是由味千（中国）控股有限公司经营的 其经营与核算都和日本味千拉面无直接联系 味千拉面的中国控股大股东潘慰是山西人，1988年随父母赴香港生活后，1996年在香港铜锣湾开设第一家味千拉面", "spo_list": [{"predicate": "董事长", "object_type": {"@value": "人物"}, "subject_type": "企业", "object": {"@value": "潘慰"}, "subject": "味千拉面"}]}
{"text": "中新网2月27日电 偶像艺人何润东与日本女星木村多江主演的NHK电视剧“上海潮”，该剧编剧是掀起日本收视高峰“神探伽利略”的编剧福田靖", "spo_list": [{"predicate": "编剧", "object_type": {"@value": "人物"}, "subject_type": "影视作品", "object": {"@value": "福田靖"}, "subject": "上海潮"}, {"predicate": "编剧", "object_type": {"@value": "人物"}, "subject_type": "影视作品", "object": {"@value": "福田靖"}, "subject": "神探伽利略"}]}
{"text": "《思考，快与慢》作者： [美]丹尼尔·卡尼曼出版社：中信出版社出版年：2012-7这是一本关于人类思考方式的书，主要讲述了对大脑思考速度的看法，以及如何改变传统的思考方式", "spo_list": [{"predicate": "作者", "object_type": {"@value": "人物"}, "subject_type": "图书作品", "object": {"@value": "丹尼尔·卡尼曼"}, "subject": "思考，快与慢"}]}
{"text": "－1594年），织田信秀的正室，与信秀之间生有织田信长、织田信行、织田秀孝三个儿子", "spo_list": [{"predicate": "父亲", "object_type": {"@value": "人物"}, "subject_type": "人物", "object": {"@value": "织田信秀"}, "subject": "织田信长"}, {"predicate": "父亲", "object_type": {"@value": "人物"}, "subject_type": "人物", "object": {"@value": "织田信秀"}, "subject": "织田信行"}, {"predicate": "父亲", "object_type": {"@value": "人物"}, "subject_type": "人物", "object": {"@value": "织田信秀"}, "subject": "织田秀孝"}]}
{"text": "【AIRLAND】雅兰：香港雅兰集团旗下国际知名品牌，1966年诞生于香港九龙塘，比香港无线电台（1967年11月成立）还早一年", "spo_list": [{"predicate": "成立日期", "object_type": {"@value": "Date"}, "subject_type": "机构", "object": {"@value": "1966年"}, "subject": "雅兰"}]}
{"text": "东野圭吾的小说一直顿受影视界青睐，目前已有19部作品被搬上屏幕，其中电影《嫌疑人X的献身》、《秘密》、《绑架游戏》、《湖边凶杀案》、《变身》、《手纸》，电视剧《白夜行》等为中国观众所熟悉", "spo_list": [{"predicate": "作者", "object_type": {"@value": "人物"}, "subject_type": "图书作品", "object": {"@value": "东野圭吾"}, "subject": "湖边凶杀案"}, {"predicate": "作者", "object_type": {"@value": "人物"}, "subject_type": "图书作品", "object": {"@value": "东野圭吾"}, "subject": "变身"}, {"predicate": "编剧", "object_type": {"@value": "人物"}, "subject_type": "影视作品", "object": {"@value": "东野圭吾"}, "subject": "变身"}]}
{"text": "高桥留美子的《福星小子》 还有不记得是谁的《热带雨林（爆笑生活） /div>", "spo_list": [{"predicate": "编剧", "object_type": {"@value": "人物"}, "subject_type": "影视作品", "object": {"@value": "高桥留美子"}, "subject": "福星小子"}]}
{"text": "剧本参照《神话经典》、郑土有等着的《中国仙话》和其他资料改编而成.我谨以抛砖引玉,为珍爱祖国文化遗产、为神话故事文学增光添彩,请有志者指正、补充、插图、完善", "spo_list": [{"predicate": "作者", "object_type": {"@value": "人物"}, "subject_type": "图书作品", "object": {"@value": "郑土有"}, "subject": "中国仙话"}]}
{"text": "金华市汉邦食品有限公司座落于著名的“火腿之乡”——金华市蒋堂镇工业园区，紧邻白汤下公路（浙江通往江西的干线公路）， 公司注册资本200万元，占地11000平方米", "spo_list": [{"predicate": "注册资本", "object_type": {"@value": "Number"}, "subject_type": "企业", "object": {"@value": "200万元"}, "subject": "金华市汉邦食品有限公司"}]}
{"text": "还有一位则是当初很火的明星于莉，说到这个名字，很多人可能不太熟悉，但是说到《绝代双骄》里的邀月宫主，很多人肯定会有很深刻的印象吧", "spo_list": [{"predicate": "饰演", "object_type": {"inWork": "影视作品", "@value": "人物"}, "subject_type": "娱乐人物", "object": {"inWork": "绝代双骄", "@value": "邀月宫主"}, "subject": "于莉"}, {"predicate": "主演", "object_type": {"@value": "人物"}, "subject_type": "影视作品", "object": {"@value": "于莉"}, "subject": "绝代双骄"}]}
{"text": "叶锋，中国国籍，41岁，硕士学位，副总经理，毕业于西安交通大学、东南大学计算机应用专业，2006年获中欧国际工商学院EMBA", "spo_list": [{"predicate": "毕业院校", "object_type": {"@value": "学校"}, "subject_type": "人物", "object": {"@value": "西安交通大学"}, "subject": "叶锋"}, {"predicate": "国籍", "object_type": {"@value": "国家"}, "subject_type": "人物", "object": {"@value": "中国"}, "subject": "叶锋"}]}
{"text": "艺术风格写自然之态 画生命之韵  —读宋香菊中国画作品  “天道酬勤”，成功永远属于求索不倦、勤奋追求的人", "spo_list": [{"predicate": "国籍", "object_type": {"@value": "国家"}, "subject_type": "人物", "object": {"@value": "中国"}, "subject": "宋香菊"}]}
{"text": "研发实力驻马店市王守义十三香调味品集团有限公司始创于1984年，是国内大型香辛料调味品生产企业", "spo_list": [{"predicate": "成立日期", "object_type": {"@value": "Date"}, "subject_type": "机构", "object": {"@value": "1984年"}, "subject": "王守义十三香"}]}
{"text": "二、亮点BBC出品的纪录片，质量肯定是有保障的，《南太平洋》更加出色的地方在于配音和配乐", "spo_list": [{"predicate": "出品公司", "object_type": {"@value": "企业"}, "subject_type": "影视作品", "object": {"@value": "BBC"}, "subject": "南太平洋"}]}
{"text": "据林氏族谱，林彪的首任妻子原名汪伯梅，幼时即与林定婚，并根据林家的意愿，改名为汪静宜", "spo_list": [{"predicate": "丈夫", "object_type": {"@value": "人物"}, "subject_type": "人物", "object": {"@value": "林彪"}, "subject": "汪静宜"}, {"predicate": "妻子", "object_type": {"@value": "人物"}, "subject_type": "人物", "object": {"@value": "汪静宜"}, "subject": "林彪"}, {"predicate": "丈夫", "object_type": {"@value": "人物"}, "subject_type": "人物", "object": {"@value": "林彪"}, "subject": "汪伯梅"}, {"predicate": "妻子", "object_type": {"@value": "人物"}, "subject_type": "人物", "object": {"@value": "汪伯梅"}, "subject": "林彪"}]}
{"text": "英国作家查理·狄更斯的长篇小说《孤星血泪》曾先后几十次被搬上银幕，但由大卫·里恩导演，约翰·米尔斯、珍·西蒙丝、阿历克·金纳斯等优秀演员主演的这部影片，一直被认为是最成功的一部", "spo_list": [{"predicate": "导演", "object_type": {"@value": "人物"}, "subject_type": "影视作品", "object": {"@value": "大卫·里恩"}, "subject": "孤星血泪"}, {"predicate": "主演", "object_type": {"@value": "人物"}, "subject_type": "影视作品", "object": {"@value": "约翰·米尔斯"}, "subject": "孤星血泪"}]}
{"text": "谁有动画片《水漫金山》片尾曲《我心悠悠》下载地址", "spo_list": [{"predicate": "主题曲", "object_type": {"@value": "歌曲"}, "subject_type": "影视作品", "object": {"@value": "我心悠悠"}, "subject": "水漫金山"}]}
{"text": "个人影响纪育沣教授是我国有机化学家，中国科学院化学部学部委委员(院士)，北京试剂研究所副所长", "spo_list": [{"predicate": "国籍", "object_type": {"@value": "国家"}, "subject_type": "人物", "object": {"@value": "中国"}, "subject": "纪育沣"}]}
{"text": "站在铁匠驼，我耳边忽然响起了三国演义片尾曲“历史的天空”的歌词：“暗淡了刀光剑影", "spo_list": [{"predicate": "主题曲", "object_type": {"@value": "歌曲"}, "subject_type": "影视作品", "object": {"@value": "历史的天空"}, "subject": "三国演义"}]}
{"text": "《对外经济管理学》是1999年中共中央党校出版社出版的图书，作者是刘海藩", "spo_list": [{"predicate": "作者", "object_type": {"@value": "人物"}, "subject_type": "图书作品", "object": {"@value": "刘海藩"}, "subject": "对外经济管理学"}]}
{"text": "《物理学家风雅趣闻》是由范洪义编写，在中国科学技术大学出版社出版的图书", "spo_list": [{"predicate": "作者", "object_type": {"@value": "人物"}, "subject_type": "图书作品", "object": {"@value": "范洪义"}, "subject": "物理学家风雅趣闻"}]}
{"text": "东南亚联合世界书院东南亚联合世界学院（UWCSEA）成立于1971年，是亚洲首家联合世界书院，也是全球最大的UWC", "spo_list": [{"predicate": "简称", "object_type": {"@value": "Text"}, "subject_type": "机构", "object": {"@value": "UWCSEA"}, "subject": "东南亚联合世界书院东南亚联合世界学院"}, {"predicate": "成立日期", "object_type": {"@value": "Date"}, "subject_type": "机构", "object": {"@value": "1971年"}, "subject": "东南亚联合世界书院东南亚联合世界学院"}]}
{"text": "6、L'OREAL巴黎欧莱雅欧莱雅，始于1907年法国，全球首屈一指的美容品牌，以全球首款无毒合成染发剂起家，专注护肤品/染发用具/皮肤病/制药等领域的研究，被誉为“美的王国”", "spo_list": [{"predicate": "成立日期", "object_type": {"@value": "Date"}, "subject_type": "机构", "object": {"@value": "1907年"}, "subject": "巴黎欧莱雅"}]}
{"text": "《异界暧昧》是连载于17k小说网的网络小说，作者是呔子殿下", "spo_list": [{"predicate": "作者", "object_type": {"@value": "人物"}, "subject_type": "图书作品", "object": {"@value": "呔子殿下"}, "subject": "异界暧昧"}]}
{"text": "2006年5月，中央电视台《走遍中国》栏目组为拍摄《女杰之乡——双峰》，特请来了葛健豪的外孙女、蔡畅的女儿李特特老人", "spo_list": [{"predicate": "母亲", "object_type": {"@value": "人物"}, "subject_type": "人物", "object": {"@value": "葛健豪"}, "subject": "蔡畅"}, {"predicate": "母亲", "object_type": {"@value": "人物"}, "subject_type": "人物", "object": {"@value": "蔡畅"}, "subject": "李特特"}]}
{"text": "1945年，邓小平、卓琳怀抱他们的孩子邓朴方、邓林在河北武安留影 （视觉中国供图）", "spo_list": [{"predicate": "母亲", "object_type": {"@value": "人物"}, "subject_type": "人物", "object": {"@value": "卓琳"}, "subject": "邓朴方"}, {"predicate": "丈夫", "object_type": {"@value": "人物"}, "subject_type": "人物", "object": {"@value": "邓小平"}, "subject": "卓琳"}, {"predicate": "妻子", "object_type": {"@value": "人物"}, "subject_type": "人物", "object": {"@value": "卓琳"}, "subject": "邓小平"}, {"predicate": "父亲", "object_type": {"@value": "人物"}, "subject_type": "人物", "object": {"@value": "邓小平"}, "subject": "邓朴方"}, {"predicate": "父亲", "object_type": {"@value": "人物"}, "subject_type": "人物", "object": {"@value": "邓小平"}, "subject": "邓林"}]}
{"text": "【李宗吾自评】：厚黑学，厚黑学，千古不传的成功秘诀", "spo_list": [{"predicate": "作者", "object_type": {"@value": "人物"}, "subject_type": "图书作品", "object": {"@value": "李宗吾"}, "subject": "厚黑学"}]}
{"text": "1995年，由叶旭全、蒋开儒作词，王佑贵作曲的歌曲《春天的故事》获中宣部“五个一工程”奖，中国音乐电视金奖和“金钟奖”", "spo_list": [{"predicate": "作词", "object_type": {"@value": "人物"}, "subject_type": "歌曲", "object": {"@value": "叶旭全"}, "subject": "春天的故事"}, {"predicate": "作曲", "object_type": {"@value": "人物"}, "subject_type": "歌曲", "object": {"@value": "王佑贵"}, "subject": "春天的故事"}, {"predicate": "作词", "object_type": {"@value": "人物"}, "subject_type": "歌曲", "object": {"@value": "蒋开儒"}, "subject": "春天的故事"}]}
{"text": "《加油美女》是第一部真人秀美女娱乐剧，由知名策划人黄杰（阿杰)编剧并执导", "spo_list": [{"predicate": "导演", "object_type": {"@value": "人物"}, "subject_type": "影视作品", "object": {"@value": "黄杰"}, "subject": "加油美女"}, {"predicate": "编剧", "object_type": {"@value": "人物"}, "subject_type": "影视作品", "object": {"@value": "阿杰"}, "subject": "加油美女"}, {"predicate": "编剧", "object_type": {"@value": "人物"}, "subject_type": "影视作品", "object": {"@value": "黄杰"}, "subject": "加油美女"}]}
{"text": "创作天分满满的她，随后也发行首张个人音乐专辑《崽崽》，专辑同名歌曲由她亲自作词，而爆红的主打曲《蝴蝶泉边》，也让雅莉成为了乐坛新人的实力担当", "spo_list": [{"predicate": "所属专辑", "object_type": {"@value": "音乐专辑"}, "subject_type": "歌曲", "object": {"@value": "崽崽"}, "subject": "蝴蝶泉边"}]}
{"text": "不过梁女莹嫁给刘志后，一直无子，很不得刘志喜爱，梁冀的妻子孙寿就想到了自己舅舅梁纪的继室邓香，她有一个女儿叫猛女，生得十分漂亮，便将猛女敬献给了刘志", "spo_list": [{"predicate": "丈夫", "object_type": {"@value": "人物"}, "subject_type": "人物", "object": {"@value": "梁冀"}, "subject": "孙寿"}, {"predicate": "妻子", "object_type": {"@value": "人物"}, "subject_type": "人物", "object": {"@value": "孙寿"}, "subject": "梁冀"}, {"predicate": "丈夫", "object_type": {"@value": "人物"}, "subject_type": "人物", "object": {"@value": "刘志后"}, "subject": "梁女莹"}, {"predicate": "妻子", "object_type": {"@value": "人物"}, "subject_type": "人物", "object": {"@value": "梁女莹"}, "subject": "刘志后"}]}
{"text": "据他说是北宋末年水泊梁山名将“九纹龙”史进的后世传人，也不知是真是假", "spo_list": [{"predicate": "朝代", "object_type": {"@value": "Text"}, "subject_type": "历史人物", "object": {"@value": "北宋"}, "subject": "史进"}]}
{"text": "他们的作品亦可作如是解—— — “《船讯》（安妮·普鲁） 是笨拙的天真汉，《拉格泰姆时代》（多克特罗）乃十足浪子，《五号屠场》（冯内古特）是旖旎的神经质，《我们的小镇》（桑顿·怀尔德） 是垂眉菩萨，《谁带回了杜伦迪娜》（卡达莱）则是人间灵媒", "spo_list": [{"predicate": "作者", "object_type": {"@value": "人物"}, "subject_type": "图书作品", "object": {"@value": "安妮·普鲁"}, "subject": "船讯"}]}
{"text": "《决不放弃》是由张族权执导，姜武、王挺领衔主演的悬疑电视剧", "spo_list": [{"predicate": "导演", "object_type": {"@value": "人物"}, "subject_type": "影视作品", "object": {"@value": "张族权"}, "subject": "决不放弃"}, {"predicate": "主演", "object_type": {"@value": "人物"}, "subject_type": "影视作品", "object": {"@value": "姜武"}, "subject": "决不放弃"}, {"predicate": "主演", "object_type": {"@value": "人物"}, "subject_type": "影视作品", "object": {"@value": "王挺"}, "subject": "决不放弃"}]}
{"text": "《我的爱和别人一样》是叶倩文演唱的一首单曲，该曲收录在专辑《爱情的名字》中", "spo_list": [{"predicate": "所属专辑", "object_type": {"@value": "音乐专辑"}, "subject_type": "歌曲", "object": {"@value": "爱情的名字"}, "subject": "我的爱和别人一样"}, {"predicate": "歌手", "object_type": {"@value": "人物"}, "subject_type": "歌曲", "object": {"@value": "叶倩文"}, "subject": "我的爱和别人一样"}]}
{"text": "《大学美学》是2007年高等教育出版社出版的图书，作者是王一川", "spo_list": [{"predicate": "作者", "object_type": {"@value": "人物"}, "subject_type": "图书作品", "object": {"@value": "王一川"}, "subject": "大学美学"}]}
{"text": "《法医档案名人死因揭秘》是2003年译林出版社出版的图书，作者是(美国)西里尔﹒韦希特", "spo_list": [{"predicate": "作者", "object_type": {"@value": "人物"}, "subject_type": "图书作品", "object": {"@value": "西里尔﹒韦希特"}, "subject": "法医档案名人死因揭秘"}, {"predicate": "国籍", "object_type": {"@value": "国家"}, "subject_type": "人物", "object": {"@value": "美国"}, "subject": "西里尔"}]}
{"text": "2010年温哥华冬奥会上，再度复出的申雪、赵宏博为中国花滑夺得首枚冬奥会金牌", "spo_list": [{"predicate": "国籍", "object_type": {"@value": "国家"}, "subject_type": "人物", "object": {"@value": "中国"}, "subject": "申雪"}, {"predicate": "国籍", "object_type": {"@value": "国家"}, "subject_type": "人物", "object": {"@value": "中国"}, "subject": "赵宏博"}]}
{"text": "郑州中海房地产开发有限公司于2011年1月13日在新密市工商行政管理局登记成立", "spo_list": [{"predicate": "成立日期", "object_type": {"@value": "Date"}, "subject_type": "机构", "object": {"@value": "2011年1月13日"}, "subject": "郑州中海房地产开发有限公司"}]}
{"text": "台州康波化工有限公司于2009年12月22日在台州市工商行政管理局经济开发区分局登记成立", "spo_list": [{"predicate": "成立日期", "object_type": {"@value": "Date"}, "subject_type": "机构", "object": {"@value": "2009年12月22日"}, "subject": "台州康波化工有限公司"}]}
{"text": "歌曲《女捕快》，由歌手魏晨演唱，出自其专辑《千方百计》，专辑于2010年7月22日由天娱传媒发行", "spo_list": [{"predicate": "所属专辑", "object_type": {"@value": "音乐专辑"}, "subject_type": "歌曲", "object": {"@value": "千方百计"}, "subject": "女捕快"}, {"predicate": "歌手", "object_type": {"@value": "人物"}, "subject_type": "歌曲", "object": {"@value": "魏晨"}, "subject": "女捕快"}]}
{"text": "33]爸爸听我说 - 胜屿 　　[00:02", "spo_list": [{"predicate": "歌手", "object_type": {"@value": "人物"}, "subject_type": "歌曲", "object": {"@value": "胜屿"}, "subject": "爸爸听我说"}]}
{"text": "济南大智广告有限公司　　联系人：唐恒雷 　　济南大智广告有限公司成立于2006年，是一家致力于山东省级电视广告买断、代理为一体的综合性广告公司 从公司成立至今，公司不断发展，业务量逐年递增 2011年，大智传媒斥巨资打造山东有线电视中心协议公司，买断山东生活频道：生活帮、做客、八点听书 山东综艺：综艺满天星、快乐向前冲 山东农科台《热线村村通》《乡村季风》《农资超市》等优势媒体广告时间", "spo_list": [{"predicate": "成立日期", "object_type": {"@value": "Date"}, "subject_type": "机构", "object": {"@value": "2006年"}, "subject": "济南大智广告有限公司"}]}
{"text": "虽然1997年上海通用汽车有限公司才正式成立，但是在1978年到1997年间，别克向中国出口了大量车型，其更是与凯迪拉克和林肯一起，构建了国人早起对美式豪车的认知", "spo_list": [{"predicate": "成立日期", "object_type": {"@value": "Date"}, "subject_type": "机构", "object": {"@value": "1997年"}, "subject": "上海通用汽车有限公司"}]}
{"text": "一、《笑傲江湖》1984年版（周润发版）这是香港无线电视台1984年将金庸的原著小说《笑傲江湖》改编成的古装武侠剧，由李鼎伦监制，周润发、陈秀珠、戚美珍等领衔主演", "spo_list": [{"predicate": "主演", "object_type": {"@value": "人物"}, "subject_type": "影视作品", "object": {"@value": "戚美珍"}, "subject": "笑傲江湖"}, {"predicate": "主演", "object_type": {"@value": "人物"}, "subject_type": "影视作品", "object": {"@value": "陈秀珠"}, "subject": "笑傲江湖"}, {"predicate": "主演", "object_type": {"@value": "人物"}, "subject_type": "影视作品", "object": {"@value": "周润发"}, "subject": "笑傲江湖"}, {"predicate": "改编自", "object_type": {"@value": "作品"}, "subject_type": "影视作品", "object": {"@value": "笑傲江湖"}, "subject": "笑傲江湖"}]}
{"text": "《靠近》是欧豪的第二支个人单曲《靠近》，由蔡晓恩填词作曲，于2012年11月21日发行", "spo_list": [{"predicate": "歌手", "object_type": {"@value": "人物"}, "subject_type": "歌曲", "object": {"@value": "欧豪"}, "subject": "靠近"}, {"predicate": "作曲", "object_type": {"@value": "人物"}, "subject_type": "歌曲", "object": {"@value": "蔡晓恩"}, "subject": "靠近"}]}
{"text": "推荐一本名为《流离马》的书，古风，很好地说 女主人公叫凌忧止，男主人公叫秦少陵作者是凌九九 一部纯古代的唯美小说", "spo_list": [{"predicate": "作者", "object_type": {"@value": "人物"}, "subject_type": "图书作品", "object": {"@value": "凌九九"}, "subject": "流离马"}]}
{"text": "菜花《菜菜暴走大学》很欢乐很温暖的漫画，我有1,2两部，这是2", "spo_list": [{"predicate": "作者", "object_type": {"@value": "人物"}, "subject_type": "图书作品", "object": {"@value": "菜花"}, "subject": "菜菜暴走大学"}]}
{"text": "《黄色复仇草》是韩国TVN于2012年2月27日播出的电视剧，由崔恩静执导，吕贞美编剧，李宥利、玄宇成、尹雅真、郑灿主演", "spo_list": [{"predicate": "主演", "object_type": {"@value": "人物"}, "subject_type": "影视作品", "object": {"@value": "郑灿"}, "subject": "黄色复仇草"}, {"predicate": "主演", "object_type": {"@value": "人物"}, "subject_type": "影视作品", "object": {"@value": "李宥利"}, "subject": "黄色复仇草"}, {"predicate": "主演", "object_type": {"@value": "人物"}, "subject_type": "影视作品", "object": {"@value": "尹雅真"}, "subject": "黄色复仇草"}, {"predicate": "编剧", "object_type": {"@value": "人物"}, "subject_type": "影视作品", "object": {"@value": "吕贞美"}, "subject": "黄色复仇草"}, {"predicate": "主演", "object_type": {"@value": "人物"}, "subject_type": "影视作品", "object": {"@value": "玄宇成"}, "subject": "黄色复仇草"}, {"predicate": "导演", "object_type": {"@value": "人物"}, "subject_type": "影视作品", "object": {"@value": "崔恩静"}, "subject": "黄色复仇草"}, {"predicate": "上映时间", "object_type": {"inArea": "地点", "@value": "Date"}, "subject_type": "影视作品", "object": {"inArea": "韩国", "@value": "2012年2月27日"}, "subject": "黄色复仇草"}]}
{"text": "北京西山圣通风机有限公司，建于1984年为股份制企业", "spo_list": [{"predicate": "成立日期", "object_type": {"@value": "Date"}, "subject_type": "机构", "object": {"@value": "1984年"}, "subject": "北京西山圣通风机有限公司"}]}
{"text": "《怎样种好Bt抗虫棉》是2000年出版的图书，作者是王曙峰、王马的、张惠珍", "spo_list": [{"predicate": "作者", "object_type": {"@value": "人物"}, "subject_type": "图书作品", "object": {"@value": "张惠珍"}, "subject": "怎样种好Bt抗虫棉"}, {"predicate": "作者", "object_type": {"@value": "人物"}, "subject_type": "图书作品", "object": {"@value": "王曙峰"}, "subject": "怎样种好Bt抗虫棉"}, {"predicate": "作者", "object_type": {"@value": "人物"}, "subject_type": "图书作品", "object": {"@value": "王马的"}, "subject": "怎样种好Bt抗虫棉"}]}
{"text": "《记忆碎片》2000年喜欢用剪辑欺骗观众的大神克里斯托弗·诺兰，在他执导的第二部电影《记忆碎片》就表现出一鸣惊人的潜质", "spo_list": [{"predicate": "导演", "object_type": {"@value": "人物"}, "subject_type": "影视作品", "object": {"@value": "克里斯托弗·诺兰"}, "subject": "记忆碎片"}]}
{"text": "2017年暑期档自导自演的《战狼2》大爆56.8亿，观影人次达到了惊人的1.6亿，创下票房新纪录，至今仍是中国影史票房榜冠军", "spo_list": [{"predicate": "票房", "object_type": {"@value": "Number"}, "subject_type": "影视作品", "object": {"@value": "56.8亿"}, "subject": "战狼2"}]}
{"text": "梁洪（1948——2007）中国人民武装警察部队副司令员  年3月，他担任总后勤部部长助理后，注意从全局上思考筹划各项工作，在全军后勤长远建设和发展的重大问题上提出了许多建设性意见建议，做了大量富有成效的工作", "spo_list": [{"predicate": "国籍", "object_type": {"@value": "国家"}, "subject_type": "人物", "object": {"@value": "中国"}, "subject": "梁洪"}]}
{"text": "《我是真的不完美》MV完整版-鹿鼎记插曲—在线播放—优酷网,视频高清在线观看来自：v.youku.com/v_show/id_XODc3NTg2MjM2.html", "spo_list": [{"predicate": "主题曲", "object_type": {"@value": "歌曲"}, "subject_type": "影视作品", "object": {"@value": "我是真的不完美"}, "subject": "鹿鼎记"}]}
{"text": "《谎言游戏》是由大川大立数位影音股份有限公司出品的都市爱情剧，由胡学林、邓安宁执导，陈嘉桦、吴慷仁、柯宇纶、李维维等主演", "spo_list": [{"predicate": "出品公司", "object_type": {"@value": "企业"}, "subject_type": "影视作品", "object": {"@value": "大川大立数位影音股份有限公司"}, "subject": "谎言游戏"}, {"predicate": "导演", "object_type": {"@value": "人物"}, "subject_type": "影视作品", "object": {"@value": "邓安宁"}, "subject": "谎言游戏"}, {"predicate": "导演", "object_type": {"@value": "人物"}, "subject_type": "影视作品", "object": {"@value": "胡学林"}, "subject": "谎言游戏"}, {"predicate": "主演", "object_type": {"@value": "人物"}, "subject_type": "影视作品", "object": {"@value": "吴慷仁"}, "subject": "谎言游戏"}, {"predicate": "主演", "object_type": {"@value": "人物"}, "subject_type": "影视作品", "object": {"@value": "柯宇纶"}, "subject": "谎言游戏"}, {"predicate": "主演", "object_type": {"@value": "人物"}, "subject_type": "影视作品", "object": {"@value": "陈嘉桦"}, "subject": "谎言游戏"}, {"predicate": "主演", "object_type": {"@value": "人物"}, "subject_type": "影视作品", "object": {"@value": "李维维"}, "subject": "谎言游戏"}]}
{"text": "在王者荣耀这款手游里面，他的故事背景也设计的比较完美，比如三国时代的，关羽，刘备，张飞，等等三国演义里面的人物王者荣耀都有，而且设计的还比较合理，比如张飞在历史上十个皮糙肉厚的武将，在王者荣耀里面就是一个开了大招就无法无天的坦克，还有关羽，一把青龙偃月刀，一匹赤兔马都在王者荣耀里面有体现出来", "spo_list": [{"predicate": "朝代", "object_type": {"@value": "Text"}, "subject_type": "历史人物", "object": {"@value": "三国"}, "subject": "刘备"}]}
{"text": "当年在电视剧《遇见王沥川》中的男一号高以翔真是迷倒了不少人，他那超高的颜值惹人爱，高挑的身材也是十分完美，2016年更是在“全球百大最帅面孔排行榜”中排名第七，也因此被人们公认为亚洲留胡子最帅的男人", "spo_list": [{"predicate": "主演", "object_type": {"@value": "人物"}, "subject_type": "影视作品", "object": {"@value": "高以翔"}, "subject": "遇见王沥川"}]}
{"text": "原来尚泰久王的王位是由尚德王的长兄金桥王子继承的", "spo_list": [{"predicate": "父亲", "object_type": {"@value": "人物"}, "subject_type": "人物", "object": {"@value": "尚泰久王"}, "subject": "尚德"}]}
{"text": "南昌优进科技发展有限公司是一家专门从事中小企业信息化整体解决方案及服务的高新技术公司， 成立于2009年，专注于为中小企业提供信息化解决方案", "spo_list": [{"predicate": "成立日期", "object_type": {"@value": "Date"}, "subject_type": "机构", "object": {"@value": "2009年"}, "subject": "南昌优进科技发展有限公司"}]}
{"text": "康同薇,是康有为的女儿，字文僴，号薇君，生于1878年12月", "spo_list": [{"predicate": "父亲", "object_type": {"@value": "人物"}, "subject_type": "人物", "object": {"@value": "康有为"}, "subject": "康同薇"}, {"predicate": "号", "object_type": {"@value": "Text"}, "subject_type": "历史人物", "object": {"@value": "薇君"}, "subject": "康同薇"}]}
{"text": "《 70后 》是北京龙翔天乐文化发展有限公司2014年4月22日推出的歌曲，由庞龙和崔恕作词，李健作曲，庞龙演唱", "spo_list": [{"predicate": "作词", "object_type": {"@value": "人物"}, "subject_type": "歌曲", "object": {"@value": "庞龙"}, "subject": "70后"}, {"predicate": "作曲", "object_type": {"@value": "人物"}, "subject_type": "歌曲", "object": {"@value": "李健"}, "subject": "70后"}, {"predicate": "歌手", "object_type": {"@value": "人物"}, "subject_type": "歌曲", "object": {"@value": "庞龙"}, "subject": "70后"}, {"predicate": "作词", "object_type": {"@value": "人物"}, "subject_type": "歌曲", "object": {"@value": "崔恕"}, "subject": "70后"}]}
{"text": "《白米酒》是巴奈演唱的歌曲，作词、作曲都是部落流传歌谣，所属专辑是《勇士与稻穗》", "spo_list": [{"predicate": "歌手", "object_type": {"@value": "人物"}, "subject_type": "歌曲", "object": {"@value": "巴奈"}, "subject": "白米酒"}, {"predicate": "作曲", "object_type": {"@value": "人物"}, "subject_type": "歌曲", "object": {"@value": "部落流传歌谣"}, "subject": "白米酒"}, {"predicate": "作词", "object_type": {"@value": "人物"}, "subject_type": "歌曲", "object": {"@value": "部落流传歌谣"}, "subject": "白米酒"}, {"predicate": "所属专辑", "object_type": {"@value": "音乐专辑"}, "subject_type": "歌曲", "object": {"@value": "勇士与稻穗"}, "subject": "白米酒"}]}
{"text": "《电网企业典型业务的财务控制》是2010年12月1日中国电力出版社出版的图书，作者是宋昌英", "spo_list": [{"predicate": "作者", "object_type": {"@value": "人物"}, "subject_type": "图书作品", "object": {"@value": "宋昌英"}, "subject": "电网企业典型业务的财务控制"}]}
{"text": "神雕、倚天、书剑、鹿鼎、笑傲各拍2版，射雕、天龙、侠客、白马飞狐、 各拍1版，未拍碧血、连城诀、鸳鸯刀、越女剑 金庸著名的热门小说基本翻拍过 较大陆、香港，台版有自己的风格 重言情轻武侠较原著改动极大服饰装扮走复杂夸张风格", "spo_list": [{"predicate": "作者", "object_type": {"@value": "人物"}, "subject_type": "图书作品", "object": {"@value": "金庸"}, "subject": "连城诀"}, {"predicate": "作者", "object_type": {"@value": "人物"}, "subject_type": "图书作品", "object": {"@value": "金庸"}, "subject": "鸳鸯刀"}, {"predicate": "作者", "object_type": {"@value": "人物"}, "subject_type": "图书作品", "object": {"@value": "金庸"}, "subject": "越女剑"}]}
{"text": "陈舒1（Alexander Chen），男，汉族，1984年9月4日出生，祖籍浙江", "spo_list": [{"predicate": "祖籍", "object_type": {"@value": "地点"}, "subject_type": "人物", "object": {"@value": "浙江"}, "subject": "陈舒"}]}
{"text": "这七位导演分别是《金田一少年事件簿》的堤幸彦，因《Go", "spo_list": [{"predicate": "导演", "object_type": {"@value": "人物"}, "subject_type": "影视作品", "object": {"@value": "堤幸彦"}, "subject": "金田一少年事件簿"}]}
{"text": "超越自卑阿尔弗雷德·阿德勒著 郁丹译凤凰出版社 2011年7月第一版", "spo_list": [{"predicate": "作者", "object_type": {"@value": "人物"}, "subject_type": "图书作品", "object": {"@value": "阿尔弗雷德·阿德勒"}, "subject": "超越自卑"}]}
{"text": "温岭人才招聘网成立于2004年，是佳才网旗下浙江省74个分站中的温岭站，总部设于杭州，在温州、永康各设立分公司", "spo_list": [{"predicate": "成立日期", "object_type": {"@value": "Date"}, "subject_type": "机构", "object": {"@value": "2004年"}, "subject": "温岭人才招聘网"}, {"predicate": "总部地点", "object_type": {"@value": "地点"}, "subject_type": "企业", "object": {"@value": "杭州"}, "subject": "温岭人才招聘网"}]}
{"text": "《大仙天渡厄》是连载于起点中文网的小说，作者是天荒", "spo_list": [{"predicate": "作者", "object_type": {"@value": "人物"}, "subject_type": "图书作品", "object": {"@value": "天荒"}, "subject": "大仙天渡厄"}]}
{"text": "人物经历王海波先生1999年毕业于中国人民大学MBA，同年8月在北京创办了中国网库", "spo_list": [{"predicate": "成立日期", "object_type": {"@value": "Date"}, "subject_type": "机构", "object": {"@value": "1999年"}, "subject": "中国网库"}, {"predicate": "毕业院校", "object_type": {"@value": "学校"}, "subject_type": "人物", "object": {"@value": "中国人民大学MBA"}, "subject": "王海波"}]}
{"text": "近代革命剧《卖花姑娘》，由中央新闻纪录电影制片厂出品，通过花妮一家人的苦难命运，描绘了在日本殖民占领时期，朝鲜人民英勇反抗斗争、争取民族解放的历史画卷", "spo_list": [{"predicate": "出品公司", "object_type": {"@value": "企业"}, "subject_type": "影视作品", "object": {"@value": "中央新闻纪录电影制片厂"}, "subject": "卖花姑娘"}]}
{"text": "在花儿与少年第二季中就看到陈意涵惊人的运动力量", "spo_list": [{"predicate": "嘉宾", "object_type": {"@value": "人物"}, "subject_type": "电视综艺", "object": {"@value": "陈意涵"}, "subject": "花儿与少年第二季"}]}
{"text": "《浙江人的创新思路》是2007年中国电影出版社出版的图书，作者是秦榆", "spo_list": [{"predicate": "作者", "object_type": {"@value": "人物"}, "subject_type": "图书作品", "object": {"@value": "秦榆"}, "subject": "浙江人的创新思路"}]}
{"text": "《天汉飞鹰》是连载于起点中文网的网络小说，作者是鹰翔天汉", "spo_list": [{"predicate": "作者", "object_type": {"@value": "人物"}, "subject_type": "图书作品", "object": {"@value": "鹰翔天汉"}, "subject": "天汉飞鹰"}]}
{"text": "5月1日明仁天皇的儿子德仁皇太子即位，成为第126代天皇，日本也正式由平成时代进入令和时代", "spo_list": [{"predicate": "父亲", "object_type": {"@value": "人物"}, "subject_type": "人物", "object": {"@value": "明仁"}, "subject": "德仁"}]}
{"text": "和上面的画面压抑相比，上海美术电影制片厂的另一部经典作品《邋遢大王奇遇记》可能是更多人的童年阴影", "spo_list": [{"predicate": "出品公司", "object_type": {"@value": "企业"}, "subject_type": "影视作品", "object": {"@value": "上海美术电影制片厂"}, "subject": "邋遢大王奇遇记"}]}
{"text": "影片首次用3D立体技术进行了对武打表现的全新尝试《碧血蓝天》（The Black Sheep Affair，Another Meltdown），是由林伟伦导演，罗启锐、司徒慧焯编剧，赵文卓、舒淇、熊欣欣、王合喜、连凯主演的一部惊险动作片《神医侠侣》是一部由赖水清执导，贾静雯、赵文卓、刘雪华、张铁林、高圆圆主演的古装魔幻爱情电视连续剧，于2004年上映", "spo_list": [{"predicate": "导演", "object_type": {"@value": "人物"}, "subject_type": "影视作品", "object": {"@value": "赖水清"}, "subject": "神医侠侣"}, {"predicate": "主演", "object_type": {"@value": "人物"}, "subject_type": "影视作品", "object": {"@value": "刘雪华"}, "subject": "神医侠侣"}, {"predicate": "主演", "object_type": {"@value": "人物"}, "subject_type": "影视作品", "object": {"@value": "高圆圆"}, "subject": "神医侠侣"}, {"predicate": "主演", "object_type": {"@value": "人物"}, "subject_type": "影视作品", "object": {"@value": "赵文卓"}, "subject": "神医侠侣"}, {"predicate": "主演", "object_type": {"@value": "人物"}, "subject_type": "影视作品", "object": {"@value": "贾静雯"}, "subject": "神医侠侣"}, {"predicate": "主演", "object_type": {"@value": "人物"}, "subject_type": "影视作品", "object": {"@value": "张铁林"}, "subject": "神医侠侣"}, {"predicate": "上映时间", "object_type": {"@value": "Date"}, "subject_type": "影视作品", "object": {"@value": "2004年"}, "subject": "碧血蓝天"}]}
{"text": "《祝福自己》是林薇琪演唱的歌曲，所属专辑《林薇琪首张同名专辑》", "spo_list": [{"predicate": "所属专辑", "object_type": {"@value": "音乐专辑"}, "subject_type": "歌曲", "object": {"@value": "林薇琪首张同名专辑"}, "subject": "祝福自己"}, {"predicate": "歌手", "object_type": {"@value": "人物"}, "subject_type": "歌曲", "object": {"@value": "林薇琪"}, "subject": "祝福自己"}]}
{"text": "《新贵妃醉酒》是华友金信子兰刚和胡力写的词", "spo_list": [{"predicate": "作词", "object_type": {"@value": "人物"}, "subject_type": "歌曲", "object": {"@value": "胡力"}, "subject": "新贵妃醉酒"}, {"predicate": "作词", "object_type": {"@value": "人物"}, "subject_type": "歌曲", "object": {"@value": "兰刚"}, "subject": "新贵妃醉酒"}]}
{"text": "《汽车驾驶考试规定与参考题库》是1996年解放军出版社出版的图书，作者是苑士军等", "spo_list": [{"predicate": "作者", "object_type": {"@value": "人物"}, "subject_type": "图书作品", "object": {"@value": "苑士军"}, "subject": "汽车驾驶考试规定与参考题库"}]}
{"text": "参加抗日队伍1937年7月7日芦沟桥事变，日本鬼子入侵略中国，（1931年早已吞食我东址三省沦为殖民地）当时肖永光正在学校读书，受同学、亲朋先进思想影响，积极走上抗日救国的道路", "spo_list": [{"predicate": "国籍", "object_type": {"@value": "国家"}, "subject_type": "人物", "object": {"@value": "中国"}, "subject": "肖永光"}]}
{"text": "宋 苏轼 《次韵钱穆父会饮》：“东门未祖道， 西山 空拄颐", "spo_list": [{"predicate": "作者", "object_type": {"@value": "人物"}, "subject_type": "图书作品", "object": {"@value": "苏轼"}, "subject": "次韵钱穆父会饮"}]}
{"text": "武则天的长相并不突出，虽说因为有点姿色才入的宫，但给王皇后带不来危机感，肯定也漂亮不到哪去，起码在后宫排不上号，跟李治宠幸的萧淑妃更没法比——所以老王才引狼入室，共同对付这只小绵羊", "spo_list": [{"predicate": "丈夫", "object_type": {"@value": "人物"}, "subject_type": "人物", "object": {"@value": "李治"}, "subject": "武则天"}, {"predicate": "妻子", "object_type": {"@value": "人物"}, "subject_type": "人物", "object": {"@value": "武则天"}, "subject": "李治"}, {"predicate": "丈夫", "object_type": {"@value": "人物"}, "subject_type": "人物", "object": {"@value": "李治"}, "subject": "萧淑妃"}, {"predicate": "妻子", "object_type": {"@value": "人物"}, "subject_type": "人物", "object": {"@value": "萧淑妃"}, "subject": "李治"}]}
{"text": "基本概述何世璂（1666～1729），字澹庵，又字坦园，号铁山，山东新城县陈庄人", "spo_list": [{"predicate": "号", "object_type": {"@value": "Text"}, "subject_type": "历史人物", "object": {"@value": "铁山"}, "subject": "何世璂"}]}
{"text": "前段时间，《西游记》剧组在一档综艺节目中大团圆，这一幕看哭了多少人，原来，这部承载着无数人童年记忆的电视剧已经播出32年了，杨洁导演已经不在，其他演员也已经老去，虽然，《西游记》看了十几二十年，但我们甚至都不认识他们，一人分饰几个乃至十几个角色，拿着几元钱的工资，那时候的演员还那么纯粹", "spo_list": [{"predicate": "导演", "object_type": {"@value": "人物"}, "subject_type": "影视作品", "object": {"@value": "杨洁"}, "subject": "西游记"}]}
{"text": "No.6范冰冰，女演员、制片人、流行歌手，毕业于上海师范大学谢晋影视艺术学院", "spo_list": [{"predicate": "毕业院校", "object_type": {"@value": "学校"}, "subject_type": "人物", "object": {"@value": "上海师范大学谢晋影视艺术学院"}, "subject": "范冰冰"}]}
{"text": "导演丹尼·博伊尔在《太阳浩劫》里表现出了高水准的导演技巧，故事虽然稍欠严谨，但是有大场面特效稍作弥补，在漫画改编电影横行的科幻电影市场，《太阳浩劫》这样太空题材的硬科幻无疑能为科幻爱好者带来意外惊喜", "spo_list": [{"predicate": "导演", "object_type": {"@value": "人物"}, "subject_type": "影视作品", "object": {"@value": "丹尼·博伊尔"}, "subject": "太阳浩劫"}]}
{"text": "合肥群鑫投资管理有限公司作为一家新兴的专业金融投资管理机构，公司注册资本3000万元人民币整", "spo_list": [{"predicate": "注册资本", "object_type": {"@value": "Number"}, "subject_type": "企业", "object": {"@value": "3000万元人民币"}, "subject": "合肥群鑫投资管理有限公司"}]}
{"text": "谷录珍1，女，国家二级心理咨询师，毕业于河北医科大学，曾在省武警部队医院从事精神心理科工作十余年，多次参加国家级、省级精神病及心理咨询与治疗的培训学习及学术交流，并发表省级学术论文", "spo_list": [{"predicate": "毕业院校", "object_type": {"@value": "学校"}, "subject_type": "人物", "object": {"@value": "河北医科大学"}, "subject": "谷录珍"}]}
{"text": "有多少女人曾经被在《喜剧之王》中周星驰对张柏芝说的那一句“我养你啊”感动过", "spo_list": [{"predicate": "主演", "object_type": {"@value": "人物"}, "subject_type": "影视作品", "object": {"@value": "张柏芝"}, "subject": "喜剧之王"}]}
{"text": "个人生活邹明轩的父亲邹市明是奥运冠军，中国男子拳击队48公斤级拳击运动员，母亲冉莹颖任职于中央电视台财经频道", "spo_list": [{"predicate": "国籍", "object_type": {"@value": "国家"}, "subject_type": "人物", "object": {"@value": "中国"}, "subject": "邹市明"}, {"predicate": "妻子", "object_type": {"@value": "人物"}, "subject_type": "人物", "object": {"@value": "冉莹颖"}, "subject": "邹市明"}, {"predicate": "父亲", "object_type": {"@value": "人物"}, "subject_type": "人物", "object": {"@value": "邹市明"}, "subject": "邹明轩"}, {"predicate": "母亲", "object_type": {"@value": "人物"}, "subject_type": "人物", "object": {"@value": "冉莹颖"}, "subject": "邹明轩"}, {"predicate": "国籍", "object_type": {"@value": "国家"}, "subject_type": "人物", "object": {"@value": "中国"}, "subject": "邹明轩"}, {"predicate": "丈夫", "object_type": {"@value": "人物"}, "subject_type": "人物", "object": {"@value": "邹市明"}, "subject": "冉莹颖"}]}
{"text": "网易音乐，搜索徐嘉良，专辑《徐嘉良作品集7》，秋凉貌似就是，还有二胡的，提琴版本的，叫什么初雪，大雪，其他版本的还没注意，应该都在这个专辑里", "spo_list": [{"predicate": "所属专辑", "object_type": {"@value": "音乐专辑"}, "subject_type": "歌曲", "object": {"@value": "徐嘉良作品集"}, "subject": "秋凉"}]}
{"text": "近三年国庆档上映影片票房表现最佳的为2017年的《羞羞的铁拳》，国庆档期间票房累计达12.63亿元", "spo_list": [{"predicate": "票房", "object_type": {"@value": "Number"}, "subject_type": "影视作品", "object": {"@value": "12.63亿元"}, "subject": "羞羞的铁拳"}]}
{"text": "2002年10月11日中国航空集团公司、东方航空集团公司、南方航空集团公司、中国民航信息集团公司、中国航空油料集团公司、中国航空器材进出口集团公司六大集团公司正式挂牌成立", "spo_list": [{"predicate": "成立日期", "object_type": {"@value": "Date"}, "subject_type": "机构", "object": {"@value": "2002年10月11日"}, "subject": "中国航空油料集团公司"}, {"predicate": "成立日期", "object_type": {"@value": "Date"}, "subject_type": "机构", "object": {"@value": "2002年10月11日"}, "subject": "中国航空集团公司"}]}
{"text": "4、匆匆那年  豆瓣评分8.1  推荐指数★★★★《匆匆那年》改编自九夜茴同名畅销小说，由姚婷婷执导，杨玏、何泓姗、白敬亭、蔡文静、杜维瀚主演", "spo_list": [{"predicate": "主演", "object_type": {"@value": "人物"}, "subject_type": "影视作品", "object": {"@value": "蔡文静"}, "subject": "匆匆那年"}, {"predicate": "作者", "object_type": {"@value": "人物"}, "subject_type": "图书作品", "object": {"@value": "九夜茴"}, "subject": "匆匆那年"}, {"predicate": "主演", "object_type": {"@value": "人物"}, "subject_type": "影视作品", "object": {"@value": "何泓姗"}, "subject": "匆匆那年"}, {"predicate": "主演", "object_type": {"@value": "人物"}, "subject_type": "影视作品", "object": {"@value": "白敬亭"}, "subject": "匆匆那年"}, {"predicate": "主演", "object_type": {"@value": "人物"}, "subject_type": "影视作品", "object": {"@value": "杨玏"}, "subject": "匆匆那年"}, {"predicate": "主演", "object_type": {"@value": "人物"}, "subject_type": "影视作品", "object": {"@value": "杜维瀚"}, "subject": "匆匆那年"}, {"predicate": "导演", "object_type": {"@value": "人物"}, "subject_type": "影视作品", "object": {"@value": "姚婷婷"}, "subject": "匆匆那年"}]}
{"text": "我告诉你《三国演义》里的中心思想就是曹操的一句话：宁可我负天下人，不可天下人负我", "spo_list": [{"predicate": "主角", "object_type": {"@value": "人物"}, "subject_type": "文学作品", "object": {"@value": "曹操"}, "subject": "三国演义"}]}
{"text": "温州市联科科技有限公司成立于2002年，3000多家企业的共同选择，致力于为中国的成长型企业提供电子商务整体解决方案", "spo_list": [{"predicate": "成立日期", "object_type": {"@value": "Date"}, "subject_type": "机构", "object": {"@value": "2002年"}, "subject": "温州市联科科技有限公司"}]}
{"text": "“伤不起”这个心痛的代名词在无数痴男怨女心中烙印，赵真词曲并演唱的《真的伤不起》带你走进真正的伤感世界，让你在寂静的夜里聆听真正的伤感音符", "spo_list": [{"predicate": "歌手", "object_type": {"@value": "人物"}, "subject_type": "歌曲", "object": {"@value": "赵真"}, "subject": "真的伤不起"}, {"predicate": "作曲", "object_type": {"@value": "人物"}, "subject_type": "歌曲", "object": {"@value": "赵真"}, "subject": "真的伤不起"}, {"predicate": "作词", "object_type": {"@value": "人物"}, "subject_type": "歌曲", "object": {"@value": "赵真"}, "subject": "真的伤不起"}]}
{"text": "不过，后来由于战乱家道中落，任正非爷爷奶奶病死后，父亲任摩逊避难逃到了贵州，凭借自己大学生的身份，在当地一所学校教书谋生，并从此定居", "spo_list": [{"predicate": "父亲", "object_type": {"@value": "人物"}, "subject_type": "人物", "object": {"@value": "任摩逊"}, "subject": "任正非"}]}
{"text": "黄佳雯，女，浙江卫视《爱情连连看》节目嘉宾", "spo_list": [{"predicate": "嘉宾", "object_type": {"@value": "人物"}, "subject_type": "电视综艺", "object": {"@value": "黄佳雯"}, "subject": "爱情连连看"}]}
{"text": "男宝名：方林，取自屈原《九章·涉江》“步余马兮山皋，邸余车兮方林", "spo_list": [{"predicate": "作者", "object_type": {"@value": "人物"}, "subject_type": "图书作品", "object": {"@value": "屈原"}, "subject": "九章·涉江"}]}
{"text": "来自 http://post.baidu.com/f?kz=121622008，感谢灰大～ 西村纯二：执导过《逮捕令》、《风人物语》等多部作品的老牌导演 和面出老师合作过多次，可以说是名牌组合", "spo_list": [{"predicate": "导演", "object_type": {"@value": "人物"}, "subject_type": "影视作品", "object": {"@value": "西村纯二"}, "subject": "风人物语"}, {"predicate": "导演", "object_type": {"@value": "人物"}, "subject_type": "影视作品", "object": {"@value": "西村纯二"}, "subject": "逮捕令"}]}
{"text": "世界上并非所有的事都尽如人意，甚至显失公平，一个人付出很多后也许并不能得到预期的东西，希望所有的朋友都能忘却2006年的不快，也希望汤潮的《爱大了受伤了》能给大家带来一份慰藉", "spo_list": [{"predicate": "歌手", "object_type": {"@value": "人物"}, "subject_type": "歌曲", "object": {"@value": "汤潮"}, "subject": "爱大了受伤了"}]}
{"text": "江西九号仓库电子商务有限公司简称“9号仓库”，2014年6月创办于江西南昌", "spo_list": [{"predicate": "成立日期", "object_type": {"@value": "Date"}, "subject_type": "机构", "object": {"@value": "2014年6月"}, "subject": "江西九号仓库电子商务有限公司"}]}
{"text": "乔奥·马古悠(Joao Magueijo)，葡萄牙的物理宇宙学家，1967年出生于葡萄牙，后于英国剑桥大学取得硕士及博士学位，", "spo_list": [{"predicate": "毕业院校", "object_type": {"@value": "学校"}, "subject_type": "人物", "object": {"@value": "剑桥大学"}, "subject": "乔奥·马古悠"}, {"predicate": "国籍", "object_type": {"@value": "国家"}, "subject_type": "人物", "object": {"@value": "葡萄牙"}, "subject": "乔奥·马古悠"}]}
{"text": "《高级英语自学系列教程：高级英汉翻译》是外语教学与研究出版社出版的图书，作者是顾曰国", "spo_list": [{"predicate": "作者", "object_type": {"@value": "人物"}, "subject_type": "图书作品", "object": {"@value": "顾曰国"}, "subject": "高级英语自学系列教程：高级英汉翻译"}]}
{"text": "于是，陆游写下了《钗头凤》一词遣怀，排解内心的愁闷和哀伤", "spo_list": [{"predicate": "作者", "object_type": {"@value": "人物"}, "subject_type": "图书作品", "object": {"@value": "陆游"}, "subject": "钗头凤"}]}
{"text": "《女人们的特搜最前线》是朝日电视台2016年播出的刑侦剧集，由滨龙也、伊藤寿浩执导，深泽正树、伊藤洋子编剧，高岛礼子、宫崎美子、高畑淳子出演，于2016年7月21日在木曜8点剧场首播", "spo_list": [{"predicate": "主演", "object_type": {"@value": "人物"}, "subject_type": "影视作品", "object": {"@value": "高畑淳子"}, "subject": "女人们的特搜最前线"}, {"predicate": "主演", "object_type": {"@value": "人物"}, "subject_type": "影视作品", "object": {"@value": "高岛礼子"}, "subject": "女人们的特搜最前线"}, {"predicate": "编剧", "object_type": {"@value": "人物"}, "subject_type": "影视作品", "object": {"@value": "伊藤洋子"}, "subject": "女人们的特搜最前线"}, {"predicate": "编剧", "object_type": {"@value": "人物"}, "subject_type": "影视作品", "object": {"@value": "深泽正树"}, "subject": "女人们的特搜最前线"}, {"predicate": "导演", "object_type": {"@value": "人物"}, "subject_type": "影视作品", "object": {"@value": "伊藤寿浩"}, "subject": "女人们的特搜最前线"}, {"predicate": "主演", "object_type": {"@value": "人物"}, "subject_type": "影视作品", "object": {"@value": "宫崎美子"}, "subject": "女人们的特搜最前线"}, {"predicate": "导演", "object_type": {"@value": "人物"}, "subject_type": "影视作品", "object": {"@value": "滨龙也"}, "subject": "女人们的特搜最前线"}, {"predicate": "上映时间", "object_type": {"@value": "Date"}, "subject_type": "影视作品", "object": {"@value": "2016年7月21日"}, "subject": "女人们的特搜最前线"}]}
{"text": "9、云霄立人学校荣登2013中国教育总评榜，荣获 “全国素质教育先进示范校”，校长蔡海生被授予“全国教育改革创新杰出校长”荣誉称号", "spo_list": [{"predicate": "校长", "object_type": {"@value": "人物"}, "subject_type": "学校", "object": {"@value": "蔡海生"}, "subject": "云霄立人学校"}]}
{"text": "2008年7月，创作EP《让爱靠近》倾情问世，同名主打《让爱靠近》—— 一首弥漫着强烈乌托邦色彩的幻美爱情曲的诞生无疑是罗中旭为一路追宠“罗氏风格”的粉丝们献上的又一大礼", "spo_list": [{"predicate": "歌手", "object_type": {"@value": "人物"}, "subject_type": "歌曲", "object": {"@value": "罗中旭"}, "subject": "让爱靠近"}]}
{"text": "电影《柴生芳》根据柴生芳的生平事迹改编，由电影文学剧本征集“夏衍杯”获奖者、国家一级导演张忠编剧、监制并指导，路云飞导演", "spo_list": [{"predicate": "导演", "object_type": {"@value": "人物"}, "subject_type": "影视作品", "object": {"@value": "路云飞"}, "subject": "柴生芳"}, {"predicate": "编剧", "object_type": {"@value": "人物"}, "subject_type": "影视作品", "object": {"@value": "张忠"}, "subject": "柴生芳"}]}
{"text": "朱德润的书画诗文曾盛名一时，先后得元仁宗、元英宗的赏识，官至行省儒学提督", "spo_list": [{"predicate": "朝代", "object_type": {"@value": "Text"}, "subject_type": "历史人物", "object": {"@value": "元"}, "subject": "朱德润"}]}
{"text": "第二点，再从演技以及作品来看吧，因为《人民的名义》里面的很多角色都是由一些老戏骨来扮演，比如侯勇和张丰毅的演技都真的是非常的棒，所以男主角的演技一定不能太差，而陈坤其实之前还是没有演过这么正派的角色，都是演一些非常反派的人物，所以观众们很难认可陈坤，而陆毅曾经多次演过正派的角色，还是颜值担当，所以更适合出演侯亮平", "spo_list": [{"predicate": "主演", "object_type": {"@value": "人物"}, "subject_type": "影视作品", "object": {"@value": "张丰毅"}, "subject": "人民的名义"}, {"predicate": "主演", "object_type": {"@value": "人物"}, "subject_type": "影视作品", "object": {"@value": "陆毅"}, "subject": "人民的名义"}, {"predicate": "饰演", "object_type": {"inWork": "影视作品", "@value": "人物"}, "subject_type": "娱乐人物", "object": {"inWork": "人民的名义", "@value": "侯亮平"}, "subject": "陆毅"}, {"predicate": "主演", "object_type": {"@value": "人物"}, "subject_type": "影视作品", "object": {"@value": "陈坤"}, "subject": "人民的名义"}]}
{"text": "此后不久，陈凤标进入天津法政专门学校读书，毕业后去关中入陕西布政司樊增祥幕下，深得器重", "spo_list": [{"predicate": "毕业院校", "object_type": {"@value": "学校"}, "subject_type": "人物", "object": {"@value": "天津法政专门学校"}, "subject": "陈凤标"}]}
{"text": "看非常了得吧，郭德纲孟非主持的，蛮有意思", "spo_list": [{"predicate": "主持人", "object_type": {"@value": "人物"}, "subject_type": "电视综艺", "object": {"@value": "孟非"}, "subject": "非常了得"}, {"predicate": "主持人", "object_type": {"@value": "人物"}, "subject_type": "电视综艺", "object": {"@value": "郭德纲"}, "subject": "非常了得"}]}
{"text": "2016年执导《梦的第四区》（联合导演张博维）", "spo_list": [{"predicate": "导演", "object_type": {"@value": "人物"}, "subject_type": "影视作品", "object": {"@value": "张博维"}, "subject": "梦的第四区"}]}
{"text": "张地是一个山东人，从小受到的便是孔孟思想的熏陶，尤其近年来出现诸多不道德现象，更是让张地痛心疾首，决定创作一首歌曲更加呼吁大家：上下五千年，中华好儿孙，温良恭谦让，仁义礼智信……，歌词如人心，相信这首《我是堂堂正正的中国人》会给大家带来正能量的心灵启迪", "spo_list": [{"predicate": "作曲", "object_type": {"@value": "人物"}, "subject_type": "歌曲", "object": {"@value": "张地"}, "subject": "我是堂堂正正的中国人"}, {"predicate": "歌手", "object_type": {"@value": "人物"}, "subject_type": "歌曲", "object": {"@value": "张地"}, "subject": "我是堂堂正正的中国人"}, {"predicate": "作词", "object_type": {"@value": "人物"}, "subject_type": "歌曲", "object": {"@value": "张地"}, "subject": "我是堂堂正正的中国人"}]}
{"text": "东莞市众盛硅橡胶制品有限公司是一家专业从事硅橡胶制品开发设计与生产加工的企业，工厂成立于2005年，占地面积约7000平方米，公司拥有员工200多人 公司已通过ISO9001：2008质量管理体系认证和ISO14000环境管理体系认证 我们秉承着“品质第一，客户至上”的坚定信念，已在同行业中树立了良好的口碑", "spo_list": [{"predicate": "成立日期", "object_type": {"@value": "Date"}, "subject_type": "机构", "object": {"@value": "2005年"}, "subject": "东莞市众盛硅橡胶制品有限公司"}, {"predicate": "占地面积", "object_type": {"@value": "Number"}, "subject_type": "机构", "object": {"@value": "7000平方米"}, "subject": "东莞市众盛硅橡胶制品有限公司"}]}
{"text": "没错，这位就是民营企业家——山东魏桥创业集团董事长张士平", "spo_list": [{"predicate": "董事长", "object_type": {"@value": "人物"}, "subject_type": "企业", "object": {"@value": "张士平"}, "subject": "山东魏桥创业集团"}]}
{"text": "2000年12月，红旗2000公司正式成立", "spo_list": [{"predicate": "成立日期", "object_type": {"@value": "Date"}, "subject_type": "机构", "object": {"@value": "2000年12月"}, "subject": "红旗2000"}]}
{"text": "《红楼梦》里第二回林如海的嫡妻就病逝了，岳母派人来接林黛玉，黛玉本不想去，无奈贾母必欲其往，且兼如海说：“汝父年已半百，再无续室之意，且汝多病，年又极小，上无亲母教养，下无姊妹扶持", "spo_list": [{"predicate": "父亲", "object_type": {"@value": "人物"}, "subject_type": "人物", "object": {"@value": "林如海"}, "subject": "林黛玉"}]}
{"text": "刘星的饰演者是张一山，张一山现在凭着自己的演技现在在娱乐圈越混越好，之前拍摄的《余罪》系列网剧使得他得到了更多人的喜爱，他现在又出了一部新剧叫《柒个我》，也受到了很多观众的喜爱，又火出了一个新高度", "spo_list": [{"predicate": "主演", "object_type": {"@value": "人物"}, "subject_type": "影视作品", "object": {"@value": "张一山"}, "subject": "柒个我"}, {"predicate": "饰演", "object_type": {"@value": "人物"}, "subject_type": "娱乐人物", "object": {"@value": "刘星"}, "subject": "张一山"}]}
{"text": "为什么石观音这么厉害还要嫁给柳鹤亭", "spo_list": [{"predicate": "丈夫", "object_type": {"@value": "人物"}, "subject_type": "人物", "object": {"@value": "柳鹤亭"}, "subject": "石观音"}, {"predicate": "妻子", "object_type": {"@value": "人物"}, "subject_type": "人物", "object": {"@value": "石观音"}, "subject": "柳鹤亭"}]}
{"text": "这一版的《流星花园》，依旧是由经典版的打造者柴智屏打造，主演由沈月饰演童杉菜，王鹤棣饰演道明寺，官鸿饰演花泽类，梁靖康饰演冯美作，吴希泽饰演西门彦", "spo_list": [{"predicate": "主演", "object_type": {"@value": "人物"}, "subject_type": "影视作品", "object": {"@value": "吴希泽"}, "subject": "流星花园"}, {"predicate": "主演", "object_type": {"@value": "人物"}, "subject_type": "影视作品", "object": {"@value": "梁靖康"}, "subject": "流星花园"}, {"predicate": "主演", "object_type": {"@value": "人物"}, "subject_type": "影视作品", "object": {"@value": "沈月"}, "subject": "流星花园"}, {"predicate": "主演", "object_type": {"@value": "人物"}, "subject_type": "影视作品", "object": {"@value": "王鹤棣"}, "subject": "流星花园"}, {"predicate": "主演", "object_type": {"@value": "人物"}, "subject_type": "影视作品", "object": {"@value": "官鸿"}, "subject": "流星花园"}, {"predicate": "饰演", "object_type": {"inWork": "影视作品", "@value": "人物"}, "subject_type": "娱乐人物", "object": {"inWork": "流星花园", "@value": "西门彦"}, "subject": "吴希泽"}, {"predicate": "饰演", "object_type": {"inWork": "影视作品", "@value": "人物"}, "subject_type": "娱乐人物", "object": {"inWork": "流星花园", "@value": "道明寺"}, "subject": "王鹤棣"}, {"predicate": "饰演", "object_type": {"inWork": "影视作品", "@value": "人物"}, "subject_type": "娱乐人物", "object": {"inWork": "流星花园", "@value": "花泽类"}, "subject": "官鸿"}, {"predicate": "饰演", "object_type": {"inWork": "影视作品", "@value": "人物"}, "subject_type": "娱乐人物", "object": {"inWork": "流星花园", "@value": "冯美作"}, "subject": "梁靖康"}]}
{"text": "由颜军编写的《明星设计师到我家:背景墙设计500》精挑细选了诸多明星设计师最新的设计案例，并按功能区进行分类呈现，让读者能够全方位了解家庭装修中所涉及的生活空间的设计，去感受更多与居家生活有关的精彩瞬间", "spo_list": [{"predicate": "作者", "object_type": {"@value": "人物"}, "subject_type": "图书作品", "object": {"@value": "颜军"}, "subject": "明星设计师到我家:背景墙设计500"}]}
{"text": "潘虹真正的成名作是1976年在成都峨眉电影制片厂拍摄的影片《奴隶的女儿》担任主角，1978年，主演电影《苦恼人的笑》，并受邀参加戛纳电影节的展映", "spo_list": [{"predicate": "主演", "object_type": {"@value": "人物"}, "subject_type": "影视作品", "object": {"@value": "潘虹"}, "subject": "苦恼人的笑"}]}
{"text": "周华健看起来还是个帅小伙子，但他的妻子康粹兰满头银发，脸上的皱纹也很明显", "spo_list": [{"predicate": "丈夫", "object_type": {"@value": "人物"}, "subject_type": "人物", "object": {"@value": "周华健"}, "subject": "康粹兰"}, {"predicate": "妻子", "object_type": {"@value": "人物"}, "subject_type": "人物", "object": {"@value": "康粹兰"}, "subject": "周华健"}]}
{"text": "-  -1997年，倪萍和摄影师王文澜结婚了，1999年，倪萍生了儿子虎子", "spo_list": [{"predicate": "母亲", "object_type": {"@value": "人物"}, "subject_type": "人物", "object": {"@value": "倪萍"}, "subject": "虎子"}, {"predicate": "父亲", "object_type": {"@value": "人物"}, "subject_type": "人物", "object": {"@value": "王文澜"}, "subject": "虎子"}]}
{"text": "那孩子是张兴旺和刘巧云生的", "spo_list": [{"predicate": "丈夫", "object_type": {"@value": "人物"}, "subject_type": "人物", "object": {"@value": "张兴旺"}, "subject": "刘巧云"}, {"predicate": "妻子", "object_type": {"@value": "人物"}, "subject_type": "人物", "object": {"@value": "刘巧云"}, "subject": "张兴旺"}]}
{"text": "2015年2月6日电影全国公映，届时走入影院，相信你一定会有意想不到的惊喜收获 电影《一路惊喜》由万达影视传媒有限公司、五洲电影发行有限公司发行，萌影画（北京）文化传播有限公司、寰亚电影制作有限公司、万达影视传媒有限公司、北京华盖映月影视文化投资管理有限公司、浙江宇佑影视传媒有限公司携手扬艺先锋（北京）文化传播有限公司等联合出品", "spo_list": [{"predicate": "出品公司", "object_type": {"@value": "企业"}, "subject_type": "影视作品", "object": {"@value": "万达影视传媒有限公司"}, "subject": "一路惊喜"}, {"predicate": "上映时间", "object_type": {"@value": "Date"}, "subject_type": "影视作品", "object": {"@value": "2015年2月6日"}, "subject": "一路惊喜"}, {"predicate": "出品公司", "object_type": {"@value": "企业"}, "subject_type": "影视作品", "object": {"@value": "五洲电影发行有限公司发行"}, "subject": "一路惊喜"}, {"predicate": "出品公司", "object_type": {"@value": "企业"}, "subject_type": "影视作品", "object": {"@value": "寰亚电影制作有限公司"}, "subject": "一路惊喜"}, {"predicate": "出品公司", "object_type": {"@value": "企业"}, "subject_type": "影视作品", "object": {"@value": "浙江宇佑影视传媒有限公司"}, "subject": "一路惊喜"}, {"predicate": "出品公司", "object_type": {"@value": "企业"}, "subject_type": "影视作品", "object": {"@value": "北京华盖映月影视文化投资管理有限公司"}, "subject": "一路惊喜"}]}
{"text": "当时袁祥仁跟着大师兄唐佳，做过张彻《保镖》、《报仇》、《游侠儿》等片的武指，到了70中期，他在邵氏已经小有名气，期间与楚原、何梦华这些名导演合作过不少力作，如《流星蝴蝶剑》、《香港奇案》等", "spo_list": [{"predicate": "导演", "object_type": {"@value": "人物"}, "subject_type": "影视作品", "object": {"@value": "楚原"}, "subject": "流星蝴蝶剑"}]}
{"text": "歌曲：《就这样离开我》　　歌手：叶欢　　所属专辑：谁在秋天捡到我的心　　唱片公司：飞碟唱片　　语言：国语　　发行日期：1989年　　歌曲相关介绍：叶欢给人的感觉，一直是体格柔弱而性格强烈，这样不似常人的组合，带给她不少痛苦，但也考验了她在艺术上的才情掌握", "spo_list": [{"predicate": "所属专辑", "object_type": {"@value": "音乐专辑"}, "subject_type": "歌曲", "object": {"@value": "谁在秋天捡到我的心"}, "subject": "就这样离开我"}, {"predicate": "歌手", "object_type": {"@value": "人物"}, "subject_type": "歌曲", "object": {"@value": "叶欢"}, "subject": "就这样离开我"}]}
{"text": "- 06 -〖无耻之徒第九季 〗主演：威廉姆·H·梅西 、埃米·罗森看点：《无耻之徒》中生活在社会最底层、每天都在为生计发愁的小人物们用他们的“智慧”和实用主义原则，一直在坚强乐观的生活，他们穷得像教堂里的老鼠，但是他们却是人们看到的最快乐的人", "spo_list": [{"predicate": "主演", "object_type": {"@value": "人物"}, "subject_type": "影视作品", "object": {"@value": "威廉姆·H·梅西"}, "subject": "无耻之徒"}, {"predicate": "主演", "object_type": {"@value": "人物"}, "subject_type": "影视作品", "object": {"@value": "埃米·罗森"}, "subject": "无耻之徒"}]}
{"text": "这是节目中霍启刚为了不然郭晶晶累着，自己独挑大梁，扛起几十斤的面粉，还说：你帮我打打手，我不行你再来", "spo_list": [{"predicate": "丈夫", "object_type": {"@value": "人物"}, "subject_type": "人物", "object": {"@value": "霍启刚"}, "subject": "郭晶晶"}, {"predicate": "妻子", "object_type": {"@value": "人物"}, "subject_type": "人物", "object": {"@value": "郭晶晶"}, "subject": "霍启刚"}]}
{"text": "《火影忍者》的作者岸本齐史因为崇拜忍者猿飞佐助，而将三代火影设计为猿飞日斩，并以其名给漫画副主人公起名为宇智波佐助，把第三代火影的姓氏设置为猿飞，三代火影的父亲更是被命名为猿飞佐助", "spo_list": [{"predicate": "父亲", "object_type": {"@value": "人物"}, "subject_type": "人物", "object": {"@value": "猿飞佐助"}, "subject": "猿飞日斩"}, {"predicate": "作者", "object_type": {"@value": "人物"}, "subject_type": "图书作品", "object": {"@value": "岸本齐史"}, "subject": "火影忍者"}]}
{"text": "随后陈明相继拍摄了《天使飞进你梦里》《为你》《红颜知己》三支MV，大概是觉得《为你》MV呈现出的画面感不够前卫", "spo_list": [{"predicate": "歌手", "object_type": {"@value": "人物"}, "subject_type": "歌曲", "object": {"@value": "陈明"}, "subject": "红颜知己"}, {"predicate": "歌手", "object_type": {"@value": "人物"}, "subject_type": "歌曲", "object": {"@value": "陈明"}, "subject": "天使飞进你梦里"}]}
{"text": "《迷失楼同人小说》是连载于17k小说网的网络小说，作者是萧冥玄玄", "spo_list": [{"predicate": "作者", "object_type": {"@value": "人物"}, "subject_type": "图书作品", "object": {"@value": "萧冥玄玄"}, "subject": "迷失楼同人小说"}]}
{"text": "”凤女紧紧的依偎在念冰怀中 似乎只有这温暖的怀抱才是最可靠的        念冰不再犹豫，轻声道：“这个人你见过的，她就是上次奥兰城中你们想要抓回去的玉如烟，也是我的干妈 她是你的母亲，而奥兰帝国的蓝羽公爵就是你的父亲 ”       凤女猛的从念冰怀中挣扎出来，眼中充满了不敢置信的神色，“不，不，这怎么可能", "spo_list": [{"predicate": "父亲", "object_type": {"@value": "人物"}, "subject_type": "人物", "object": {"@value": "蓝羽"}, "subject": "凤女"}, {"predicate": "母亲", "object_type": {"@value": "人物"}, "subject_type": "人物", "object": {"@value": "玉如烟"}, "subject": "凤女"}]}
{"text": "2009年底，曲全立导演与吉羊数字电影率先完成亚洲第一部数字3D立体实拍真人剧情电影《小丑鱼》；并与国际大导演侯孝贤合作，2010年在上海世博的台北馆推出360度环绕3D立体电影短片《台北的一天》", "spo_list": [{"predicate": "导演", "object_type": {"@value": "人物"}, "subject_type": "影视作品", "object": {"@value": "曲全立"}, "subject": "小丑鱼"}, {"predicate": "导演", "object_type": {"@value": "人物"}, "subject_type": "影视作品", "object": {"@value": "侯孝贤"}, "subject": "台北的一天"}]}
{"text": "作为朱元璋十六位公主中最小的一位，这个孩子被封为宝庆公主", "spo_list": [{"predicate": "父亲", "object_type": {"@value": "人物"}, "subject_type": "人物", "object": {"@value": "朱元璋"}, "subject": "宝庆公主"}]}
{"text": "一个月后，袁迪宝赶赴杭州的浙江医学院读书", "spo_list": [{"predicate": "毕业院校", "object_type": {"@value": "学校"}, "subject_type": "人物", "object": {"@value": "浙江医学院"}, "subject": "袁迪宝"}]}
{"text": "在儿子周海婴出生后，鲁迅用来送予儿子称其为“小红象”，可谓“白象红象一父子”，鲁迅在哄孩子高兴时也常常自作小调“小红，小象，小红象，小象，红红，小象红", "spo_list": [{"predicate": "父亲", "object_type": {"@value": "人物"}, "subject_type": "人物", "object": {"@value": "鲁迅"}, "subject": "周海婴"}]}
{"text": "值得一提的是，张平的长篇小说《抉择》被推举为新中国成立50周年10部献礼长篇作品之一，并在2000年获得第五届茅盾文学奖", "spo_list": [{"predicate": "作者", "object_type": {"@value": "人物"}, "subject_type": "图书作品", "object": {"@value": "张平"}, "subject": "抉择"}]}
{"text": "这一年，李隆基把年号改为开元，表明了自己励精图治，再创唐朝伟业的决心", "spo_list": [{"predicate": "朝代", "object_type": {"@value": "Text"}, "subject_type": "历史人物", "object": {"@value": "唐朝"}, "subject": "李隆基"}]}
{"text": "《子恺故事》是海豚出版社出版的一部教育作品，作者是丰子恺", "spo_list": [{"predicate": "作者", "object_type": {"@value": "人物"}, "subject_type": "图书作品", "object": {"@value": "丰子恺"}, "subject": "子恺故事"}]}
{"text": "1945年6月，卫立煌与韩权华结婚，韩是天津人，是邓颖超的同学", "spo_list": [{"predicate": "妻子", "object_type": {"@value": "人物"}, "subject_type": "人物", "object": {"@value": "韩权华"}, "subject": "卫立煌"}, {"predicate": "丈夫", "object_type": {"@value": "人物"}, "subject_type": "人物", "object": {"@value": "卫立煌"}, "subject": "韩权华"}]}
{"text": "2006年年初，榕城区委、区政府重视学校发展，引进民资，以民办公助形式，由广东顺风实业有限公司建设新校区，公司总经理郑建明热心教育事业，担任揭阳华侨中学董事会董事长，已于2006年9月正式承办揭阳华侨中学", "spo_list": [{"predicate": "董事长", "object_type": {"@value": "人物"}, "subject_type": "企业", "object": {"@value": "郑建明"}, "subject": "揭阳华侨中学"}]}
{"text": "而且在拍完这部电视剧的时候，孙俪的身价又要上涨了，所以后来又有消息传出来，孙俪现在的身价已经涨到拍一集电视剧要拿到一百万的片酬，如果她再拍一种类似于甄嬛传的这种电视剧的话，那么她片酬过亿，也是很有可能的", "spo_list": [{"predicate": "主演", "object_type": {"@value": "人物"}, "subject_type": "影视作品", "object": {"@value": "孙俪"}, "subject": "甄嬛传"}]}
{"text": "” 自马英九从政以来，周美青几乎不介入他的任何公务，不进他的办公室，直到1998年他参选台北市长才第一次公开露面", "spo_list": [{"predicate": "丈夫", "object_type": {"@value": "人物"}, "subject_type": "人物", "object": {"@value": "马英九"}, "subject": "周美青"}, {"predicate": "妻子", "object_type": {"@value": "人物"}, "subject_type": "人物", "object": {"@value": "周美青"}, "subject": "马英九"}]}
{"text": "《那年来了鬼子兵》是由毕业俊执导，黄海冰、徐百卉、 项斌、 任正彬等主演的一部电视剧，题材是抗日传奇，由北京新爱喜文化传播有限公司，于2014年2月首播", "spo_list": [{"predicate": "出品公司", "object_type": {"@value": "企业"}, "subject_type": "影视作品", "object": {"@value": "北京新爱喜文化传播有限公司"}, "subject": "那年来了鬼子兵"}, {"predicate": "导演", "object_type": {"@value": "人物"}, "subject_type": "影视作品", "object": {"@value": "毕业俊"}, "subject": "那年来了鬼子兵"}, {"predicate": "主演", "object_type": {"@value": "人物"}, "subject_type": "影视作品", "object": {"@value": "黄海冰"}, "subject": "那年来了鬼子兵"}, {"predicate": "主演", "object_type": {"@value": "人物"}, "subject_type": "影视作品", "object": {"@value": "徐百卉"}, "subject": "那年来了鬼子兵"}, {"predicate": "主演", "object_type": {"@value": "人物"}, "subject_type": "影视作品", "object": {"@value": "任正彬"}, "subject": "那年来了鬼子兵"}, {"predicate": "主演", "object_type": {"@value": "人物"}, "subject_type": "影视作品", "object": {"@value": "项斌"}, "subject": "那年来了鬼子兵"}, {"predicate": "上映时间", "object_type": {"@value": "Date"}, "subject_type": "影视作品", "object": {"@value": "2014年2月"}, "subject": "那年来了鬼子兵"}]}
{"text": "沈德潜（1673～1769），字碻（què）士，号归愚，长洲（今江苏苏州）人，清代诗人", "spo_list": [{"predicate": "号", "object_type": {"@value": "Text"}, "subject_type": "历史人物", "object": {"@value": "归愚"}, "subject": "沈德潜"}, {"predicate": "朝代", "object_type": {"@value": "Text"}, "subject_type": "历史人物", "object": {"@value": "清"}, "subject": "沈德潜"}]}
{"text": "女神彭佳慧，铁肺歌后，之前以为邓紫棋很强，自从被她的《鹿港小镇》打动后，爱她根本停不下来", "spo_list": [{"predicate": "歌手", "object_type": {"@value": "人物"}, "subject_type": "歌曲", "object": {"@value": "彭佳慧"}, "subject": "鹿港小镇"}]}
{"text": "或是新东家百事旗下百事阵容里里现在就蔡依林最强了七喜代言人是吴克群美年达代言人BOBO 可口可乐旗下可口可乐代言人现在是张惠妹雪碧现在是 周杰伦和张靓颖芬达应该还是周星驰原叶系列 成龙父子 康师傅冰红茶 陶喆 弦子统一系列有周渝民", "spo_list": [{"predicate": "代言人", "object_type": {"@value": "人物"}, "subject_type": "企业/品牌", "object": {"@value": "张惠妹"}, "subject": "可口可乐"}]}
{"text": "《张学良、赵一荻私人相册-温泉幽禁岁月一九四六-一九六0》是2006年生活·读书·新知三联书店出版的图书，作者是张闾蘅、张闾之、陈海滨", "spo_list": [{"predicate": "作者", "object_type": {"@value": "人物"}, "subject_type": "图书作品", "object": {"@value": "张闾蘅"}, "subject": "张学良、赵一荻私人相册"}]}
{"text": "天津人喜欢到茶馆听相声，其中最受当地市民，甚至游客喜欢的当属“名流茶馆”，这是一家成立于1991年的茶馆，也是改革开放以来，天津第一家举办民间演出的茶馆", "spo_list": [{"predicate": "成立日期", "object_type": {"@value": "Date"}, "subject_type": "机构", "object": {"@value": "1991年"}, "subject": "名流茶馆"}]}
{"text": "《老北大讲义:历史研究法 通史新义》讲述了：《通史新义》中“所述之原理十九采自法国名史赛诺波所著《应用于社会科学上之历史研究法》一书”，但何炳松注重把西方“新史学”的阐释学方法与中国传统史学的义理方法相结合，建立了新的史学理论体系，对中国现代新史学的建设有着重大贡献", "spo_list": [{"predicate": "作者", "object_type": {"@value": "人物"}, "subject_type": "图书作品", "object": {"@value": "何炳松"}, "subject": "老北大讲义:历史研究法 通史新义"}]}
{"text": "赵家平：男，生于1971年4月，中共党员，专科学历，小学高级教师，现任平昌县大寨小学党支部书记、校长", "spo_list": [{"predicate": "校长", "object_type": {"@value": "人物"}, "subject_type": "学校", "object": {"@value": "赵家平"}, "subject": "平昌县大寨小学"}]}
{"text": "从此剧开始对杨凝声音有印象，《琅琊榜》小新", "spo_list": [{"predicate": "配音", "object_type": {"inWork": "影视作品", "@value": "人物"}, "subject_type": "娱乐人物", "object": {"inWork": "琅琊榜", "@value": "小新"}, "subject": "杨凝"}]}
{"text": "拿86版《西游记》来说吧，杨洁导演带领演员花了六年时间才拍成了这部经典", "spo_list": [{"predicate": "导演", "object_type": {"@value": "人物"}, "subject_type": "影视作品", "object": {"@value": "杨洁"}, "subject": "西游记"}]}
{"text": "这样的外观怎样看着都有点别扭，而也有网友拿热播剧《那年花开月正圆》中孙俪标志性的刘海来与iPhone X对比", "spo_list": [{"predicate": "主演", "object_type": {"@value": "人物"}, "subject_type": "影视作品", "object": {"@value": "孙俪"}, "subject": "那年花开月正圆"}]}
{"text": "6月9日周日 总票房6510万 富春山居图 4363万；星际迷航 910万，累积2.387亿；合伙人 536万，累积4.7982；致命黑兰290万，累积1367万；杀戒 196万；光辉岁月39万；逆光飞翔 30万；王牌情敌25万，累积977万；钢铁侠24万，累积7.528亿；", "spo_list": [{"predicate": "票房", "object_type": {"@value": "Number"}, "subject_type": "影视作品", "object": {"@value": "30万"}, "subject": "逆光飞翔"}]}
{"text": "人物简介谢礼立，男，汉族，1938年3月10日生于上海，中共党员，1960年毕业于天津大学土木工程系", "spo_list": [{"predicate": "毕业院校", "object_type": {"@value": "学校"}, "subject_type": "人物", "object": {"@value": "天津大学土木工程系"}, "subject": "谢礼立"}]}
{"text": "人物介绍刘海英，山东人，文化部中国艺术职业教育学会编委副主任1，北广播音主持艺术学院副院长，兼播音主持专业老师，毕业于中华女子学院播音主持专业，中韩文化协会理事1", "spo_list": [{"predicate": "毕业院校", "object_type": {"@value": "学校"}, "subject_type": "人物", "object": {"@value": "中华女子学院"}, "subject": "刘海英"}]}
{"text": "船用板坯通过了英国劳氏船级社(LR)、挪威船级社(DNV)、美国船级社(ABS)、德国劳氏船级社(GL)等九大船级社认可", "spo_list": [{"predicate": "简称", "object_type": {"@value": "Text"}, "subject_type": "机构", "object": {"@value": "ABS"}, "subject": "美国船级社"}]}
{"text": "自从张国立的儿子张默出事以后，张国立也淡出了电视荧屏，不过我真的好想张国立再拍一个《铁齿铜牙纪晓岚》第五部", "spo_list": [{"predicate": "主演", "object_type": {"@value": "人物"}, "subject_type": "影视作品", "object": {"@value": "张国立"}, "subject": "铁齿铜牙纪晓岚"}, {"predicate": "导演", "object_type": {"@value": "人物"}, "subject_type": "影视作品", "object": {"@value": "张国立"}, "subject": "铁齿铜牙纪晓岚"}]}
{"text": "当年，关之琳与陈泰铭前往赴巴黎度假，同行者还有吕良伟杨小娟夫妇，谁知吕良伟太太不小心走漏行程，遭受到狗仔队跟拍", "spo_list": [{"predicate": "妻子", "object_type": {"@value": "人物"}, "subject_type": "人物", "object": {"@value": "杨小娟"}, "subject": "吕良伟"}, {"predicate": "丈夫", "object_type": {"@value": "人物"}, "subject_type": "人物", "object": {"@value": "吕良伟"}, "subject": "杨小娟"}]}
{"text": "2015年5月6日免去翁若同的福建省投资开发集团有限责任公司董事长（法人代表）职务", "spo_list": [{"predicate": "董事长", "object_type": {"@value": "人物"}, "subject_type": "企业", "object": {"@value": "翁若同"}, "subject": "福建省投资开发集团有限责任公司"}]}
{"text": "RT知道约十吧自古多才写文、制图、汉化、游戏、音乐……无所不能 再大神们面前我也不拽什么文字了，话就直说 今年10月6日，游戏王GX开播十周年 是时候为GX刷刷存在了，为他开创一个新的开始 联合GX相关贴吧一起庆祝 打起[庆GX十周年]的前缀一起行动 抄句歌词：one more try and no more cry 各位大神，求支援", "spo_list": [{"predicate": "上映时间", "object_type": {"@value": "Date"}, "subject_type": "影视作品", "object": {"@value": "10月6日"}, "subject": "游戏王GX"}]}
{"text": "【日本音乐家 芹泽广明 作曲 别了妈妈 邝美云】这一生偏不爱流泪（邝美云，1982年港姐亚军，她自己的歌曲，14岁母亲不幸因病去世，小小的年纪就要早早的坚强的面对这个社会", "spo_list": [{"predicate": "作曲", "object_type": {"@value": "人物"}, "subject_type": "歌曲", "object": {"@value": "芹泽广明"}, "subject": "别了妈妈"}, {"predicate": "歌手", "object_type": {"@value": "人物"}, "subject_type": "歌曲", "object": {"@value": "邝美云"}, "subject": "别了妈妈"}]}
{"text": "回到家里再三思考，我觉得很不对劲，由中共苏州大学党委领导和朱秀林校长负责的苏州大学突然出台这样的新规定，这简直就是一种无法无天的暴政性行为!", "spo_list": [{"predicate": "校长", "object_type": {"@value": "人物"}, "subject_type": "学校", "object": {"@value": "朱秀林"}, "subject": "苏州大学"}]}
{"text": "谢秉彝，鼎臣，清咸同间，寿州人，工画，与其里人顾佩兰同有名，曾见其雨景小幅", "spo_list": [{"predicate": "朝代", "object_type": {"@value": "Text"}, "subject_type": "历史人物", "object": {"@value": "清"}, "subject": "谢秉彝"}]}
{"text": "乐曲背景搜狐娱乐讯 昨日，在浙江卫视《谁是大歌神》第十期节目中，苏有朋、周华健、黄国伦三人，改编并合唱了一首经典老歌《最近比较烦》，现场气氛格外火爆", "spo_list": [{"predicate": "作曲", "object_type": {"@value": "人物"}, "subject_type": "歌曲", "object": {"@value": "周华健"}, "subject": "最近比较烦"}]}
{"text": "”尽管获得了盗墓笔记粉丝们的喜爱，但身为盗墓迷的邵宇宸还是希望南派三叔能够看到地图并进行评价", "spo_list": [{"predicate": "编剧", "object_type": {"@value": "人物"}, "subject_type": "影视作品", "object": {"@value": "南派三叔"}, "subject": "盗墓笔记"}]}
{"text": "2011年，杨紫与蒋雯丽、孙淳主演的家庭情感剧《幸福来敲门》播出，杨紫饰演半熟女“宋征”，正式摆脱童星身份", "spo_list": [{"predicate": "主演", "object_type": {"@value": "人物"}, "subject_type": "影视作品", "object": {"@value": "孙淳"}, "subject": "幸福来敲门"}, {"predicate": "主演", "object_type": {"@value": "人物"}, "subject_type": "影视作品", "object": {"@value": "杨紫"}, "subject": "幸福来敲门"}, {"predicate": "主演", "object_type": {"@value": "人物"}, "subject_type": "影视作品", "object": {"@value": "蒋雯丽"}, "subject": "幸福来敲门"}, {"predicate": "饰演", "object_type": {"inWork": "影视作品", "@value": "人物"}, "subject_type": "娱乐人物", "object": {"inWork": "幸福来敲门", "@value": "宋征"}, "subject": "杨紫"}]}
{"text": "关于这个原理，BBC拍摄的纪录片《宇宙的奇迹》 里万人迷的 布莱恩考克斯 教授有很精彩的说明，感兴趣的话不妨去看看", "spo_list": [{"predicate": "出品公司", "object_type": {"@value": "企业"}, "subject_type": "影视作品", "object": {"@value": "BBC"}, "subject": "宇宙的奇迹"}]}
{"text": "基本资料美国“绿色贝雷帽”特种部队热带丛林生存  作者：克里斯・麦克纳布  出版社：明天出版社  译者：童怀林、卫平  出版年：2005-2  页数：96  定价：14", "spo_list": [{"predicate": "作者", "object_type": {"@value": "人物"}, "subject_type": "图书作品", "object": {"@value": "克里斯・麦克纳布"}, "subject": "美国“绿色贝雷帽”特种部队热带丛林生存"}]}
{"text": "《栀香如酥》香苏还是棵灵泽山的栀子树时 青岁姐姐说：常年扎在深谷高山的木灵都是土包子 当她终于幻成人身才深深明白了青岁姐姐的话 当她成为胜寰帝君的仙侍时 帝君冷淡地教训她：你已经不是树了，这也不行，那也不行 香苏很疑惑，这些不行，为什么君上你都可以", "spo_list": [{"predicate": "主角", "object_type": {"@value": "人物"}, "subject_type": "文学作品", "object": {"@value": "香苏"}, "subject": "栀香如酥"}]}
{"text": "西元1921年，胡适之先生发表《红楼梦考证》，在对清代文献和属于臆测中的“大概”、“可能”的“曹雪芹”家族考证的基础上，确定“曹雪芹”为《红楼梦》作者，遂为定说", "spo_list": [{"predicate": "朝代", "object_type": {"@value": "Text"}, "subject_type": "历史人物", "object": {"@value": "清代"}, "subject": "曹雪芹"}]}
{"text": "福州天福集团有限公司成立于1994年，是一家以房地产综合开发为主业，房地产配套产业（金融担保、物业管理、商业运营、工程施工、房产居间、营销策划、网络科技）、酒店投资运营等多元版块并行发展的大型集团公司", "spo_list": [{"predicate": "成立日期", "object_type": {"@value": "Date"}, "subject_type": "机构", "object": {"@value": "1994年"}, "subject": "福州天福集团有限公司"}]}
{"text": "郑琛，赵堡太极拳第十二代传人，出生于西安，祖籍河南温县，毕业于陕西省委党校，大专文化程度", "spo_list": [{"predicate": "祖籍", "object_type": {"@value": "地点"}, "subject_type": "人物", "object": {"@value": "河南温县"}, "subject": "郑琛"}, {"predicate": "毕业院校", "object_type": {"@value": "学校"}, "subject_type": "人物", "object": {"@value": "陕西省委党校"}, "subject": "郑琛"}]}
{"text": "2012年初，35岁的韦慧晓从中山大学地球科学系博士毕业，获特招入伍，成为我国首艘航母辽宁舰的一员", "spo_list": [{"predicate": "毕业院校", "object_type": {"@value": "学校"}, "subject_type": "人物", "object": {"@value": "中山大学"}, "subject": "韦慧晓"}]}
{"text": "奥奈武阿道，日本足球运动员，前锋", "spo_list": [{"predicate": "国籍", "object_type": {"@value": "国家"}, "subject_type": "人物", "object": {"@value": "日本"}, "subject": "奥奈武阿道"}]}
{"text": "最后夹带一些私人感情，井上麻里奈是我最喜欢的女性cv（男性是上面那位），同样，离开了shaft也有很多精彩的角色，比如，南家三姐妹中的南夏奈（南家三姐妹也是我心目中最棒的日常番，很休闲），剪刀狗中的夏野雾姬等等，但是每次她出场的时候，弹幕一直在刷“十香的声优”，其实我是很痛心的顺便一提，井上麻里奈略带低沉的声音像极了赤足歌姬中岛美嘉，真的是太棒了", "spo_list": [{"predicate": "配音", "object_type": {"inWork": "影视作品", "@value": "人物"}, "subject_type": "娱乐人物", "object": {"inWork": "南家三姐妹", "@value": "南夏奈"}, "subject": "井上麻里奈"}]}
{"text": "林青霞　　林青霞和香港富商邢李源结婚18年，生下两女邢爱林、邢言爱，婚变传闻却未曾停过，最近又有媒体报道，两人不只感情转淡，林青霞还因此情绪抑郁 再看现在的林青霞早已没有当初的风采，身材发福，脸上的肉也松弛了", "spo_list": [{"predicate": "母亲", "object_type": {"@value": "人物"}, "subject_type": "人物", "object": {"@value": "林青霞"}, "subject": "邢爱林"}, {"predicate": "母亲", "object_type": {"@value": "人物"}, "subject_type": "人物", "object": {"@value": "林青霞"}, "subject": "邢言爱"}, {"predicate": "父亲", "object_type": {"@value": "人物"}, "subject_type": "人物", "object": {"@value": "邢李源"}, "subject": "邢言爱"}, {"predicate": "父亲", "object_type": {"@value": "人物"}, "subject_type": "人物", "object": {"@value": "邢李源"}, "subject": "邢爱林"}, {"predicate": "丈夫", "object_type": {"@value": "人物"}, "subject_type": "人物", "object": {"@value": "邢李源"}, "subject": "林青霞"}, {"predicate": "妻子", "object_type": {"@value": "人物"}, "subject_type": "人物", "object": {"@value": "林青霞"}, "subject": "邢李源"}]}
{"text": "《每一分钟都愿能见你》是由林振强作词，Mori Yukinijyo作曲，张智霖演唱的一首歌曲，收录在专辑《如此这般想你》中", "spo_list": [{"predicate": "所属专辑", "object_type": {"@value": "音乐专辑"}, "subject_type": "歌曲", "object": {"@value": "如此这般想你"}, "subject": "每一分钟都愿能见你"}, {"predicate": "歌手", "object_type": {"@value": "人物"}, "subject_type": "歌曲", "object": {"@value": "张智霖"}, "subject": "每一分钟都愿能见你"}, {"predicate": "作词", "object_type": {"@value": "人物"}, "subject_type": "歌曲", "object": {"@value": "林振强"}, "subject": "每一分钟都愿能见你"}]}
{"text": "中国石化新闻网讯 记者程 阳报道：5月16日，集团公司董事长王玉普在总部会见福建省委副书记、省长于伟国一行 王玉普对福建省一直以来在中国石化发展过程中给予的支持与帮助表示感谢，并表示继续推进重点项目建设，进一步提升企地合作水平 于伟国感谢中国石化对福建发展始终给予大力支持，并希望中国石化进一步加快福建省石化产业发展建设 集团公司总经理戴厚良、副总经理凌逸群，福建省委常委、常务副省长张志南参加会见", "spo_list": [{"predicate": "董事长", "object_type": {"@value": "人物"}, "subject_type": "企业", "object": {"@value": "王玉普"}, "subject": "中国石化"}, {"predicate": "董事长", "object_type": {"@value": "人物"}, "subject_type": "企业", "object": {"@value": "王玉普"}, "subject": "集团公司"}]}
{"text": "1956年3月27日，艾青与高瑛结为夫妻", "spo_list": [{"predicate": "丈夫", "object_type": {"@value": "人物"}, "subject_type": "人物", "object": {"@value": "艾青"}, "subject": "高瑛"}, {"predicate": "妻子", "object_type": {"@value": "人物"}, "subject_type": "人物", "object": {"@value": "高瑛"}, "subject": "艾青"}]}
{"text": "耶律齐，金庸小说《神雕侠侣》中人物，辽国皇族后裔，蒙古丞相耶律楚材次子，有兄耶律铸、妹耶律燕，后娶郭靖、黄蓉长女郭芙为妻，继任丐帮帮主", "spo_list": [{"predicate": "国籍", "object_type": {"@value": "国家"}, "subject_type": "人物", "object": {"@value": "蒙古"}, "subject": "耶律齐"}, {"predicate": "妻子", "object_type": {"@value": "人物"}, "subject_type": "人物", "object": {"@value": "郭芙"}, "subject": "耶律齐"}, {"predicate": "父亲", "object_type": {"@value": "人物"}, "subject_type": "人物", "object": {"@value": "耶律楚材"}, "subject": "耶律齐"}, {"predicate": "丈夫", "object_type": {"@value": "人物"}, "subject_type": "人物", "object": {"@value": "耶律齐"}, "subject": "郭芙"}]}
{"text": "下午，会见浙商银行股份有限公司党委书记、董事长沈仁康", "spo_list": [{"predicate": "董事长", "object_type": {"@value": "人物"}, "subject_type": "企业", "object": {"@value": "沈仁康"}, "subject": "浙商银行股份有限公司"}]}
{"text": "不刷《北京爱情故事》还真不知道，陈思诚在娱乐圈真是左右逢源", "spo_list": [{"predicate": "导演", "object_type": {"@value": "人物"}, "subject_type": "影视作品", "object": {"@value": "陈思诚"}, "subject": "北京爱情故事"}]}
{"text": "三子胡观娶南康公主，为驸马", "spo_list": [{"predicate": "丈夫", "object_type": {"@value": "人物"}, "subject_type": "人物", "object": {"@value": "胡观"}, "subject": "南康公主"}, {"predicate": "妻子", "object_type": {"@value": "人物"}, "subject_type": "人物", "object": {"@value": "南康公主"}, "subject": "胡观"}]}
{"text": "评价2004年7月19日晚9点15分许，日本前首相铃木善幸东京都新宿区国立国际医疗中心去世，享年93岁", "spo_list": [{"predicate": "国籍", "object_type": {"@value": "国家"}, "subject_type": "人物", "object": {"@value": "日本"}, "subject": "铃木善幸"}]}
{"text": "除了这些活动之外还可以勤工俭学当图书馆讲解员，现在是学校高速发展的时候，外语讲解员会隔三岔五就接待来自各国高校的教授学者，中文讲解员也能经常接待到国内著名大学的专家学者（图为泰国东亚大学校长Dr. Chotiras Chavanich一行）偶尔贵客也会赠与讲解员礼物（真的很精美，十分感谢）", "spo_list": [{"predicate": "校长", "object_type": {"@value": "人物"}, "subject_type": "学校", "object": {"@value": "Chotiras Chavanich"}, "subject": "泰国东亚大学"}]}
{"text": "2008年9月，崔彤哲与胡晖、孙毅再度携手，在清华科技园共同创立了海纳医信（北京）软件科技有限责任公司", "spo_list": [{"predicate": "创始人", "object_type": {"@value": "人物"}, "subject_type": "企业", "object": {"@value": "崔彤哲"}, "subject": "海纳医信"}, {"predicate": "成立日期", "object_type": {"@value": "Date"}, "subject_type": "机构", "object": {"@value": "2008年9月"}, "subject": "海纳医信（北京）软件科技有限责任公司"}]}
{"text": "《新英语读本(第4册)》编辑推荐：《新英语读本》是由民国四大教育家之一陈鹤琴编写的英文读本，书中选编了一大批朗朗上口的英文儿歌，内容力求符合我国儿童的生活环境和特点，并随书附赠中文翻译及英文朗读光盘，非常适于少儿读诵欣赏，可作小学生英文辅助读物", "spo_list": [{"predicate": "作者", "object_type": {"@value": "人物"}, "subject_type": "图书作品", "object": {"@value": "陈鹤琴"}, "subject": "新英语读本(第4册)"}]}
{"text": "任达华与名模琦琦的女儿任晴佳愈大愈漂亮，而且天生长腿，不知道将来会不会成为新一代名模网民留言赞Ella非常漂亮，指任达华、琦琦将最好的基因都遗传给了她北京时间9月16日消息，据香港媒体报导，任达华与名模琦琦的女儿任晴佳（Ella）愈大愈漂亮，而且遗传了妈妈的长腿，年仅14岁的她身高已超过175厘米，被喻为最美星二代，绝对有条件继承妈妈的衣钵，成为新一代名模", "spo_list": [{"predicate": "丈夫", "object_type": {"@value": "人物"}, "subject_type": "人物", "object": {"@value": "任达华"}, "subject": "琦琦"}, {"predicate": "妻子", "object_type": {"@value": "人物"}, "subject_type": "人物", "object": {"@value": "琦琦"}, "subject": "任达华"}, {"predicate": "母亲", "object_type": {"@value": "人物"}, "subject_type": "人物", "object": {"@value": "琦琦"}, "subject": "任晴佳"}]}
{"text": "《打工十二月》是十五年前牛朝阳词曲/演唱 ，牛朝阳现签约在周亚平的公司 网上就有他的许多歌，你们自己看看就知道了，不要在这和他争辩，无 /div>", "spo_list": [{"predicate": "作曲", "object_type": {"@value": "人物"}, "subject_type": "歌曲", "object": {"@value": "牛朝阳"}, "subject": "打工十二月"}, {"predicate": "作词", "object_type": {"@value": "人物"}, "subject_type": "歌曲", "object": {"@value": "牛朝阳"}, "subject": "打工十二月"}]}
{"text": "就是在这一年，贝卢斯科尼创建了家族企业【菲宁维斯特集团】，他还建立了有线电视台Telemilano（意大利Canale5的前身）", "spo_list": [{"predicate": "创始人", "object_type": {"@value": "人物"}, "subject_type": "企业", "object": {"@value": "贝卢斯科尼"}, "subject": "菲宁维斯特集团"}]}
{"text": "” 杨树达 《积微居小学金石论丛·左传军实解》：“器物之名，如豆实、簋实、器食是也", "spo_list": [{"predicate": "作者", "object_type": {"@value": "人物"}, "subject_type": "图书作品", "object": {"@value": "杨树达"}, "subject": "积微居小学金石论丛·左传军实解"}]}
{"text": "党宁      现为西安音乐学院声乐系通俗唱法大二学生       曾获得2002年陕西交通广播顶尖新星秀顶尖歌手奖       和朋友搭档组成的MP3组合获得同届顶尖组合奖       2004年统一冰红茶闪亮之星进入唱区总决选       2005年获得陕西交通广播顶尖新星秀顶尖六强称号", "spo_list": [{"predicate": "获奖", "object_type": {"onDate": "Date", "@value": "奖项"}, "subject_type": "娱乐人物", "object": {"onDate": "2005年", "@value": "陕西交通广播顶尖新星秀顶尖六强"}, "subject": "党宁"}, {"predicate": "获奖", "object_type": {"onDate": "Date", "@value": "奖项"}, "subject_type": "娱乐人物", "object": {"onDate": "2002年", "@value": "陕西交通广播顶尖新星秀顶尖歌手奖"}, "subject": "党宁"}]}
{"text": "个人画展1987年，中国美术家协会四川分会在成都举办《于成松画展》", "spo_list": [{"predicate": "国籍", "object_type": {"@value": "国家"}, "subject_type": "人物", "object": {"@value": "中国"}, "subject": "于成松"}]}
{"text": "2003年哈卡斯共和国共有人口568,800人12", "spo_list": [{"predicate": "人口数量", "object_type": {"@value": "Number"}, "subject_type": "行政区", "object": {"@value": "568,800"}, "subject": "哈卡斯共和国"}]}
{"text": "翻唱纳米核心主题曲glimmer!! 来自：changba.com/s/2b0hOZoM39h5V4IH7qEOLw?ac=web&web_resource=wechatfriends", "spo_list": [{"predicate": "主题曲", "object_type": {"@value": "歌曲"}, "subject_type": "影视作品", "object": {"@value": "glimmer"}, "subject": "纳米核心"}]}
{"text": "3资源概况植物资源紫金山作为国家级森林公园，拥有森林面积三万余亩，占南京城市森林面积的15", "spo_list": [{"predicate": "所在城市", "object_type": {"@value": "城市"}, "subject_type": "景点", "object": {"@value": "南京"}, "subject": "紫金山"}]}
{"text": "小顺中国音乐家协会会员 毕业于中央音乐学院", "spo_list": [{"predicate": "国籍", "object_type": {"@value": "国家"}, "subject_type": "人物", "object": {"@value": "中国"}, "subject": "小顺"}, {"predicate": "毕业院校", "object_type": {"@value": "学校"}, "subject_type": "人物", "object": {"@value": "中央音乐学院"}, "subject": "小顺"}]}
{"text": "母亲赵美兰结婚之后看透了苏大强的无能，所以只能靠自己和自己的儿子来改变这个家庭", "spo_list": [{"predicate": "丈夫", "object_type": {"@value": "人物"}, "subject_type": "人物", "object": {"@value": "苏大强"}, "subject": "赵美兰"}, {"predicate": "妻子", "object_type": {"@value": "人物"}, "subject_type": "人物", "object": {"@value": "赵美兰"}, "subject": "苏大强"}]}
{"text": "庾信自谓晚年所作《哀江南赋》“不无危苦之辞，惟以悲哀为主”，倪璠作注解时借以发挥道：“子山入关而后，其文篇篇有哀，凄怨之流，不独此赋而已", "spo_list": [{"predicate": "作者", "object_type": {"@value": "人物"}, "subject_type": "图书作品", "object": {"@value": "庾信"}, "subject": "哀江南赋"}]}
{"text": "《相爱的最后一天》是歌手林志炫于1998年发行的歌曲，所属专辑《TRUE LIVE》，由正东唱片在中国台湾发行", "spo_list": [{"predicate": "歌手", "object_type": {"@value": "人物"}, "subject_type": "歌曲", "object": {"@value": "林志炫"}, "subject": "相爱的最后一天"}, {"predicate": "所属专辑", "object_type": {"@value": "音乐专辑"}, "subject_type": "歌曲", "object": {"@value": "TRUE LIVE"}, "subject": "相爱的最后一天"}]}
{"text": "王安石出生于宋真宗天禧五年，他的父亲王益在临川军当判官，打小王安石就聪慧过人，喜欢读书，还有着过目不忘的本领", "spo_list": [{"predicate": "父亲", "object_type": {"@value": "人物"}, "subject_type": "人物", "object": {"@value": "王益"}, "subject": "王安石"}]}
{"text": "关于丛林守护者一族的来源白鹿和月亮女神艾露恩结合生下了 塞拉留斯白鹿+月亮女神（重口味）塞纳留斯这货是先知 玛法里奥 的师傅 所以dota里面的先知会自然系法术", "spo_list": [{"predicate": "母亲", "object_type": {"@value": "人物"}, "subject_type": "人物", "object": {"@value": "艾露恩"}, "subject": "塞纳留斯"}]}
{"text": "”戴澄东说，自己出生不久，父亲戴安澜就出征了，比自己大13 岁的长兄戴复东对弟弟妹妹的关怀教育如父亲一般", "spo_list": [{"predicate": "父亲", "object_type": {"@value": "人物"}, "subject_type": "人物", "object": {"@value": "戴安澜"}, "subject": "戴复东"}, {"predicate": "父亲", "object_type": {"@value": "人物"}, "subject_type": "人物", "object": {"@value": "戴安澜"}, "subject": "戴澄东"}]}
{"text": "1999年，执导由蒋雯丽、吴若甫合作主演的家庭剧《牵手》，该剧获得第17届中国电视金鹰奖最佳电视剧、第19届中国电视剧飞天奖优秀长篇电视剧，杨阳凭借此剧获得第17届中国电视金鹰奖最佳导演奖、第19届中国电视剧飞天奖最佳导演奖4", "spo_list": [{"predicate": "导演", "object_type": {"@value": "人物"}, "subject_type": "影视作品", "object": {"@value": "杨阳"}, "subject": "牵手"}, {"predicate": "主演", "object_type": {"@value": "人物"}, "subject_type": "影视作品", "object": {"@value": "蒋雯丽"}, "subject": "牵手"}, {"predicate": "主演", "object_type": {"@value": "人物"}, "subject_type": "影视作品", "object": {"@value": "吴若甫"}, "subject": "牵手"}, {"predicate": "获奖", "object_type": {"inWork": "作品", "onDate": "Date", "@value": "奖项", "period": "Number"}, "subject_type": "娱乐人物", "object": {"inWork": "牵手", "onDate": "1999年", "@value": "中国电视剧飞天奖最佳导演奖", "period": "19"}, "subject": "杨阳"}, {"predicate": "获奖", "object_type": {"inWork": "作品", "onDate": "Date", "@value": "奖项", "period": "Number"}, "subject_type": "娱乐人物", "object": {"inWork": "牵手", "onDate": "1999年", "@value": "中国电视金鹰奖最佳导演奖", "period": "17"}, "subject": "杨阳"}]}
{"text": "为此，王树常在出发前曾向张学良提出派他当军长去东线指挥作战，务必把张廷枢(张作相之子)的步兵第十二旅编入第一军序列之内", "spo_list": [{"predicate": "父亲", "object_type": {"@value": "人物"}, "subject_type": "人物", "object": {"@value": "张作相"}, "subject": "张廷枢"}]}
{"text": "谢婷婷的爸爸是谢贤，哥哥是谢霆锋，谢家在圈内的有人脉、有地位有影响力", "spo_list": [{"predicate": "父亲", "object_type": {"@value": "人物"}, "subject_type": "人物", "object": {"@value": "谢贤"}, "subject": "谢婷婷"}, {"predicate": "父亲", "object_type": {"@value": "人物"}, "subject_type": "人物", "object": {"@value": "谢贤"}, "subject": "谢霆锋"}]}
{"text": "《我的歌声里》这首歌是在中国好声音里听到的，听到李代沫唱完之后就被这首歌迷住了，再去了解这首歌更多信息的时候才知道原唱是曲婉婷", "spo_list": [{"predicate": "歌手", "object_type": {"@value": "人物"}, "subject_type": "歌曲", "object": {"@value": "曲婉婷"}, "subject": "我的歌声里"}]}
{"text": "《我的末日世界》是君独手毁天下创作的网络小说，发表于17K小说网", "spo_list": [{"predicate": "作者", "object_type": {"@value": "人物"}, "subject_type": "图书作品", "object": {"@value": "君独手毁天下"}, "subject": "我的末日世界"}]}
{"text": "“金龟子”刘纯燕和央视主播王宁也有一段校园恋情，他们同为中国传媒大学播音系同班同学", "spo_list": [{"predicate": "国籍", "object_type": {"@value": "国家"}, "subject_type": "人物", "object": {"@value": "中国"}, "subject": "刘纯燕"}, {"predicate": "毕业院校", "object_type": {"@value": "学校"}, "subject_type": "人物", "object": {"@value": "中国传媒大学"}, "subject": "刘纯燕"}]}
{"text": "恭喜双宋夫妇，忍不住想要再撒一次花，期待两个人的婚礼，肯定和电视剧一样浪漫，毕竟颜值高啊~宋仲基宋慧乔户外婚礼场地曝光 花海包围美的可以拍韩剧 宋仲基和宋慧乔婚礼已进入倒计时~据悉，宋宋CP的婚礼选择在首尔的新罗酒店，新罗饭店因为保密、防止外部干扰等措施做得非常完善，向来是众艺人结婚的首选场地，此前张东健高小英夫妇、权相宇孙泰英夫妇、全智贤崔俊赫夫妇都在这里举行了婚礼~据港媒，日前宋仲基、宋慧乔赴美拍摄婚纱照,宋仲基去婚纱店时被人偶遇,获赞有礼貌", "spo_list": [{"predicate": "丈夫", "object_type": {"@value": "人物"}, "subject_type": "人物", "object": {"@value": "崔俊赫"}, "subject": "全智贤"}, {"predicate": "妻子", "object_type": {"@value": "人物"}, "subject_type": "人物", "object": {"@value": "全智贤"}, "subject": "崔俊赫"}, {"predicate": "丈夫", "object_type": {"@value": "人物"}, "subject_type": "人物", "object": {"@value": "宋仲基"}, "subject": "宋慧乔"}, {"predicate": "妻子", "object_type": {"@value": "人物"}, "subject_type": "人物", "object": {"@value": "宋慧乔"}, "subject": "宋仲基"}]}
{"text": "图书简介《第八日的蝉》（日语：八日目の蝉/ようかめのせみ Youkame no Sem），日本作家角田光代的悬疑小说", "spo_list": [{"predicate": "作者", "object_type": {"@value": "人物"}, "subject_type": "图书作品", "object": {"@value": "角田光代"}, "subject": "第八日的蝉"}]}
{"text": "马伊琍2006年，她与陈建斌、蒋勤勤等人一同主演了电视剧《乔家大院》，该剧在当年热播，马伊琍人气也随之飞涨", "spo_list": [{"predicate": "主演", "object_type": {"@value": "人物"}, "subject_type": "影视作品", "object": {"@value": "陈建斌"}, "subject": "乔家大院"}, {"predicate": "主演", "object_type": {"@value": "人物"}, "subject_type": "影视作品", "object": {"@value": "马伊琍"}, "subject": "乔家大院"}, {"predicate": "主演", "object_type": {"@value": "人物"}, "subject_type": "影视作品", "object": {"@value": "蒋勤勤"}, "subject": "乔家大院"}]}
{"text": "《美女老婆泡到手》是连载于17k小说网的网络小说，作者是西墨", "spo_list": [{"predicate": "作者", "object_type": {"@value": "人物"}, "subject_type": "图书作品", "object": {"@value": "西墨"}, "subject": "美女老婆泡到手"}]}
{"text": "巫启贤 - 红尘来去一场梦.mp304:46来自伊美人我孤独成性，只因人性凉薄", "spo_list": [{"predicate": "歌手", "object_type": {"@value": "人物"}, "subject_type": "歌曲", "object": {"@value": "巫启贤"}, "subject": "红尘来去一场梦"}]}
{"text": "军校开学之后，来自各地的共产党人都朝气勃勃，成立了中共黄埔军校特别支部，由中共粤区委委任蒋先云为第一任书记 ，陈赓、杨其纲、王逸常等三人为干事、直接受军委书记周恩来领导", "spo_list": [{"predicate": "毕业院校", "object_type": {"@value": "学校"}, "subject_type": "人物", "object": {"@value": "黄埔军校"}, "subject": "蒋先云"}]}
{"text": "在新歌《告诉我你还爱我吗》推出之前，陈旭所属的飞乐唱片聚集了大量著名乐评人来鉴赏和分析", "spo_list": [{"predicate": "歌手", "object_type": {"@value": "人物"}, "subject_type": "歌曲", "object": {"@value": "陈旭"}, "subject": "告诉我你还爱我吗"}]}
{"text": "90年代初，导演陈嘉上，把电影《飞虎雄心》的筹备工作交给他，当时电影还没拿到投资，都不知道能不能拍，可他却傻傻认真的花了一年多时间，去搜集飞虎队的各种资料", "spo_list": [{"predicate": "导演", "object_type": {"@value": "人物"}, "subject_type": "影视作品", "object": {"@value": "陈嘉上"}, "subject": "飞虎雄心"}]}
{"text": "序号剧名时长导演编剧首播日期收视率1棒球英豪大学篇：在那之后的你93分钟杉井仪三郎金春智子1998年12月11日平均23%2棒球英豪美国篇：风之去向93分钟杉井仪三郎金春智子2001年02月09日参考资料789", "spo_list": [{"predicate": "编剧", "object_type": {"@value": "人物"}, "subject_type": "影视作品", "object": {"@value": "金春智子"}, "subject": "棒球英豪"}, {"predicate": "导演", "object_type": {"@value": "人物"}, "subject_type": "影视作品", "object": {"@value": "杉井仪三郎"}, "subject": "棒球英豪"}, {"predicate": "上映时间", "object_type": {"@value": "Date"}, "subject_type": "影视作品", "object": {"@value": "1998年12月11日"}, "subject": "棒球英豪大学篇：在那之后的你"}, {"predicate": "上映时间", "object_type": {"@value": "Date"}, "subject_type": "影视作品", "object": {"@value": "2001年02月09日"}, "subject": "棒球英豪美国篇：风之去向"}]}
{"text": "gl全称girls' love，专指女性之间的同性恋情,常出现在文学作品，动漫作品，漫画作品等；另外在网络中GL经常被用来作为Good Luck的缩写；还可以作为成立于1867年，总部位于汉堡的德国劳氏船级社的简写，至今已有140年的历史 其主要业务可分为“海事服务”和“工业服务”两大类", "spo_list": [{"predicate": "成立日期", "object_type": {"@value": "Date"}, "subject_type": "机构", "object": {"@value": "1867年"}, "subject": "德国劳氏船级社"}]}
{"text": "演职员表演员表职员表（演职员表参考资料6217）角色介绍（演职员表参考资料178）幕后花絮正午阳光出品的电视剧《欢乐颂》系列的原著作者也是阿耐，在买《欢乐颂》版权之时，制片人侯鸿亮实际是奔着改编《大江东去》去的，顺带签约了《欢乐颂》9", "spo_list": [{"predicate": "作者", "object_type": {"@value": "人物"}, "subject_type": "图书作品", "object": {"@value": "阿耐"}, "subject": "欢乐颂"}]}
{"text": "电影《疯狂的赛车》自2009年1月20日正式公映以来，以一千万的投资，收获十倍的票房回报，突破了亿元大关关卡19", "spo_list": [{"predicate": "上映时间", "object_type": {"@value": "Date"}, "subject_type": "影视作品", "object": {"@value": "2009年1月20日"}, "subject": "疯狂的赛车"}]}
{"text": "《货币战争3：金融高边疆》是宋鸿兵继《货币战争》、《货币战争2：金权天下》之后的又一力作 《货币战争3》以金融的视角首次全面、彻底地解析了中国近代、现代、当代重大事件背后的货币战争 该书以200年的时间跨度、全新的金融视角、精彩的奇闻轶事、生动的语言表达、宏大的金融视角、宽广的历史纵深、扎实的史实数据，结合当今的热点话题，全景与立体地展现了影响中国的鲜为人知的货币战争", "spo_list": [{"predicate": "作者", "object_type": {"@value": "人物"}, "subject_type": "图书作品", "object": {"@value": "宋鸿兵"}, "subject": "货币战争3：金融高边疆"}, {"predicate": "作者", "object_type": {"@value": "人物"}, "subject_type": "图书作品", "object": {"@value": "宋鸿兵"}, "subject": "货币战争2：金权天下"}]}
{"text": "《天使之爱》是1996年日本富士电视台播出的电视连续剧，由中江功执导，和久井映见、堤真一等主演", "spo_list": [{"predicate": "导演", "object_type": {"@value": "人物"}, "subject_type": "影视作品", "object": {"@value": "中江功"}, "subject": "天使之爱"}]}
{"text": "园田海未（そのだ うみ/Sonoda Umi）声优：三森铃子/黄昕瑜（香港）年龄：16岁年级：高中二年级生日：3月15日（双鱼座）血型：A型身高：159cm三围：76·58·80喜欢的食物：穗乃果家的豆沙包讨厌的食物：碳酸饮料", "spo_list": [{"predicate": "配音", "object_type": {"@value": "人物"}, "subject_type": "娱乐人物", "object": {"@value": "园田海未"}, "subject": "三森铃子"}]}
{"text": "大杉涟1973年出道，1980年代起开始活跃于影坛，曾参演大量电影与电视剧，包括多部北野武作品：《花火》《奏鸣曲》《大佬》《阿基里斯与龟》《导演万岁！》等，并且凭《花火》提名过日本电影学院奖最佳男配角", "spo_list": [{"predicate": "国籍", "object_type": {"@value": "国家"}, "subject_type": "人物", "object": {"@value": "日本"}, "subject": "北野武"}]}
{"text": "王学勤，男，汉族，1968年10月生，在职博士研究生学历，中共党员，1991年7月参加工作 历任中国农村技术开发中心生物资源处副处长、处长、农业攻关处处长，科技部农村科技司农业处处长、信息中心副主任，玉溪市委常委、副市长（挂职）等职 现任省科学技术厅副厅长 经研究，该同志拟任昆明理工大学党委副书记、校长", "spo_list": [{"predicate": "校长", "object_type": {"@value": "人物"}, "subject_type": "学校", "object": {"@value": "王学勤"}, "subject": "昆明理工大学"}]}
{"text": "《一剑刺向太阳古龙续》是孤心戮神创作的网络小说，发表于17K小说网", "spo_list": [{"predicate": "作者", "object_type": {"@value": "人物"}, "subject_type": "图书作品", "object": {"@value": "孤心戮神"}, "subject": "一剑刺向太阳古龙续"}]}
{"text": "玄奘在那烂陀寺留学5年，向寺主持、当时印度佛学权威戒贤法师学习《瑜珈论》等，又研究了寺中收藏的佛教典籍，兼学梵文和印度很多的方言", "spo_list": [{"predicate": "毕业院校", "object_type": {"@value": "学校"}, "subject_type": "人物", "object": {"@value": "那烂陀寺"}, "subject": "玄奘"}]}
{"text": "简历  仲建民，男，1956年8月出生于江苏省南京市，中央党校行政管理本科毕业 ，高级工程师", "spo_list": [{"predicate": "毕业院校", "object_type": {"@value": "学校"}, "subject_type": "人物", "object": {"@value": "中央党校行政管理本科"}, "subject": "仲建民"}]}
{"text": "《报应》是高慧君演唱的一首歌曲，由易齐作词作曲，收录于专辑《认真的女人最美丽》", "spo_list": [{"predicate": "所属专辑", "object_type": {"@value": "音乐专辑"}, "subject_type": "歌曲", "object": {"@value": "认真的女人最美丽"}, "subject": "报应"}, {"predicate": "作词", "object_type": {"@value": "人物"}, "subject_type": "歌曲", "object": {"@value": "易齐"}, "subject": "报应"}, {"predicate": "歌手", "object_type": {"@value": "人物"}, "subject_type": "歌曲", "object": {"@value": "高慧君"}, "subject": "报应"}, {"predicate": "作曲", "object_type": {"@value": "人物"}, "subject_type": "歌曲", "object": {"@value": "易齐"}, "subject": "报应"}, {"predicate": "歌手", "object_type": {"@value": "人物"}, "subject_type": "歌曲", "object": {"@value": "高慧君"}, "subject": "认真的女人最美丽"}]}
{"text": "山海关在明末清初，因女将军秦良玉镇守和便将吴三桂的倒戈而驰名天下", "spo_list": [{"predicate": "朝代", "object_type": {"@value": "Text"}, "subject_type": "历史人物", "object": {"@value": "明末清初"}, "subject": "吴三桂"}, {"predicate": "朝代", "object_type": {"@value": "Text"}, "subject_type": "历史人物", "object": {"@value": "明末清初"}, "subject": "秦良玉"}]}
{"text": "其实李小冉的感情生活也是非常波折的，当年为了男友流产，最后都没有留住男友的心，后来和丈夫徐佳宁相爱了，其实两人也是老朋友了，认识很多年了，但是一直都没有感情的事，最后也真的在一起了", "spo_list": [{"predicate": "丈夫", "object_type": {"@value": "人物"}, "subject_type": "人物", "object": {"@value": "徐佳宁"}, "subject": "李小冉"}, {"predicate": "妻子", "object_type": {"@value": "人物"}, "subject_type": "人物", "object": {"@value": "李小冉"}, "subject": "徐佳宁"}]}
{"text": "歌曲信息爱爱爱- 颜小健", "spo_list": [{"predicate": "歌手", "object_type": {"@value": "人物"}, "subject_type": "歌曲", "object": {"@value": "颜小健"}, "subject": "爱爱爱"}]}
{"text": "《十二国记大梦谁醒》是晋江文学城连载的小说，作者是挖坑不填", "spo_list": [{"predicate": "作者", "object_type": {"@value": "人物"}, "subject_type": "图书作品", "object": {"@value": "挖坑不填"}, "subject": "十二国记大梦谁醒"}]}
{"text": "后冷泉天皇以两位藤原氏一族的女子为皇后，其中藤原欢子生下了皇子却在出生当日夭折，因而后冷泉天皇死后没有皇子能继位，于是由异母弟即位为后三条天皇，由于后三条天皇与藤原氏没有外戚关系，再加上自从后冷泉天皇的生母藤原嬉子逝世后，宫中所有藤原氏的女子就没有人能够怀孕，因此造成藤原氏一族的权力衰退", "spo_list": [{"predicate": "母亲", "object_type": {"@value": "人物"}, "subject_type": "人物", "object": {"@value": "藤原嬉子"}, "subject": "后冷泉天皇"}]}
{"text": "广州存美纺织品有限公司（简称“存美毛巾厂”）成立于2010年，位于广东省广州市", "spo_list": [{"predicate": "简称", "object_type": {"@value": "Text"}, "subject_type": "机构", "object": {"@value": "存美毛巾厂"}, "subject": "广州存美纺织品有限公司"}, {"predicate": "成立日期", "object_type": {"@value": "Date"}, "subject_type": "机构", "object": {"@value": "2010年"}, "subject": "广州存美纺织品有限公司"}]}
{"text": "上证报中国证券网讯据吉林日报10月16日消息，昨日，吉林省委书记巴音朝鲁，吉林省委副书记、省长景俊海在长春会见了中国航天科技集团有限公司董事长吴燕生一行，并共同见证省政府与中国航天科技集团有限公司签署战略合作协议", "spo_list": [{"predicate": "董事长", "object_type": {"@value": "人物"}, "subject_type": "企业", "object": {"@value": "吴燕生"}, "subject": "中国航天科技集团有限公司"}]}
{"text": "宜春市：彭学华，丰城市剑声中学校长", "spo_list": [{"predicate": "校长", "object_type": {"@value": "人物"}, "subject_type": "学校", "object": {"@value": "彭学华"}, "subject": "剑声中学"}]}
{"text": "《为爱三人行》是一部小说，作者是zoesouth，连载网站是红袖添香网", "spo_list": [{"predicate": "作者", "object_type": {"@value": "人物"}, "subject_type": "图书作品", "object": {"@value": "zoesouth"}, "subject": "为爱三人行"}]}
{"text": "国际巨星小S携手爱奇艺超级网综《姐姐好饿》回归面对面的谈话节目，将美食和访谈巧妙的结合到了一起，再加以国际巨星小S独有的S式访问，一档轻松逗趣的美食脱口秀便应运而生", "spo_list": [{"predicate": "主持人", "object_type": {"@value": "人物"}, "subject_type": "电视综艺", "object": {"@value": "小S"}, "subject": "姐姐好饿"}]}
{"text": "10、我很快乐 刘惜君《我很快乐》是刘惜君的成名曲，由祈合作词作曲编曲，收录于刘惜君2010年发行的首张音乐专辑《爱情花园》中", "spo_list": [{"predicate": "所属专辑", "object_type": {"@value": "音乐专辑"}, "subject_type": "歌曲", "object": {"@value": "爱情花园"}, "subject": "我很快乐"}, {"predicate": "作曲", "object_type": {"@value": "人物"}, "subject_type": "歌曲", "object": {"@value": "刘惜君"}, "subject": "我很快乐"}, {"predicate": "作曲", "object_type": {"@value": "人物"}, "subject_type": "歌曲", "object": {"@value": "祈合"}, "subject": "我很快乐"}, {"predicate": "作词", "object_type": {"@value": "人物"}, "subject_type": "歌曲", "object": {"@value": "祈合"}, "subject": "我很快乐"}, {"predicate": "歌手", "object_type": {"@value": "人物"}, "subject_type": "歌曲", "object": {"@value": "刘惜君"}, "subject": "我很快乐"}]}
{"text": "6丨四川省交通投资集团党委书记、董事长雷洪金接受审查调查据四川省纪委监委15日消息：四川省交通投资集团有限责任公司党委书记、董事长雷洪金涉嫌严重违纪违法，目前正接受纪律审查和监察调查", "spo_list": [{"predicate": "董事长", "object_type": {"@value": "人物"}, "subject_type": "企业", "object": {"@value": "雷洪金"}, "subject": "四川省交通投资集团有限责任公司"}]}
{"text": "1作者介绍大秦小兵  著有作品：《缔造》作品信息数据更新于2015", "spo_list": [{"predicate": "作者", "object_type": {"@value": "人物"}, "subject_type": "图书作品", "object": {"@value": "大秦小兵"}, "subject": "缔造"}]}
{"text": "要论数字技术为制造业带来的变革，浙江兆丰机电股份有限公司董事长孔爱祥显然是最有话语权的企业家之一", "spo_list": [{"predicate": "董事长", "object_type": {"@value": "人物"}, "subject_type": "企业", "object": {"@value": "孔爱祥"}, "subject": "浙江兆丰机电股份有限公司"}]}
{"text": "张惠妹很红啊 我1月9日还看他泉州演唱会呢 另外今年要代眼言可口可乐；", "spo_list": [{"predicate": "代言人", "object_type": {"@value": "人物"}, "subject_type": "企业/品牌", "object": {"@value": "张惠妹"}, "subject": "可口可乐"}]}
{"text": "原标题：好书推荐之《行者：一念一生》《行者：一念一生》((六小龄童首部自传)作者:六小龄童出版社:长江文艺出版社本书为六小龄童首部深入记述个人经历的自传，披露了很多感人至深的故事，充满作者独特的人生智慧，俯拾皆是励志金句", "spo_list": [{"predicate": "作者", "object_type": {"@value": "人物"}, "subject_type": "图书作品", "object": {"@value": "六小龄童"}, "subject": "行者：一念一生"}]}
{"text": "潢川二中现任校长李耀洲同志，男，汉族，", "spo_list": [{"predicate": "校长", "object_type": {"@value": "人物"}, "subject_type": "学校", "object": {"@value": "李耀洲"}, "subject": "潢川二中"}]}
{"text": "《我的酒谷庄园》是由国爵编著，连载于起点中文网的乡土类小说", "spo_list": [{"predicate": "作者", "object_type": {"@value": "人物"}, "subject_type": "图书作品", "object": {"@value": "国爵"}, "subject": "我的酒谷庄园"}]}
{"text": "崔永庆，杭州全拓科技有限公司创始人兼董事长3", "spo_list": [{"predicate": "创始人", "object_type": {"@value": "人物"}, "subject_type": "企业", "object": {"@value": "崔永庆"}, "subject": "杭州全拓科技有限公司"}, {"predicate": "董事长", "object_type": {"@value": "人物"}, "subject_type": "企业", "object": {"@value": "崔永庆"}, "subject": "杭州全拓科技有限公司"}]}
{"text": "《以诗作证》是2009年12月重庆大学出版社出版的图书，作者是邱正伦", "spo_list": [{"predicate": "作者", "object_type": {"@value": "人物"}, "subject_type": "图书作品", "object": {"@value": "邱正伦"}, "subject": "以诗作证"}]}
{"text": "红雷哥这期智商爆表，而王大陆是纯二 看完大本营铁道飞虎那一期被王大陆的傻给折服了", "spo_list": [{"predicate": "主演", "object_type": {"@value": "人物"}, "subject_type": "影视作品", "object": {"@value": "王大陆"}, "subject": "铁道飞虎"}]}
{"text": "因为母亲王菲的关系，窦靖童在踏入乐坛后引起不少人的关注", "spo_list": [{"predicate": "母亲", "object_type": {"@value": "人物"}, "subject_type": "人物", "object": {"@value": "王菲"}, "subject": "窦靖童"}]}
{"text": "埃尔多干，(Duygu Erdoğan) 女，1988年出生，毕业于伊斯坦布尔大学体育学院，对足球与调教指挥球队都很有研究", "spo_list": [{"predicate": "毕业院校", "object_type": {"@value": "学校"}, "subject_type": "人物", "object": {"@value": "伊斯坦布尔大学"}, "subject": "埃尔多干"}]}
{"text": "《催眠·裁决》把香港奇案搬上银幕影片10月25日上映", "spo_list": [{"predicate": "上映时间", "object_type": {"@value": "Date"}, "subject_type": "影视作品", "object": {"@value": "10月25日"}, "subject": "催眠·裁决"}]}
{"text": "孙红雷拍摄《极限挑战》宣传片 视频来自：优酷", "spo_list": [{"predicate": "嘉宾", "object_type": {"@value": "人物"}, "subject_type": "电视综艺", "object": {"@value": "孙红雷"}, "subject": "极限挑战"}]}
{"text": "一、并购增加管理规模，物管收入占比大彩生活服务集团有限公司成立于2002年6月，于2014年在香港联交所主板上市", "spo_list": [{"predicate": "成立日期", "object_type": {"@value": "Date"}, "subject_type": "机构", "object": {"@value": "2002年6月"}, "subject": "彩生活服务集团"}]}
{"text": "陈师曾出身书生门第，祖父是湖南巡抚陈宝箴，父亲是著名诗人陈三立", "spo_list": [{"predicate": "父亲", "object_type": {"@value": "人物"}, "subject_type": "人物", "object": {"@value": "陈宝箴"}, "subject": "陈三立"}, {"predicate": "父亲", "object_type": {"@value": "人物"}, "subject_type": "人物", "object": {"@value": "陈三立"}, "subject": "陈师曾"}]}
{"text": "《传说非传说》是一部连载于起点中文网的神话传说小说，作者是神仙姐夫", "spo_list": [{"predicate": "作者", "object_type": {"@value": "人物"}, "subject_type": "图书作品", "object": {"@value": "神仙姐夫"}, "subject": "传说非传说"}]}
{"text": "7、高级动物-窦唯《高级动物》是窦唯演唱的一首歌曲，由窦唯作词作曲，收录于专辑《黑梦》中", "spo_list": [{"predicate": "歌手", "object_type": {"@value": "人物"}, "subject_type": "歌曲", "object": {"@value": "窦唯"}, "subject": "高级动物"}, {"predicate": "所属专辑", "object_type": {"@value": "音乐专辑"}, "subject_type": "歌曲", "object": {"@value": "黑梦"}, "subject": "高级动物"}, {"predicate": "作曲", "object_type": {"@value": "人物"}, "subject_type": "歌曲", "object": {"@value": "窦唯"}, "subject": "高级动物"}, {"predicate": "作词", "object_type": {"@value": "人物"}, "subject_type": "歌曲", "object": {"@value": "窦唯"}, "subject": "高级动物"}]}
{"text": "剧情简介《P大点事》是万合天宜于2013年制作的一档幽默科普类节目", "spo_list": [{"predicate": "出品公司", "object_type": {"@value": "企业"}, "subject_type": "影视作品", "object": {"@value": "万合天宜"}, "subject": "P大点事"}]}
{"text": "由央视财经频道推出的中国首档跨屏互动旅拍服务类节目《视界看中国》在海口进行了首场节目录制，撒贝宁和尼格买提两兄弟再度合体担当主持人，李思思与潘石屹作为飞行嘉宾惊喜现身", "spo_list": [{"predicate": "嘉宾", "object_type": {"@value": "人物"}, "subject_type": "电视综艺", "object": {"@value": "潘石屹"}, "subject": "视界看中国"}, {"predicate": "主持人", "object_type": {"@value": "人物"}, "subject_type": "电视综艺", "object": {"@value": "尼格买提"}, "subject": "视界看中国"}, {"predicate": "主持人", "object_type": {"@value": "人物"}, "subject_type": "电视综艺", "object": {"@value": "撒贝宁"}, "subject": "视界看中国"}, {"predicate": "嘉宾", "object_type": {"@value": "人物"}, "subject_type": "电视综艺", "object": {"@value": "李思思"}, "subject": "视界看中国"}]}
{"text": "李次生1900年入博学书院，1905年为首届毕业生", "spo_list": [{"predicate": "毕业院校", "object_type": {"@value": "学校"}, "subject_type": "人物", "object": {"@value": "博学书院"}, "subject": "李次生"}]}
{"text": "作为很多人心中的一代女神，林青霞却选择嫁给香港富商邢李源，作为塑造了众多经典女神形象的林青霞，是华语影坛上具有传奇色彩的演员，是很多人心中的梦中情人，惊艳了二十年却在结婚的时候让很多人哭了，相信很多人都因此失恋了", "spo_list": [{"predicate": "妻子", "object_type": {"@value": "人物"}, "subject_type": "人物", "object": {"@value": "林青霞"}, "subject": "邢李源"}, {"predicate": "丈夫", "object_type": {"@value": "人物"}, "subject_type": "人物", "object": {"@value": "邢李源"}, "subject": "林青霞"}]}
{"text": "赵佩茹从小跟着父亲赵希贤撂地变戏法，后拜焦少海为师正式学相声", "spo_list": [{"predicate": "父亲", "object_type": {"@value": "人物"}, "subject_type": "人物", "object": {"@value": "赵希贤"}, "subject": "赵佩茹"}]}
{"text": "4幕后花絮由剧酷传播出品，汪远、邹杰担任编剧，陈若轩、徐娇主演的电视剧《光年》，结束了近一个月的新加坡拍摄，从新加坡转场至珠海，于24日在珠海举办国内部分开机仪式", "spo_list": [{"predicate": "主演", "object_type": {"@value": "人物"}, "subject_type": "影视作品", "object": {"@value": "徐娇"}, "subject": "光年"}, {"predicate": "编剧", "object_type": {"@value": "人物"}, "subject_type": "影视作品", "object": {"@value": "汪远"}, "subject": "光年"}, {"predicate": "编剧", "object_type": {"@value": "人物"}, "subject_type": "影视作品", "object": {"@value": "邹杰"}, "subject": "光年"}, {"predicate": "主演", "object_type": {"@value": "人物"}, "subject_type": "影视作品", "object": {"@value": "陈若轩"}, "subject": "光年"}]}
{"text": "厄特克勒斯为底比斯国王，俄狄浦斯（Oedipus）与伊俄卡斯忒（Jocasta）或与伊俄卡斯忒（Euryganeia）之长子", "spo_list": [{"predicate": "父亲", "object_type": {"@value": "人物"}, "subject_type": "人物", "object": {"@value": "俄狄浦斯"}, "subject": "厄特克勒斯"}, {"predicate": "母亲", "object_type": {"@value": "人物"}, "subject_type": "人物", "object": {"@value": "伊俄卡斯忒"}, "subject": "俄狄浦斯"}]}
{"text": "《我只想和你在一起》是歌手匡萃龙演唱的一首歌曲，歌曲发布于2013年10月19日", "spo_list": [{"predicate": "歌手", "object_type": {"@value": "人物"}, "subject_type": "歌曲", "object": {"@value": "匡萃龙"}, "subject": "我只想和你在一起"}]}
{"text": "双鱼座的男星：1.付辛博：2016年2月8日，付辛博参演的古装神话爱情单元剧《青丘狐传说》在湖南卫视播出", "spo_list": [{"predicate": "主演", "object_type": {"@value": "人物"}, "subject_type": "影视作品", "object": {"@value": "付辛博"}, "subject": "青丘狐传说"}, {"predicate": "上映时间", "object_type": {"@value": "Date"}, "subject_type": "影视作品", "object": {"@value": "2016年2月8日"}, "subject": "青丘狐传说"}]}
{"text": "随后，在Don Iveson市长与吴俊副主任的共同见证下，钱旭红校长与David Turpin校长携手为“华东师范大学-阿尔伯塔大学先进科学与技术联合研究院”成立揭牌", "spo_list": [{"predicate": "校长", "object_type": {"@value": "人物"}, "subject_type": "学校", "object": {"@value": "钱旭红"}, "subject": "华东师范大学"}]}
{"text": "情感生活2010年5月12日已41岁的达芙妮主席陈英杰在大陆事业有成光荣返台，和28岁的大陆女星韩雨芹办喜宴，大方分享娶亲喜悦，为豪门喜宴作最佳诠释", "spo_list": [{"predicate": "丈夫", "object_type": {"@value": "人物"}, "subject_type": "人物", "object": {"@value": "陈英杰"}, "subject": "韩雨芹"}, {"predicate": "妻子", "object_type": {"@value": "人物"}, "subject_type": "人物", "object": {"@value": "韩雨芹"}, "subject": "陈英杰"}]}
{"text": "澳大利亚电影委员会（Australian Film Commission，简称AFC）", "spo_list": [{"predicate": "简称", "object_type": {"@value": "Text"}, "subject_type": "机构", "object": {"@value": "AFC"}, "subject": "澳大利亚电影委员会"}]}
{"text": "《一个女人的史诗》是严歌苓所著的一本小说", "spo_list": [{"predicate": "编剧", "object_type": {"@value": "人物"}, "subject_type": "影视作品", "object": {"@value": "严歌苓"}, "subject": "一个女人的史诗"}, {"predicate": "作者", "object_type": {"@value": "人物"}, "subject_type": "图书作品", "object": {"@value": "严歌苓"}, "subject": "一个女人的史诗"}]}
{"text": "她与于荣光、秋瓷炫、林更新合作出演了古装武侠剧《舞乐传奇》，并在剧中饰演了骠国第一舞姬兰玛珊蒂", "spo_list": [{"predicate": "主演", "object_type": {"@value": "人物"}, "subject_type": "影视作品", "object": {"@value": "秋瓷炫"}, "subject": "舞乐传奇"}, {"predicate": "主演", "object_type": {"@value": "人物"}, "subject_type": "影视作品", "object": {"@value": "林更新"}, "subject": "舞乐传奇"}, {"predicate": "主演", "object_type": {"@value": "人物"}, "subject_type": "影视作品", "object": {"@value": "于荣光"}, "subject": "舞乐传奇"}]}
{"text": "《友情岁月》是郑伊健原唱的一首粤语歌曲，由刘卓辉作词、陈光荣作曲，收录在1996年发行的《古惑仔》之人在江湖电影原声带，是电影《古惑仔》的主题曲，该歌曲曾获得1996年第十九届十大中文金曲", "spo_list": [{"predicate": "作曲", "object_type": {"@value": "人物"}, "subject_type": "歌曲", "object": {"@value": "陈光荣"}, "subject": "友情岁月"}, {"predicate": "作词", "object_type": {"@value": "人物"}, "subject_type": "歌曲", "object": {"@value": "刘卓辉"}, "subject": "友情岁月"}, {"predicate": "歌手", "object_type": {"@value": "人物"}, "subject_type": "歌曲", "object": {"@value": "郑伊健"}, "subject": "友情岁月"}]}
{"text": "歌曲名称 作曲 填词  1 当找到你 杨云骠 林振强  2 没有你赢了世界又如何 巫启贤 林振强  3 跳舞波鞋 玉置浩二 林振强  4 好戏之人 张宇 林振强  5 撞裂黑夜 浮世绘 林振强  6 ln The City （无资料） 林振强   7 菜汤 吴国敬 林振强", "spo_list": [{"predicate": "作词", "object_type": {"@value": "人物"}, "subject_type": "歌曲", "object": {"@value": "林振强"}, "subject": "没有你赢了世界又如何"}, {"predicate": "作词", "object_type": {"@value": "人物"}, "subject_type": "歌曲", "object": {"@value": "林振强"}, "subject": "好戏之人"}, {"predicate": "作词", "object_type": {"@value": "人物"}, "subject_type": "歌曲", "object": {"@value": "林振强"}, "subject": "当找到你"}, {"predicate": "作曲", "object_type": {"@value": "人物"}, "subject_type": "歌曲", "object": {"@value": "巫启贤"}, "subject": "没有你赢了世界又如何"}, {"predicate": "作曲", "object_type": {"@value": "人物"}, "subject_type": "歌曲", "object": {"@value": "浮世绘"}, "subject": "撞裂黑夜"}, {"predicate": "作曲", "object_type": {"@value": "人物"}, "subject_type": "歌曲", "object": {"@value": "张宇"}, "subject": "好戏之人"}, {"predicate": "作曲", "object_type": {"@value": "人物"}, "subject_type": "歌曲", "object": {"@value": "杨云骠"}, "subject": "当找到你"}, {"predicate": "作曲", "object_type": {"@value": "人物"}, "subject_type": "歌曲", "object": {"@value": "玉置浩二"}, "subject": "跳舞波鞋"}]}
{"text": "《白衣渡我》司夏、《参商》不才、《云水谣》伦桑、《浮生未歇》音频怪物、《锦鲤抄》银临、《相思苦》音频怪物、《惊鸿一瞥》冬子、《如意》少司命、《红尘》小曲儿、《相思垢》金莎、《山外小楼夜听雨》任然、《下完这场雨》后弦、《长安忆》双笙、《山水之间》许嵩、《故人叹》吴琼、《眉间雪》HITA、《千古》许嵩", "spo_list": [{"predicate": "歌手", "object_type": {"@value": "人物"}, "subject_type": "歌曲", "object": {"@value": "许嵩"}, "subject": "千古"}, {"predicate": "歌手", "object_type": {"@value": "人物"}, "subject_type": "歌曲", "object": {"@value": "银临"}, "subject": "锦鲤抄"}, {"predicate": "歌手", "object_type": {"@value": "人物"}, "subject_type": "歌曲", "object": {"@value": "金莎"}, "subject": "相思垢"}]}
{"text": "忠贞 (《将军在上》超级剧集片尾曲) - 盛一伦", "spo_list": [{"predicate": "主题曲", "object_type": {"@value": "歌曲"}, "subject_type": "影视作品", "object": {"@value": "忠贞"}, "subject": "将军在上"}]}
{"text": "宝艺集团的董事长李宗兴，像很多三乡镇的古典家具企业的掌门人一样质朴、稳重", "spo_list": [{"predicate": "董事长", "object_type": {"@value": "人物"}, "subject_type": "企业", "object": {"@value": "李宗兴"}, "subject": "宝艺集团"}]}
{"text": "[音乐]第2集_《心经》(孟庭苇 唱)", "spo_list": [{"predicate": "歌手", "object_type": {"@value": "人物"}, "subject_type": "歌曲", "object": {"@value": "孟庭苇"}, "subject": "心经"}]}
{"text": "廊坊中华戏曲城位于河北霸州市境内，占地面积1000多亩，建筑面积12万作平方米，计划总投资1", "spo_list": [{"predicate": "占地面积", "object_type": {"@value": "Number"}, "subject_type": "机构", "object": {"@value": "1000多亩"}, "subject": "廊坊中华戏曲城"}]}
{"text": "陈越，1936年10月生，1959年毕业于北京林业大学园林系，中国著名国画名家，国家一级画师", "spo_list": [{"predicate": "毕业院校", "object_type": {"@value": "学校"}, "subject_type": "人物", "object": {"@value": "北京林业大学"}, "subject": "陈越"}, {"predicate": "国籍", "object_type": {"@value": "国家"}, "subject_type": "人物", "object": {"@value": "中国"}, "subject": "陈越"}]}
{"text": "提到这首歌，首先当然要提到词曲作者王晓岭、王路明，两位艺术家不仅创作了包括“当那一天来临”、“一切为打赢”等在内的优秀队列歌曲，还有许多其他作品更为广泛传唱（请参阅相关词条）", "spo_list": [{"predicate": "作曲", "object_type": {"@value": "人物"}, "subject_type": "歌曲", "object": {"@value": "王路明"}, "subject": "当那一天来临"}]}
{"text": "《越界黑客》是粗糙手斧创作的网络小说，发表于起点网", "spo_list": [{"predicate": "作者", "object_type": {"@value": "人物"}, "subject_type": "图书作品", "object": {"@value": "粗糙手斧"}, "subject": "越界黑客"}]}
{"text": "侯宝林病倒的消息，大家慢慢都知道了，几位老哥儿坐在一起，说起侯宝林，有的感叹，有的唏嘘 老哥儿甲说：旧社会抓壮丁，有时可以用钱买丁，侯宝林把妻子王雅兰的耳环当掉送人；同行生病了，他自己上圈子说相声，把收入换成药给人送去 同行的婚丧嫁娶，哪一次没有侯宝林的“份子”", "spo_list": [{"predicate": "丈夫", "object_type": {"@value": "人物"}, "subject_type": "人物", "object": {"@value": "侯宝林"}, "subject": "王雅兰"}, {"predicate": "妻子", "object_type": {"@value": "人物"}, "subject_type": "人物", "object": {"@value": "王雅兰"}, "subject": "侯宝林"}]}
{"text": "教育经历王世清，1956年出生于沈阳一个文武世家，北镇高中毕业后，考入煤炭干部学校攻读煤炭研究，后来自学，考上了辽宁大学本科，读日本文学", "spo_list": [{"predicate": "毕业院校", "object_type": {"@value": "学校"}, "subject_type": "人物", "object": {"@value": "辽宁大学"}, "subject": "王世清"}]}
{"text": "别听楼上瞎说，刘老说的确实是实情 那位老先生好像是叫石玉昆，确实是三侠五义的作者", "spo_list": [{"predicate": "作者", "object_type": {"@value": "人物"}, "subject_type": "图书作品", "object": {"@value": "石玉昆"}, "subject": "三侠五义"}]}
{"text": "《我如何知道你爱我》是香港歌星王杰演唱的一首歌曲，国语版收录于专辑《孤星》1", "spo_list": [{"predicate": "歌手", "object_type": {"@value": "人物"}, "subject_type": "歌曲", "object": {"@value": "王杰"}, "subject": "我如何知道你爱我"}]}
{"text": "1956年，荣寿公主府改为北京中医医院", "spo_list": [{"predicate": "成立日期", "object_type": {"@value": "Date"}, "subject_type": "机构", "object": {"@value": "1956年"}, "subject": "北京中医医院"}]}
{"text": "创建于1902年的贵州大学，历经沧桑，但百年传承，薪火相继，为国家特别是贵州经济建设和社会发展提供了强有力的人才支持和智力支撑", "spo_list": [{"predicate": "成立日期", "object_type": {"@value": "Date"}, "subject_type": "机构", "object": {"@value": "1902年"}, "subject": "贵州大学"}]}
{"text": "2015年12月22日，国家广播电影电视总局《中国广播影视》杂志社主办“TV地标(2015)”，发布中国电视媒体综合实力大型调研成果中，中广天择传媒董事长曾雄获选“年度广电人物（媒体机构）”、中广天择传媒荣获“年度优秀节目制作机构”奖，《星动亚洲》摘得“年度制作机构优秀节目”奖", "spo_list": [{"predicate": "董事长", "object_type": {"@value": "人物"}, "subject_type": "企业", "object": {"@value": "曾雄"}, "subject": "中广天择传媒"}]}
{"text": "保定港安有色金属有限公司成立于2009年7月，坐落于河北省保定市安新县，是一家以废旧铅酸蓄电池为原料，进行再生铅生产在利用为主业的公司，保定港安有色金属有限公司将成为华北地区最有影响力的废旧铅酸蓄电池回收处置企业", "spo_list": [{"predicate": "成立日期", "object_type": {"@value": "Date"}, "subject_type": "机构", "object": {"@value": "2009年7月"}, "subject": "保定港安有色金属有限公司"}, {"predicate": "总部地点", "object_type": {"@value": "地点"}, "subject_type": "企业", "object": {"@value": "保定"}, "subject": "保定港安有色金属有限公司"}]}
{"text": "《复合材料成型技术及应用 》是化学工业出版社 出版的图书，作者：黄家康", "spo_list": [{"predicate": "作者", "object_type": {"@value": "人物"}, "subject_type": "图书作品", "object": {"@value": "黄家康"}, "subject": "复合材料成型技术及应用"}]}
{"text": "发行公司：环球唱片作词：迪克牛仔歌曲介绍关于《傻子的约定》这首歌的演唱技巧方面，有音乐人在lyuyo", "spo_list": [{"predicate": "歌手", "object_type": {"@value": "人物"}, "subject_type": "歌曲", "object": {"@value": "迪克牛仔"}, "subject": "傻子的约定"}, {"predicate": "作词", "object_type": {"@value": "人物"}, "subject_type": "歌曲", "object": {"@value": "迪克牛仔"}, "subject": "傻子的约定"}]}
{"text": "而中国，同样也拥有自己工程机械品牌，徐工集团徐州工程机械集团有限公司成立于1989年3月，成立30年来始终保持中国工程机械行业排头兵的地位", "spo_list": [{"predicate": "成立日期", "object_type": {"@value": "Date"}, "subject_type": "机构", "object": {"@value": "1989年3月"}, "subject": "徐工集团徐州工程机械集团有限公司"}]}
{"text": "在百年变局中把握航向——在2019年新生开学典礼上的讲话暨南大学校长 宋献中亲爱的2019级全体新同学们：大家上午好", "spo_list": [{"predicate": "校长", "object_type": {"@value": "人物"}, "subject_type": "学校", "object": {"@value": "宋献中"}, "subject": "暨南大学"}]}
{"text": "8.今天作词：曲婉婷作曲：曲婉婷《今天》是电视剧《到爱的距离》的片尾曲，所传达的讯息是正面向上、积极励志的 当我们越来越靠近理想和爱时，相信就能会心地唱出来——“有你在，苦也是甜", "spo_list": [{"predicate": "主题曲", "object_type": {"@value": "歌曲"}, "subject_type": "影视作品", "object": {"@value": "今天"}, "subject": "到爱的距离"}, {"predicate": "作词", "object_type": {"@value": "人物"}, "subject_type": "歌曲", "object": {"@value": "曲婉婷"}, "subject": "今天"}, {"predicate": "作曲", "object_type": {"@value": "人物"}, "subject_type": "歌曲", "object": {"@value": "曲婉婷"}, "subject": "今天"}]}
{"text": "那年谁画西楼墨一世砚未收琉璃月桂枝头恰似春水流一砚笔墨为谁候画一生情入颜容06周华健《泼墨》说起周华健，你对他的记忆是不是还停留在《朋友》、《让我欢喜让我忧》这些经典歌曲", "spo_list": [{"predicate": "作曲", "object_type": {"@value": "人物"}, "subject_type": "歌曲", "object": {"@value": "周华健"}, "subject": "泼墨"}, {"predicate": "歌手", "object_type": {"@value": "人物"}, "subject_type": "歌曲", "object": {"@value": "周华健"}, "subject": "让我欢喜让我忧"}]}
{"text": "《下载玉米酒精生产新技术》是2000年中国轻工业出版社出版的图书，作者是谢林吕西军", "spo_list": [{"predicate": "作者", "object_type": {"@value": "人物"}, "subject_type": "图书作品", "object": {"@value": "谢林"}, "subject": "玉米酒精生产新技术"}, {"predicate": "作者", "object_type": {"@value": "人物"}, "subject_type": "图书作品", "object": {"@value": "谢林吕西军"}, "subject": "下载玉米酒精生产新技术"}]}
{"text": "当初是奔着羽泉去看的，羽泉重新编曲的歌确实很棒 完全不会有原版的影子 沙包亮唱《秋意浓》，之前听过林志炫唱过，还是觉得林志炫唱的好听 真正喜欢林志炫就是从《秋意浓》 开始的 看的是演唱会版本，从浮夸到秋意浓，从没离开过到一个人走 ，从菊花台到落叶归根 烟花易冷唱的倒没有周董唱的好 一个像旁观者，周董像是当事人 除了林志炫和羽泉，现有的其他人都像是为了比赛而选歌唱歌 复活赛的杨宗纬第一首歌唱的漂亮", "spo_list": [{"predicate": "歌手", "object_type": {"@value": "人物"}, "subject_type": "歌曲", "object": {"@value": "林志炫"}, "subject": "落叶归根"}, {"predicate": "歌手", "object_type": {"@value": "人物"}, "subject_type": "歌曲", "object": {"@value": "林志炫"}, "subject": "秋意浓"}, {"predicate": "歌手", "object_type": {"@value": "人物"}, "subject_type": "歌曲", "object": {"@value": "林志炫"}, "subject": "没离开过"}]}
{"text": "深圳大运会夺金北京时间8月16日下午，在深圳大运会男子双人3米板决赛中，中国选手秦凯/林劲组合以419", "spo_list": [{"predicate": "国籍", "object_type": {"@value": "国家"}, "subject_type": "人物", "object": {"@value": "中国"}, "subject": "秦凯"}, {"predicate": "国籍", "object_type": {"@value": "国家"}, "subject_type": "人物", "object": {"@value": "中国"}, "subject": "林劲"}]}
{"text": "歌名:爱玫瑰演唱:周华健专辑:雨人123吹吹熄你说过的绝对", "spo_list": [{"predicate": "所属专辑", "object_type": {"@value": "音乐专辑"}, "subject_type": "歌曲", "object": {"@value": "雨人"}, "subject": "爱玫瑰"}, {"predicate": "歌手", "object_type": {"@value": "人物"}, "subject_type": "歌曲", "object": {"@value": "周华健"}, "subject": "爱玫瑰"}]}
{"text": "冯素弗为十六国时期北燕天王冯跋之弟，是北燕的缔造者之一，死于415年", "spo_list": [{"predicate": "朝代", "object_type": {"@value": "Text"}, "subject_type": "历史人物", "object": {"@value": "北燕"}, "subject": "冯跋"}, {"predicate": "朝代", "object_type": {"@value": "Text"}, "subject_type": "历史人物", "object": {"@value": "十六国"}, "subject": "冯素弗"}]}
{"text": "专辑背景《天庥日记》是由电视剧《外来媳妇本地郎》中演康家长孙--天庥（李俊毅） 所唱的一首歌曲，也是天庥作为歌手正式发行的单曲", "spo_list": [{"predicate": "主演", "object_type": {"@value": "人物"}, "subject_type": "影视作品", "object": {"@value": "李俊毅"}, "subject": "外来媳妇本地郎"}, {"predicate": "歌手", "object_type": {"@value": "人物"}, "subject_type": "歌曲", "object": {"@value": "李俊毅"}, "subject": "天庥日记"}, {"predicate": "歌手", "object_type": {"@value": "人物"}, "subject_type": "歌曲", "object": {"@value": "天庥"}, "subject": "天庥日记"}]}
{"text": "《略读指导举隅》是叶圣陶、朱自清两位先生合作编写的中学国文教学指导用书", "spo_list": [{"predicate": "作者", "object_type": {"@value": "人物"}, "subject_type": "图书作品", "object": {"@value": "朱自清"}, "subject": "略读指导举隅"}, {"predicate": "作者", "object_type": {"@value": "人物"}, "subject_type": "图书作品", "object": {"@value": "叶圣陶"}, "subject": "略读指导举隅"}]}
{"text": "李敏和孔令华的感情从同学、朋友、友谊发展到爱情的事，很快就被毛主席知道了", "spo_list": [{"predicate": "妻子", "object_type": {"@value": "人物"}, "subject_type": "人物", "object": {"@value": "李敏"}, "subject": "孔令华"}, {"predicate": "丈夫", "object_type": {"@value": "人物"}, "subject_type": "人物", "object": {"@value": "孔令华"}, "subject": "李敏"}]}
{"text": "”而陈乔恩曾经多年拒绝谈论霍建华，直到很多年以后，两人再拍于妈的《笑傲江湖》，知情粉丝都说是在看令狐冲和东方不败玩暧昧", "spo_list": [{"predicate": "主演", "object_type": {"@value": "人物"}, "subject_type": "影视作品", "object": {"@value": "陈乔恩"}, "subject": "笑傲江湖"}]}
{"text": "我家那小子今天这一期怎么没有钱枫了，只播了三个人的片段", "spo_list": [{"predicate": "嘉宾", "object_type": {"@value": "人物"}, "subject_type": "电视综艺", "object": {"@value": "钱枫"}, "subject": "我家那小子"}]}
{"text": "记者会上，老婆陈若仪带着双胞胎兄弟档Jenson和Kyson 一起力挺爸爸，却独漏人气超夯的Kimi，原来是因为他要上学，没办法出席", "spo_list": [{"predicate": "母亲", "object_type": {"@value": "人物"}, "subject_type": "人物", "object": {"@value": "陈若仪"}, "subject": "Jenson"}]}
{"text": "天后林忆莲自从04年与李宗盛离婚后，母兼父职养大独女李喜儿(Renee)，正在香港北角半山国际学校上学，当时13岁的喜儿正值青春反叛期", "spo_list": [{"predicate": "父亲", "object_type": {"@value": "人物"}, "subject_type": "人物", "object": {"@value": "李宗盛"}, "subject": "李喜儿"}, {"predicate": "母亲", "object_type": {"@value": "人物"}, "subject_type": "人物", "object": {"@value": "林忆莲"}, "subject": "李喜儿"}]}
{"text": "卡洛斯·加锡亚，英文名: Carlos Andrés García Cu ，乌拉圭 蒙得维的亚人，身高: 192cm，体重: 92kg，生日: 1979-11-06，负责中后卫惯用脚为右脚", "spo_list": [{"predicate": "国籍", "object_type": {"@value": "国家"}, "subject_type": "人物", "object": {"@value": "乌拉圭"}, "subject": "卡洛斯·加锡亚"}]}
{"text": "《你不再爱我》是由高志远填词谱曲，由蔡妍演唱的一首歌曲", "spo_list": [{"predicate": "作曲", "object_type": {"@value": "人物"}, "subject_type": "歌曲", "object": {"@value": "高志远"}, "subject": "你不再爱我"}, {"predicate": "作词", "object_type": {"@value": "人物"}, "subject_type": "歌曲", "object": {"@value": "高志远"}, "subject": "你不再爱我"}, {"predicate": "歌手", "object_type": {"@value": "人物"}, "subject_type": "歌曲", "object": {"@value": "蔡妍"}, "subject": "你不再爱我"}]}
{"text": "”然而，《舒服舒服》更有着一种北京人特有的乐观和贫嘴气质，不到10句的歌词被大张伟唠唠叨叨唱个没完没了，开朗积极的他总有一种就算天塌下来，有高个来扛的处世态度，让自己在闹哄哄的世界里找到一种独我的自在与自信", "spo_list": [{"predicate": "歌手", "object_type": {"@value": "人物"}, "subject_type": "歌曲", "object": {"@value": "大张伟"}, "subject": "舒服舒服"}, {"predicate": "作词", "object_type": {"@value": "人物"}, "subject_type": "歌曲", "object": {"@value": "大张伟"}, "subject": "舒服舒服"}]}
{"text": "文名：淘气少女的爱情无间道作者：月星汐 （色色觉得她写的文文不错吼）好了废话不多说，色色开始码字更文了、", "spo_list": [{"predicate": "作者", "object_type": {"@value": "人物"}, "subject_type": "图书作品", "object": {"@value": "月星汐"}, "subject": "淘气少女的爱情无间道"}]}
{"text": "河北惠康食品集团在董事长王会杰同志确立的战略指导下，先后实施国际化战略、多元化战略、品牌战略，严格实施ISO9001：2000质量管理体系和HACCP食品安全管理体系，拥有石家庄市惠康食品有限公司、河北天润食品有限公司、河北绿之源果蔬种植示范园、石家庄市兴耀贸易有限公司、河北欧景假日酒店（四星）等五家企业，已发展成集生产、加工、贸易、餐饮为一体的多元化经营的集团公司", "spo_list": [{"predicate": "董事长", "object_type": {"@value": "人物"}, "subject_type": "企业", "object": {"@value": "王会杰"}, "subject": "河北惠康食品集团"}]}
{"text": "慈禧太后的亲儿子，是同治皇帝，爱新觉罗.载淳，官方说他死于天花，也有传闻说他死于性病", "spo_list": [{"predicate": "母亲", "object_type": {"@value": "人物"}, "subject_type": "人物", "object": {"@value": "慈禧太后"}, "subject": "同治皇帝"}]}
{"text": "演唱：黎明别来还无恙那年少轻狂却让岁月背叛流转的时光照一脸苍凉再也来不及遗忘两个人闹哄一场一个人地老天荒聚少离多的纠缠迷惘是唯一的答案2、《玻璃之城》（1998）《玻璃之城》是由张婉婷执导，黎明、舒淇主演的爱情电影", "spo_list": [{"predicate": "主演", "object_type": {"@value": "人物"}, "subject_type": "影视作品", "object": {"@value": "舒淇"}, "subject": "玻璃之城"}, {"predicate": "主演", "object_type": {"@value": "人物"}, "subject_type": "影视作品", "object": {"@value": "黎明"}, "subject": "玻璃之城"}, {"predicate": "导演", "object_type": {"@value": "人物"}, "subject_type": "影视作品", "object": {"@value": "张婉婷"}, "subject": "玻璃之城"}]}
{"text": "《金明灭》是连载于起点中文网的小说，作者是山野牧云", "spo_list": [{"predicate": "作者", "object_type": {"@value": "人物"}, "subject_type": "图书作品", "object": {"@value": "山野牧云"}, "subject": "金明灭"}]}
{"text": "有《白华楼诗钞》4卷、《白华楼焚余稿》1卷及与其侄萨龙光合注萨都剌《雁门集》传世", "spo_list": [{"predicate": "作者", "object_type": {"@value": "人物"}, "subject_type": "图书作品", "object": {"@value": "萨都剌"}, "subject": "雁门集"}]}
{"text": "1986年版《倚天屠龙记》由TVB出品，邓萃雯年轻时非常可爱甜美", "spo_list": [{"predicate": "主演", "object_type": {"@value": "人物"}, "subject_type": "影视作品", "object": {"@value": "邓萃雯"}, "subject": "倚天屠龙记"}]}
{"text": "刘珈彤就是在2016年和李易峰一起出演《麻雀》的演员，在里面扮演柳美娜一角，这个角色给大家的印象算还是不错的吧", "spo_list": [{"predicate": "主演", "object_type": {"@value": "人物"}, "subject_type": "影视作品", "object": {"@value": "李易峰"}, "subject": "麻雀"}, {"predicate": "主演", "object_type": {"@value": "人物"}, "subject_type": "影视作品", "object": {"@value": "刘珈彤"}, "subject": "麻雀"}, {"predicate": "饰演", "object_type": {"inWork": "影视作品", "@value": "人物"}, "subject_type": "娱乐人物", "object": {"inWork": "麻雀", "@value": "柳美娜"}, "subject": "刘珈彤"}]}
{"text": "毛新宇，1970年1月17日出生于北京，是毛泽东唯一的嫡孙、毛岸青与邵华之子", "spo_list": [{"predicate": "母亲", "object_type": {"@value": "人物"}, "subject_type": "人物", "object": {"@value": "邵华"}, "subject": "毛新宇"}, {"predicate": "父亲", "object_type": {"@value": "人物"}, "subject_type": "人物", "object": {"@value": "毛岸青"}, "subject": "毛新宇"}, {"predicate": "父亲", "object_type": {"@value": "人物"}, "subject_type": "人物", "object": {"@value": "毛泽东"}, "subject": "毛岸青"}]}
{"text": "一直以来，谢娜都是《快乐大本营》舞台上一种比较特殊的存在，有人说她是湖南卫视的一姐，也有人说，她是《快乐大本营》舞台上的疯子，这种装傻卖乖的台风虽然赢得了不少的笑点，却也让一众观众表示“不待见”，他们觉得，何炅才是撑起《快乐大本营》的中坚力量", "spo_list": [{"predicate": "主持人", "object_type": {"@value": "人物"}, "subject_type": "电视综艺", "object": {"@value": "谢娜"}, "subject": "快乐大本营"}]}
{"text": "而眉山电子职业技术学校原校长刘燕忠同志就是这样一个用自己言行影响着一个个、一批批学生的行路人", "spo_list": [{"predicate": "校长", "object_type": {"@value": "人物"}, "subject_type": "学校", "object": {"@value": "刘燕忠"}, "subject": "眉山电子职业技术学校"}]}
{"text": "《风暴车王》是一味锅锅创作的网络小说，发表于17K小说网", "spo_list": [{"predicate": "作者", "object_type": {"@value": "人物"}, "subject_type": "图书作品", "object": {"@value": "一味锅锅"}, "subject": "风暴车王"}]}
{"text": "【大丈夫】谁有大丈夫里面 至少还有你的口哨版，挺欢快", "spo_list": [{"predicate": "主题曲", "object_type": {"@value": "歌曲"}, "subject_type": "影视作品", "object": {"@value": "至少还有你"}, "subject": "大丈夫"}]}
{"text": "《神探李奇》主题曲《Se Ma Ru》 插曲《爱不会变卦》，听得我好伤心啊插曲《地久天长》", "spo_list": [{"predicate": "主题曲", "object_type": {"@value": "歌曲"}, "subject_type": "影视作品", "object": {"@value": "爱不会变卦"}, "subject": "神探李奇"}]}
{"text": "第二段是林海的专辑《远方的寂静》里的“初秋”第四段是韩国音乐人的音乐，出自专辑《Alice In Neverland》，是其中的第九首“잊혀지지 않습니다 ”，这里可以试听http://www.mnet.com/track/1622425", "spo_list": [{"predicate": "所属专辑", "object_type": {"@value": "音乐专辑"}, "subject_type": "歌曲", "object": {"@value": "远方的寂静"}, "subject": "初秋"}]}
{"text": "作为“社会观察者”，高铭在《催眠师手记》中写出了当代中国人的精神紧张，并试图以“催眠师+心理咨询师”搭档解惑的方式，来还原现代人心理问题背后隐藏的困惑和煎熬", "spo_list": [{"predicate": "作者", "object_type": {"@value": "人物"}, "subject_type": "图书作品", "object": {"@value": "高铭"}, "subject": "催眠师手记"}]}
{"text": "耆婆怀了鸠摩罗什后，对佛经的理解能力变得很透彻，看过的佛经也都过目不忘，并突然会说古梵文", "spo_list": [{"predicate": "母亲", "object_type": {"@value": "人物"}, "subject_type": "人物", "object": {"@value": "耆婆"}, "subject": "鸠摩罗什"}]}
{"text": "”其实伏明霞并不是个例，“大魔王”张怡宁退役后，在28岁之时嫁给了48岁的金融家徐威，两人年龄相差20岁", "spo_list": [{"predicate": "丈夫", "object_type": {"@value": "人物"}, "subject_type": "人物", "object": {"@value": "徐威"}, "subject": "张怡宁"}, {"predicate": "妻子", "object_type": {"@value": "人物"}, "subject_type": "人物", "object": {"@value": "张怡宁"}, "subject": "徐威"}]}
{"text": "大佬们，谁有离散数学方世昌第三版的课后习题答案啊", "spo_list": [{"predicate": "作者", "object_type": {"@value": "人物"}, "subject_type": "图书作品", "object": {"@value": "方世昌"}, "subject": "离散数学"}]}
{"text": "第三位喜剧之王周星驰，说句实话，他的电影小编基本都看过，从小就迷恋他的电影，只是让人非常遗憾的是他退出演艺圈太早了，不过现在的他居然成为了一名导演，实在让小编按捺不住内心的愉悦，终于有望继续观看他的杰作了，虽然少了他本人的参与，但是有他的精心指导也绝对不会差，他敬业就敬在他不仅对自己严格，对自己的搭档也非常严格，他所参演的《食神》这部电影很好的栓释了这一点，不过正因为如此，他才被娱乐圈所有人排斥，不过周星驰参演的每一部电影真的都可以称为经典之作", "spo_list": [{"predicate": "编剧", "object_type": {"@value": "人物"}, "subject_type": "影视作品", "object": {"@value": "周星驰"}, "subject": "食神"}, {"predicate": "主演", "object_type": {"@value": "人物"}, "subject_type": "影视作品", "object": {"@value": "周星驰"}, "subject": "食神"}]}
{"text": "深圳市厚丰达五金制品有限公司成立于1995年，设址于中国深圳市宝安区，公司专业制造各种金属外壳", "spo_list": [{"predicate": "成立日期", "object_type": {"@value": "Date"}, "subject_type": "机构", "object": {"@value": "1995年"}, "subject": "深圳市厚丰达五金制品有限公司"}, {"predicate": "总部地点", "object_type": {"@value": "地点"}, "subject_type": "企业", "object": {"@value": "深圳市"}, "subject": "深圳市厚丰达五金制品有限公司"}]}
{"text": "王艺洁蛰伏三年，个人原创专辑首支原创作品正式发声:  逆行 是她的状态，也是她一向的态度", "spo_list": [{"predicate": "作词", "object_type": {"@value": "人物"}, "subject_type": "歌曲", "object": {"@value": "王艺洁"}, "subject": "逆行"}, {"predicate": "歌手", "object_type": {"@value": "人物"}, "subject_type": "歌曲", "object": {"@value": "王艺洁"}, "subject": "逆行"}]}
{"text": "葫芦娃之前还是会跟冷笑话的，自从看了世界末日篇，觉得超无聊，之后又看了周杰伦配音的太二真人，配的不怎样，而且广告太让我无语，于是就不看了", "spo_list": [{"predicate": "配音", "object_type": {"@value": "人物"}, "subject_type": "娱乐人物", "object": {"@value": "太二真人"}, "subject": "周杰伦"}]}
{"text": "很多好听的... 天龙八部 -难念的经陀枪师姐 - 女人本色 反黑先锋 西关大少 创世纪 鉴证实录的主题曲都好经典~", "spo_list": [{"predicate": "主题曲", "object_type": {"@value": "歌曲"}, "subject_type": "影视作品", "object": {"@value": "难念的经"}, "subject": "天龙八部"}, {"predicate": "主题曲", "object_type": {"@value": "歌曲"}, "subject_type": "影视作品", "object": {"@value": "女人本色"}, "subject": "陀枪师姐"}]}
{"text": "木之本桃矢（きのもと どうや） （配音：日本：关智一，香港：冯锦堂）", "spo_list": [{"predicate": "配音", "object_type": {"@value": "人物"}, "subject_type": "娱乐人物", "object": {"@value": "木之本桃矢"}, "subject": "关智一"}]}
{"text": "悲剧开始赵姨娘的丈夫是贾政，而贾政的妻子是王夫人", "spo_list": [{"predicate": "丈夫", "object_type": {"@value": "人物"}, "subject_type": "人物", "object": {"@value": "贾政"}, "subject": "赵姨娘"}, {"predicate": "妻子", "object_type": {"@value": "人物"}, "subject_type": "人物", "object": {"@value": "赵姨娘"}, "subject": "贾政"}]}
{"text": "《波西米亚丑闻》中华生或许是借”波西米亚国王“来掩盖另一位历史人物——可能是奥匈帝国皇帝弗朗茨·约瑟夫一世的独子鲁道夫大公、德皇威廉二世或保加利亚的君主亚历山大王子等等", "spo_list": [{"predicate": "父亲", "object_type": {"@value": "人物"}, "subject_type": "人物", "object": {"@value": "弗朗茨·约瑟夫一世"}, "subject": "鲁道夫"}]}
{"text": "陆公主陆孙氏，孙和与张妃的女儿、孙皓嫡妹，与陆景都是张承的外孙", "spo_list": [{"predicate": "父亲", "object_type": {"@value": "人物"}, "subject_type": "人物", "object": {"@value": "张承"}, "subject": "张妃"}, {"predicate": "母亲", "object_type": {"@value": "人物"}, "subject_type": "人物", "object": {"@value": "张妃"}, "subject": "孙皓"}, {"predicate": "父亲", "object_type": {"@value": "人物"}, "subject_type": "人物", "object": {"@value": "孙和"}, "subject": "孙皓"}]}
{"text": "1957年，何鸿燊娶二太太蓝琼缨", "spo_list": [{"predicate": "丈夫", "object_type": {"@value": "人物"}, "subject_type": "人物", "object": {"@value": "何鸿燊"}, "subject": "蓝琼缨"}, {"predicate": "妻子", "object_type": {"@value": "人物"}, "subject_type": "人物", "object": {"@value": "蓝琼缨"}, "subject": "何鸿燊"}]}
{"text": "名企承诺 大牌不贵 东易日盛家居装饰集团成立于1997年，专注于为中国精英阶层提供“有机整体住宅装饰”解决方案，2011年、2012年、2013年连续蝉联中国家居100强家装企业第一名，我们以每个环节的优秀缔造中国家装行业领导者的荣誉", "spo_list": [{"predicate": "成立日期", "object_type": {"@value": "Date"}, "subject_type": "机构", "object": {"@value": "1997年"}, "subject": "东易日盛家居装饰集团"}]}
{"text": "重庆市城口县人民医院始建于1947年10月，是一所综合性二级乙等医院", "spo_list": [{"predicate": "成立日期", "object_type": {"@value": "Date"}, "subject_type": "机构", "object": {"@value": "1947年10月"}, "subject": "城口县人民医院"}]}
{"text": "傅丽莉傅丽莉与孙淳是上戏的同班同学，毕业后双双调入峨影厂，并结为夫妻", "spo_list": [{"predicate": "丈夫", "object_type": {"@value": "人物"}, "subject_type": "人物", "object": {"@value": "孙淳"}, "subject": "傅丽莉"}, {"predicate": "妻子", "object_type": {"@value": "人物"}, "subject_type": "人物", "object": {"@value": "傅丽莉"}, "subject": "孙淳"}]}
{"text": "大醉之后（[醉拳王无忌]）主题曲, 温兆伦不是不可衣（[醉拳王无忌]插曲）-何嘉丽十二金牌-温兆伦满江红（[十二金牌]插曲）-温兆伦.who ca send me this song? because i come from germany and can't buy it... thanxxx!!!mein e-mail: thinking001@web.denice greetings jim", "spo_list": [{"predicate": "主题曲", "object_type": {"@value": "歌曲"}, "subject_type": "影视作品", "object": {"@value": "大醉之后"}, "subject": "醉拳王无忌"}]}
{"text": "张贺没把自己家姑娘嫁给刘询，可能有些内疚，四处打听合适刘询的姑娘，这不就瞧中了许广汉的女儿许平君", "spo_list": [{"predicate": "父亲", "object_type": {"@value": "人物"}, "subject_type": "人物", "object": {"@value": "许广汉"}, "subject": "许平君"}]}
{"text": "《越淘越开心》先后由汪涵2、杨乐乐3、李斯羽4、李慧玲5、柯豆5等担任主持人，最后一任主持人为魏巍、潘丹22", "spo_list": [{"predicate": "主持人", "object_type": {"@value": "人物"}, "subject_type": "电视综艺", "object": {"@value": "潘丹"}, "subject": "越淘越开心"}, {"predicate": "主持人", "object_type": {"@value": "人物"}, "subject_type": "电视综艺", "object": {"@value": "杨乐乐"}, "subject": "越淘越开心"}, {"predicate": "主持人", "object_type": {"@value": "人物"}, "subject_type": "电视综艺", "object": {"@value": "魏巍"}, "subject": "越淘越开心"}, {"predicate": "主持人", "object_type": {"@value": "人物"}, "subject_type": "电视综艺", "object": {"@value": "柯豆"}, "subject": "越淘越开心"}, {"predicate": "主持人", "object_type": {"@value": "人物"}, "subject_type": "电视综艺", "object": {"@value": "汪涵"}, "subject": "越淘越开心"}, {"predicate": "主持人", "object_type": {"@value": "人物"}, "subject_type": "电视综艺", "object": {"@value": "李斯羽"}, "subject": "越淘越开心"}, {"predicate": "主持人", "object_type": {"@value": "人物"}, "subject_type": "电视综艺", "object": {"@value": "李慧玲"}, "subject": "越淘越开心"}]}
{"text": "许昌市投资总公司董事长、许昌市财政局（国资局）党组成员：王跃平2", "spo_list": [{"predicate": "董事长", "object_type": {"@value": "人物"}, "subject_type": "企业", "object": {"@value": "王跃平"}, "subject": "许昌市财政局"}]}
{"text": "4月26日，台湾超人气偶像组合S.H.E出席华娱卫视在广州北京路举行的“《真命天女》龙卷风见面会”，为5月9日内地首播《真命天女》宣传造势 S.H.E这三位当红美少女的魅力感染了活动现场来自全国各地逾600名歌迷狂热参与，更吸引了场外上千的观众围观，超高的偶像人气指数将现场气氛燃到极点", "spo_list": [{"predicate": "上映时间", "object_type": {"@value": "Date"}, "subject_type": "影视作品", "object": {"@value": "5月9日"}, "subject": "真命天女"}]}
{"text": "《爱旅行》是2012年8月31日亚神音乐发行的一首中文歌曲，由赵智升作词，刘旭阳作曲，邰正宵演唱，收录在其专辑《起初》中", "spo_list": [{"predicate": "作词", "object_type": {"@value": "人物"}, "subject_type": "歌曲", "object": {"@value": "赵智升"}, "subject": "爱旅行"}, {"predicate": "歌手", "object_type": {"@value": "人物"}, "subject_type": "歌曲", "object": {"@value": "邰正宵"}, "subject": "爱旅行"}, {"predicate": "作曲", "object_type": {"@value": "人物"}, "subject_type": "歌曲", "object": {"@value": "刘旭阳"}, "subject": "爱旅行"}, {"predicate": "所属专辑", "object_type": {"@value": "音乐专辑"}, "subject_type": "歌曲", "object": {"@value": "起初"}, "subject": "爱旅行"}]}
{"text": "约苏亚·加德纳是美国堪萨斯城竞技队的球员，场上位置是中场", "spo_list": [{"predicate": "国籍", "object_type": {"@value": "国家"}, "subject_type": "人物", "object": {"@value": "美国"}, "subject": "约苏亚·加德纳"}]}
{"text": "女主角提名：舒淇（健忘村）、张艾嘉（相爱相亲）、文淇（嘉年华）、惠英红（血观音）、尹馨（川流之岛）男主角提名：庄凯勋（目击者）、黄渤（冰之下）、涂们（老兽）、金城武（摆渡人）、田壮壮（相爱相亲）", "spo_list": [{"predicate": "主演", "object_type": {"@value": "人物"}, "subject_type": "影视作品", "object": {"@value": "惠英红"}, "subject": "血观音"}, {"predicate": "主演", "object_type": {"@value": "人物"}, "subject_type": "影视作品", "object": {"@value": "尹馨"}, "subject": "川流之岛"}]}
{"text": "2013年9月6日，由北京青年商会第二十二军军长、善晨集团董事长刘国存先生发起，联合北京青年商会二十二军及友军、青商会八零后企业家俱乐部40多位企业家走入平谷，开展了“政企投资对接会、政府招商扶持政策、爱心行动于一体”的系列活动，活动得到北京市团市委和平谷区政府的大力支持，", "spo_list": [{"predicate": "董事长", "object_type": {"@value": "人物"}, "subject_type": "企业", "object": {"@value": "刘国存"}, "subject": "善晨集团"}]}
{"text": "骆日升  [明]（公元1573年至1623年）字启新,号台晋，泉州惠安张坂埕边人", "spo_list": [{"predicate": "号", "object_type": {"@value": "Text"}, "subject_type": "历史人物", "object": {"@value": "台晋"}, "subject": "骆日升"}]}
{"text": "由安邑这些家谱可以看出，仝姓的上祖是女真族夹谷氏，安邑的迁始祖就是夹谷之奇到安邑任知县的后人夹谷成庆，其第二代正值元末明初，其姓已由夹谷改为汉姓仝，即仝寅等人", "spo_list": [{"predicate": "朝代", "object_type": {"@value": "Text"}, "subject_type": "历史人物", "object": {"@value": "元"}, "subject": "夹谷之奇"}]}
{"text": "3歌曲介绍两个人一颗心是歌手杨浩龙专辑《别再爱我》当中的一首歌曲", "spo_list": [{"predicate": "歌手", "object_type": {"@value": "人物"}, "subject_type": "歌曲", "object": {"@value": "杨浩龙"}, "subject": "两个人一颗心"}, {"predicate": "歌手", "object_type": {"@value": "人物"}, "subject_type": "歌曲", "object": {"@value": "杨浩龙"}, "subject": "别再爱我"}]}
{"text": "《福建优质供应商-行业品牌特刊》画册由商务部中国国际电子商务中心（CIECCC）和福建省重点商品出口基地商会强强联手共同推出，依托CIECC作为“电子商务国家队”的独特优势和海外影响力，以及福建省重点商品出口基地商会的行业公信力和专业推广渠道，向全球客商联合推荐福建优质供应商", "spo_list": [{"predicate": "简称", "object_type": {"@value": "Text"}, "subject_type": "机构", "object": {"@value": "CIECCC"}, "subject": "中国国际电子商务中心"}]}
{"text": "之所以要重点推荐这首《爸我回来了》就是因为周杰伦用一种现代的音乐形式来反映深刻的社会问题", "spo_list": [{"predicate": "歌手", "object_type": {"@value": "人物"}, "subject_type": "歌曲", "object": {"@value": "周杰伦"}, "subject": "爸我回来了"}]}
{"text": "“中国第一汽车集团有限公司党委书记、董事长徐留平在品牌战略发布会上表示，中华民族的伟大复兴踏上了新征程，为红旗振兴提供了成熟的土壤，“&#x27", "spo_list": [{"predicate": "董事长", "object_type": {"@value": "人物"}, "subject_type": "企业", "object": {"@value": "徐留平"}, "subject": "中国第一汽车集团有限公司"}]}
{"text": "基本资料球员:卡尔范  生日:1988年6月21日  身高:170cm  加盟日期:2009-8  球衣号码:16  国籍:坦桑尼亚  效力球队:温哥华白帽  场上位置:中场球队阵容前锋  巴巴拉,A", "spo_list": [{"predicate": "国籍", "object_type": {"@value": "国家"}, "subject_type": "人物", "object": {"@value": "坦桑尼亚"}, "subject": "卡尔范"}]}
{"text": "由美国绿色建筑委员会（USGBC）和玫琳凯（中国）有限公司联合主办的“助LEED未来”可持续城市和社区国际论坛在位于江宁路街道的玫琳凯大厦举办 活动中，玫琳凯亚太区负责人与美国绿色建筑委员会北亚区负责人一同参与了LEED认证授牌仪式，正式宣布玫琳凯大厦正式获得LEED既有建筑运营和维护V4金级认证，成为上海浦西第一家获得该认证的自持物业跨国公司", "spo_list": [{"predicate": "简称", "object_type": {"@value": "Text"}, "subject_type": "机构", "object": {"@value": "USGBC"}, "subject": "美国绿色建筑委员会"}]}
{"text": "2010年4月，一起去游戏网悄然上线，17717取名的谐音是“一起去游戏”", "spo_list": [{"predicate": "成立日期", "object_type": {"@value": "Date"}, "subject_type": "机构", "object": {"@value": "2010年4月"}, "subject": "17717"}]}
{"text": "是想我的理由吧，天下第一的片尾曲，我就知道这个", "spo_list": [{"predicate": "主题曲", "object_type": {"@value": "歌曲"}, "subject_type": "影视作品", "object": {"@value": "想我的理由"}, "subject": "天下第一"}]}
{"text": "古代印度摩揭陀国孔雀王朝的第三代国王，阿育王的知名度在古印度帝王之中是无与伦比的，他对历史的影响同样也可居古印度帝王之首", "spo_list": [{"predicate": "朝代", "object_type": {"@value": "Text"}, "subject_type": "历史人物", "object": {"@value": "孔雀王朝"}, "subject": "阿育王"}]}
{"text": "电视剧《青盲》改编自作家张海帆先生的成名小说《青盲之越狱》，由导演杨文军执导，于和伟、王丽坤、沙溢、谢君豪、刘向京、吴秀波主演", "spo_list": [{"predicate": "主演", "object_type": {"@value": "人物"}, "subject_type": "影视作品", "object": {"@value": "王丽坤"}, "subject": "青盲"}, {"predicate": "主演", "object_type": {"@value": "人物"}, "subject_type": "影视作品", "object": {"@value": "吴秀波"}, "subject": "青盲"}, {"predicate": "主演", "object_type": {"@value": "人物"}, "subject_type": "影视作品", "object": {"@value": "于和伟"}, "subject": "青盲"}, {"predicate": "主演", "object_type": {"@value": "人物"}, "subject_type": "影视作品", "object": {"@value": "沙溢"}, "subject": "青盲"}, {"predicate": "主演", "object_type": {"@value": "人物"}, "subject_type": "影视作品", "object": {"@value": "刘向京"}, "subject": "青盲"}, {"predicate": "作者", "object_type": {"@value": "人物"}, "subject_type": "图书作品", "object": {"@value": "张海帆"}, "subject": "青盲"}, {"predicate": "导演", "object_type": {"@value": "人物"}, "subject_type": "影视作品", "object": {"@value": "杨文军"}, "subject": "青盲"}, {"predicate": "编剧", "object_type": {"@value": "人物"}, "subject_type": "影视作品", "object": {"@value": "张海帆"}, "subject": "青盲"}, {"predicate": "改编自", "object_type": {"@value": "作品"}, "subject_type": "影视作品", "object": {"@value": "青盲之越狱"}, "subject": "青盲"}, {"predicate": "主演", "object_type": {"@value": "人物"}, "subject_type": "影视作品", "object": {"@value": "谢君豪"}, "subject": "青盲"}]}
{"text": "出席仪式的罗慧娟丈夫刘志敏、二哥罗伟平、胞姊罗慧莲及好友陈法蓉与贾思乐等，仪式于上午十一点开始，其间有牧师祈祷与诵读圣经，从远处见到刘志敏数度落泪，显然对亡妻仍十分思念", "spo_list": [{"predicate": "丈夫", "object_type": {"@value": "人物"}, "subject_type": "人物", "object": {"@value": "刘志敏"}, "subject": "罗慧娟"}, {"predicate": "妻子", "object_type": {"@value": "人物"}, "subject_type": "人物", "object": {"@value": "罗慧娟"}, "subject": "刘志敏"}]}
{"text": "在以李国清校长为首的校领导班子带领下，五大连池风景区高级中学正向优势化，素质化的的教育道路昂首阔步，稳步向前", "spo_list": [{"predicate": "校长", "object_type": {"@value": "人物"}, "subject_type": "学校", "object": {"@value": "李国清"}, "subject": "五大连池风景区高级中学"}]}
{"text": "中国企业500强第38名，中国宝武钢铁集团有限公司，营业收入3340亿高管校友：马国强|董事长；刘翔|副总经理；朱永红|总会计师", "spo_list": [{"predicate": "董事长", "object_type": {"@value": "人物"}, "subject_type": "企业", "object": {"@value": "马国强"}, "subject": "中国宝武钢铁集团有限公司"}]}
{"text": "小说《元末小明王》子非鱼83/著, 重生回元末，竟成了韩林儿，且莫说春秋大业，求生已是头等大事", "spo_list": [{"predicate": "主角", "object_type": {"@value": "人物"}, "subject_type": "文学作品", "object": {"@value": "韩林儿"}, "subject": "元末小明王"}]}
{"text": "已关注√【从此，爱恨是非，永在路中】 ——《凰权》凤知微", "spo_list": [{"predicate": "主角", "object_type": {"@value": "人物"}, "subject_type": "文学作品", "object": {"@value": "凤知微"}, "subject": "凰权"}]}
{"text": "1966年，美国国家科学院（National Academy of Sciences，NAS）制定并发布了第1版《美国食品化学法典》（Food Chemicals Codex，FCC）", "spo_list": [{"predicate": "简称", "object_type": {"@value": "Text"}, "subject_type": "机构", "object": {"@value": "NAS"}, "subject": "美国国家科学院"}]}
{"text": "没有办法，朱元璋在犹豫了半年之后，朱元璋只有立朱标的儿子朱允炆为皇位继承人", "spo_list": [{"predicate": "父亲", "object_type": {"@value": "人物"}, "subject_type": "人物", "object": {"@value": "朱标"}, "subject": "朱允炆"}]}
{"text": "其他伊姓名人有西汉经学家伊推；唐官吏伊璠；明藏书家伊侃；清大臣伊龄阿、伊都立、伊厌栋、伊逊、伊辟，将领伊拜等", "spo_list": [{"predicate": "朝代", "object_type": {"@value": "Text"}, "subject_type": "历史人物", "object": {"@value": "清"}, "subject": "伊逊"}]}
{"text": "2003年，王远编剧的电影《我和乔丹的日子》，该片获2003年度中国电影最佳儿童片奖“铜牛奖”", "spo_list": [{"predicate": "编剧", "object_type": {"@value": "人物"}, "subject_type": "影视作品", "object": {"@value": "王远"}, "subject": "我和乔丹的日子"}]}
{"text": "1人物事迹黄彰走上这条道路不是偶然的，当他还是县立高等小学的学生时，就曾参加反帝示威游行", "spo_list": [{"predicate": "毕业院校", "object_type": {"@value": "学校"}, "subject_type": "人物", "object": {"@value": "县立高等小学"}, "subject": "黄彰"}]}
{"text": "这周的推荐书籍是郁雨君的儿童小说系列，我没看过多少本，书名是《住在蛋糕里的天使》", "spo_list": [{"predicate": "作者", "object_type": {"@value": "人物"}, "subject_type": "图书作品", "object": {"@value": "郁雨君"}, "subject": "住在蛋糕里的天使"}]}
{"text": "名称：维荣的妻子：樱桃与蒲公英 / Villon's Wife / 维荣的妻子 / ヴィヨンの妻：...导演：根岸吉太郎", "spo_list": [{"predicate": "导演", "object_type": {"@value": "人物"}, "subject_type": "影视作品", "object": {"@value": "根岸吉太郎"}, "subject": "维荣的妻子"}]}
{"text": "《春暖南粤》系农村题材文学作品，是作者陈慧群根据其创作的同名电视剧改编而来", "spo_list": [{"predicate": "编剧", "object_type": {"@value": "人物"}, "subject_type": "影视作品", "object": {"@value": "陈慧群"}, "subject": "春暖南粤"}, {"predicate": "作者", "object_type": {"@value": "人物"}, "subject_type": "图书作品", "object": {"@value": "陈慧群"}, "subject": "春暖南粤"}]}
{"text": "《男人需要尊重女人需要爱》是由吉林文史出版社于2008年出版的图书，该书作者是(美)爱默生·艾格里奇", "spo_list": [{"predicate": "作者", "object_type": {"@value": "人物"}, "subject_type": "图书作品", "object": {"@value": "爱默生"}, "subject": "男人需要尊重女人需要爱"}]}
{"text": "《玉海棠》是黄文利执导的年代传奇剧，由傅程鹏、杨舒领衔主演1", "spo_list": [{"predicate": "导演", "object_type": {"@value": "人物"}, "subject_type": "影视作品", "object": {"@value": "黄文利"}, "subject": "玉海棠"}, {"predicate": "主演", "object_type": {"@value": "人物"}, "subject_type": "影视作品", "object": {"@value": "杨舒"}, "subject": "玉海棠"}, {"predicate": "主演", "object_type": {"@value": "人物"}, "subject_type": "影视作品", "object": {"@value": "傅程鹏"}, "subject": "玉海棠"}]}
{"text": "原标题：珠海格力电器董事长董明珠：中国人到国外买电饭煲刺痛了我【环球时报 记者 张妮】编者的话：“我爱你，中国”，不只是一句话，一首歌，更是一段往事，一个触动内心的故事", "spo_list": [{"predicate": "董事长", "object_type": {"@value": "人物"}, "subject_type": "企业", "object": {"@value": "董明珠"}, "subject": "珠海格力电器"}]}
{"text": "《网络传播学新论》是2007年武汉大学出版社出版的图书，作者是毕耕", "spo_list": [{"predicate": "作者", "object_type": {"@value": "人物"}, "subject_type": "图书作品", "object": {"@value": "毕耕"}, "subject": "网络传播学新论"}]}
{"text": "异能四の仙君转世《天元神诀》 大观山人异能指数：★★★★☆风骚指数：★★★★★小编推荐语:仙界仙君因被陷害而爆体而亡来到了地球，从此做起了一个有各种仙界技能的纨绔子弟，而这部小说的强大意淫已经不在于主角征服了无数女人，而是特么的一个技能就毁了米国的航母战斗群，小编看到这简直就是菊紧蛋疼到极点……", "spo_list": [{"predicate": "作者", "object_type": {"@value": "人物"}, "subject_type": "图书作品", "object": {"@value": "大观山人"}, "subject": "天元神诀"}]}
{"text": "杯里风暴   是由林健辉演唱的歌曲，所属唱片公司为，种子音乐", "spo_list": [{"predicate": "歌手", "object_type": {"@value": "人物"}, "subject_type": "歌曲", "object": {"@value": "林健辉"}, "subject": "杯里风暴"}]}
{"text": "7月，与宋威龙合作主演了根据安妮宝贝的同名小说改编都市情感剧《彼岸花》，她在剧中一人分饰两个角色，分别饰演古灵精怪、随性洒脱的艺术精灵乔曼，及温婉如水、文静内敛的文艺女青年南生[9]", "spo_list": [{"predicate": "作者", "object_type": {"@value": "人物"}, "subject_type": "图书作品", "object": {"@value": "安妮宝贝"}, "subject": "彼岸花"}, {"predicate": "主演", "object_type": {"@value": "人物"}, "subject_type": "影视作品", "object": {"@value": "宋威龙"}, "subject": "彼岸花"}]}
{"text": "6月6日中午，吴佳尼顺利产下一子，取名为马世天14", "spo_list": [{"predicate": "母亲", "object_type": {"@value": "人物"}, "subject_type": "人物", "object": {"@value": "吴佳尼"}, "subject": "马世天"}]}
{"text": "《英雄日常生活》是连载于17k小说网的小说，作者是泯灭人性的胖子", "spo_list": [{"predicate": "作者", "object_type": {"@value": "人物"}, "subject_type": "图书作品", "object": {"@value": "泯灭人性的胖子"}, "subject": "英雄日常生活"}]}
{"text": "2016年，王乐妍主演的励志片\\《风云高手》在台湾地区上映", "spo_list": [{"predicate": "主演", "object_type": {"@value": "人物"}, "subject_type": "影视作品", "object": {"@value": "王乐妍"}, "subject": "风云高手"}]}
{"text": "）及ED《KISS～归途中的LOVE SONG》（キッス～归り道のラブソング～）将由男子组合tegomass演唱 两位主角小泉理沙及大谷敦士的声优则是冈村明美和永田彬 /div>", "spo_list": [{"predicate": "配音", "object_type": {"@value": "人物"}, "subject_type": "娱乐人物", "object": {"@value": "小泉理沙"}, "subject": "冈村明美"}, {"predicate": "配音", "object_type": {"@value": "人物"}, "subject_type": "娱乐人物", "object": {"@value": "大谷敦士"}, "subject": "永田彬"}]}
{"text": "佩夫是保加利亚足球队的中场运动员", "spo_list": [{"predicate": "国籍", "object_type": {"@value": "国家"}, "subject_type": "人物", "object": {"@value": "保加利亚"}, "subject": "佩夫"}]}
{"text": "9.种田梨沙生日：1988年7月12日代表角色：来自新世界（渡边早季）境界的彼方（栗山未来）其实我最喜欢她的角色是极黑的希尔布伦特里的黑羽宁子，唯二不让我反感的圣母之一了 但作品的话大概自新更好一点，境彼则人气高一点 她也是最近比较强力的大法之一，说不清楚哪里好，但看着很舒服就是了，气质也很清新 参考视频http://www.bilibili.com/video/av1306676/", "spo_list": [{"predicate": "配音", "object_type": {"inWork": "影视作品", "@value": "人物"}, "subject_type": "娱乐人物", "object": {"inWork": "境界的彼方", "@value": "栗山未来"}, "subject": "种田梨沙"}]}
{"text": "潘卫东，男，中国矿业大学（北京）副教授", "spo_list": [{"predicate": "国籍", "object_type": {"@value": "国家"}, "subject_type": "人物", "object": {"@value": "中国"}, "subject": "潘卫东"}, {"predicate": "毕业院校", "object_type": {"@value": "学校"}, "subject_type": "人物", "object": {"@value": "中国矿业大学"}, "subject": "潘卫东"}]}
{"text": "自1999年获得FORD世界超级模特大赛中国总冠军后，李艾就开启了她的模特之旅", "spo_list": [{"predicate": "获奖", "object_type": {"onDate": "Date", "@value": "奖项"}, "subject_type": "娱乐人物", "object": {"onDate": "1999年", "@value": "FORD世界超级模特大赛中国总冠军"}, "subject": "李艾"}]}
{"text": "基本信息歌曲《把生命的火花燃放》，是由著名导演米龙作词，青年作曲家瑛子作曲的少儿歌曲", "spo_list": [{"predicate": "作词", "object_type": {"@value": "人物"}, "subject_type": "歌曲", "object": {"@value": "米龙"}, "subject": "把生命的火花燃放"}, {"predicate": "作曲", "object_type": {"@value": "人物"}, "subject_type": "歌曲", "object": {"@value": "瑛子"}, "subject": "把生命的火花燃放"}]}
{"text": "万隆布业创始人——钟喜生，2001年来到上海创立至今，万隆布业经历了许多的风风雨雨，但是最终依然可以在面料市场中夺得一席之地，这是非常之难得的", "spo_list": [{"predicate": "创始人", "object_type": {"@value": "人物"}, "subject_type": "企业", "object": {"@value": "钟喜生"}, "subject": "万隆布业"}, {"predicate": "成立日期", "object_type": {"@value": "Date"}, "subject_type": "机构", "object": {"@value": "2001年"}, "subject": "万隆布业"}]}
{"text": "陈恒斌1，男，1963年4月生，汉族，河北清河人，在职研究生学历，天津大学工业工程专业", "spo_list": [{"predicate": "毕业院校", "object_type": {"@value": "学校"}, "subject_type": "人物", "object": {"@value": "天津大学"}, "subject": "陈恒斌"}]}
{"text": "斯库利·弗里德盖尔松是一名冰岛籍足球运动员，球场位置是后卫，效力于埃尔夫斯堡俱乐部", "spo_list": [{"predicate": "国籍", "object_type": {"@value": "国家"}, "subject_type": "人物", "object": {"@value": "冰岛"}, "subject": "斯库利·弗里德盖尔松"}]}
{"text": "7、熊出没·变形记 《熊出没·变形记》票房6.05亿，是《熊出没》系列第五部大电影，由丁亮、林汇达执导 该片讲述了光头强、熊大、熊二遭遇变形缩小后所展开的一段微观世界的冒险故事 该片于2018年2月16日在中国内地上映", "spo_list": [{"predicate": "导演", "object_type": {"@value": "人物"}, "subject_type": "影视作品", "object": {"@value": "林汇达"}, "subject": "熊出没·变形记"}, {"predicate": "上映时间", "object_type": {"inArea": "地点", "@value": "Date"}, "subject_type": "影视作品", "object": {"inArea": "中国", "@value": "2018年2月16日"}, "subject": "熊出没·变形记"}, {"predicate": "导演", "object_type": {"@value": "人物"}, "subject_type": "影视作品", "object": {"@value": "丁亮"}, "subject": "熊出没·变形记"}]}
{"text": "2008年4月，北京奥运会火炬在阿曼首都马斯喀特成功传递，马斯喀特成为北京奥运火炬境外传递中唯一的阿拉伯国家城市", "spo_list": [{"predicate": "首都", "object_type": {"@value": "城市"}, "subject_type": "国家", "object": {"@value": "马斯喀特"}, "subject": "阿曼"}]}
{"text": "《天阳九州》是连载于起点中文网的一部小说，作者是猫腻爱我", "spo_list": [{"predicate": "作者", "object_type": {"@value": "人物"}, "subject_type": "图书作品", "object": {"@value": "猫腻爱我"}, "subject": "天阳九州"}]}
{"text": "《星际漫游者》是连载在17k小说网的一本小说，作者是疯狂的癞蛤蟆", "spo_list": [{"predicate": "作者", "object_type": {"@value": "人物"}, "subject_type": "图书作品", "object": {"@value": "疯狂的癞蛤蟆"}, "subject": "星际漫游者"}]}
{"text": "艺人简介傅子明毕业于上海人民滑稽剧团学员班", "spo_list": [{"predicate": "毕业院校", "object_type": {"@value": "学校"}, "subject_type": "人物", "object": {"@value": "上海人民滑稽剧团"}, "subject": "傅子明"}]}
{"text": "我们的理论书对你这个英文报刊只有基础的帮助李良荣的新闻学概论", "spo_list": [{"predicate": "作者", "object_type": {"@value": "人物"}, "subject_type": "图书作品", "object": {"@value": "李良荣"}, "subject": "新闻学概论"}]}
{"text": "世事无常这将是本年度销量最佳的短篇小说集，没有比斯蒂芬·金写得更好", "spo_list": [{"predicate": "作者", "object_type": {"@value": "人物"}, "subject_type": "图书作品", "object": {"@value": "斯蒂芬·金"}, "subject": "世事无常"}]}
{"text": "很快周功鑫就在这个岗位上脱颖而出，随后一步步走向管理岗位，期间她也短暂离开过台北故宫，回到自己的母校台湾辅仁大学", "spo_list": [{"predicate": "毕业院校", "object_type": {"@value": "学校"}, "subject_type": "人物", "object": {"@value": "台湾辅仁大学"}, "subject": "周功鑫"}]}
{"text": "自1947年创立以来，AKG设计生产了用途各异的专业耳机达100多种型号，有通讯耳麦、专业监听耳机、单声道耳机、影院环绕耳机等", "spo_list": [{"predicate": "成立日期", "object_type": {"@value": "Date"}, "subject_type": "机构", "object": {"@value": "1947年"}, "subject": "AKG"}]}
{"text": "2015年10月10日，何沛骐与台湾电视模彷秀始祖邓志鸿（老邓）在国宾饭店举办婚礼", "spo_list": [{"predicate": "丈夫", "object_type": {"@value": "人物"}, "subject_type": "人物", "object": {"@value": "邓志鸿"}, "subject": "何沛骐"}, {"predicate": "妻子", "object_type": {"@value": "人物"}, "subject_type": "人物", "object": {"@value": "何沛骐"}, "subject": "邓志鸿"}]}
{"text": "《王爷接招吧》是七月七日晴所著的一本图书，类型是穿越架空，在17k小说网连载", "spo_list": [{"predicate": "作者", "object_type": {"@value": "人物"}, "subject_type": "图书作品", "object": {"@value": "七月七日晴"}, "subject": "王爷接招吧"}]}
{"text": "秀怀王朱见澍（1452年3月12日－1472年10月13日），母高淑妃（1452年3月12日－1472年10月13日），明英宗朱祁镇第五子，明宪宗朱见深异母弟，母端靖安和惠妃王氏", "spo_list": [{"predicate": "丈夫", "object_type": {"@value": "人物"}, "subject_type": "人物", "object": {"@value": "明英宗朱祁镇"}, "subject": "惠妃"}, {"predicate": "妻子", "object_type": {"@value": "人物"}, "subject_type": "人物", "object": {"@value": "惠妃"}, "subject": "明英宗朱祁镇"}, {"predicate": "母亲", "object_type": {"@value": "人物"}, "subject_type": "人物", "object": {"@value": "高淑妃"}, "subject": "朱见澍"}, {"predicate": "父亲", "object_type": {"@value": "人物"}, "subject_type": "人物", "object": {"@value": "朱祁镇"}, "subject": "朱见澍"}, {"predicate": "父亲", "object_type": {"@value": "人物"}, "subject_type": "人物", "object": {"@value": "明英宗"}, "subject": "朱见澍"}]}
{"text": "《说不出的味道》是由陈启乐与吴易纬填词，陈启乐谱曲，王心凌演唱的一首歌曲", "spo_list": [{"predicate": "歌手", "object_type": {"@value": "人物"}, "subject_type": "歌曲", "object": {"@value": "王心凌"}, "subject": "说不出的味道"}, {"predicate": "作曲", "object_type": {"@value": "人物"}, "subject_type": "歌曲", "object": {"@value": "陈启乐"}, "subject": "说不出的味道"}, {"predicate": "作词", "object_type": {"@value": "人物"}, "subject_type": "歌曲", "object": {"@value": "吴易纬"}, "subject": "说不出的味道"}]}
{"text": "由著名导演崔亮执导，著名演员左小青、刘以豪、涩谷天马等主演的52集青春爱国剧《台湾往事》，将于2月22日（正月初七）登录浙江卫视中国蓝剧场", "spo_list": [{"predicate": "导演", "object_type": {"@value": "人物"}, "subject_type": "影视作品", "object": {"@value": "崔亮"}, "subject": "台湾往事"}, {"predicate": "主演", "object_type": {"@value": "人物"}, "subject_type": "影视作品", "object": {"@value": "刘以豪"}, "subject": "台湾往事"}, {"predicate": "主演", "object_type": {"@value": "人物"}, "subject_type": "影视作品", "object": {"@value": "左小青"}, "subject": "台湾往事"}, {"predicate": "主演", "object_type": {"@value": "人物"}, "subject_type": "影视作品", "object": {"@value": "涩谷天马"}, "subject": "台湾往事"}]}
{"text": "未央宫遗址公园明年开放▲ 未央宫及前殿遗址航拍（由北向南）未央宫是西汉帝国的大朝正宫，建于汉高祖七年（前200年），由刘邦重臣萧何监造，位于汉长安城地势最高的西南角龙首原上，是中国历史上使用朝代最多、存在时间最长的皇宫，又称西宫", "spo_list": [{"predicate": "朝代", "object_type": {"@value": "Text"}, "subject_type": "历史人物", "object": {"@value": "西汉"}, "subject": "刘邦"}]}
{"text": "指挥生涯  沃尔夫冈·萨瓦利希，1923年出生在德国的慕尼黑，幼年始学习钢琴，并接受其它方面的音乐教育，第二次世界大战爆发后，他入伍服兵役，后偷偷逃跑并隐居多时，直到战后才回到慕尼黑高等音乐学院继续学习，在校期间曾以钢琴和理论作曲为主攻科目", "spo_list": [{"predicate": "国籍", "object_type": {"@value": "国家"}, "subject_type": "人物", "object": {"@value": "德国"}, "subject": "沃尔夫冈·萨瓦利希"}]}
{"text": "周师濂  [清]字又溪，号竹生，会稽（今浙江绍兴）人", "spo_list": [{"predicate": "号", "object_type": {"@value": "Text"}, "subject_type": "历史人物", "object": {"@value": "竹生"}, "subject": "周师濂"}, {"predicate": "朝代", "object_type": {"@value": "Text"}, "subject_type": "历史人物", "object": {"@value": "清"}, "subject": "周师濂"}]}
{"text": "天庆十年（公元1203年）三月，西夏癸亥年科举开考，报名参加的李遵顼“廷试进士，唱名第一”，被桓宗皇帝李纯佑钦点为状元郎，以宗室身份夺得状元桂冠，堪称历史少有", "spo_list": [{"predicate": "朝代", "object_type": {"@value": "Text"}, "subject_type": "历史人物", "object": {"@value": "西夏"}, "subject": "李纯佑"}, {"predicate": "朝代", "object_type": {"@value": "Text"}, "subject_type": "历史人物", "object": {"@value": "西夏"}, "subject": "李遵顼"}]}
{"text": "后期没有更新了~~~~我现在都在看张国立主持的中国新相亲呢，黄洲龙也参加了，说真的，我真觉得黄洲龙真的好可惜，，，参加这么多期，终于遇到一个广州的老乡，而且也是没谈过恋爱的，，结果因为妈妈的表现，，，，结果女孩没有选他", "spo_list": [{"predicate": "主持人", "object_type": {"@value": "人物"}, "subject_type": "电视综艺", "object": {"@value": "张国立"}, "subject": "中国新相亲"}]}
{"text": "“顾祖禹《读史方舆纪要》又说:“据上游之势，以临驭六合", "spo_list": [{"predicate": "作者", "object_type": {"@value": "人物"}, "subject_type": "图书作品", "object": {"@value": "顾祖禹"}, "subject": "读史方舆纪要"}]}
{"text": "《肥女要出嫁》是肖梦扬写的一部古装言情类网络小说，连载于起点中文网", "spo_list": [{"predicate": "作者", "object_type": {"@value": "人物"}, "subject_type": "图书作品", "object": {"@value": "肖梦扬"}, "subject": "肥女要出嫁"}]}
{"text": "8.鹿晗小鲜肉鹿晗代言过长续航闪充神器OPPO R7 Plus和R7S，并与OPPO拍摄了MV广告片《诺言》 最近传出与OPPO档期到期的消息 点点感觉鹿晗的OPPO的气质很符合很符合 可惜呀，已经过去啦", "spo_list": [{"predicate": "代言人", "object_type": {"@value": "人物"}, "subject_type": "企业/品牌", "object": {"@value": "鹿晗"}, "subject": "OPPO R7 Plus"}]}
{"text": "小时代3，豆瓣4.3，票房5.22亿", "spo_list": [{"predicate": "票房", "object_type": {"@value": "Number"}, "subject_type": "影视作品", "object": {"@value": "5.22亿"}, "subject": "小时代"}]}
{"text": "棋坛伉俪小林光一和木谷礼子从认识到结婚，经历了长达近十年的感情培养，用围棋术语来概括就是“厚实”", "spo_list": [{"predicate": "丈夫", "object_type": {"@value": "人物"}, "subject_type": "人物", "object": {"@value": "小林光一"}, "subject": "木谷礼子"}, {"predicate": "妻子", "object_type": {"@value": "人物"}, "subject_type": "人物", "object": {"@value": "木谷礼子"}, "subject": "小林光一"}]}
{"text": "荣获第30届香港金像奖“最佳编剧奖”获第30届香港电影金像奖“最佳女主角”提名：杨千嬅 《志明与春娇》", "spo_list": [{"predicate": "获奖", "object_type": {"@value": "奖项", "period": "Number"}, "subject_type": "娱乐人物", "object": {"@value": "香港电影金像奖“最佳女主角”", "period": "30"}, "subject": "杨千嬅"}]}
{"text": "王丽坤是大家都很熟悉的一位女艺人了，2004年，王丽坤毕业于北京舞蹈学院中国舞本科班，童年，被徐克导演选中出演电视剧《七剑下天山》而进入演艺圈", "spo_list": [{"predicate": "毕业院校", "object_type": {"@value": "学校"}, "subject_type": "人物", "object": {"@value": "北京舞蹈学院"}, "subject": "王丽坤"}]}
{"text": "这句话在历史上被重复的频率也许比“让他活着”更高，至少在刘易斯·卡罗尔的《阿丽思漫游奇境记》里，红桃皇后的名言就是这句话", "spo_list": [{"predicate": "作者", "object_type": {"@value": "人物"}, "subject_type": "图书作品", "object": {"@value": "刘易斯·卡罗尔"}, "subject": "阿丽思漫游奇境记"}]}
{"text": "【摩洛哥王子安德烈】选美国《人物》周刊的全球最美丽50人名单的男人安德烈王子正是格蕾丝凯利的大女儿卡罗琳公主的长子，在摩纳哥的王位继承权上排第三位,他曾入选美国《人物》周刊的全球最美丽50人名单 来个小时候的", "spo_list": [{"predicate": "母亲", "object_type": {"@value": "人物"}, "subject_type": "人物", "object": {"@value": "卡罗琳公主"}, "subject": "安德烈王子"}]}
{"text": "好像有首叫 爱不在(殷悦) 赫赫~ 剪刀石头布的片尾曲~~~ 也跟那两首占点边吧~~ 也很不错啊~~", "spo_list": [{"predicate": "主题曲", "object_type": {"@value": "歌曲"}, "subject_type": "影视作品", "object": {"@value": "爱不在"}, "subject": "剪刀石头布"}]}
{"text": "赖俊华，泉州市华艺新材料科技有限公司的创始人，从事经营化工行业已有七八年", "spo_list": [{"predicate": "创始人", "object_type": {"@value": "人物"}, "subject_type": "企业", "object": {"@value": "赖俊华"}, "subject": "泉州市华艺新材料科技有限公司"}]}
{"text": "3演员表《遇见足球城》的明星阵容邀请了湖南卫视《快乐大本营》主持人吴昕，这位演绎事业蒸蒸日上，在《深夜食堂》《我们相爱吧》等众多知名影视剧和电视综艺中引起热门话题如今越来越受关注的艺人小花", "spo_list": [{"predicate": "主持人", "object_type": {"@value": "人物"}, "subject_type": "电视综艺", "object": {"@value": "吴昕"}, "subject": "快乐大本营"}, {"predicate": "主持人", "object_type": {"@value": "人物"}, "subject_type": "电视综艺", "object": {"@value": "吴昕"}, "subject": "遇见足球城"}]}
{"text": "1基本信息  歌曲：今晚没借口  歌手：刘德华/吴婉芳  作词：林夕  作曲：杨振龙  编曲：甘志辉/谭国政  专辑：环球影音启示录  发行时间：2004年6月  语言：粤语歌曲介绍《今晚没借口》是刘德华专辑《环球影音启示录》中的一首歌", "spo_list": [{"predicate": "作词", "object_type": {"@value": "人物"}, "subject_type": "歌曲", "object": {"@value": "林夕"}, "subject": "今晚没借口"}, {"predicate": "所属专辑", "object_type": {"@value": "音乐专辑"}, "subject_type": "歌曲", "object": {"@value": "环球影音启示录"}, "subject": "今晚没借口"}, {"predicate": "作曲", "object_type": {"@value": "人物"}, "subject_type": "歌曲", "object": {"@value": "林夕"}, "subject": "今晚没借口"}, {"predicate": "歌手", "object_type": {"@value": "人物"}, "subject_type": "歌曲", "object": {"@value": "刘德华"}, "subject": "今晚没借口"}, {"predicate": "作曲", "object_type": {"@value": "人物"}, "subject_type": "歌曲", "object": {"@value": "杨振龙"}, "subject": "今晚没借口"}]}
{"text": "钱磊参演《台湾往事》 逆境中的人性最真实3月7日报道 由导演崔亮执导，左小青、刘以豪、张书豪等主演的52集青春爱国剧《台湾往事》，已于2月22日起在浙江卫视中国蓝剧场开始播出，演员钱磊参演了其中一段惊心动魄，却又不乏诙谐的戏", "spo_list": [{"predicate": "导演", "object_type": {"@value": "人物"}, "subject_type": "影视作品", "object": {"@value": "崔亮"}, "subject": "台湾往事"}, {"predicate": "主演", "object_type": {"@value": "人物"}, "subject_type": "影视作品", "object": {"@value": "张书豪"}, "subject": "台湾往事"}, {"predicate": "主演", "object_type": {"@value": "人物"}, "subject_type": "影视作品", "object": {"@value": "左小青"}, "subject": "台湾往事"}, {"predicate": "主演", "object_type": {"@value": "人物"}, "subject_type": "影视作品", "object": {"@value": "刘以豪"}, "subject": "台湾往事"}, {"predicate": "上映时间", "object_type": {"@value": "Date"}, "subject_type": "影视作品", "object": {"@value": "2月22日"}, "subject": "台湾往事"}]}
{"text": "歌曲《炼爱》选自韩红专辑《听我的声音》，由康志源作曲，韩红作词并演唱，2009年英泰华唱片出版并发行", "spo_list": [{"predicate": "歌手", "object_type": {"@value": "人物"}, "subject_type": "歌曲", "object": {"@value": "韩红"}, "subject": "听我的声音"}, {"predicate": "歌手", "object_type": {"@value": "人物"}, "subject_type": "歌曲", "object": {"@value": "韩红"}, "subject": "炼爱"}, {"predicate": "作词", "object_type": {"@value": "人物"}, "subject_type": "歌曲", "object": {"@value": "韩红"}, "subject": "炼爱"}, {"predicate": "作曲", "object_type": {"@value": "人物"}, "subject_type": "歌曲", "object": {"@value": "康志源"}, "subject": "炼爱"}, {"predicate": "所属专辑", "object_type": {"@value": "音乐专辑"}, "subject_type": "歌曲", "object": {"@value": "听我的声音"}, "subject": "炼爱"}]}
{"text": "2013年4月21日，由潇湘电影集团有限公司与四川省阿坝州金川县政府联合出品的电影《马奈的新娘》在北京首映，影片反映嘉绒藏族民俗文化和藏区自然风光，以东女国文化为核心，展示了国家非物质文化遗产——宫廷歌舞马奈锅庄", "spo_list": [{"predicate": "出品公司", "object_type": {"@value": "企业"}, "subject_type": "影视作品", "object": {"@value": "潇湘电影集团有限公司"}, "subject": "马奈的新娘"}, {"predicate": "上映时间", "object_type": {"@value": "Date"}, "subject_type": "影视作品", "object": {"@value": "2013年4月21日"}, "subject": "马奈的新娘"}]}
{"text": "2011年获得”李静凭借《非常静距离》再度获得《新周刊》中国电视榜“最佳脱口秀主持人，成为该奖项成立以来，第一位两度蝉联奖项的主持人", "spo_list": [{"predicate": "主持人", "object_type": {"@value": "人物"}, "subject_type": "电视综艺", "object": {"@value": "李静"}, "subject": "非常静距离"}]}
{"text": "Uh oh oh2歌曲赏析《异想派》中的蔡淳佳难得展现出自己逗趣的一面，面对平凡生活中不如意的事情，不如就用奇怪有趣的想法去化解，让自己一直处于快乐的状态才是生活的本质", "spo_list": [{"predicate": "歌手", "object_type": {"@value": "人物"}, "subject_type": "歌曲", "object": {"@value": "蔡淳佳"}, "subject": "异想派"}]}
{"text": "《好朋友只是朋友》是华语流行乐女歌手郁可唯演唱的一首都会体情歌，由黄婷填词，徐伟铭谱曲，收录于郁可唯2011年6月30日发行的第2张专辑《微加幸福》中，亦是专辑的第三主打歌", "spo_list": [{"predicate": "作词", "object_type": {"@value": "人物"}, "subject_type": "歌曲", "object": {"@value": "黄婷"}, "subject": "好朋友只是朋友"}, {"predicate": "歌手", "object_type": {"@value": "人物"}, "subject_type": "歌曲", "object": {"@value": "郁可唯"}, "subject": "好朋友只是朋友"}, {"predicate": "作曲", "object_type": {"@value": "人物"}, "subject_type": "歌曲", "object": {"@value": "徐伟铭"}, "subject": "好朋友只是朋友"}, {"predicate": "所属专辑", "object_type": {"@value": "音乐专辑"}, "subject_type": "歌曲", "object": {"@value": "微加幸福"}, "subject": "好朋友只是朋友"}]}
{"text": "端恪皇贵妃是头等侍卫裕祥之女，从名字上来看裕祥与孝慎成皇后是一辈，但到底是哪一支就不知道了", "spo_list": [{"predicate": "父亲", "object_type": {"@value": "人物"}, "subject_type": "人物", "object": {"@value": "头等侍卫裕祥"}, "subject": "端恪皇贵妃"}]}
{"text": "陈经纶之父陈瑞祺秉承父亲遗志，兴学乡里", "spo_list": [{"predicate": "父亲", "object_type": {"@value": "人物"}, "subject_type": "人物", "object": {"@value": "陈瑞祺"}, "subject": "陈经纶"}]}
{"text": "新人导演朴晟范的第部长篇处女作《我女友的男朋友》整个风格像两个亲近的朋友午夜后的聊天真实而且亲近，毫无拘束坦率直白却又有着无比的情感骚动", "spo_list": [{"predicate": "导演", "object_type": {"@value": "人物"}, "subject_type": "影视作品", "object": {"@value": "朴晟范"}, "subject": "我女友的男朋友"}]}
{"text": "诸葛仲方,唐末藩镇诸葛爽之子.", "spo_list": [{"predicate": "父亲", "object_type": {"@value": "人物"}, "subject_type": "人物", "object": {"@value": "诸葛爽"}, "subject": "诸葛仲方"}]}
{"text": "还比如说S.H.E的《不想长大》用的莫扎特的G小调(K.550)第40号交响曲这个作品是超越了一切时代的纯音乐典范，整个音乐史上真正完美的杰作之一", "spo_list": [{"predicate": "歌手", "object_type": {"@value": "人物"}, "subject_type": "歌曲", "object": {"@value": "S.H.E"}, "subject": "不想长大"}]}
{"text": "汪再兴，副教授，2008.05于兰州大学获博士学位，主要研究方向为新型器件模拟与新型器件模型", "spo_list": [{"predicate": "毕业院校", "object_type": {"@value": "学校"}, "subject_type": "人物", "object": {"@value": "兰州大学"}, "subject": "汪再兴"}]}
{"text": "《中国戏曲艺术通论》是2009年南京大学出版社出版的图书，作者是俞为民", "spo_list": [{"predicate": "作者", "object_type": {"@value": "人物"}, "subject_type": "图书作品", "object": {"@value": "俞为民"}, "subject": "中国戏曲艺术通论"}]}
{"text": "（注:邢台发电厂几经重组，1998年正式改制为河北兴泰发电有限责任公司，本文为行文简洁，统一采用历史称呼）", "spo_list": [{"predicate": "成立日期", "object_type": {"@value": "Date"}, "subject_type": "机构", "object": {"@value": "1998年"}, "subject": "河北兴泰发电有限责任公司"}]}
{"text": "《Dust My Shoulders Off》所表达的，是张靓颖想要分享给身边所有人的感觉，张靓颖希望这首歌可以让听众有继续前进的力量11", "spo_list": [{"predicate": "歌手", "object_type": {"@value": "人物"}, "subject_type": "歌曲", "object": {"@value": "张靓颖"}, "subject": "Dust My Shoulders Off"}]}
{"text": "唐 刘沧 《雨后游南门寺》诗：“半壁楼台秋月过，一川烟水夕阳平", "spo_list": [{"predicate": "作者", "object_type": {"@value": "人物"}, "subject_type": "图书作品", "object": {"@value": "刘沧"}, "subject": "雨后游南门寺"}]}
{"text": "进入票房华语片十强的，刘德华是拆弹专家和追龙上榜，刘德华凭借拆弹专家也再度提名金像奖影帝 余文乐表现尤其亮眼，春娇救志明3000万年度华语片冠军，一念无明第五名，凭借一念无明的优异表现，余文乐也首次提名金像奖影帝 当然去年华语片还是太弱，相对叶问3的6千多万，还有破纪录的寒战2，还是非常弱了", "spo_list": [{"predicate": "票房", "object_type": {"@value": "Number"}, "subject_type": "影视作品", "object": {"@value": "3000万"}, "subject": "春娇救志明"}]}
{"text": "曾参与TVB剧集《学警狙击》，但因为她与公司签了十年死约零收入，两年多前为回复自由身跟公司打官司，合约纠纷仍未完，欠下一笔庞大律师费，更被贴街招连累父母，结果江若琳离乡别井北上赚钱", "spo_list": [{"predicate": "出品公司", "object_type": {"@value": "企业"}, "subject_type": "影视作品", "object": {"@value": "TVB"}, "subject": "学警狙击"}]}
{"text": "2015年2月25日，由万合天宜、优酷联合出品的首部古装推理单元喜剧《名侦探狄仁杰》播出，在该剧中白客扮演狄仁杰的助手兼好友白元芳20", "spo_list": [{"predicate": "主演", "object_type": {"@value": "人物"}, "subject_type": "影视作品", "object": {"@value": "白客"}, "subject": "名侦探狄仁杰"}, {"predicate": "上映时间", "object_type": {"@value": "Date"}, "subject_type": "影视作品", "object": {"@value": "2015年2月25日"}, "subject": "名侦探狄仁杰"}, {"predicate": "饰演", "object_type": {"inWork": "影视作品", "@value": "人物"}, "subject_type": "娱乐人物", "object": {"inWork": "名侦探狄仁杰", "@value": "白元芳"}, "subject": "白客"}]}
{"text": "2013年4月6日，浙江奥康鞋业股份有限公司董事长、王振滔慈善基金会创始人王振滔来到哈尔滨工业大学（威海），为50名贫困学子送来25万元助学金，并与副校长曲世友和教务处、学生工作处负责人座谈", "spo_list": [{"predicate": "董事长", "object_type": {"@value": "人物"}, "subject_type": "企业", "object": {"@value": "王振滔"}, "subject": "浙江奥康鞋业股份有限公司"}]}
{"text": "深交所决定对金洲慈航及公司董事长朱要文、财务总监杨彪、时任董事兼总经理何玉水给予公开谴责的处分", "spo_list": [{"predicate": "董事长", "object_type": {"@value": "人物"}, "subject_type": "企业", "object": {"@value": "朱要文"}, "subject": "金洲慈航"}]}
{"text": "[cp]#东方卫视我们在行动# 终于选定了手工挂面作为刘卓村的扶贫产品，公益大使@SMG陈蓉 @行者孙冕 @冯仑风马牛 #绘画大师蔡小枫# @凌潇肃先生 开始为了订货会的举办忙碌起来，凌潇肃更是为了及时印刷产品包装冒雪四处奔走 然而因为时间太紧，印刷却遭遇难题", "spo_list": [{"predicate": "嘉宾", "object_type": {"@value": "人物"}, "subject_type": "电视综艺", "object": {"@value": "凌潇肃"}, "subject": "我们在行动"}]}
{"text": "潍坊凯力石油化工机械有限公司于2001年05月24日在寿光市市场监督管理局登记成立", "spo_list": [{"predicate": "成立日期", "object_type": {"@value": "Date"}, "subject_type": "机构", "object": {"@value": "2001年05月24日"}, "subject": "潍坊凯力石油化工机械有限公司"}]}
{"text": "《左眼微笑右眼悲伤》是在17k小说网上连载的一部都市生活小说，作者是熊熊烈火", "spo_list": [{"predicate": "作者", "object_type": {"@value": "人物"}, "subject_type": "图书作品", "object": {"@value": "熊熊烈火"}, "subject": "左眼微笑右眼悲伤"}]}
{"text": "《死了七次的男人》是由（日）西泽保彦编写，新星出版社出版的一本书籍", "spo_list": [{"predicate": "作者", "object_type": {"@value": "人物"}, "subject_type": "图书作品", "object": {"@value": "西泽保彦"}, "subject": "死了七次的男人"}]}
{"text": "6、2016年，温燕霞编剧的电影《青春很牛》13", "spo_list": [{"predicate": "编剧", "object_type": {"@value": "人物"}, "subject_type": "影视作品", "object": {"@value": "温燕霞"}, "subject": "青春很牛"}]}
{"text": "潘贤良，毕业于内蒙古新闻专修学院新闻专业，现任内蒙古乌拉特前旗巴音花镇供销社分社经理", "spo_list": [{"predicate": "毕业院校", "object_type": {"@value": "学校"}, "subject_type": "人物", "object": {"@value": "内蒙古新闻专修学院"}, "subject": "潘贤良"}]}
{"text": "姓名：沙特兰，英文名：Kevin Chatelain，生日：1994-02-16，场上位置：后腰，合同到期：2014-06-30，身高：181厘米，体重：公斤，惯用脚：右脚，出生地：奥塞尔（法国），国籍：法国", "spo_list": [{"predicate": "国籍", "object_type": {"@value": "国家"}, "subject_type": "人物", "object": {"@value": "法国"}, "subject": "沙特兰"}]}
{"text": "当天，三星电子大中华区总裁权桂贤、三星电子大中华区移动通讯部总裁严在勋、深圳市爱施德股份有限公司董事长黄文辉，深圳市爱施德股份有限公司副总裁杨治等人出席了该门店的开业典礼", "spo_list": [{"predicate": "董事长", "object_type": {"@value": "人物"}, "subject_type": "企业", "object": {"@value": "黄文辉"}, "subject": "深圳市爱施德股份有限公司"}]}
{"text": "2006年主演《士兵突击》引起空前的反响，2008年登上央视春晚舞台并且领唱了《农名工之歌》，这让王宝强一下子成为了家喻户晓的明星", "spo_list": [{"predicate": "主演", "object_type": {"@value": "人物"}, "subject_type": "影视作品", "object": {"@value": "王宝强"}, "subject": "士兵突击"}]}
{"text": "丰田公司早期以制造纺织机械为主，创始人丰田喜一郎1933 年在纺织机械制作所设立汽车部，从而开始了丰田汽车公司制造汽车的历史", "spo_list": [{"predicate": "成立日期", "object_type": {"@value": "Date"}, "subject_type": "机构", "object": {"@value": "1933"}, "subject": "丰田"}, {"predicate": "创始人", "object_type": {"@value": "人物"}, "subject_type": "企业", "object": {"@value": "丰田喜一郎"}, "subject": "丰田汽车公司"}]}
{"text": "● 76岁、51岁的何享健、何剑锋父子，财富1850亿元，位列大中华区第七位，全球第34位，比去年上升73位", "spo_list": [{"predicate": "父亲", "object_type": {"@value": "人物"}, "subject_type": "人物", "object": {"@value": "何享健"}, "subject": "何剑锋"}]}
{"text": "喜欢摇朋的朋友，千万不要误了每周六的浙江卫视播出的百事群音，里面有许多大牌明星黄贯中，罗志祥，蔡依林，五月天，崔健等等，别忘了支持聚点翻转，其中的一个乐手是我们大同的", "spo_list": [{"predicate": "嘉宾", "object_type": {"@value": "人物"}, "subject_type": "电视综艺", "object": {"@value": "黄贯中"}, "subject": "百事群音"}]}
{"text": "标题：我不是花满楼作者：yukicool级别：R，内含N多乱七八糟不靠谱，不着边的东西", "spo_list": [{"predicate": "作者", "object_type": {"@value": "人物"}, "subject_type": "图书作品", "object": {"@value": "yukicool"}, "subject": "我不是花满楼"}]}
{"text": "林依轮大儿子林子濠曾参加《变形记》，因智商高、情商高、教养好而圈粉无数", "spo_list": [{"predicate": "父亲", "object_type": {"@value": "人物"}, "subject_type": "人物", "object": {"@value": "林依轮"}, "subject": "林子濠"}]}
{"text": "罗天宇   2008年：香港先生选举：少年组冠军", "spo_list": [{"predicate": "获奖", "object_type": {"@value": "奖项"}, "subject_type": "娱乐人物", "object": {"@value": "香港先生"}, "subject": "罗天宇"}]}
{"text": "合肥致盛节能科技有限公司，成立于2014年，注册资本1230万元，坐落于在有“科技之城”之称的合肥市高新技术开发区，专业从事海绵城市建设、扬尘治理、绿色建筑研发生产制造企业，也是集研发、生产、设计、工程实施、运营管理于一体的高科技企业", "spo_list": [{"predicate": "成立日期", "object_type": {"@value": "Date"}, "subject_type": "机构", "object": {"@value": "2014年"}, "subject": "合肥致盛节能科技有限公司"}, {"predicate": "注册资本", "object_type": {"@value": "Number"}, "subject_type": "企业", "object": {"@value": "1230万元"}, "subject": "合肥致盛节能科技有限公司"}]}
{"text": "当地时间10月1日，乔治·克鲁尼娇妻艾莫·阿拉慕丁现身街头", "spo_list": [{"predicate": "丈夫", "object_type": {"@value": "人物"}, "subject_type": "人物", "object": {"@value": "乔治·克鲁尼"}, "subject": "艾莫·阿拉慕丁"}, {"predicate": "妻子", "object_type": {"@value": "人物"}, "subject_type": "人物", "object": {"@value": "艾莫·阿拉慕丁"}, "subject": "乔治·克鲁尼"}, {"predicate": "丈夫", "object_type": {"@value": "人物"}, "subject_type": "人物", "object": {"@value": "艾莫·阿拉慕丁"}, "subject": "乔治·克鲁尼娇"}, {"predicate": "妻子", "object_type": {"@value": "人物"}, "subject_type": "人物", "object": {"@value": "乔治·克鲁尼娇"}, "subject": "艾莫·阿拉慕丁"}]}
{"text": "此后，甘夫人跟随刘备去了荆州，并在公元207年，为刘备生下了长子刘禅", "spo_list": [{"predicate": "母亲", "object_type": {"@value": "人物"}, "subject_type": "人物", "object": {"@value": "甘夫人"}, "subject": "刘禅"}, {"predicate": "父亲", "object_type": {"@value": "人物"}, "subject_type": "人物", "object": {"@value": "刘备"}, "subject": "刘禅"}]}
{"text": "第二部：《古剑奇谭》是欢瑞世纪影视传媒股份有限公司、北京光线传媒股份有限公司等联合出品的古装仙侠剧，由梁胜权和黄俊文联合执导，杨幂、李易峰、郑爽、马天宇、乔振宇、钟欣潼等主演", "spo_list": [{"predicate": "主演", "object_type": {"@value": "人物"}, "subject_type": "影视作品", "object": {"@value": "杨幂"}, "subject": "古剑奇谭"}, {"predicate": "主演", "object_type": {"@value": "人物"}, "subject_type": "影视作品", "object": {"@value": "郑爽"}, "subject": "古剑奇谭"}, {"predicate": "主演", "object_type": {"@value": "人物"}, "subject_type": "影视作品", "object": {"@value": "乔振宇"}, "subject": "古剑奇谭"}, {"predicate": "主演", "object_type": {"@value": "人物"}, "subject_type": "影视作品", "object": {"@value": "李易峰"}, "subject": "古剑奇谭"}, {"predicate": "主演", "object_type": {"@value": "人物"}, "subject_type": "影视作品", "object": {"@value": "马天宇"}, "subject": "古剑奇谭"}, {"predicate": "导演", "object_type": {"@value": "人物"}, "subject_type": "影视作品", "object": {"@value": "梁胜权"}, "subject": "古剑奇谭"}, {"predicate": "主演", "object_type": {"@value": "人物"}, "subject_type": "影视作品", "object": {"@value": "钟欣潼"}, "subject": "古剑奇谭"}, {"predicate": "导演", "object_type": {"@value": "人物"}, "subject_type": "影视作品", "object": {"@value": "黄俊文"}, "subject": "古剑奇谭"}, {"predicate": "出品公司", "object_type": {"@value": "企业"}, "subject_type": "影视作品", "object": {"@value": "欢瑞世纪影视传媒股份有限公司"}, "subject": "古剑奇谭"}]}
{"text": "北周大象二年（580年），杨坚派上柱国韦孝宽率军攻讨起兵反抗的相州总管尉迟迥，大军与迥军隔沁水（今山西、河南境沁河）相持，高颎自请前往监军", "spo_list": [{"predicate": "朝代", "object_type": {"@value": "Text"}, "subject_type": "历史人物", "object": {"@value": "北周"}, "subject": "高颎"}]}
{"text": "张裕妃（1606—1623），顺天府涿州（今河北省涿州市）人，明熹宗朱由校的妃子", "spo_list": [{"predicate": "丈夫", "object_type": {"@value": "人物"}, "subject_type": "人物", "object": {"@value": "明熹宗"}, "subject": "张裕妃"}, {"predicate": "妻子", "object_type": {"@value": "人物"}, "subject_type": "人物", "object": {"@value": "张裕妃"}, "subject": "明熹宗"}]}
{"text": "多南生前曾与吉恩·凯利联合执导《雨中曲》、《锦城春色》、《甜姐儿》、《七对佳偶》等片", "spo_list": [{"predicate": "导演", "object_type": {"@value": "人物"}, "subject_type": "影视作品", "object": {"@value": "吉恩·凯利"}, "subject": "雨中曲"}, {"predicate": "导演", "object_type": {"@value": "人物"}, "subject_type": "影视作品", "object": {"@value": "吉恩·凯利"}, "subject": "七对佳偶"}, {"predicate": "导演", "object_type": {"@value": "人物"}, "subject_type": "影视作品", "object": {"@value": "吉恩·凯利"}, "subject": "甜姐儿"}]}
{"text": "01 路过爱情 电视剧《盛夏晚晴天》插曲 梁又琳", "spo_list": [{"predicate": "主题曲", "object_type": {"@value": "歌曲"}, "subject_type": "影视作品", "object": {"@value": "路过爱情"}, "subject": "盛夏晚晴天"}, {"predicate": "歌手", "object_type": {"@value": "人物"}, "subject_type": "歌曲", "object": {"@value": "梁又琳"}, "subject": "路过爱情"}]}
{"text": "择天记主题曲MV《星辰》燃情来袭", "spo_list": [{"predicate": "主题曲", "object_type": {"@value": "歌曲"}, "subject_type": "影视作品", "object": {"@value": "星辰"}, "subject": "择天记"}]}
{"text": "齐本守，字养真，号金辉，又号逍遥子，明代钱塘(今浙江省杭州市钱塘县)人", "spo_list": [{"predicate": "号", "object_type": {"@value": "Text"}, "subject_type": "历史人物", "object": {"@value": "金辉"}, "subject": "齐本守"}]}
{"text": "《网王之从开始到现在》是五十岚西夜创作的网络小说，发表于晋江文学网", "spo_list": [{"predicate": "作者", "object_type": {"@value": "人物"}, "subject_type": "图书作品", "object": {"@value": "五十岚西夜"}, "subject": "网王之从开始到现在"}]}
{"text": "《我就是时尚》是2013年中信出版社出版的图书，作者是弗雷德里克·维塞", "spo_list": [{"predicate": "作者", "object_type": {"@value": "人物"}, "subject_type": "图书作品", "object": {"@value": "弗雷德里克·维塞"}, "subject": "我就是时尚"}]}
{"text": "电影《远古守卫》首张海报发布暨挪威著名国际沙发品牌思特莱斯 “航海家”新品中国首发新闻发布会在北京举行 　　电影《远古守卫》由挪威埃克耐斯赞助，根据著名游戏《DOTA》改编，由著名影视人王凤麟担任监制、曾执导过《澳门往事》、《无界之地》的青年导演徐子牧执导 问及埃克耐斯亚为何赞助这部电影", "spo_list": [{"predicate": "导演", "object_type": {"@value": "人物"}, "subject_type": "影视作品", "object": {"@value": "徐子牧"}, "subject": "澳门往事"}, {"predicate": "导演", "object_type": {"@value": "人物"}, "subject_type": "影视作品", "object": {"@value": "徐子牧"}, "subject": "远古守卫"}, {"predicate": "导演", "object_type": {"@value": "人物"}, "subject_type": "影视作品", "object": {"@value": "徐子牧"}, "subject": "无界之地"}]}
{"text": "白灵，1961年10月10日生于四川省成都市， 父亲是白玉祥，中国人民解放军退伍的音乐教师3，而她的母亲陈彬彬则是一个舞蹈演员，后来是四川大学的文学教师", "spo_list": [{"predicate": "父亲", "object_type": {"@value": "人物"}, "subject_type": "人物", "object": {"@value": "白玉祥"}, "subject": "白灵"}, {"predicate": "母亲", "object_type": {"@value": "人物"}, "subject_type": "人物", "object": {"@value": "陈彬彬"}, "subject": "白灵"}]}
{"text": "《仁者无敌》是北京华亿联盟文化传媒投资有限公司出品的抗日剧，由陈健执导，石小克编剧，李幼斌、黑子、张光北、王全有等主演", "spo_list": [{"predicate": "主演", "object_type": {"@value": "人物"}, "subject_type": "影视作品", "object": {"@value": "黑子"}, "subject": "仁者无敌"}, {"predicate": "出品公司", "object_type": {"@value": "企业"}, "subject_type": "影视作品", "object": {"@value": "北京华亿联盟文化传媒投资有限公司"}, "subject": "仁者无敌"}, {"predicate": "导演", "object_type": {"@value": "人物"}, "subject_type": "影视作品", "object": {"@value": "陈健"}, "subject": "仁者无敌"}, {"predicate": "编剧", "object_type": {"@value": "人物"}, "subject_type": "影视作品", "object": {"@value": "石小克"}, "subject": "仁者无敌"}, {"predicate": "主演", "object_type": {"@value": "人物"}, "subject_type": "影视作品", "object": {"@value": "王全有"}, "subject": "仁者无敌"}, {"predicate": "主演", "object_type": {"@value": "人物"}, "subject_type": "影视作品", "object": {"@value": "李幼斌"}, "subject": "仁者无敌"}, {"predicate": "主演", "object_type": {"@value": "人物"}, "subject_type": "影视作品", "object": {"@value": "张光北"}, "subject": "仁者无敌"}]}
{"text": "J.D.Edwards公司是国际上著名的软件公司，它于1977年在美国科罗拉多州丹福市创立，到1995年为止已在世界各地拥有43个办事处及超过100个商业伙伴公司的跨国公司", "spo_list": [{"predicate": "总部地点", "object_type": {"@value": "地点"}, "subject_type": "企业", "object": {"@value": "科罗拉多州丹福市"}, "subject": "J.D.Edwards"}, {"predicate": "成立日期", "object_type": {"@value": "Date"}, "subject_type": "机构", "object": {"@value": "1977年"}, "subject": "J.D.Edwards"}]}
{"text": "逐渐失去消息的光谱资讯光谱资讯(T-time)成立于1992年，是中国台湾地区著名的游戏公司，曾经和智冠科技、大宇资讯位列区域前三大的游戏开发和发行公司", "spo_list": [{"predicate": "成立日期", "object_type": {"@value": "Date"}, "subject_type": "机构", "object": {"@value": "1992年"}, "subject": "光谱资讯"}, {"predicate": "成立日期", "object_type": {"@value": "Date"}, "subject_type": "机构", "object": {"@value": "1992年"}, "subject": "T-time"}]}
{"text": "笔者曾采访为梦妮坦国际美容养生会所提供全案服务的湖南君机大成实效企划公司负责人唐堂，据他介绍，梦妮坦的LOGO是根据「梦蝶」而来，整个标志就如同一只翩翩起舞的蝴蝶，为女性朋友完成“梦想美丽，蝶变人生”的这一愿望", "spo_list": [{"predicate": "董事长", "object_type": {"@value": "人物"}, "subject_type": "企业", "object": {"@value": "唐堂"}, "subject": "君机大成"}]}
{"text": "张连伟，中国高尔夫球员", "spo_list": [{"predicate": "国籍", "object_type": {"@value": "国家"}, "subject_type": "人物", "object": {"@value": "中国"}, "subject": "张连伟"}]}
{"text": "\"杨坤吧 羽泉吧 萧敬腾吧 范玮琪吧现在可以以各自吧的名义进行外交宣传各自喜欢的明星吧以及最美和声这个节目 \"Tobby信 的这个建议不错的", "spo_list": [{"predicate": "嘉宾", "object_type": {"@value": "人物"}, "subject_type": "电视综艺", "object": {"@value": "羽泉"}, "subject": "最美和声"}]}
{"text": "值得一提的是，此次是Rain和李东健在2003年的KBS电视剧《尚道上学去》后时隔15年的再次合作，令人格外期待", "spo_list": [{"predicate": "主演", "object_type": {"@value": "人物"}, "subject_type": "影视作品", "object": {"@value": "Rain"}, "subject": "尚道上学去"}, {"predicate": "主演", "object_type": {"@value": "人物"}, "subject_type": "影视作品", "object": {"@value": "李东健"}, "subject": "尚道上学去"}]}
{"text": "”晒育儿经林熙蕾和杨晨在微博上谈起了育儿经和自己对宝贝的感悟，林熙蕾在谈及孩子从出生就要面临各种环境的竞争话题时，希望自己的孩子不要过多的在乎这些", "spo_list": [{"predicate": "妻子", "object_type": {"@value": "人物"}, "subject_type": "人物", "object": {"@value": "林熙蕾"}, "subject": "杨晨"}, {"predicate": "丈夫", "object_type": {"@value": "人物"}, "subject_type": "人物", "object": {"@value": "杨晨"}, "subject": "林熙蕾"}]}
{"text": "女儿长女 乐平公主杨丽华，文献皇后所生，嫁北周宣帝宇文贇，女儿宇文娥英，外孙女李静训五女 兰陵公主杨阿五，初嫁仪同王奉孝，后嫁柳述襄国公主，下嫁河阳郡公李长雅广平公主，下嫁安德县公宇文静礼", "spo_list": [{"predicate": "父亲", "object_type": {"@value": "人物"}, "subject_type": "人物", "object": {"@value": "周宣帝"}, "subject": "宇文娥英"}, {"predicate": "母亲", "object_type": {"@value": "人物"}, "subject_type": "人物", "object": {"@value": "杨丽华"}, "subject": "宇文娥英"}, {"predicate": "丈夫", "object_type": {"@value": "人物"}, "subject_type": "人物", "object": {"@value": "宇文贇"}, "subject": "乐平公主"}, {"predicate": "妻子", "object_type": {"@value": "人物"}, "subject_type": "人物", "object": {"@value": "乐平公主"}, "subject": "宇文贇"}, {"predicate": "朝代", "object_type": {"@value": "Text"}, "subject_type": "历史人物", "object": {"@value": "北周"}, "subject": "宇文贇"}, {"predicate": "母亲", "object_type": {"@value": "人物"}, "subject_type": "人物", "object": {"@value": "文献皇后"}, "subject": "乐平公主"}, {"predicate": "丈夫", "object_type": {"@value": "人物"}, "subject_type": "人物", "object": {"@value": "宇文静礼"}, "subject": "广平公主"}, {"predicate": "妻子", "object_type": {"@value": "人物"}, "subject_type": "人物", "object": {"@value": "广平公主"}, "subject": "宇文静礼"}]}
{"text": "宋丹丹的第三次婚姻发生在97年的时候，在宋丹丹36岁生日的时候，她再一次闪婚，与赵玉吉只认识了28天，就结了婚", "spo_list": [{"predicate": "妻子", "object_type": {"@value": "人物"}, "subject_type": "人物", "object": {"@value": "宋丹丹"}, "subject": "赵玉吉"}, {"predicate": "丈夫", "object_type": {"@value": "人物"}, "subject_type": "人物", "object": {"@value": "赵玉吉"}, "subject": "宋丹丹"}]}
{"text": "《人生八卦》是2005年1月由当代世界出版社出版发行的图书，作者是王新军", "spo_list": [{"predicate": "作者", "object_type": {"@value": "人物"}, "subject_type": "图书作品", "object": {"@value": "王新军"}, "subject": "人生八卦"}]}
{"text": "《叮咚》（翻唱自丹麦歌手Tiggy的经典舞曲《Ring a Ling》）国民天后徐怀钰经典舞曲《叮咚》收录于徐怀钰第二张专辑《向前冲》，销量突破100万张，是华语乐坛一首传唱度，知名度极高的舞曲，一度爆红，《叮咚》发行于1998年，一直传唱至今·", "spo_list": [{"predicate": "歌手", "object_type": {"@value": "人物"}, "subject_type": "歌曲", "object": {"@value": "徐怀钰"}, "subject": "叮咚"}, {"predicate": "所属专辑", "object_type": {"@value": "音乐专辑"}, "subject_type": "歌曲", "object": {"@value": "向前冲"}, "subject": "叮咚"}]}
{"text": "2910月13日，与张国立、刘若英、王耀庆共同主演的家庭情感剧《半路父子》播出，童蕾饰演美丽又严厉的时尚女教师“冯佳慧”", "spo_list": [{"predicate": "导演", "object_type": {"@value": "人物"}, "subject_type": "影视作品", "object": {"@value": "张国立"}, "subject": "半路父子"}, {"predicate": "主演", "object_type": {"@value": "人物"}, "subject_type": "影视作品", "object": {"@value": "童蕾"}, "subject": "半路父子"}, {"predicate": "饰演", "object_type": {"inWork": "影视作品", "@value": "人物"}, "subject_type": "娱乐人物", "object": {"inWork": "半路父子", "@value": "冯佳慧"}, "subject": "童蕾"}]}
{"text": "在《高纬度战栗》中，孙锂华和李雪健、王志飞有很多对手戏", "spo_list": [{"predicate": "主演", "object_type": {"@value": "人物"}, "subject_type": "影视作品", "object": {"@value": "孙锂华"}, "subject": "高纬度战栗"}, {"predicate": "主演", "object_type": {"@value": "人物"}, "subject_type": "影视作品", "object": {"@value": "李雪健"}, "subject": "高纬度战栗"}, {"predicate": "主演", "object_type": {"@value": "人物"}, "subject_type": "影视作品", "object": {"@value": "王志飞"}, "subject": "高纬度战栗"}]}
{"text": "民国时的中国足球队的明星有“亚洲球王”李惠堂，还有著名歌星谭咏麟的父亲谭江柏，他们还曾参加了1936年的柏林奥运会", "spo_list": [{"predicate": "父亲", "object_type": {"@value": "人物"}, "subject_type": "人物", "object": {"@value": "谭江柏"}, "subject": "谭咏麟"}]}
{"text": "路华浓，归海百炼的妻子，归海一刀的母亲", "spo_list": [{"predicate": "丈夫", "object_type": {"@value": "人物"}, "subject_type": "人物", "object": {"@value": "归海百炼"}, "subject": "路华浓"}, {"predicate": "妻子", "object_type": {"@value": "人物"}, "subject_type": "人物", "object": {"@value": "路华浓"}, "subject": "归海百炼"}, {"predicate": "母亲", "object_type": {"@value": "人物"}, "subject_type": "人物", "object": {"@value": "路华浓"}, "subject": "归海一刀"}, {"predicate": "父亲", "object_type": {"@value": "人物"}, "subject_type": "人物", "object": {"@value": "归海百炼"}, "subject": "归海一刀"}]}
{"text": "徐易容先生于2009年11月创立美丽说", "spo_list": [{"predicate": "创始人", "object_type": {"@value": "人物"}, "subject_type": "企业", "object": {"@value": "徐易容"}, "subject": "美丽说"}, {"predicate": "成立日期", "object_type": {"@value": "Date"}, "subject_type": "机构", "object": {"@value": "2009年11月"}, "subject": "美丽说"}]}
{"text": "唐山四通汽车贸易有限公司于1994年12月27日在唐山市工商行政管理局登记成立", "spo_list": [{"predicate": "成立日期", "object_type": {"@value": "Date"}, "subject_type": "机构", "object": {"@value": "1994年12月27日"}, "subject": "唐山四通汽车贸易有限公司"}]}
{"text": "《倚天屠龙记》里的张无忌，其父张翠山是武当派创始人张三丰的得意弟子，其母殷素素是天鹰教主白眉鹰王殷天正的女儿，先天具备了黑白通吃的能力", "spo_list": [{"predicate": "母亲", "object_type": {"@value": "人物"}, "subject_type": "人物", "object": {"@value": "殷素素"}, "subject": "张无忌"}, {"predicate": "父亲", "object_type": {"@value": "人物"}, "subject_type": "人物", "object": {"@value": "张翠山"}, "subject": "张无忌"}, {"predicate": "父亲", "object_type": {"@value": "人物"}, "subject_type": "人物", "object": {"@value": "殷天正"}, "subject": "殷素素"}]}
{"text": "或许站在当家人、济川药业董事长曹龙祥的角度看，涉嫌虚假宣传不是其本意", "spo_list": [{"predicate": "董事长", "object_type": {"@value": "人物"}, "subject_type": "企业", "object": {"@value": "曹龙祥"}, "subject": "济川药业"}]}
{"text": "在演艺圈兜兜转转红不起来的黄轩，今年凭借着《推拿》、《黄金时代》还有电视剧《红高粱》中的发挥，一下“红了起来”", "spo_list": [{"predicate": "主演", "object_type": {"@value": "人物"}, "subject_type": "影视作品", "object": {"@value": "黄轩"}, "subject": "红高粱"}]}
{"text": "2008年，黄伟文写出《最佳损友》，在歌词里写道：被推着走，跟着生活流，来年陌生的是昨日最亲的某某", "spo_list": [{"predicate": "作词", "object_type": {"@value": "人物"}, "subject_type": "歌曲", "object": {"@value": "黄伟文"}, "subject": "最佳损友"}]}
{"text": "《论宗教大法官的传说》是2007年华夏出版社出版的图书，作者是罗赞诺夫", "spo_list": [{"predicate": "作者", "object_type": {"@value": "人物"}, "subject_type": "图书作品", "object": {"@value": "罗赞诺夫"}, "subject": "论宗教大法官的传说"}]}
{"text": "众所周知，陈松伶跟内地演员张铎结婚8年，两人曾在多年前在接受媒体采访时，公开的表态过，坚持丁克家庭不要孩子", "spo_list": [{"predicate": "丈夫", "object_type": {"@value": "人物"}, "subject_type": "人物", "object": {"@value": "张铎"}, "subject": "陈松伶"}, {"predicate": "妻子", "object_type": {"@value": "人物"}, "subject_type": "人物", "object": {"@value": "陈松伶"}, "subject": "张铎"}]}
{"text": "《初见水晶湖》是由厦门卫视本土打造的32集青春偶像剧，于2012年5月24日起每晚9:30在厦门卫视播出", "spo_list": [{"predicate": "上映时间", "object_type": {"@value": "Date"}, "subject_type": "影视作品", "object": {"@value": "2012年5月24日"}, "subject": "初见水晶湖"}]}
{"text": "《我不要黑道男友》是一本连载于17k小说网上的小说，作者是艾柔", "spo_list": [{"predicate": "作者", "object_type": {"@value": "人物"}, "subject_type": "图书作品", "object": {"@value": "艾柔"}, "subject": "我不要黑道男友"}]}
{"text": "2017年12月中旬，徽商银行发生人事变动：董事长李宏鸣辞职，行长吴学民升任董事长", "spo_list": [{"predicate": "董事长", "object_type": {"@value": "人物"}, "subject_type": "企业", "object": {"@value": "吴学民"}, "subject": "徽商银行"}]}
{"text": "兵希中学坐落于昆山经济技术开发区的东部，学校占地面积60多亩，教职员工55人，学生615人", "spo_list": [{"predicate": "占地面积", "object_type": {"@value": "Number"}, "subject_type": "机构", "object": {"@value": "60多亩"}, "subject": "兵希中学"}]}
{"text": "影视剧中最美的4位女特工，唐嫣美艳，赵丽颖热血，只有她最难忘唐嫣，在电视剧《X女特工》中的特工扮相，霸气十足，唐嫣对角色的性格拿捏的很棒", "spo_list": [{"predicate": "主演", "object_type": {"@value": "人物"}, "subject_type": "影视作品", "object": {"@value": "唐嫣"}, "subject": "X女特工"}]}
{"text": "《僵尸世界大战2》卡司阵容目前仅确定皮特回归，继续扮演男主角盖瑞·雷恩，至于其他角色是否回归仍未确定 第一部《僵尸世界大战》在2013年夏天上映，当时该片在全球总票房为5.4亿美元", "spo_list": [{"predicate": "票房", "object_type": {"@value": "Number"}, "subject_type": "影视作品", "object": {"@value": "5.4亿美元"}, "subject": "僵尸世界大战2"}]}
{"text": "近来，张嘉译的作品也是出来了好几部，最好看的还是《急诊科医生》，《急诊科医生》是由郑晓龙、刘雪松执导，张嘉译、王珞丹、江珊领衔主演的都市医疗题材剧", "spo_list": [{"predicate": "主演", "object_type": {"@value": "人物"}, "subject_type": "影视作品", "object": {"@value": "王珞丹"}, "subject": "急诊科医生"}, {"predicate": "主演", "object_type": {"@value": "人物"}, "subject_type": "影视作品", "object": {"@value": "江珊"}, "subject": "急诊科医生"}, {"predicate": "导演", "object_type": {"@value": "人物"}, "subject_type": "影视作品", "object": {"@value": "郑晓龙"}, "subject": "急诊科医生"}, {"predicate": "主演", "object_type": {"@value": "人物"}, "subject_type": "影视作品", "object": {"@value": "张嘉译"}, "subject": "急诊科医生"}, {"predicate": "导演", "object_type": {"@value": "人物"}, "subject_type": "影视作品", "object": {"@value": "刘雪松"}, "subject": "急诊科医生"}]}
{"text": "校友代表、兰大物理系84级校友、纳思达股份有限公司董事长汪东颖深情剖白：“没有兰大就没有我的今天，感谢母校叫我回家", "spo_list": [{"predicate": "董事长", "object_type": {"@value": "人物"}, "subject_type": "企业", "object": {"@value": "汪东颖"}, "subject": "纳思达股份有限公司"}]}
{"text": "袁晓艳1，中国足球运动员张稀哲妻子", "spo_list": [{"predicate": "丈夫", "object_type": {"@value": "人物"}, "subject_type": "人物", "object": {"@value": "张稀哲"}, "subject": "袁晓艳"}, {"predicate": "妻子", "object_type": {"@value": "人物"}, "subject_type": "人物", "object": {"@value": "袁晓艳"}, "subject": "张稀哲"}]}
{"text": "其实，娱乐圈中星二代不走明星之路的有很多，比如濮存昕的女儿濮方，陈道明的女儿陈格，还有赵雅芝大儿子黄光宏", "spo_list": [{"predicate": "父亲", "object_type": {"@value": "人物"}, "subject_type": "人物", "object": {"@value": "陈道明"}, "subject": "陈格"}, {"predicate": "母亲", "object_type": {"@value": "人物"}, "subject_type": "人物", "object": {"@value": "赵雅芝"}, "subject": "黄光宏"}]}
{"text": "后来，感觉薛之谦慢慢的淡出了我们的视野，而这几年看到他是从综艺节目里看到的，跟之前相比，感觉他变了一个人，成了一个跟大张伟一样的神经质的人，说话、动作都特别搞笑，不像之前唱《认真的雪》时那么的感性和较真，不过他的唱功还是非常值得肯定的，这几年他出的专辑，很多首歌都成了我们去KTV必唱的歌曲，证明他对唱歌是认真的，我也非常喜欢他这几首歌，希望他能够出更多好听的歌曲", "spo_list": [{"predicate": "歌手", "object_type": {"@value": "人物"}, "subject_type": "歌曲", "object": {"@value": "薛之谦"}, "subject": "认真的雪"}]}
{"text": "许光原名原名许大安，是许世友与结发妻子朱锡明所生", "spo_list": [{"predicate": "父亲", "object_type": {"@value": "人物"}, "subject_type": "人物", "object": {"@value": "许世友"}, "subject": "许光"}, {"predicate": "母亲", "object_type": {"@value": "人物"}, "subject_type": "人物", "object": {"@value": "朱锡明"}, "subject": "许光"}]}
{"text": "《宫泽贤治的餐桌》是2017年WOWOW电视台制作播出的电视连续剧，由御法川修执导，铃木亮平主演，于 2017年6月17日首播", "spo_list": [{"predicate": "出品公司", "object_type": {"@value": "企业"}, "subject_type": "影视作品", "object": {"@value": "WOWOW电视台"}, "subject": "宫泽贤治的餐桌"}, {"predicate": "主演", "object_type": {"@value": "人物"}, "subject_type": "影视作品", "object": {"@value": "铃木亮平"}, "subject": "宫泽贤治的餐桌"}, {"predicate": "导演", "object_type": {"@value": "人物"}, "subject_type": "影视作品", "object": {"@value": "御法川修"}, "subject": "宫泽贤治的餐桌"}, {"predicate": "上映时间", "object_type": {"@value": "Date"}, "subject_type": "影视作品", "object": {"@value": "2017年6月17日"}, "subject": "宫泽贤治的餐桌"}]}
{"text": "1994年，张文中在北京创立物美商城(后重组称为“物美投资”)，并开设了第一家超市", "spo_list": [{"predicate": "成立日期", "object_type": {"@value": "Date"}, "subject_type": "机构", "object": {"@value": "1994年"}, "subject": "物美"}]}
{"text": "8. 办不到      词 阿弟仔adia/MC40 曲 阿弟仔adia 张靓颖首度跨海与大嘴巴（去他们的博客看看）合作，流行嘻哈开创音乐新方向", "spo_list": [{"predicate": "作曲", "object_type": {"@value": "人物"}, "subject_type": "歌曲", "object": {"@value": "阿弟仔"}, "subject": "办不到"}, {"predicate": "作词", "object_type": {"@value": "人物"}, "subject_type": "歌曲", "object": {"@value": "阿弟仔"}, "subject": "办不到"}, {"predicate": "作词", "object_type": {"@value": "人物"}, "subject_type": "歌曲", "object": {"@value": "MC40"}, "subject": "办不到"}]}
{"text": "关于品牌：海亮地产是海亮集团旗下城市运营商，自2003年初正式进入房地产行业，总部设于上海，凭借雄厚的开发实力及持续增长的经营业绩，海亮地产荣登“2015中国房地产开发企业50强”第32位，同时位列“2015中国房地产开发企业发展潜力10强”第2位", "spo_list": [{"predicate": "成立日期", "object_type": {"@value": "Date"}, "subject_type": "机构", "object": {"@value": "2003年"}, "subject": "海亮地产"}, {"predicate": "总部地点", "object_type": {"@value": "地点"}, "subject_type": "企业", "object": {"@value": "上海"}, "subject": "海亮地产"}]}
{"text": "八下人教版-欧阳修《醉翁亭记》", "spo_list": [{"predicate": "作者", "object_type": {"@value": "人物"}, "subject_type": "图书作品", "object": {"@value": "欧阳修"}, "subject": "醉翁亭记"}]}
{"text": "2005年 《爱一次就足够》 第一首单曲 2007年 《爱你》 第二首单曲 2007年 《北鼻与底儿》 与张含韵合唱 2010年 《奔向你》 《新还珠格格》主题曲 2010年 《起航》 与李晟合唱，《新还珠格格》插曲 2010年 《沧桑的浪漫》 与李晟合唱，《新还珠格格》插曲", "spo_list": [{"predicate": "主题曲", "object_type": {"@value": "歌曲"}, "subject_type": "影视作品", "object": {"@value": "奔向你"}, "subject": "新还珠格格"}, {"predicate": "歌手", "object_type": {"@value": "人物"}, "subject_type": "歌曲", "object": {"@value": "李晟"}, "subject": "起航"}, {"predicate": "歌手", "object_type": {"@value": "人物"}, "subject_type": "歌曲", "object": {"@value": "张含韵"}, "subject": "沧桑的浪漫"}, {"predicate": "歌手", "object_type": {"@value": "人物"}, "subject_type": "歌曲", "object": {"@value": "张含韵"}, "subject": "起航"}, {"predicate": "歌手", "object_type": {"@value": "人物"}, "subject_type": "歌曲", "object": {"@value": "李晟"}, "subject": "沧桑的浪漫"}]}
{"text": "仙华山位于浦江县城北2公里处，主峰少女峰，海拔720.8米，相传因轩辕少女元修在此修真得道升天而得名", "spo_list": [{"predicate": "海拔", "object_type": {"@value": "Number"}, "subject_type": "地点", "object": {"@value": "720.8米"}, "subject": "仙华山"}]}
{"text": "企业简介北京飞人科贸有限公司，成立于1990年，是国家质量技术监督局，国家安全生产监督管理总局许可的特种劳动防护用品定点生产企业", "spo_list": [{"predicate": "成立日期", "object_type": {"@value": "Date"}, "subject_type": "机构", "object": {"@value": "1990年"}, "subject": "北京飞人科贸有限公司"}]}
{"text": "《夏幻》是起点中文网连载的言情小说，作者是张若里", "spo_list": [{"predicate": "作者", "object_type": {"@value": "人物"}, "subject_type": "图书作品", "object": {"@value": "张若里"}, "subject": "夏幻"}]}
{"text": "文松拍马屁给海一天写横批，最后来一句一路走好，海一天一听愣了 跨界喜剧王 第三季海一天当经历，文松溜须拿扫把来，问他干什么，文松：给你采耳", "spo_list": [{"predicate": "主演", "object_type": {"@value": "人物"}, "subject_type": "影视作品", "object": {"@value": "文松"}, "subject": "跨界喜剧王 第三季"}]}
{"text": "《汽车概论》是2010年机械工业出版社出版的图书，作者是陈文华", "spo_list": [{"predicate": "作者", "object_type": {"@value": "人物"}, "subject_type": "图书作品", "object": {"@value": "陈文华"}, "subject": "汽车概论"}]}
{"text": "1947年，孙多慈在上海举办展览，1949年随许绍棣迁居台湾，1951年在台北、香港举办个展", "spo_list": [{"predicate": "妻子", "object_type": {"@value": "人物"}, "subject_type": "人物", "object": {"@value": "孙多慈"}, "subject": "许绍棣"}, {"predicate": "丈夫", "object_type": {"@value": "人物"}, "subject_type": "人物", "object": {"@value": "许绍棣"}, "subject": "孙多慈"}]}
{"text": "万历四十七年（1619年），余象斗将《南游记》《北游记》以及吴元泰的《东游记》、署名杨致和的《西游记》合刊为《四游记》", "spo_list": [{"predicate": "作者", "object_type": {"@value": "人物"}, "subject_type": "图书作品", "object": {"@value": "吴元泰"}, "subject": "四游记"}, {"predicate": "作者", "object_type": {"@value": "人物"}, "subject_type": "图书作品", "object": {"@value": "余象斗"}, "subject": "四游记"}, {"predicate": "作者", "object_type": {"@value": "人物"}, "subject_type": "图书作品", "object": {"@value": "吴元泰"}, "subject": "东游记"}]}
{"text": "小珍和阿B相爱，并且接受了阿B的求婚", "spo_list": [{"predicate": "丈夫", "object_type": {"@value": "人物"}, "subject_type": "人物", "object": {"@value": "阿B"}, "subject": "小珍"}, {"predicate": "妻子", "object_type": {"@value": "人物"}, "subject_type": "人物", "object": {"@value": "小珍"}, "subject": "阿B"}]}
{"text": "演职员表导演：虞志敏  编剧：柯岩、楚雪、王有盛、曲克基  摄像：王天麟  美术：夏南、崔可涛  主要演员：李媛媛、杨鸣健、李国梁、甘英飒、郑坤明、杨玲主题曲低低地飞，低低地飞，  你这红蜻蜓，  你丢失了什么，  飞得这样低，  飞得这样低", "spo_list": [{"predicate": "主演", "object_type": {"@value": "人物"}, "subject_type": "影视作品", "object": {"@value": "李媛媛"}, "subject": "红蜻蜓"}, {"predicate": "编剧", "object_type": {"@value": "人物"}, "subject_type": "影视作品", "object": {"@value": "曲克基"}, "subject": "红蜻蜓"}, {"predicate": "主演", "object_type": {"@value": "人物"}, "subject_type": "影视作品", "object": {"@value": "杨玲"}, "subject": "红蜻蜓"}, {"predicate": "编剧", "object_type": {"@value": "人物"}, "subject_type": "影视作品", "object": {"@value": "柯岩"}, "subject": "红蜻蜓"}, {"predicate": "主演", "object_type": {"@value": "人物"}, "subject_type": "影视作品", "object": {"@value": "郑坤明"}, "subject": "红蜻蜓"}, {"predicate": "主演", "object_type": {"@value": "人物"}, "subject_type": "影视作品", "object": {"@value": "甘英飒"}, "subject": "红蜻蜓"}, {"predicate": "主演", "object_type": {"@value": "人物"}, "subject_type": "影视作品", "object": {"@value": "杨鸣健"}, "subject": "红蜻蜓"}, {"predicate": "主演", "object_type": {"@value": "人物"}, "subject_type": "影视作品", "object": {"@value": "李国梁"}, "subject": "红蜻蜓"}]}
{"text": "《神奇的孩子》是湖南卫视制作并播出的儿童智趣才艺脱口秀节目，节目由谢娜主持，主要嘉宾是沈凌、杨迪、徐浩", "spo_list": [{"predicate": "嘉宾", "object_type": {"@value": "人物"}, "subject_type": "电视综艺", "object": {"@value": "沈凌"}, "subject": "神奇的孩子"}, {"predicate": "嘉宾", "object_type": {"@value": "人物"}, "subject_type": "电视综艺", "object": {"@value": "徐浩"}, "subject": "神奇的孩子"}, {"predicate": "嘉宾", "object_type": {"@value": "人物"}, "subject_type": "电视综艺", "object": {"@value": "杨迪"}, "subject": "神奇的孩子"}, {"predicate": "主持人", "object_type": {"@value": "人物"}, "subject_type": "电视综艺", "object": {"@value": "谢娜"}, "subject": "神奇的孩子"}]}
{"text": "【2002】胡俊峰、穗志方、俞士汶．信息科学与技术领域中的术语分类研究，The 5th East Asia Forum of Termiminology Proceedings，中国海口，2002年12月，p191-197", "spo_list": [{"predicate": "国籍", "object_type": {"@value": "国家"}, "subject_type": "人物", "object": {"@value": "中国"}, "subject": "胡俊峰"}]}
{"text": "陈洪渊曾先后获得国家自然科学二等奖（2007）和三等奖（1982）各1项，教育部自然科学一等奖（2001，2006）2项，全国科学大会奖（1978）1项，何梁何利科技进步奖（2006）1项，中国侨联科技进步奖（2002）1项，以及其他多项省部级奖励", "spo_list": [{"predicate": "国籍", "object_type": {"@value": "国家"}, "subject_type": "人物", "object": {"@value": "中国"}, "subject": "陈洪渊"}]}
{"text": "《斗鱼》是歌手齐秦演唱的歌曲，收藏于专辑《流浪思乡》发行于1988年", "spo_list": [{"predicate": "歌手", "object_type": {"@value": "人物"}, "subject_type": "歌曲", "object": {"@value": "齐秦"}, "subject": "斗鱼"}]}
{"text": "98]김동률-기억의 습작 金东律 《记忆的习作》-《建筑学概论》主题曲  [00:42", "spo_list": [{"predicate": "歌手", "object_type": {"@value": "人物"}, "subject_type": "歌曲", "object": {"@value": "金东律"}, "subject": "记忆的习作"}]}
{"text": "说真的，黄怡晴真的配的很好 小七、黄蓉、高月、雪见、…各种美好 配谁像谁的", "spo_list": [{"predicate": "配音", "object_type": {"@value": "人物"}, "subject_type": "娱乐人物", "object": {"@value": "小七"}, "subject": "黄怡晴"}, {"predicate": "配音", "object_type": {"@value": "人物"}, "subject_type": "娱乐人物", "object": {"@value": "黄蓉"}, "subject": "黄怡晴"}]}
{"text": "优品财富管理有限公司于2015年01月07日在深圳市市场监督管理局登记成立", "spo_list": [{"predicate": "成立日期", "object_type": {"@value": "Date"}, "subject_type": "机构", "object": {"@value": "2015年01月07日"}, "subject": "优品财富管理有限公司"}]}
{"text": "中国铁路设计集团有限公司中国铁路设计集团有限公司（中文简称：中国铁设，英文简称：CRDC）成立于1953年，总部设在天津市，是中国铁路总公司唯一直属管理的国家综合甲级勘察设计企业集团，前身为铁道第三勘察设计院集团有限公司（简称：铁三院）", "spo_list": [{"predicate": "成立日期", "object_type": {"@value": "Date"}, "subject_type": "机构", "object": {"@value": "1953年"}, "subject": "铁道第三勘察设计院"}, {"predicate": "成立日期", "object_type": {"@value": "Date"}, "subject_type": "机构", "object": {"@value": "1953年"}, "subject": "中国铁路设计集团有限公司中国铁路设计集团有限公司"}, {"predicate": "总部地点", "object_type": {"@value": "地点"}, "subject_type": "企业", "object": {"@value": "天津市"}, "subject": "中国铁路设计集团有限公司中国铁路设计集团有限公司"}, {"predicate": "简称", "object_type": {"@value": "Text"}, "subject_type": "机构", "object": {"@value": "中国铁设"}, "subject": "中国铁路设计集团有限公司中国铁路设计集团有限公司"}]}
{"text": "歌词：からくり卍ばーすと 杀戮人偶卍爆发作词：ひとしずくP 作曲：ひとしずくP 编曲：やま△ 呗：镜音リンAppend·镜音レンAppend眠らない街の真ん中で 立ち止まってさ在不眠之街的正中央 我停下脚步抑えられない此の冲动", "spo_list": [{"predicate": "作曲", "object_type": {"@value": "人物"}, "subject_type": "歌曲", "object": {"@value": "ひとしずくP"}, "subject": "杀戮人偶卍爆发"}, {"predicate": "作词", "object_type": {"@value": "人物"}, "subject_type": "歌曲", "object": {"@value": "ひとしずくP"}, "subject": "杀戮人偶卍爆发"}]}
{"text": "我还在爱着你的样子3歌曲鉴赏《那些爱过的事》除了娓娓道来传达给粉丝的情感，在音乐形式上也是做了许多未尝试过的，有过去光良较少尝试的带有一点雷鬼味道的摇滚、民谣摇滚与英摇抒情曲风", "spo_list": [{"predicate": "作曲", "object_type": {"@value": "人物"}, "subject_type": "歌曲", "object": {"@value": "光良"}, "subject": "那些爱过的事"}]}
{"text": "历史上的今天发生了什么1994年1月，斯坦福大学的两位研究生大卫·费罗和杨致远创建了一个名为“杰瑞的网络指南”的网站", "spo_list": [{"predicate": "毕业院校", "object_type": {"@value": "学校"}, "subject_type": "人物", "object": {"@value": "斯坦福大学"}, "subject": "杨致远"}]}
{"text": "031992年，旺旺在台湾市场已是一家独大，蔡衍明决定进军大陆市场", "spo_list": [{"predicate": "董事长", "object_type": {"@value": "人物"}, "subject_type": "企业", "object": {"@value": "蔡衍明"}, "subject": "旺旺"}]}
{"text": "《回到起点》是董贞的音乐作品，胡桃夹子作曲，收录在《返璞归贞》专辑中", "spo_list": [{"predicate": "所属专辑", "object_type": {"@value": "音乐专辑"}, "subject_type": "歌曲", "object": {"@value": "返璞归贞"}, "subject": "回到起点"}, {"predicate": "歌手", "object_type": {"@value": "人物"}, "subject_type": "歌曲", "object": {"@value": "董贞"}, "subject": "回到起点"}]}
{"text": "苏州一光仪器有限公司(原名苏州第一光学仪器厂)成立于1958年，比现在市面上知名的测绘仪器厂家：南方测绘，广州中海达卫星导航技术股份有限公司，上海华测导航技术股份有限公司的成立时间都要早的多，但其公司的测绘仪器在市面上的知名度不是特别高，受众范围也比较小，网络上关于苏州一光仪器操作介绍较少，使用的人也不知道怎么操作", "spo_list": [{"predicate": "成立日期", "object_type": {"@value": "Date"}, "subject_type": "机构", "object": {"@value": "1958年"}, "subject": "苏州一光仪器有限公司"}]}
{"text": "5 ，该成果荣获保定市社科联优秀成果一等奖   、《胡秉义管理思想》，黄鹏章参编，国家社会科学重点研究课题，中国经济出版社， 1994", "spo_list": [{"predicate": "国籍", "object_type": {"@value": "国家"}, "subject_type": "人物", "object": {"@value": "中国"}, "subject": "黄鹏章"}]}
{"text": "蒋中正与毛福梅分居后，在1911年迎娶姚冶诚为妾，姚冶诚原是一个妓女，和蒋同居，但蒋家没有承认，婚后也没有生育子女，但若干年后收养了蒋介石在日本所生的儿子蒋纬国 姚后来随蒋纬国到台湾养老", "spo_list": [{"predicate": "丈夫", "object_type": {"@value": "人物"}, "subject_type": "人物", "object": {"@value": "蒋中正"}, "subject": "毛福梅"}, {"predicate": "妻子", "object_type": {"@value": "人物"}, "subject_type": "人物", "object": {"@value": "毛福梅"}, "subject": "蒋中正"}, {"predicate": "父亲", "object_type": {"@value": "人物"}, "subject_type": "人物", "object": {"@value": "蒋中正"}, "subject": "蒋纬国"}, {"predicate": "父亲", "object_type": {"@value": "人物"}, "subject_type": "人物", "object": {"@value": "蒋介石"}, "subject": "蒋纬国"}]}
{"text": "有一个很著名的例子：英国威廉王子一直佩戴一款售价28800元的欧米茄海马腕表，10多年没变，以他的身家，并不是买不起更好的手表，但是这只欧米茄手表是他的亡母戴安娜王妃所赠的", "spo_list": [{"predicate": "母亲", "object_type": {"@value": "人物"}, "subject_type": "人物", "object": {"@value": "戴安娜王妃"}, "subject": "威廉王子"}, {"predicate": "国籍", "object_type": {"@value": "国家"}, "subject_type": "人物", "object": {"@value": "英国"}, "subject": "戴安娜王妃"}]}
{"text": "袁姗姗于2016年凭借《所以，和黑粉结婚了》荣获第12届中美电影节最佳人气演员奖", "spo_list": [{"predicate": "获奖", "object_type": {"onDate": "Date", "@value": "奖项", "period": "Number"}, "subject_type": "娱乐人物", "object": {"onDate": "2016年", "@value": "中美电影节最佳人气演员奖", "period": "12"}, "subject": "袁姗姗"}]}
{"text": "香港歌坛天后梅艳芳曾经在《似是故人来》里唱道：“但凡未得到，但凡是过去，总是最登对”，将这歌词用来形容陈奕迅和杨千嬅正是恰如其分", "spo_list": [{"predicate": "歌手", "object_type": {"@value": "人物"}, "subject_type": "歌曲", "object": {"@value": "梅艳芳"}, "subject": "似是故人来"}]}
{"text": "陈慧娴：为情为爱曲：李正帆/姚若辉词：简宁编：卢东尼人生的恋爱是多变聚了又分开只有恨怨缘缘份份聚散", "spo_list": [{"predicate": "作词", "object_type": {"@value": "人物"}, "subject_type": "歌曲", "object": {"@value": "简宁"}, "subject": "为情为爱"}, {"predicate": "作曲", "object_type": {"@value": "人物"}, "subject_type": "歌曲", "object": {"@value": "李正帆"}, "subject": "为情为爱"}]}
{"text": "[音乐]容祖儿 - 我的骄傲", "spo_list": [{"predicate": "歌手", "object_type": {"@value": "人物"}, "subject_type": "歌曲", "object": {"@value": "容祖儿"}, "subject": "我的骄傲"}]}
{"text": "（张红）民声供稿平台 发据了解，武汉欧亚达家居集团有限公司创建于1992年，是一家以家居商品流通业为主体、多元化、跨行业的大型企业集团，经营领域涉及家具制造、连锁商场管理、企业并购、房地产开发、古玩市场等", "spo_list": [{"predicate": "成立日期", "object_type": {"@value": "Date"}, "subject_type": "机构", "object": {"@value": "1992年"}, "subject": "武汉欧亚达家居集团有限公司"}]}
{"text": "基本介绍内容简介《梁实秋作品集:人间有味是清欢》编辑推荐：不管是《雅舍》、《孩子》、《衣裳》、《旅行》或《梦》每一篇都能够感受到大师的文采，篇幅虽不长，却总是蕴含着丰富的哲理", "spo_list": [{"predicate": "作者", "object_type": {"@value": "人物"}, "subject_type": "图书作品", "object": {"@value": "梁实秋"}, "subject": "人间有味是清欢"}]}
{"text": "“贵霜史研究的意义不仅在贵霜史本身，更在贵霜史之外”（ 《贵霜史研究》 余太山 著   商务印书馆）大月氏（读dà ròu zhī）人灭亡了巴克特里亚王国之后，分封了五个翕侯来统治当地，不久之后，五翕侯中的贵霜翕侯就吞并了其他四个翕侯，建立起了贵霜国", "spo_list": [{"predicate": "作者", "object_type": {"@value": "人物"}, "subject_type": "图书作品", "object": {"@value": "余太山"}, "subject": "贵霜史研究"}]}
{"text": "作为一个80后电影团队的领导者，导演徐捷表示团队在一起时间久配合已十分默契，与前两部电影不同，这部喜剧电影《瞄准诱惑》在诠释电影剧本呈现喜剧效果的基础上，更多地从电影光影、镜头的角度挖掘角色魅力，33剧本台词和画面构图相辅相成一起达到最佳喜剧效果", "spo_list": [{"predicate": "导演", "object_type": {"@value": "人物"}, "subject_type": "影视作品", "object": {"@value": "徐捷"}, "subject": "瞄准诱惑"}]}
{"text": "金洲慈航董事长朱要文、财务总监杨彪、时任董事兼总经理何玉水未能恪尽职守、履行诚信勤勉义务，违反了本所《股票上市规则（2018年11月修订）》第1.4条、第3.1.5条的规定，对金洲慈航上述违规行为负有重要责任", "spo_list": [{"predicate": "董事长", "object_type": {"@value": "人物"}, "subject_type": "企业", "object": {"@value": "朱要文"}, "subject": "金洲慈航"}]}
{"text": "由电影制片人陆芦苇担任监制，新锐导演秦咸阳执导的电影类型短片《园是故人来》在个园北门开机", "spo_list": [{"predicate": "导演", "object_type": {"@value": "人物"}, "subject_type": "影视作品", "object": {"@value": "秦咸阳"}, "subject": "园是故人来"}, {"predicate": "制片人", "object_type": {"@value": "人物"}, "subject_type": "影视作品", "object": {"@value": "陆芦苇"}, "subject": "园是故人来"}]}
{"text": "气候通江县亚热带季风气候", "spo_list": [{"predicate": "气候", "object_type": {"@value": "气候"}, "subject_type": "行政区", "object": {"@value": "亚热带季风气候"}, "subject": "通江县"}]}
{"text": "若说金庸最巅峰又最颠覆的一本武侠小说是《鹿鼎记》，那么我觉得《欢乐英雄》也代表古龙一种新的创作境界", "spo_list": [{"predicate": "编剧", "object_type": {"@value": "人物"}, "subject_type": "影视作品", "object": {"@value": "金庸"}, "subject": "鹿鼎记"}, {"predicate": "作者", "object_type": {"@value": "人物"}, "subject_type": "图书作品", "object": {"@value": "古龙"}, "subject": "欢乐英雄"}]}
{"text": "《知日·妖怪》作者：苏静 等编著 ，本书由中信出版社于2013年1月出版", "spo_list": [{"predicate": "作者", "object_type": {"@value": "人物"}, "subject_type": "图书作品", "object": {"@value": "苏静"}, "subject": "知日·妖怪"}]}
{"text": "2015年9月11号，梅西和安东内拉的二儿子马特奥·梅西出生", "spo_list": [{"predicate": "母亲", "object_type": {"@value": "人物"}, "subject_type": "人物", "object": {"@value": "安东内拉"}, "subject": "马特奥·梅西"}, {"predicate": "父亲", "object_type": {"@value": "人物"}, "subject_type": "人物", "object": {"@value": "梅西"}, "subject": "马特奥·梅西"}]}
{"text": "《密室之不可靠岸》开辟了万圣节档期43，同时苏有朋也凭借电影《康定情歌》获得第2届澳门国际电影节最佳男主角奖44", "spo_list": [{"predicate": "获奖", "object_type": {"inWork": "作品", "@value": "奖项", "period": "Number"}, "subject_type": "娱乐人物", "object": {"inWork": "康定情歌", "@value": "澳门国际电影节最佳男主角奖", "period": "2"}, "subject": "苏有朋"}]}
{"text": "文星书店自1952创立1968被勒令停业，文星杂志共创刋98期至1965年12月被停刋，影响台湾深远，图书室里除办杂志所需中外资料及出版翻印所需之中外文书种子外，还有萧孟能父亲中央社社长萧同兹先生的私人往来信函，也放了一些李敖私人手稿信函", "spo_list": [{"predicate": "父亲", "object_type": {"@value": "人物"}, "subject_type": "人物", "object": {"@value": "萧同兹"}, "subject": "萧孟能"}]}
{"text": "学大教育CEO金鑫曾对媒体回忆，2001年学大创立时是靠做网上家教中介起家，1间办公室、2名员工、三位合伙人就是当时他们全部的家当", "spo_list": [{"predicate": "成立日期", "object_type": {"@value": "Date"}, "subject_type": "机构", "object": {"@value": "2001年"}, "subject": "学大教育"}]}
{"text": "公司发展TOTO公司由日本人大仓和亲于1917年创立，最初名为东洋陶器株式会社，随后更名为TOTO（东陶机器株式会社）", "spo_list": [{"predicate": "成立日期", "object_type": {"@value": "Date"}, "subject_type": "机构", "object": {"@value": "1917年"}, "subject": "TOTO"}]}
{"text": "主持人由艾丽夏的配音茅野爱衣、莱拉的配音下屋则子担当", "spo_list": [{"predicate": "配音", "object_type": {"@value": "人物"}, "subject_type": "娱乐人物", "object": {"@value": "莱拉"}, "subject": "下屋则子"}, {"predicate": "配音", "object_type": {"@value": "人物"}, "subject_type": "娱乐人物", "object": {"@value": "艾丽夏"}, "subject": "茅野爱衣"}]}
{"text": "陈艾，男，1938年出生，祖籍江苏丹阳", "spo_list": [{"predicate": "祖籍", "object_type": {"@value": "地点"}, "subject_type": "人物", "object": {"@value": "江苏丹阳"}, "subject": "陈艾"}]}
{"text": "由钟汉良、江疏影主演的都市言情剧《一路繁花相送》正在江苏卫视、东方卫视热播，剧中钟汉良依旧延续了“深情男主”的形象，饰演了为了爱人放弃在外国奋斗十年的机会，并以拍摄电影为由寻回初恋的青年导演路非", "spo_list": [{"predicate": "主演", "object_type": {"@value": "人物"}, "subject_type": "影视作品", "object": {"@value": "钟汉良"}, "subject": "一路繁花相送"}, {"predicate": "主演", "object_type": {"@value": "人物"}, "subject_type": "影视作品", "object": {"@value": "江疏影"}, "subject": "一路繁花相送"}, {"predicate": "饰演", "object_type": {"inWork": "影视作品", "@value": "人物"}, "subject_type": "娱乐人物", "object": {"inWork": "一路繁花相送", "@value": "路非"}, "subject": "钟汉良"}]}
{"text": "概述李奇聪 1982年生于四川乐山，2008年毕业于四川音乐学院成都美术学院油画系，获学士学位", "spo_list": [{"predicate": "毕业院校", "object_type": {"@value": "学校"}, "subject_type": "人物", "object": {"@value": "四川音乐学院"}, "subject": "李奇聪"}]}
{"text": "《十三亿分贝》汪涵大张伟拉票宣言大比拼，程渤智范炜西安话《西安人的歌》，汪涵大张伟抢人“互怼” ，撒贝宁直播吃槟榔酿血案，黄绮珊被cue杜海涛，汪涵撒贝宁现场变身体育解说员，汪涵变摇滚青年，大张伟抢人失败", "spo_list": [{"predicate": "嘉宾", "object_type": {"@value": "人物"}, "subject_type": "电视综艺", "object": {"@value": "黄绮珊"}, "subject": "十三亿分贝"}, {"predicate": "嘉宾", "object_type": {"@value": "人物"}, "subject_type": "电视综艺", "object": {"@value": "撒贝宁"}, "subject": "十三亿分贝"}]}
{"text": "他的父亲是王导幼子王荟，官至会稽内史", "spo_list": [{"predicate": "父亲", "object_type": {"@value": "人物"}, "subject_type": "人物", "object": {"@value": "王导"}, "subject": "王荟"}]}
{"text": "”人物评价2004年10月4日清晨，电台里播放的一条消息：“两位美国科学家，哥伦比亚大学的理查德·阿克塞尔和哈钦森癌症中心的琳达·巴克，获得了今年的诺贝尔生理或医学奖，2”使人振奋，理查德·阿克塞尔获得了诺贝尔奖", "spo_list": [{"predicate": "国籍", "object_type": {"@value": "国家"}, "subject_type": "人物", "object": {"@value": "美国"}, "subject": "理查德·阿克塞尔"}]}
{"text": "美国缉毒局（DEA）一开始并没有通过分析加密货币交易展开调查，而是通过线人提供的信息找到了ETIKING的卖家杰瑞米·阿奇（Jeremy Achey）并将其逮捕", "spo_list": [{"predicate": "简称", "object_type": {"@value": "Text"}, "subject_type": "机构", "object": {"@value": "DEA"}, "subject": "美国缉毒局"}]}
{"text": "二、《知否知否应是绿肥红瘦》《知否知否应是绿肥红瘦》是由东阳正午阳光影视有限公司出品，侯鸿亮制片，张开宙执导，曾璐、吴桐编剧，赵丽颖、冯绍峰、朱一龙、施诗、张佳宁、曹翠芬、刘钧、高露、王仁君、王一楠、李依晓、刘琳等主演的古代社会家庭题材电视剧", "spo_list": [{"predicate": "主演", "object_type": {"@value": "人物"}, "subject_type": "影视作品", "object": {"@value": "朱一龙"}, "subject": "知否知否应是绿肥红瘦"}, {"predicate": "主演", "object_type": {"@value": "人物"}, "subject_type": "影视作品", "object": {"@value": "赵丽颖"}, "subject": "知否知否应是绿肥红瘦"}, {"predicate": "主演", "object_type": {"@value": "人物"}, "subject_type": "影视作品", "object": {"@value": "刘琳"}, "subject": "知否知否应是绿肥红瘦"}, {"predicate": "主演", "object_type": {"@value": "人物"}, "subject_type": "影视作品", "object": {"@value": "刘钧"}, "subject": "知否知否应是绿肥红瘦"}, {"predicate": "主演", "object_type": {"@value": "人物"}, "subject_type": "影视作品", "object": {"@value": "王一楠"}, "subject": "知否知否应是绿肥红瘦"}, {"predicate": "主演", "object_type": {"@value": "人物"}, "subject_type": "影视作品", "object": {"@value": "张佳宁"}, "subject": "知否知否应是绿肥红瘦"}, {"predicate": "主演", "object_type": {"@value": "人物"}, "subject_type": "影视作品", "object": {"@value": "施诗"}, "subject": "知否知否应是绿肥红瘦"}, {"predicate": "主演", "object_type": {"@value": "人物"}, "subject_type": "影视作品", "object": {"@value": "王仁君"}, "subject": "知否知否应是绿肥红瘦"}, {"predicate": "主演", "object_type": {"@value": "人物"}, "subject_type": "影视作品", "object": {"@value": "冯绍峰"}, "subject": "知否知否应是绿肥红瘦"}, {"predicate": "制片人", "object_type": {"@value": "人物"}, "subject_type": "影视作品", "object": {"@value": "侯鸿亮"}, "subject": "知否知否应是绿肥红瘦"}, {"predicate": "主演", "object_type": {"@value": "人物"}, "subject_type": "影视作品", "object": {"@value": "曹翠芬"}, "subject": "知否知否应是绿肥红瘦"}, {"predicate": "主演", "object_type": {"@value": "人物"}, "subject_type": "影视作品", "object": {"@value": "高露"}, "subject": "知否知否应是绿肥红瘦"}, {"predicate": "主演", "object_type": {"@value": "人物"}, "subject_type": "影视作品", "object": {"@value": "李依晓"}, "subject": "知否知否应是绿肥红瘦"}]}
{"text": "如：北京大学光华管理学院869经济学   范里安《微观经济学：现代观点》 格致出版社   平新乔《微观经济学十八讲》 北京大学出版社   曼昆《宏观经济学》 中国人民大学出版社 巴罗《宏观经济学：现代观点》 格致出版社二、如果是经济粉求充电经典作，推荐金融大咖书籍1.【世界是平的】作者：托马斯.弗里德曼2.【激荡三十年】作者：吴晓波", "spo_list": [{"predicate": "作者", "object_type": {"@value": "人物"}, "subject_type": "图书作品", "object": {"@value": "平新乔"}, "subject": "微观经济学十八讲"}]}
{"text": "分集剧情相关内容秋季的《浅草福丸旅馆》是紧接2007年初推出的第二部", "spo_list": [{"predicate": "上映时间", "object_type": {"@value": "Date"}, "subject_type": "影视作品", "object": {"@value": "2007年"}, "subject": "浅草福丸旅馆"}]}
{"text": "《我亲爱的冒牌丈夫》是于2012年上映的电视剧，由Rome Patchata等主演", "spo_list": [{"predicate": "主演", "object_type": {"@value": "人物"}, "subject_type": "影视作品", "object": {"@value": "Rome Patchata"}, "subject": "我亲爱的冒牌丈夫"}]}
{"text": "《三国演义》中，罗贯中笔下的陈宫刚烈耿直，曾经为救曹操，挂印而去", "spo_list": [{"predicate": "作者", "object_type": {"@value": "人物"}, "subject_type": "图书作品", "object": {"@value": "罗贯中"}, "subject": "三国演义"}]}
{"text": "《黑色曼陀罗的复仇之忆》是连载于17k小说网的网络小说，作者是雨忆", "spo_list": [{"predicate": "作者", "object_type": {"@value": "人物"}, "subject_type": "图书作品", "object": {"@value": "雨忆"}, "subject": "黑色曼陀罗的复仇之忆"}]}
{"text": "PS，《新娘大作战》是由博纳影业集团、二十世纪福克斯联合出品的，改编自影片《结婚大作战》，人物性格和情节相比原作都有较大改动，并非抄袭和山寨，在豆瓣等网站上有很多人打着山寨和抄袭的名号给影片恶意刷一星，大家对此要高度注意", "spo_list": [{"predicate": "出品公司", "object_type": {"@value": "企业"}, "subject_type": "影视作品", "object": {"@value": "二十世纪福克斯"}, "subject": "新娘大作战"}, {"predicate": "出品公司", "object_type": {"@value": "企业"}, "subject_type": "影视作品", "object": {"@value": "博纳影业集团"}, "subject": "新娘大作战"}]}
{"text": "《大雨将至》是电视剧《女医·明妃传》的主题曲，由田辰明、唐汉霄作词，唐汉霄作曲，徐佳莹演唱", "spo_list": [{"predicate": "作词", "object_type": {"@value": "人物"}, "subject_type": "歌曲", "object": {"@value": "唐汉霄"}, "subject": "大雨将至"}, {"predicate": "作词", "object_type": {"@value": "人物"}, "subject_type": "歌曲", "object": {"@value": "田辰明"}, "subject": "大雨将至"}, {"predicate": "作曲", "object_type": {"@value": "人物"}, "subject_type": "歌曲", "object": {"@value": "唐汉霄"}, "subject": "大雨将至"}, {"predicate": "歌手", "object_type": {"@value": "人物"}, "subject_type": "歌曲", "object": {"@value": "徐佳莹"}, "subject": "大雨将至"}]}
{"text": "《双抛桥》是小曲儿&晃儿的音乐作品，收录在《曲倾天下》专辑中", "spo_list": [{"predicate": "歌手", "object_type": {"@value": "人物"}, "subject_type": "歌曲", "object": {"@value": "小曲儿"}, "subject": "双抛桥"}, {"predicate": "所属专辑", "object_type": {"@value": "音乐专辑"}, "subject_type": "歌曲", "object": {"@value": "曲倾天下"}, "subject": "双抛桥"}]}
{"text": "《单身爸爸恋爱中》是韩国KBS电视台于2008年2月18日首播的月火剧，由文宝贤执导，吴尚熙编剧，吴智昊、姜成妍、安道奎主演", "spo_list": [{"predicate": "编剧", "object_type": {"@value": "人物"}, "subject_type": "影视作品", "object": {"@value": "吴尚熙"}, "subject": "单身爸爸恋爱中"}, {"predicate": "导演", "object_type": {"@value": "人物"}, "subject_type": "影视作品", "object": {"@value": "文宝贤"}, "subject": "单身爸爸恋爱中"}, {"predicate": "主演", "object_type": {"@value": "人物"}, "subject_type": "影视作品", "object": {"@value": "姜成妍"}, "subject": "单身爸爸恋爱中"}, {"predicate": "主演", "object_type": {"@value": "人物"}, "subject_type": "影视作品", "object": {"@value": "安道奎"}, "subject": "单身爸爸恋爱中"}, {"predicate": "上映时间", "object_type": {"inArea": "地点", "@value": "Date"}, "subject_type": "影视作品", "object": {"inArea": "韩国", "@value": "2008年2月18日"}, "subject": "单身爸爸恋爱中"}]}
{"text": "臧献甫，男，汉族，1954年12月生，河南舞阳人，1973年4月加入中国共产党，1970年12月参加工作，大学普通班、中央党校研究生学历，工学硕士", "spo_list": [{"predicate": "毕业院校", "object_type": {"@value": "学校"}, "subject_type": "人物", "object": {"@value": "中央党校"}, "subject": "臧献甫"}]}
{"text": "石月荣，男，1972年2月出生，副教授，中国人民大学思想政治教育专业硕士毕业，徐州工程学院党建与思想政治教育研究会会员", "spo_list": [{"predicate": "国籍", "object_type": {"@value": "国家"}, "subject_type": "人物", "object": {"@value": "中国"}, "subject": "石月荣"}]}
{"text": "简简单单爱情观，张学友，所属专辑：《雪狼湖1997（粤语版）》，发行时间：2000-10-03，所属公司：环球唱片", "spo_list": [{"predicate": "歌手", "object_type": {"@value": "人物"}, "subject_type": "歌曲", "object": {"@value": "张学友"}, "subject": "简简单单爱情观"}]}
{"text": "林立书是一名导演，作品有《天后之战》", "spo_list": [{"predicate": "导演", "object_type": {"@value": "人物"}, "subject_type": "影视作品", "object": {"@value": "林立书"}, "subject": "天后之战"}]}
{"text": "林文凤（1840—1882）讳万得，字仪卿，号丹轩，彰化阿罩雾（雾峰）人", "spo_list": [{"predicate": "号", "object_type": {"@value": "Text"}, "subject_type": "历史人物", "object": {"@value": "丹轩"}, "subject": "林文凤"}]}
{"text": "2011节目表娱乐壹势力——最佳女配角赖雅妍20111021 百万小学堂——宣传《真的汉子》（赖雅妍，路斯明）20111023WOMAN爱旅行——中越(上)_敲金钟求好愿之旅20111023 POWER星期天——宪在你要吃什么（赖雅妍，王传一，路斯明，林可彤）20111028 ss小燕有约——拍戏真能拍出感情来", "spo_list": [{"predicate": "主演", "object_type": {"@value": "人物"}, "subject_type": "影视作品", "object": {"@value": "路斯明"}, "subject": "真的汉子"}]}
{"text": "一念之间BY苏特 这是Spider的姐妹篇吧，是陈晔的弟弟的一个故事 http://tieba.baidu.com/f?z=564626006&ct=335544320&lm=0&sc=0&rn=30&tn=baiduPostBrowser&word=%CA%C2%BC%FE%BC%C7%C2%BC&pn=30", "spo_list": [{"predicate": "作者", "object_type": {"@value": "人物"}, "subject_type": "图书作品", "object": {"@value": "苏特"}, "subject": "Spider"}]}
{"text": "《校草虐恋》是连载于17k小说网的一本青春校园小说，作者是喵妮小洛", "spo_list": [{"predicate": "作者", "object_type": {"@value": "人物"}, "subject_type": "图书作品", "object": {"@value": "喵妮小洛"}, "subject": "校草虐恋"}]}
{"text": "1983年版射雕英雄传也是20年以来继央视《西游记》、台视《新白娘子传奇》等之后仍受广大电视台不断热播的十大经典电视剧之一", "spo_list": [{"predicate": "上映时间", "object_type": {"@value": "Date"}, "subject_type": "影视作品", "object": {"@value": "1983年"}, "subject": "射雕英雄传"}]}
{"text": "从《新龙门客栈》里心狠手辣的东厂太监，到如今的“宇宙最强”，甄子丹一路走来似乎比其他功夫明星要坎坷得多，同样是63年生人，80年代出道，李连杰在90年代就已经成为“功夫皇帝”，而甄子丹直到2008年《叶问》横空出世，才让国人熟知", "spo_list": [{"predicate": "主演", "object_type": {"@value": "人物"}, "subject_type": "影视作品", "object": {"@value": "甄子丹"}, "subject": "新龙门客栈"}]}
{"text": "基本信息《慢慢地我走近你》是由歌手毛宁/杨钰莹演唱的歌曲，出自专辑《能有几次这样的爱》", "spo_list": [{"predicate": "歌手", "object_type": {"@value": "人物"}, "subject_type": "歌曲", "object": {"@value": "杨钰莹"}, "subject": "慢慢地我走近你"}, {"predicate": "歌手", "object_type": {"@value": "人物"}, "subject_type": "歌曲", "object": {"@value": "毛宁"}, "subject": "慢慢地我走近你"}, {"predicate": "所属专辑", "object_type": {"@value": "音乐专辑"}, "subject_type": "歌曲", "object": {"@value": "能有几次这样的爱"}, "subject": "慢慢地我走近你"}]}
{"text": "你往何处去作者：亨利克·显克微支  来源：本站原创  上传时间：2004-8-1  http://www.3yw.net/article/2360.html", "spo_list": [{"predicate": "作者", "object_type": {"@value": "人物"}, "subject_type": "图书作品", "object": {"@value": "亨利克·显克微支"}, "subject": "你往何处去"}]}
{"text": "唐 刘禹锡 《游桃源一百韵》：“乃言 瞿 氏子，骨状非凡格", "spo_list": [{"predicate": "作者", "object_type": {"@value": "人物"}, "subject_type": "图书作品", "object": {"@value": "刘禹锡"}, "subject": "游桃源一百韵"}]}
{"text": "百盛集团董事会主席钟廷森钟廷森重新执掌百盛之后第二年，百盛正式决定转型", "spo_list": [{"predicate": "董事长", "object_type": {"@value": "人物"}, "subject_type": "企业", "object": {"@value": "钟廷森"}, "subject": "百盛集团"}]}
{"text": "陈延昌 男，1952年7月毕业于湖北医科大学，1958年12月从湖北中医学院西医学习中医班毕业", "spo_list": [{"predicate": "毕业院校", "object_type": {"@value": "学校"}, "subject_type": "人物", "object": {"@value": "湖北医科大学"}, "subject": "陈延昌"}]}
{"text": "出版画集《今日中国美术丛书·党震》、《中国当代青年画家—党震》、《党震作品集》、  《素描经典·党震作品集》", "spo_list": [{"predicate": "国籍", "object_type": {"@value": "国家"}, "subject_type": "人物", "object": {"@value": "中国"}, "subject": "党震"}]}
{"text": "个人简介何水法，1946年8月生于杭州，1980年毕业于中国美术学院中国画系花鸟画研究生班", "spo_list": [{"predicate": "国籍", "object_type": {"@value": "国家"}, "subject_type": "人物", "object": {"@value": "中国"}, "subject": "何水法"}, {"predicate": "毕业院校", "object_type": {"@value": "学校"}, "subject_type": "人物", "object": {"@value": "中国美术学院"}, "subject": "何水法"}]}
{"text": "其实杨志刚在一次演戏的时候差的命断片场，08年在拍摄《秘密图纸》的时候，有一场炸军火库的戏发生了意外，杨志刚被严重炸伤，一度在生死线上徘徊，那时候的他全身烧伤30%，病后还换上了抑郁症，近期他主演的《勇敢的心2》也要与观众见面，这是一部杨志刚再创经典的又一佳作，所以说杨志刚是一位用生命演绎的演员", "spo_list": [{"predicate": "主演", "object_type": {"@value": "人物"}, "subject_type": "影视作品", "object": {"@value": "杨志刚"}, "subject": "秘密图纸"}]}
{"text": "黄媛介嫁的却是贫士杨世功：著书不费居山事，沽酒恒消卖画钱", "spo_list": [{"predicate": "丈夫", "object_type": {"@value": "人物"}, "subject_type": "人物", "object": {"@value": "杨世功"}, "subject": "黄媛介"}, {"predicate": "妻子", "object_type": {"@value": "人物"}, "subject_type": "人物", "object": {"@value": "黄媛介"}, "subject": "杨世功"}]}
{"text": "对于大家来讲，吴秀波演的《虎啸龙吟》应该是一部久看不厌的连续剧", "spo_list": [{"predicate": "主演", "object_type": {"@value": "人物"}, "subject_type": "影视作品", "object": {"@value": "吴秀波"}, "subject": "虎啸龙吟"}]}
{"text": "为了长伴在梅兰芳身边，王明华在与梅兰芳生了一双儿女之后，一时考虑不周，贸然做了绝育手术，却不料过后大永和五十两个孩子却因为当时的医疗条件太差而相继夭折了", "spo_list": [{"predicate": "丈夫", "object_type": {"@value": "人物"}, "subject_type": "人物", "object": {"@value": "梅兰芳"}, "subject": "王明华"}, {"predicate": "妻子", "object_type": {"@value": "人物"}, "subject_type": "人物", "object": {"@value": "王明华"}, "subject": "梅兰芳"}]}
{"text": "明 李贽 《答周友山书》：“今贵县说喈者不见舍半文，而暗嘱上司令其拆毁，是何贤不肖之相去远乎", "spo_list": [{"predicate": "作者", "object_type": {"@value": "人物"}, "subject_type": "图书作品", "object": {"@value": "李贽"}, "subject": "答周友山书"}]}
{"text": "《四只等着喂食的狗》是2010年2月人民文学出版社出版的图书，作者是张洁", "spo_list": [{"predicate": "作者", "object_type": {"@value": "人物"}, "subject_type": "图书作品", "object": {"@value": "张洁"}, "subject": "四只等着喂食的狗"}]}
{"text": "5月，厦门建发股份有限公司由厦门建发集团有限公司独家发起设立，5月25日向社会公开发行5000万股，发行价6", "spo_list": [{"predicate": "总部地点", "object_type": {"@value": "地点"}, "subject_type": "企业", "object": {"@value": "厦门"}, "subject": "厦门建发股份有限公司"}]}
{"text": "五、结 语 　　 　　仅管诗禅交涉的历史发展如此深远绵长，唐代诗坛展现的诗禅交涉现象如此丰硕多姿，但反对以禅入诗及以禅喻诗者仍大有人在 刘克庄〈题何秀才诗禅方丈〉曾云：「诗之不可为禅，犹禅之不可为诗也」潘德舆《养一斋诗话》云：「以妙悟言诗犹之可也，以禅言诗则不可 诗乃人生日用中事，禅何为者", "spo_list": [{"predicate": "作者", "object_type": {"@value": "人物"}, "subject_type": "图书作品", "object": {"@value": "潘德舆"}, "subject": "养一斋诗话"}]}
{"text": "作为拥有半个多世纪悠久历史的强大的工业集团，法格不仅是西班牙白色家电唯一的全球性制造商，更以卓越的创新能力享誉世界", "spo_list": [{"predicate": "总部地点", "object_type": {"@value": "地点"}, "subject_type": "企业", "object": {"@value": "西班牙"}, "subject": "法格"}]}
{"text": "索罗斯及其未婚妻多美子 据香港《文汇报》14日报道，82岁国际金融投资者兼亿万富翁乔治·索罗斯9月将第三度结婚，迎娶41岁日本裔未婚妻多美子·博尔顿（Tamiko Bolton） 这段忘年恋备受社交界瞩目，索罗斯更不惜一掷万金，举行历时3天的颜色主题婚宴", "spo_list": [{"predicate": "丈夫", "object_type": {"@value": "人物"}, "subject_type": "人物", "object": {"@value": "乔治·索罗斯"}, "subject": "多美子·博尔顿"}, {"predicate": "妻子", "object_type": {"@value": "人物"}, "subject_type": "人物", "object": {"@value": "多美子·博尔顿"}, "subject": "乔治·索罗斯"}]}
{"text": "《娇妻耍大牌》是萧哲发表在云中书城的网络小说", "spo_list": [{"predicate": "作者", "object_type": {"@value": "人物"}, "subject_type": "图书作品", "object": {"@value": "萧哲"}, "subject": "娇妻耍大牌"}]}
{"text": "杭州彰亚服装贸易有限公司于2013年01月10日在杭州市萧山区工商行政管理局登记成立", "spo_list": [{"predicate": "成立日期", "object_type": {"@value": "Date"}, "subject_type": "机构", "object": {"@value": "2013年01月10日"}, "subject": "杭州彰亚服装贸易有限公司"}]}
{"text": "该剧讲述了抗日战争时期小小飞虎队的故事，并已于2011年8月11日在CCTV-1首播1", "spo_list": [{"predicate": "上映时间", "object_type": {"@value": "Date"}, "subject_type": "影视作品", "object": {"@value": "2011年8月11日"}, "subject": "小小飞虎队"}]}
{"text": "１８楼是庹哥亦师亦友的曹瑞原导演．看了那么精彩经典又细腻的《孽子》和《孤恋花》，我也非常尊敬和敬佩曹导演，而且曹导和太太非常恩爱，和庹哥是一路的人： /div>", "spo_list": [{"predicate": "导演", "object_type": {"@value": "人物"}, "subject_type": "影视作品", "object": {"@value": "曹瑞原"}, "subject": "孤恋花"}]}
{"text": "唐山博玉骨质瓷有限公司成立于1998年，是一家集研发、生产、销售、服务一体化的综合性民营企业", "spo_list": [{"predicate": "成立日期", "object_type": {"@value": "Date"}, "subject_type": "机构", "object": {"@value": "1998年"}, "subject": "博玉骨质瓷"}]}
{"text": "浙江卫视大型公益明星跳水真人秀《中国星跳跃》将于本周六8点15分迎来第二场比拼，宅男女神周韦彤、人气歌手弦子以及影视新秀孙佳奇狭路相逢，女神、女王、女萝莉的对垒，而赛前一直“自信爆棚”战斗力满膛的中国首善“男战神”陈光标，也将拿出自创的“首善标志动作” 视频地址： http://www.zjstv.com/splash/news/2013/04/2013-04-11297441.html", "spo_list": [{"predicate": "嘉宾", "object_type": {"@value": "人物"}, "subject_type": "电视综艺", "object": {"@value": "陈光标"}, "subject": "中国星跳跃"}, {"predicate": "嘉宾", "object_type": {"@value": "人物"}, "subject_type": "电视综艺", "object": {"@value": "周韦彤"}, "subject": "中国星跳跃"}, {"predicate": "嘉宾", "object_type": {"@value": "人物"}, "subject_type": "电视综艺", "object": {"@value": "弦子"}, "subject": "中国星跳跃"}]}
{"text": "谢霆锋投资的 PO朝霆 制作公司成立于2003年，同时也缘于谢霆锋的一个念头", "spo_list": [{"predicate": "创始人", "object_type": {"@value": "人物"}, "subject_type": "企业", "object": {"@value": "谢霆锋"}, "subject": "PO朝霆"}]}
{"text": "《因女人转变风格的人》是2005年上海书店出版社出版的图书，作者是朱伯雄", "spo_list": [{"predicate": "作者", "object_type": {"@value": "人物"}, "subject_type": "图书作品", "object": {"@value": "朱伯雄"}, "subject": "因女人转变风格的人"}]}
{"text": "该剧改编自开心麻花票房口碑双赢的经典同名话剧《江湖学院》，由开心麻花年轻编剧兼导演吴昱翰、杨沅翰对原话剧进行了精彩纷呈的延展，网络剧《江湖学院》第一季是原版故事的前传", "spo_list": [{"predicate": "编剧", "object_type": {"@value": "人物"}, "subject_type": "影视作品", "object": {"@value": "吴昱翰"}, "subject": "江湖学院"}, {"predicate": "编剧", "object_type": {"@value": "人物"}, "subject_type": "影视作品", "object": {"@value": "杨沅翰"}, "subject": "江湖学院"}, {"predicate": "导演", "object_type": {"@value": "人物"}, "subject_type": "影视作品", "object": {"@value": "吴昱翰"}, "subject": "江湖学院"}]}
{"text": "《尸者的帝国》是牧原亮太郎执导的动画电影，根据伊藤计划的同名小说改编而成，讲述了英国政府秘密组织机构用死者苏生的技术", "spo_list": [{"predicate": "导演", "object_type": {"@value": "人物"}, "subject_type": "影视作品", "object": {"@value": "牧原亮太郎"}, "subject": "尸者的帝国"}]}
{"text": "（图为凉凉）我觉得正正好看，遗传了芦芦和喜妹的高颜值，遗憾的是没有遗传他俩的战斗力熊猫感觉都一个样子啊，都很可爱啊，圆滚滚黑白花", "spo_list": [{"predicate": "母亲", "object_type": {"@value": "人物"}, "subject_type": "人物", "object": {"@value": "喜妹"}, "subject": "正正"}]}
{"text": "没有太多意外，《归还世界给你》是由沈东军直接持有的钻石影业有限公司唯一出品", "spo_list": [{"predicate": "出品公司", "object_type": {"@value": "企业"}, "subject_type": "影视作品", "object": {"@value": "钻石影业有限公司"}, "subject": "归还世界给你"}]}
{"text": "486月19日，韩天宇和刘秋宏在辽宁抚顺完婚", "spo_list": [{"predicate": "丈夫", "object_type": {"@value": "人物"}, "subject_type": "人物", "object": {"@value": "韩天宇"}, "subject": "刘秋宏"}, {"predicate": "妻子", "object_type": {"@value": "人物"}, "subject_type": "人物", "object": {"@value": "刘秋宏"}, "subject": "韩天宇"}]}
{"text": "《刻神记》是寂寞烟灰缸写的网络小说连载于起点中文网", "spo_list": [{"predicate": "作者", "object_type": {"@value": "人物"}, "subject_type": "图书作品", "object": {"@value": "寂寞烟灰缸"}, "subject": "刻神记"}]}
{"text": "《丢丢铜儿》是朱安禹演唱的歌曲，收录于《世界真奇妙》专辑中", "spo_list": [{"predicate": "歌手", "object_type": {"@value": "人物"}, "subject_type": "歌曲", "object": {"@value": "朱安禹"}, "subject": "世界真奇妙"}, {"predicate": "歌手", "object_type": {"@value": "人物"}, "subject_type": "歌曲", "object": {"@value": "朱安禹"}, "subject": "丢丢铜儿"}, {"predicate": "所属专辑", "object_type": {"@value": "音乐专辑"}, "subject_type": "歌曲", "object": {"@value": "世界真奇妙"}, "subject": "丢丢铜儿"}]}
{"text": "为人慷慨仗义，一个人又出钱又出力地把《流浪地球》带出了46亿票房", "spo_list": [{"predicate": "票房", "object_type": {"@value": "Number"}, "subject_type": "影视作品", "object": {"@value": "46亿"}, "subject": "流浪地球"}]}
{"text": "朱祁钰，虽然生在皇家，但他出身着实很卑微，他的生母是贤妃吴氏，吴氏是带罪之人，她本是汉王府的人，明宣宗时期，朱高煦造反被生擒后，汉王府的女眷都被充入后宫为奴，吴氏便是其中之一", "spo_list": [{"predicate": "母亲", "object_type": {"@value": "人物"}, "subject_type": "人物", "object": {"@value": "贤妃吴氏"}, "subject": "朱祁钰"}]}
{"text": "其中轲比能部非常强劲，他吞并了扶罗韩部（扶罗韩的儿子泄归泥一度归附轲比能，又归附步度根）、压制步度根部，也是曹魏主要的对手", "spo_list": [{"predicate": "父亲", "object_type": {"@value": "人物"}, "subject_type": "人物", "object": {"@value": "扶罗韩"}, "subject": "泄归泥"}]}
{"text": "《突发奇想》是蔡淳佳演唱的一首歌曲，收录在专辑《日出》当中", "spo_list": [{"predicate": "歌手", "object_type": {"@value": "人物"}, "subject_type": "歌曲", "object": {"@value": "蔡淳佳"}, "subject": "突发奇想"}, {"predicate": "所属专辑", "object_type": {"@value": "音乐专辑"}, "subject_type": "歌曲", "object": {"@value": "日出"}, "subject": "突发奇想"}]}
{"text": "这确实一场政治婚姻，蒋介石之所以追求宋美龄，不排除宋家的家世背景，尤其是孙中山的政治影响力以及跟宋家的财力", "spo_list": [{"predicate": "丈夫", "object_type": {"@value": "人物"}, "subject_type": "人物", "object": {"@value": "蒋介石"}, "subject": "宋美龄"}, {"predicate": "妻子", "object_type": {"@value": "人物"}, "subject_type": "人物", "object": {"@value": "宋美龄"}, "subject": "蒋介石"}]}
{"text": "泳儿首张精选专辑《Vin'Selection1》,以甜酸苦辣严选她出道五年以来的26首精选歌曲,包括∶出道代表作“感应”、“花无雪”,以及“黛玉笑了”、“无心恋唱”、“送我一个家”、“最美丽的第七天”、“小蛮腰”、“一撇”和与海鸣威合唱金曲“我的回忆不是我的”", "spo_list": [{"predicate": "所属专辑", "object_type": {"@value": "音乐专辑"}, "subject_type": "歌曲", "object": {"@value": "Vin'Selection"}, "subject": "无心恋唱"}, {"predicate": "所属专辑", "object_type": {"@value": "音乐专辑"}, "subject_type": "歌曲", "object": {"@value": "Vin'Selection1"}, "subject": "花无雪"}, {"predicate": "歌手", "object_type": {"@value": "人物"}, "subject_type": "歌曲", "object": {"@value": "泳儿"}, "subject": "黛玉笑了"}, {"predicate": "歌手", "object_type": {"@value": "人物"}, "subject_type": "歌曲", "object": {"@value": "泳儿"}, "subject": "花无雪"}]}
{"text": "李爱平，男，汉族，国籍中国，会计师", "spo_list": [{"predicate": "国籍", "object_type": {"@value": "国家"}, "subject_type": "人物", "object": {"@value": "中国"}, "subject": "李爱平"}]}
{"text": "诸葛靓，妻待考，生二子：长子诸葛颐、次子诸葛恢", "spo_list": [{"predicate": "父亲", "object_type": {"@value": "人物"}, "subject_type": "人物", "object": {"@value": "诸葛靓"}, "subject": "诸葛恢"}, {"predicate": "父亲", "object_type": {"@value": "人物"}, "subject_type": "人物", "object": {"@value": "诸葛靓"}, "subject": "诸葛颐"}]}
{"text": "奉俊昊与宋康昊首度合作的《杀人回忆》在2003年5月2日上映，累计动员观影人次525万人次，登上了年度票房冠军宝座，如今早已是韩国电影中里程碑一样的作品，更是很多人心中的韩影No.1", "spo_list": [{"predicate": "上映时间", "object_type": {"@value": "Date"}, "subject_type": "影视作品", "object": {"@value": "2003年5月2日"}, "subject": "杀人回忆"}]}
{"text": "1在第二届世界杯上，陈玉凤与赵利红、范运杰、王丽萍等几位新人一起担当了中国女足的主力", "spo_list": [{"predicate": "国籍", "object_type": {"@value": "国家"}, "subject_type": "人物", "object": {"@value": "中国"}, "subject": "范运杰"}]}
{"text": "湖南卫视，我们盼望已久的琼瑶电视剧[六个梦之2：哑妻]；[六个梦之4：雪珂]，还有[海鸥飞处彩云飞]都哪儿去了啊", "spo_list": [{"predicate": "改编自", "object_type": {"@value": "作品"}, "subject_type": "影视作品", "object": {"@value": "六个梦"}, "subject": "哑妻"}]}
{"text": "于月仙：在姐夫赵本山导演的《乡村爱情》里出演“乡村农妇”谢大脚，现实生活中的气质你们自己感受一下", "spo_list": [{"predicate": "主演", "object_type": {"@value": "人物"}, "subject_type": "影视作品", "object": {"@value": "于月仙"}, "subject": "乡村爱情"}, {"predicate": "导演", "object_type": {"@value": "人物"}, "subject_type": "影视作品", "object": {"@value": "赵本山"}, "subject": "乡村爱情"}, {"predicate": "饰演", "object_type": {"inWork": "影视作品", "@value": "人物"}, "subject_type": "娱乐人物", "object": {"inWork": "乡村爱情", "@value": "谢大脚"}, "subject": "于月仙"}]}
{"text": "”说明南宫公主先嫁给南宫侯张坐，后嫁给张侯耏申", "spo_list": [{"predicate": "丈夫", "object_type": {"@value": "人物"}, "subject_type": "人物", "object": {"@value": "耏申"}, "subject": "南宫公主"}, {"predicate": "丈夫", "object_type": {"@value": "人物"}, "subject_type": "人物", "object": {"@value": "张坐"}, "subject": "南宫公主"}, {"predicate": "妻子", "object_type": {"@value": "人物"}, "subject_type": "人物", "object": {"@value": "南宫公主"}, "subject": "耏申"}, {"predicate": "妻子", "object_type": {"@value": "人物"}, "subject_type": "人物", "object": {"@value": "南宫公主"}, "subject": "张坐"}]}
{"text": "《野人日记》是连载于起点中文网的小说，作者是黄万戈", "spo_list": [{"predicate": "作者", "object_type": {"@value": "人物"}, "subject_type": "图书作品", "object": {"@value": "黄万戈"}, "subject": "野人日记"}]}
{"text": "作为宾利品牌创始人，华特·欧文·宾利（Walter Owen Bentley，1888-1971年）生于一个中产阶级家庭，是全家9个孩子中最小的一个，他拥有一个快乐的童年，并且对机械具有浓厚的兴趣", "spo_list": [{"predicate": "创始人", "object_type": {"@value": "人物"}, "subject_type": "企业", "object": {"@value": "华特·欧文·宾利"}, "subject": "宾利"}]}
{"text": "好在全运会期间，还是有好消息传来，9月3日，科维良正式对外宣布，已经与贾天子以及另一位中国球员成员签约，合同期限为1加1，这也让贾天子的未来有了方向", "spo_list": [{"predicate": "国籍", "object_type": {"@value": "国家"}, "subject_type": "人物", "object": {"@value": "中国"}, "subject": "贾天子"}]}
{"text": "综上所述，斗牙王真的好像偏心犬夜叉，但其实不然，斗牙王将犬夜叉当成需要呵护的儿子，可斗牙王在杀生丸身上却寄托了更大的希望，那便是斗牙王始终相信自己的大儿子终有一天会超越自己，成为比自己更强大的大妖怪", "spo_list": [{"predicate": "父亲", "object_type": {"@value": "人物"}, "subject_type": "人物", "object": {"@value": "斗牙王"}, "subject": "杀生丸"}, {"predicate": "父亲", "object_type": {"@value": "人物"}, "subject_type": "人物", "object": {"@value": "斗牙王"}, "subject": "犬夜叉"}]}
{"text": "创作背景《Dance Dance Dance》专辑中，海鸣威还首次尝试作曲，写出了第一首原创作品《老人与海》3", "spo_list": [{"predicate": "歌手", "object_type": {"@value": "人物"}, "subject_type": "歌曲", "object": {"@value": "海鸣威"}, "subject": "老人与海"}, {"predicate": "所属专辑", "object_type": {"@value": "音乐专辑"}, "subject_type": "歌曲", "object": {"@value": "Dance Dance Dance"}, "subject": "老人与海"}, {"predicate": "作曲", "object_type": {"@value": "人物"}, "subject_type": "歌曲", "object": {"@value": "海鸣威"}, "subject": "老人与海"}]}
{"text": "“黑太阳系列”牟敦芾计划拍摄三部曲，但由于第二部《黑太阳南京大屠杀》在内地遭禁，计划中的第三部《告别战争》也一直搁浅", "spo_list": [{"predicate": "导演", "object_type": {"@value": "人物"}, "subject_type": "影视作品", "object": {"@value": "牟敦芾"}, "subject": "黑太阳南京大屠杀"}]}
{"text": "警察局里有个人是李克农的夫人赵瑛的亲戚，收到风声后马上告诉了赵瑛，当时赵瑛怀着孩子，还发着烧，但一想到自己的丈夫很危险，就冒着雨拖着病体跑到了李克农的藏身处，告诉李克农率领同志们立刻转移", "spo_list": [{"predicate": "丈夫", "object_type": {"@value": "人物"}, "subject_type": "人物", "object": {"@value": "李克农"}, "subject": "赵瑛"}, {"predicate": "妻子", "object_type": {"@value": "人物"}, "subject_type": "人物", "object": {"@value": "赵瑛"}, "subject": "李克农"}]}
{"text": "基本信息爱情囚徒　　作词：李保进　　作曲：尹森林　　演唱：马云龙　　出品：赢天音乐歌词你慌乱的脚步　　踏碎我的梦　　留下一道道伤痛　　让我如何背负　　你给的爱太苦　　让我找不到出口　　夜里头枕着孤独　　一个人在思念里无奈的哭 阿", "spo_list": [{"predicate": "作词", "object_type": {"@value": "人物"}, "subject_type": "歌曲", "object": {"@value": "李保进"}, "subject": "爱情囚徒"}, {"predicate": "作曲", "object_type": {"@value": "人物"}, "subject_type": "歌曲", "object": {"@value": "尹森林"}, "subject": "爱情囚徒"}, {"predicate": "歌手", "object_type": {"@value": "人物"}, "subject_type": "歌曲", "object": {"@value": "马云龙"}, "subject": "爱情囚徒"}]}
{"text": "专注珠宝第三方-特力转型 不忘初心 蹄疾步稳深圳市特力（集团）股份有限公司是成立于1986年的国有控股上市公司", "spo_list": [{"predicate": "成立日期", "object_type": {"@value": "Date"}, "subject_type": "机构", "object": {"@value": "1986年"}, "subject": "深圳市特力（集团）股份有限公司"}]}
{"text": "我汗一个~~~~~是月影传说啊~~~你怎么联想到仙剑~~~~~ 那首歌是天仙子，谢雨欣的，侠客行的片尾曲~~~", "spo_list": [{"predicate": "主题曲", "object_type": {"@value": "歌曲"}, "subject_type": "影视作品", "object": {"@value": "天仙子"}, "subject": "侠客行"}]}
{"text": "2004年，华夏视听与中国传媒大学建立了合作，在江苏省南京市创办了中国传媒大学南广学院（下称“南广学院”）", "spo_list": [{"predicate": "成立日期", "object_type": {"@value": "Date"}, "subject_type": "机构", "object": {"@value": "2004年"}, "subject": "中国传媒大学南广学院"}]}
{"text": "梁俊睿博士，本科和硕士毕业于上海交通大学仪器科学与工程系", "spo_list": [{"predicate": "毕业院校", "object_type": {"@value": "学校"}, "subject_type": "人物", "object": {"@value": "上海交通大学"}, "subject": "梁俊睿"}]}
{"text": "2011年，以“烈焰红唇”造型演绎的《时尚芭莎》中国版24周年纪念刊被世界时尚杂志《HARPER’S BAZAAR》在纽约召开主编大会，评选出2010年全球最佳封面，这也是《芭莎》中国版首夺该荣誉，”李冰冰的“烈焰红唇”造型也被挂到了纽约曼哈顿西57街和第8大道交界处的赫斯特大厦，加以展示34；同年，获得亚太电影博览会年度电影之星奖35", "spo_list": [{"predicate": "获奖", "object_type": {"onDate": "Date", "@value": "奖项"}, "subject_type": "娱乐人物", "object": {"onDate": "2011年", "@value": "亚太电影博览会年度电影之星"}, "subject": "李冰冰"}]}
{"text": "这部人偶特摄动画集结了当时的两位才子携手合作，他们分别是总导演三上陆男和剧本家藤川桂介，此外，《星星舰队》改编自永井豪的两部经典作品《魔神Z》和《恶魔人》，如此强大的阵容可以看出《星星舰队》在80年代初立志成为日本特摄界代表作的决心，这样大家就能理解为什么里面会出现3机合体的机器人", "spo_list": [{"predicate": "编剧", "object_type": {"@value": "人物"}, "subject_type": "影视作品", "object": {"@value": "藤川桂介"}, "subject": "魔神Z"}, {"predicate": "导演", "object_type": {"@value": "人物"}, "subject_type": "影视作品", "object": {"@value": "三上陆男"}, "subject": "星星舰队"}, {"predicate": "改编自", "object_type": {"@value": "作品"}, "subject_type": "影视作品", "object": {"@value": "恶魔人"}, "subject": "星星舰队"}, {"predicate": "改编自", "object_type": {"@value": "作品"}, "subject_type": "影视作品", "object": {"@value": "魔神Z"}, "subject": "星星舰队"}]}
{"text": "具体信息：由知名玄幻小说作家猫腻执笔，已在腾讯文学连载的东方玄幻小说《择天记》于日前确定动画制作项目正式公开启动", "spo_list": [{"predicate": "作者", "object_type": {"@value": "人物"}, "subject_type": "图书作品", "object": {"@value": "猫腻"}, "subject": "择天记"}, {"predicate": "编剧", "object_type": {"@value": "人物"}, "subject_type": "影视作品", "object": {"@value": "猫腻"}, "subject": "择天记"}]}
{"text": "【李彩娇的女儿三娇进】三娇喊：妈", "spo_list": [{"predicate": "母亲", "object_type": {"@value": "人物"}, "subject_type": "人物", "object": {"@value": "李彩娇"}, "subject": "三娇进"}]}
{"text": "10.4 新闻联播 李瑞英 王宁", "spo_list": [{"predicate": "主持人", "object_type": {"@value": "人物"}, "subject_type": "电视综艺", "object": {"@value": "王宁"}, "subject": "新闻联播"}, {"predicate": "主持人", "object_type": {"@value": "人物"}, "subject_type": "电视综艺", "object": {"@value": "李瑞英"}, "subject": "新闻联播"}]}
{"text": "其他电视剧有《红楼梦》 （饰演贾蓉）、 《长征》 （饰演陈云）、 《武则天（刘晓庆版）》 （饰演素节）、《铁齿铜牙纪晓岚》（饰演王廷赞）等李庆祥，现为中国国家话剧院资深演员，代表作品：《三国演义》饰演袁绍，《铁齿铜牙纪晓岚》饰演金大烟袋等", "spo_list": [{"predicate": "主演", "object_type": {"@value": "人物"}, "subject_type": "影视作品", "object": {"@value": "刘晓庆"}, "subject": "武则天"}, {"predicate": "饰演", "object_type": {"inWork": "影视作品", "@value": "人物"}, "subject_type": "娱乐人物", "object": {"inWork": "铁齿铜牙纪晓岚", "@value": "金大烟袋"}, "subject": "李庆祥"}, {"predicate": "饰演", "object_type": {"@value": "人物"}, "subject_type": "娱乐人物", "object": {"@value": "武则天"}, "subject": "刘晓庆"}, {"predicate": "饰演", "object_type": {"inWork": "影视作品", "@value": "人物"}, "subject_type": "娱乐人物", "object": {"inWork": "三国演义", "@value": "袁绍"}, "subject": "李庆祥"}, {"predicate": "主演", "object_type": {"@value": "人物"}, "subject_type": "影视作品", "object": {"@value": "李庆祥"}, "subject": "铁齿铜牙纪晓岚"}, {"predicate": "主演", "object_type": {"@value": "人物"}, "subject_type": "影视作品", "object": {"@value": "李庆祥"}, "subject": "三国演义"}]}
{"text": "方铿，男，祖籍安徽", "spo_list": [{"predicate": "祖籍", "object_type": {"@value": "地点"}, "subject_type": "人物", "object": {"@value": "安徽"}, "subject": "方铿"}]}
{"text": "近日，浙江省温州市中级人民法院（下称温州中院）对东阿阿胶股份有限公司（下称东阿阿胶公司）诉山东东阿仁康阿胶制品有限公司、济南壹胶堂生物科技开发有限公司、温州市长成药房侵犯商标权及不正当竞争纠纷案作出一审判决", "spo_list": [{"predicate": "简称", "object_type": {"@value": "Text"}, "subject_type": "机构", "object": {"@value": "温州中院"}, "subject": "温州市中级人民法院"}]}
{"text": "潍坊顺达时空电子科技有限公司，成立于2004年初", "spo_list": [{"predicate": "成立日期", "object_type": {"@value": "Date"}, "subject_type": "机构", "object": {"@value": "2004年"}, "subject": "潍坊顺达时空电子科技有限公司"}]}
{"text": "SMC（中国）有限公司是SMC集团于1994年9月在北京经济技术开发区投资建立的独资子公司，为北京市首批高新技术企业之一", "spo_list": [{"predicate": "总部地点", "object_type": {"@value": "地点"}, "subject_type": "企业", "object": {"@value": "北京经济技术开发区"}, "subject": "SMC（中国）有限公司"}, {"predicate": "成立日期", "object_type": {"@value": "Date"}, "subject_type": "机构", "object": {"@value": "1994年9月"}, "subject": "SMC（中国）有限公司"}]}
{"text": "7月5日及6日在崎玉县举办的“进击的巨人”逃脱游戏，将邀请四位声优参与，分别是石川由依（三笠 阿卡曼役）、小林优（萨莎 布劳斯役）、下野綋（康尼 普林斯役）、三上织枝（赫里斯塔 莲兹役） 4月12日，为宣传此次逃脱游戏，已由梶裕贵、石川由依、小林优三人先行参加了密室逃脱游戏，并在niconico生放送中播出 这个节目bilibili网已有字幕版～大家可以去看下～三个人玩得太欢腾了", "spo_list": [{"predicate": "配音", "object_type": {"inWork": "影视作品", "@value": "人物"}, "subject_type": "娱乐人物", "object": {"inWork": "进击的巨人", "@value": "萨莎 布劳斯"}, "subject": "小林优"}]}
{"text": "最终该剧全网播放量才30亿左右，且无论剧情还是播放量，跟2015年钟汉良的《何以笙箫默》（100亿播放量）相比，简直是天壤之别", "spo_list": [{"predicate": "主演", "object_type": {"@value": "人物"}, "subject_type": "影视作品", "object": {"@value": "钟汉良"}, "subject": "何以笙箫默"}]}
{"text": "《多出来的自由》，中国台湾著名歌手言承旭专辑，专辑中为言承旭量声打造了十首为歌迷而唱的好歌，这些歌都是言承旭自己很喜欢的歌曲，首波主打《在KTV说爱你》就是一首触动言承旭心情的情歌", "spo_list": [{"predicate": "国籍", "object_type": {"@value": "国家"}, "subject_type": "人物", "object": {"@value": "中国"}, "subject": "言承旭"}, {"predicate": "歌手", "object_type": {"@value": "人物"}, "subject_type": "歌曲", "object": {"@value": "言承旭"}, "subject": "多出来的自由"}]}
{"text": "永泰公主是韦皇后所生的嫡女，名仙蕙，字秾辉", "spo_list": [{"predicate": "母亲", "object_type": {"@value": "人物"}, "subject_type": "人物", "object": {"@value": "韦皇后"}, "subject": "仙蕙"}, {"predicate": "母亲", "object_type": {"@value": "人物"}, "subject_type": "人物", "object": {"@value": "韦皇后"}, "subject": "永泰公主"}]}
{"text": "《为什么要在一起》是歌手罗志祥演唱的一首歌，所属专辑是《罗生门》", "spo_list": [{"predicate": "所属专辑", "object_type": {"@value": "音乐专辑"}, "subject_type": "歌曲", "object": {"@value": "罗生门"}, "subject": "为什么要在一起"}, {"predicate": "歌手", "object_type": {"@value": "人物"}, "subject_type": "歌曲", "object": {"@value": "罗志祥"}, "subject": "为什么要在一起"}]}
{"text": "《我的奇妙男友》是2017年华策影视出品的一部浪漫爱情电影，由邓科执导，吴倩、金泰焕、沈梦辰参与演出", "spo_list": [{"predicate": "导演", "object_type": {"@value": "人物"}, "subject_type": "影视作品", "object": {"@value": "邓科"}, "subject": "我的奇妙男友"}, {"predicate": "主演", "object_type": {"@value": "人物"}, "subject_type": "影视作品", "object": {"@value": "吴倩"}, "subject": "我的奇妙男友"}, {"predicate": "主演", "object_type": {"@value": "人物"}, "subject_type": "影视作品", "object": {"@value": "沈梦辰"}, "subject": "我的奇妙男友"}, {"predicate": "主演", "object_type": {"@value": "人物"}, "subject_type": "影视作品", "object": {"@value": "金泰焕"}, "subject": "我的奇妙男友"}, {"predicate": "出品公司", "object_type": {"@value": "企业"}, "subject_type": "影视作品", "object": {"@value": "华策影视"}, "subject": "我的奇妙男友"}]}
{"text": "导演: 黄真真编剧: 黄真真 / 侯颖桁 / 郑善瑜 / 杜光庭主演: 薛凯琪 / 陈意涵 / 张钧甯 / 迈克·泰森 / 王水林 / 陈宝山 / 阮金红 / 范湉湉类型:剧情 / 喜剧制片国家/地区: 香港 / 中国大陆语言: 汉语普通话上映日期:2018-03-02(中国大陆)片长:109分钟又名: 闺蜜2：无二不作 / 闺蜜2：单挑越南黑帮 / Girls 2《闺蜜2：无二不作》讲述了陈意涵、薛凯琪、张钧甯闺蜜团空降越南，开启了一场婚前失控单身之旅", "spo_list": [{"predicate": "导演", "object_type": {"@value": "人物"}, "subject_type": "影视作品", "object": {"@value": "黄真真"}, "subject": "闺蜜2"}, {"predicate": "编剧", "object_type": {"@value": "人物"}, "subject_type": "影视作品", "object": {"@value": "郑善瑜"}, "subject": "闺蜜2"}, {"predicate": "上映时间", "object_type": {"@value": "Date"}, "subject_type": "影视作品", "object": {"@value": "2018-03-02"}, "subject": "闺蜜2"}, {"predicate": "编剧", "object_type": {"@value": "人物"}, "subject_type": "影视作品", "object": {"@value": "黄真真"}, "subject": "闺蜜2"}, {"predicate": "主演", "object_type": {"@value": "人物"}, "subject_type": "影视作品", "object": {"@value": "张钧甯"}, "subject": "闺蜜2"}, {"predicate": "主演", "object_type": {"@value": "人物"}, "subject_type": "影视作品", "object": {"@value": "薛凯琪"}, "subject": "闺蜜2"}, {"predicate": "编剧", "object_type": {"@value": "人物"}, "subject_type": "影视作品", "object": {"@value": "杜光庭"}, "subject": "闺蜜2"}, {"predicate": "主演", "object_type": {"@value": "人物"}, "subject_type": "影视作品", "object": {"@value": "陈意涵"}, "subject": "闺蜜2"}, {"predicate": "编剧", "object_type": {"@value": "人物"}, "subject_type": "影视作品", "object": {"@value": "侯颖桁"}, "subject": "闺蜜2"}]}
{"text": "安徽网 大皖客户端讯 9月20日，2019世界制造业大会·徽商论坛在合肥举行，当天下午，徽商论坛发布了2019创新力徽商名单，中科电力装备集团有限公司董事长王晓飞、安徽舜禹水务股份有限公司董事长邓帮武等30人上榜", "spo_list": [{"predicate": "董事长", "object_type": {"@value": "人物"}, "subject_type": "企业", "object": {"@value": "邓帮武"}, "subject": "安徽舜禹水务"}, {"predicate": "董事长", "object_type": {"@value": "人物"}, "subject_type": "企业", "object": {"@value": "王晓飞"}, "subject": "中科电力装备集团有限公司"}]}
{"text": "2018年3月，主演由韩汶青导演执导电影作品《摸金》在网络播出", "spo_list": [{"predicate": "导演", "object_type": {"@value": "人物"}, "subject_type": "影视作品", "object": {"@value": "韩汶青"}, "subject": "摸金"}]}
{"text": "中国地博会公布的“十大贡献人物”分别是：北京首创置业集团董事长刘晓光、香港骏豪集团董事局主席朱树豪、万通集团董事局主席冯仑、西安曲江新区管委会主任段先念、上海新江湾城总指挥孔庆伟、招商地产总经理林少斌、滨江集团董事长戚金兴、三联集团董事长张继升、世茂集团董事局主席许荣茂、广州恒大实业董事局主席许家印", "spo_list": [{"predicate": "董事长", "object_type": {"@value": "人物"}, "subject_type": "企业", "object": {"@value": "刘晓光"}, "subject": "首创置业"}, {"predicate": "董事长", "object_type": {"@value": "人物"}, "subject_type": "企业", "object": {"@value": "戚金兴"}, "subject": "滨江集团"}, {"predicate": "董事长", "object_type": {"@value": "人物"}, "subject_type": "企业", "object": {"@value": "张继升"}, "subject": "三联集团"}]}
{"text": "《兄弟姐妹齐种田》是独舞娃娃创作的网络小说，发表于起点网", "spo_list": [{"predicate": "作者", "object_type": {"@value": "人物"}, "subject_type": "图书作品", "object": {"@value": "独舞娃娃"}, "subject": "兄弟姐妹齐种田"}]}
{"text": "新年不停工的王凯,春晚演出结束后,便马不停蹄赶往剧组,准备《大江大河》拍摄工作", "spo_list": [{"predicate": "主演", "object_type": {"@value": "人物"}, "subject_type": "影视作品", "object": {"@value": "王凯"}, "subject": "大江大河"}]}
{"text": "是对导演林超贤的一次采访，其中有提到恋爱行星    不知道有人看过没有，也不知道以前有没有人发过，   就当为主题数做贡献了", "spo_list": [{"predicate": "导演", "object_type": {"@value": "人物"}, "subject_type": "影视作品", "object": {"@value": "林超贤"}, "subject": "恋爱行星"}]}
{"text": "蔡芸芝是蔡仲荷的二女儿，蔡芸芝家中姊妹五人", "spo_list": [{"predicate": "父亲", "object_type": {"@value": "人物"}, "subject_type": "人物", "object": {"@value": "蔡仲荷"}, "subject": "蔡芸芝"}]}
{"text": "《快乐大本营》的主持人也一直变化，但是让大家记忆深刻的还是何炅、李维嘉、谢娜、吴昕和海涛的这五个人组合", "spo_list": [{"predicate": "主持人", "object_type": {"@value": "人物"}, "subject_type": "电视综艺", "object": {"@value": "吴昕"}, "subject": "快乐大本营"}, {"predicate": "主持人", "object_type": {"@value": "人物"}, "subject_type": "电视综艺", "object": {"@value": "何炅"}, "subject": "快乐大本营"}, {"predicate": "主持人", "object_type": {"@value": "人物"}, "subject_type": "电视综艺", "object": {"@value": "李维嘉"}, "subject": "快乐大本营"}, {"predicate": "主持人", "object_type": {"@value": "人物"}, "subject_type": "电视综艺", "object": {"@value": "谢娜"}, "subject": "快乐大本营"}]}
{"text": "剧集资料　　 《老大哥》真人秀(11张)片名：Big Brother X 　　(X为第几季，例如第10季是Big Brother 10.截至2010年9月 12季完了） 　　主持： Julie Chen 　　集数：每季30集左右 　　首播日期：2000-7-5 美国 　　国家/地区： 美国 　　类型： 真人秀 　　对白语言： 英语", "spo_list": [{"predicate": "上映时间", "object_type": {"inArea": "地点", "@value": "Date"}, "subject_type": "影视作品", "object": {"inArea": "美国", "@value": "2000-7-5"}, "subject": "老大哥"}]}
{"text": "高波，男，1963年生，1982年毕业于西北师范大学美术系，1988年入中央美术学院进修学习，现为西北师范大学美术学院教师", "spo_list": [{"predicate": "毕业院校", "object_type": {"@value": "学校"}, "subject_type": "人物", "object": {"@value": "西北师范大学"}, "subject": "高波"}]}
{"text": "◆大学生或上班族读《最小说》会觉得浅      记者：你曾说你的团队缺乏社会阅历 如今“文二代”笛安（作家李锐和蒋韵之女）的加入，无论从厚度、深度、广度都为团队增色不少 花三年时间签约她是否出于此种考虑", "spo_list": [{"predicate": "丈夫", "object_type": {"@value": "人物"}, "subject_type": "人物", "object": {"@value": "李锐"}, "subject": "蒋韵"}, {"predicate": "妻子", "object_type": {"@value": "人物"}, "subject_type": "人物", "object": {"@value": "蒋韵"}, "subject": "李锐"}, {"predicate": "母亲", "object_type": {"@value": "人物"}, "subject_type": "人物", "object": {"@value": "蒋韵"}, "subject": "笛安"}, {"predicate": "父亲", "object_type": {"@value": "人物"}, "subject_type": "人物", "object": {"@value": "李锐"}, "subject": "笛安"}]}
{"text": "类似国家级人才的高龄董事长还有山河智能董事长何清华，他是国内教授、博士生导师，同时也是机械电子工程学科带头人、享受国务院特殊津贴的专家，此外以岭药业董事长吴以岭也是大学教授、博士生导师、中国工程院院士", "spo_list": [{"predicate": "董事长", "object_type": {"@value": "人物"}, "subject_type": "企业", "object": {"@value": "吴以岭"}, "subject": "以岭药业"}, {"predicate": "董事长", "object_type": {"@value": "人物"}, "subject_type": "企业", "object": {"@value": "何清华"}, "subject": "山河智能"}]}
{"text": "《公证与律师制度·梯田突破100自考预测试卷》是海洋出版社出版的图书，作者是王碧波", "spo_list": [{"predicate": "作者", "object_type": {"@value": "人物"}, "subject_type": "图书作品", "object": {"@value": "王碧波"}, "subject": "公证与律师制度·梯田突破100自考预测试卷"}]}
{"text": "爱你不是浑闲事(陈松龄) TVB金玉满堂的 插曲啊 和视频一起欣赏这歌 才经典呢", "spo_list": [{"predicate": "主题曲", "object_type": {"@value": "歌曲"}, "subject_type": "影视作品", "object": {"@value": "爱你不是浑闲事"}, "subject": "金玉满堂"}, {"predicate": "歌手", "object_type": {"@value": "人物"}, "subject_type": "歌曲", "object": {"@value": "陈松龄"}, "subject": "爱你不是浑闲事"}]}
{"text": "绘本作家几米的全新绘本《忘记亲一下》，将成为日本JR（日本国铁）饭山线土市站和越后水泽站的装置艺术", "spo_list": [{"predicate": "作者", "object_type": {"@value": "人物"}, "subject_type": "图书作品", "object": {"@value": "几米"}, "subject": "忘记亲一下"}]}
{"text": "之前于正也翻拍了一部《笑傲江湖》，是由霍建华，陈乔恩，袁姗姗等等明星主演的，在演员颜值和演技上面那是没的说，但是剧情有点烂，因此当时在网上的差评也比较多，豆瓣评分才5.0分，于正把“沧海”和“笑傲”变成了一个狗血的三角恋，在当时被网友们一直在网上骂", "spo_list": [{"predicate": "主演", "object_type": {"@value": "人物"}, "subject_type": "影视作品", "object": {"@value": "陈乔恩"}, "subject": "笑傲江湖"}, {"predicate": "主演", "object_type": {"@value": "人物"}, "subject_type": "影视作品", "object": {"@value": "霍建华"}, "subject": "笑傲江湖"}, {"predicate": "主演", "object_type": {"@value": "人物"}, "subject_type": "影视作品", "object": {"@value": "袁姗姗"}, "subject": "笑傲江湖"}]}
{"text": "《烽火逃兵》是小知闲闲所撰写的一部抗战小说，发布在创世中文网", "spo_list": [{"predicate": "作者", "object_type": {"@value": "人物"}, "subject_type": "图书作品", "object": {"@value": "小知闲闲"}, "subject": "烽火逃兵"}]}
{"text": "Yes娱乐3月2日综合报导由马伯庸原着改编，曹盾执导，梁超担任制片人，优酷联手微影时代、留白影视、娱跃影业与仨仁传媒、十间传媒联合出品的大型古装悬疑剧《长安十二时辰》继两位男主之后，于今日公布了第二批演员阵容，周一围，杰曼·翰苏，韩童生，芦芳生，余皑磊，蔡鹭，赵魏，冯嘉怡，吴晓亮等众多实力派演员确认出演剧中角色", "spo_list": [{"predicate": "导演", "object_type": {"@value": "人物"}, "subject_type": "影视作品", "object": {"@value": "曹盾"}, "subject": "长安十二时辰"}, {"predicate": "制片人", "object_type": {"@value": "人物"}, "subject_type": "影视作品", "object": {"@value": "梁超"}, "subject": "长安十二时辰"}, {"predicate": "出品公司", "object_type": {"@value": "企业"}, "subject_type": "影视作品", "object": {"@value": "微影时代"}, "subject": "长安十二时辰"}, {"predicate": "出品公司", "object_type": {"@value": "企业"}, "subject_type": "影视作品", "object": {"@value": "留白影视"}, "subject": "长安十二时辰"}, {"predicate": "出品公司", "object_type": {"@value": "企业"}, "subject_type": "影视作品", "object": {"@value": "娱跃影业"}, "subject": "长安十二时辰"}, {"predicate": "出品公司", "object_type": {"@value": "企业"}, "subject_type": "影视作品", "object": {"@value": "仨仁传媒"}, "subject": "长安十二时辰"}, {"predicate": "出品公司", "object_type": {"@value": "企业"}, "subject_type": "影视作品", "object": {"@value": "十间传媒"}, "subject": "长安十二时辰"}, {"predicate": "主演", "object_type": {"@value": "人物"}, "subject_type": "影视作品", "object": {"@value": "周一围"}, "subject": "长安十二时辰"}, {"predicate": "主演", "object_type": {"@value": "人物"}, "subject_type": "影视作品", "object": {"@value": "杰曼·翰苏"}, "subject": "长安十二时辰"}, {"predicate": "主演", "object_type": {"@value": "人物"}, "subject_type": "影视作品", "object": {"@value": "韩童生"}, "subject": "长安十二时辰"}, {"predicate": "主演", "object_type": {"@value": "人物"}, "subject_type": "影视作品", "object": {"@value": "芦芳生"}, "subject": "长安十二时辰"}, {"predicate": "主演", "object_type": {"@value": "人物"}, "subject_type": "影视作品", "object": {"@value": "余皑磊"}, "subject": "长安十二时辰"}, {"predicate": "主演", "object_type": {"@value": "人物"}, "subject_type": "影视作品", "object": {"@value": "蔡鹭"}, "subject": "长安十二时辰"}, {"predicate": "主演", "object_type": {"@value": "人物"}, "subject_type": "影视作品", "object": {"@value": "赵魏"}, "subject": "长安十二时辰"}, {"predicate": "主演", "object_type": {"@value": "人物"}, "subject_type": "影视作品", "object": {"@value": "冯嘉怡"}, "subject": "长安十二时辰"}, {"predicate": "主演", "object_type": {"@value": "人物"}, "subject_type": "影视作品", "object": {"@value": "吴晓亮"}, "subject": "长安十二时辰"}]}
{"text": "1场外生活梁岳威以优异的成绩毕业于沈阳大学，爱好武术的他迫于生计，进入一家汽车公司工作，他凭借着自己的聪明和努力，从最初的公司文员一路晋升为公司的高管", "spo_list": [{"predicate": "毕业院校", "object_type": {"@value": "学校"}, "subject_type": "人物", "object": {"@value": "沈阳大学"}, "subject": "梁岳威"}]}
{"text": "96年出版在滚石<驿动男人心>专辑里.哥哥还有一首<谈恋爱>.", "spo_list": [{"predicate": "所属专辑", "object_type": {"@value": "音乐专辑"}, "subject_type": "歌曲", "object": {"@value": "驿动男人心"}, "subject": "谈恋爱"}]}
{"text": "《社会与政治运动讲义》是2006年由社会科学文献出版社出版的图书，由赵鼎新所著，主要描写了对社会运动、政治运动以及革命的研究", "spo_list": [{"predicate": "作者", "object_type": {"@value": "人物"}, "subject_type": "图书作品", "object": {"@value": "赵鼎新"}, "subject": "社会与政治运动讲义"}]}
{"text": "周宪溥作为编剧与制片人和作曲参与制作过的电影是《皆大欢喜》(1951)", "spo_list": [{"predicate": "编剧", "object_type": {"@value": "人物"}, "subject_type": "影视作品", "object": {"@value": "周宪溥"}, "subject": "皆大欢喜"}, {"predicate": "制片人", "object_type": {"@value": "人物"}, "subject_type": "影视作品", "object": {"@value": "周宪溥"}, "subject": "皆大欢喜"}]}
{"text": "对于舰长达尔扎娜脸上的痣，监督表示只是传真机传送人设图时留下的墨水印记，被当成痣了 而最近公开的第二季视觉图中斯雷因背后跟随的部下名为哈库莱特，将由曾为「Free!男子游泳部」中的龙崎怜配音的平川大辅出演", "spo_list": [{"predicate": "配音", "object_type": {"inWork": "影视作品", "@value": "人物"}, "subject_type": "娱乐人物", "object": {"inWork": "Free!男子游泳部", "@value": "龙崎怜"}, "subject": "平川大辅"}]}
{"text": "有意思的是，翁路明正是《上海堡垒》导演滕华涛的母亲，或许滕华涛的科幻梦正是源自幼时看过母亲的《霹雳贝贝》，但导演却忘记了《霹雳贝贝》能够经久不衰的根本所在", "spo_list": [{"predicate": "母亲", "object_type": {"@value": "人物"}, "subject_type": "人物", "object": {"@value": "翁路明"}, "subject": "滕华涛"}, {"predicate": "导演", "object_type": {"@value": "人物"}, "subject_type": "影视作品", "object": {"@value": "滕华涛"}, "subject": "上海堡垒"}]}
{"text": "在如此兼具权威性与流行性的全球华语歌曲排行榜中，同曲不同词的两首歌曲能同时进入全球榜TOP10尚属首次，胡彦斌《男人KTV》以其超人气之势蝉联冠军，其音乐实力绝不容质疑6", "spo_list": [{"predicate": "歌手", "object_type": {"@value": "人物"}, "subject_type": "歌曲", "object": {"@value": "胡彦斌"}, "subject": "男人KTV"}]}
{"text": "陈楚生凭借《瘾》获得最佳男歌手，他说：“这是对我的一个鼓励，这张专辑有很多尝试，一开始压力很大，慢慢让自己建立了很多信心，希望未来能够有更多优秀的艺人合作 ”", "spo_list": [{"predicate": "获奖", "object_type": {"inWork": "作品", "@value": "奖项"}, "subject_type": "娱乐人物", "object": {"inWork": "瘾", "@value": "最佳男歌手"}, "subject": "陈楚生"}]}
{"text": "浙江省能源集团有限公司（浙能集团）董事长童亚辉在接受记者采访时表示，浙能集团经过自主研发实现煤电机组超低排放", "spo_list": [{"predicate": "董事长", "object_type": {"@value": "人物"}, "subject_type": "企业", "object": {"@value": "童亚辉"}, "subject": "浙江省能源集团有限公司"}]}
{"text": "齐悼惠王刘肥者，高祖长庶男也 其母外妇也，曰曹氏 那么什么叫外妇?", "spo_list": [{"predicate": "母亲", "object_type": {"@value": "人物"}, "subject_type": "人物", "object": {"@value": "曹氏"}, "subject": "刘肥"}]}
{"text": "《英灵回忆》是一部在起点中文网连载的同人小说，作者是永远的背影男", "spo_list": [{"predicate": "作者", "object_type": {"@value": "人物"}, "subject_type": "图书作品", "object": {"@value": "永远的背影男"}, "subject": "英灵回忆"}]}
{"text": "什么智能马桶好：1、和成卫浴上榜理由：和成卫浴HCG和成于1931年创立于台湾，经历80年的磨砺，已跻身全球高卫浴品牌队伍，享有“全球十大卫浴厂商”美誉，HCG和成横跨修建、精细陶瓷、炉具及住所设备等多个范畴，其单体静音马桶年产35万件，名列全球一", "spo_list": [{"predicate": "成立日期", "object_type": {"@value": "Date"}, "subject_type": "机构", "object": {"@value": "1931年"}, "subject": "和成卫浴"}]}
{"text": "由此可见，哈里伯顿自1919年创立以来，通过内部增长和外部收购获得了空前发展", "spo_list": [{"predicate": "成立日期", "object_type": {"@value": "Date"}, "subject_type": "机构", "object": {"@value": "1919年"}, "subject": "哈里伯顿"}]}
{"text": "[音乐]魏晨新专辑《旅程》", "spo_list": [{"predicate": "歌手", "object_type": {"@value": "人物"}, "subject_type": "歌曲", "object": {"@value": "魏晨"}, "subject": "旅程"}]}
{"text": "周杰伦《告白气球》夺收视之冠", "spo_list": [{"predicate": "歌手", "object_type": {"@value": "人物"}, "subject_type": "歌曲", "object": {"@value": "周杰伦"}, "subject": "告白气球"}]}
{"text": "《光明与磊落》是韩寒《三重门》的手稿集，为读者重现《三重门》的诞生之初，并以此纪念17岁埋头写作的那一段时光", "spo_list": [{"predicate": "编剧", "object_type": {"@value": "人物"}, "subject_type": "影视作品", "object": {"@value": "韩寒"}, "subject": "三重门"}, {"predicate": "作者", "object_type": {"@value": "人物"}, "subject_type": "图书作品", "object": {"@value": "韩寒"}, "subject": "三重门"}, {"predicate": "作者", "object_type": {"@value": "人物"}, "subject_type": "图书作品", "object": {"@value": "韩寒"}, "subject": "光明与磊落"}]}
{"text": "水上禅院的设计灵感，说是来自“诗佛”王维的《山居秋暝》，可以读一下，品品这种感觉", "spo_list": [{"predicate": "作者", "object_type": {"@value": "人物"}, "subject_type": "图书作品", "object": {"@value": "王维"}, "subject": "山居秋暝"}]}
{"text": "不过，在《霸王别姬》之后，陈凯歌渐渐走下神坛，拍出了一些争议极大的电影，比如说《无极》，这部电影或许是中国第一部被称为“超级大烂片”的电影，谁也不敢相信这是陈凯歌拍的", "spo_list": [{"predicate": "国籍", "object_type": {"@value": "国家"}, "subject_type": "人物", "object": {"@value": "中国"}, "subject": "无极"}]}
{"text": "六哲，代表作《被伤过的心还可以爱谁》、《错错错》、《如果没有他你还爱我吗》、《相爱分开都是罪》，作为一名原创歌手很是努力，虽然后来知名度不算高，渐渐被人遗忘", "spo_list": [{"predicate": "歌手", "object_type": {"@value": "人物"}, "subject_type": "歌曲", "object": {"@value": "六哲"}, "subject": "如果没有他你还爱我吗"}, {"predicate": "作曲", "object_type": {"@value": "人物"}, "subject_type": "歌曲", "object": {"@value": "六哲"}, "subject": "如果没有他你还爱我吗"}, {"predicate": "歌手", "object_type": {"@value": "人物"}, "subject_type": "歌曲", "object": {"@value": "六哲"}, "subject": "错错错"}, {"predicate": "作词", "object_type": {"@value": "人物"}, "subject_type": "歌曲", "object": {"@value": "六哲"}, "subject": "如果没有他你还爱我吗"}, {"predicate": "歌手", "object_type": {"@value": "人物"}, "subject_type": "歌曲", "object": {"@value": "六哲"}, "subject": "相爱分开都是罪"}]}
{"text": "孙中山是来向华侨筹款的，同行者是他的朋友和战友黄兴—也就是后来与徐宗汉成了伉俪的那个湖南人", "spo_list": [{"predicate": "丈夫", "object_type": {"@value": "人物"}, "subject_type": "人物", "object": {"@value": "黄兴"}, "subject": "徐宗汉"}, {"predicate": "妻子", "object_type": {"@value": "人物"}, "subject_type": "人物", "object": {"@value": "徐宗汉"}, "subject": "黄兴"}]}
{"text": "温州一家人 片尾曲 对鸟时尚女编辑 片头曲 一个人的北京 片尾曲 我的青春我的城 插曲 远远懂你的人我和老妈一起嫁 片头曲 不倒翁的天分 片尾曲 十指连心延安爱情 片尾曲 分别就是死去一点点杨贵妃秘史 片头曲 我还是我 片尾曲 时光倒流在那遥远的地方 那时候卫生队的故事 片尾曲 女兵女兵搭错车 片尾曲 酒干倘卖无望族 片头曲 爱在这里", "spo_list": [{"predicate": "主题曲", "object_type": {"@value": "歌曲"}, "subject_type": "影视作品", "object": {"@value": "时光倒流"}, "subject": "杨贵妃秘史"}, {"predicate": "主题曲", "object_type": {"@value": "歌曲"}, "subject_type": "影视作品", "object": {"@value": "酒干倘卖无"}, "subject": "搭错车"}, {"predicate": "主题曲", "object_type": {"@value": "歌曲"}, "subject_type": "影视作品", "object": {"@value": "我还是我"}, "subject": "杨贵妃秘史"}]}
{"text": "安乐公主则希望韦后临朝后自己能做皇太女，所以母女联合起来，计议毒死中宗", "spo_list": [{"predicate": "母亲", "object_type": {"@value": "人物"}, "subject_type": "人物", "object": {"@value": "韦后"}, "subject": "安乐公主"}]}
{"text": "《奔向爱》是倪虹洁的音乐作品，收录在《邦女郎》专辑中", "spo_list": [{"predicate": "所属专辑", "object_type": {"@value": "音乐专辑"}, "subject_type": "歌曲", "object": {"@value": "邦女郎"}, "subject": "奔向爱"}]}
{"text": "3与肖婷佳合影的另一位宫女，唐奕霖，微博认证资料显示其为奕华传媒董事长", "spo_list": [{"predicate": "董事长", "object_type": {"@value": "人物"}, "subject_type": "企业", "object": {"@value": "唐奕霖"}, "subject": "奕华传媒"}]}
{"text": "王菲 生产年龄：36岁早前怀头胎窦靖童时，王菲就因胎盘前置被迫开刀", "spo_list": [{"predicate": "母亲", "object_type": {"@value": "人物"}, "subject_type": "人物", "object": {"@value": "王菲"}, "subject": "窦靖童"}]}
{"text": "同年，吴镇宇主演了查传谊导演的电影《旺角揸Fit人》", "spo_list": [{"predicate": "导演", "object_type": {"@value": "人物"}, "subject_type": "影视作品", "object": {"@value": "查传谊"}, "subject": "旺角揸Fit人"}, {"predicate": "主演", "object_type": {"@value": "人物"}, "subject_type": "影视作品", "object": {"@value": "吴镇宇"}, "subject": "旺角揸Fit人"}]}
{"text": "4、《时间都去哪儿了》，这同样是一首感人肺腑的歌曲，由王铮亮在春晚的舞台上唱响，这首歌的歌词朴实细腻、深情震撼，就连新闻联播都两次推荐这首歌，尤其是这一句“柴米油盐半辈子，转眼就只剩下满脸的皱纹了”，那种画面，让人落泪", "spo_list": [{"predicate": "歌手", "object_type": {"@value": "人物"}, "subject_type": "歌曲", "object": {"@value": "王铮亮"}, "subject": "时间都去哪儿了"}]}
{"text": "2006年3月第一时间网正式成立1", "spo_list": [{"predicate": "成立日期", "object_type": {"@value": "Date"}, "subject_type": "机构", "object": {"@value": "2006年3月"}, "subject": "第一时间网"}]}
{"text": "可是不幸的是，在毛文龙9岁的时候，他老爸毛伟去世了", "spo_list": [{"predicate": "父亲", "object_type": {"@value": "人物"}, "subject_type": "人物", "object": {"@value": "毛伟"}, "subject": "毛文龙"}]}
{"text": "9、《精装追女仔》票房：2172万王晶作为香港最能恶搞的导演之一，自然不会放过大火的《英雄本色》，曾志伟模仿大哥成出场，许多严肃煽情的台词被改的面目全非", "spo_list": [{"predicate": "导演", "object_type": {"@value": "人物"}, "subject_type": "影视作品", "object": {"@value": "王晶"}, "subject": "精装追女仔"}, {"predicate": "票房", "object_type": {"@value": "Number"}, "subject_type": "影视作品", "object": {"@value": "2172万"}, "subject": "精装追女仔"}]}
{"text": "李青稞，女，1963年生于重庆，1979年考入四川美术学院附中，1987年毕业于四川美术学院国画系，获学士学位，现为中国美术家协会会员，中国工笔画学会理事，成都画院国家一级美术师，四川省美协副主席", "spo_list": [{"predicate": "国籍", "object_type": {"@value": "国家"}, "subject_type": "人物", "object": {"@value": "中国"}, "subject": "李青稞"}, {"predicate": "毕业院校", "object_type": {"@value": "学校"}, "subject_type": "人物", "object": {"@value": "四川美术学院"}, "subject": "李青稞"}]}
{"text": "自2002年回国以来，超级育儿师兰海为孩子设计了丰富多彩的教学方案，已带领众多孩子探索、发现，通过对于生活的切身实践来感悟世界", "spo_list": [{"predicate": "主持人", "object_type": {"@value": "人物"}, "subject_type": "电视综艺", "object": {"@value": "兰海"}, "subject": "超级育儿师"}]}
{"text": "资料显示，360创建于2005年11月，并于2011年登陆美国纽交所", "spo_list": [{"predicate": "成立日期", "object_type": {"@value": "Date"}, "subject_type": "机构", "object": {"@value": "2005年11月"}, "subject": "360"}]}
{"text": "杨幂郭京飞联袂主演 刘杰微博透露《宝贝》阵容", "spo_list": [{"predicate": "主演", "object_type": {"@value": "人物"}, "subject_type": "影视作品", "object": {"@value": "杨幂"}, "subject": "宝贝"}, {"predicate": "主演", "object_type": {"@value": "人物"}, "subject_type": "影视作品", "object": {"@value": "郭京飞"}, "subject": "宝贝"}]}
{"text": "妻子林郑月娥，儿子林节思、林约希", "spo_list": [{"predicate": "母亲", "object_type": {"@value": "人物"}, "subject_type": "人物", "object": {"@value": "林郑月娥"}, "subject": "林约希"}, {"predicate": "母亲", "object_type": {"@value": "人物"}, "subject_type": "人物", "object": {"@value": "林郑月娥"}, "subject": "林节思"}]}
{"text": "金井美香代表配音角色是《寒蝉鸣泣之时》的 北条沙都子另外火影忍者动画原创的三尾篇里“幽鬼丸”的声优也是她", "spo_list": [{"predicate": "配音", "object_type": {"inWork": "影视作品", "@value": "人物"}, "subject_type": "娱乐人物", "object": {"inWork": "寒蝉鸣泣之时", "@value": "北条沙都子"}, "subject": "金井美香"}]}
{"text": "《西南民居》是2010年清华大学出版社出版的图书，作者是吴正光", "spo_list": [{"predicate": "作者", "object_type": {"@value": "人物"}, "subject_type": "图书作品", "object": {"@value": "吴正光"}, "subject": "西南民居"}]}
{"text": "“昔孟母，择邻处”，孟子后来成为大学问家，与社会环境对他的熏陶感染有很大关系", "spo_list": [{"predicate": "母亲", "object_type": {"@value": "人物"}, "subject_type": "人物", "object": {"@value": "孟母"}, "subject": "孟子"}]}
{"text": "雷佳音本色出演“老男孩” 金句不断全程自恋本周日(3月4日)，由刘俊杰执导，高蓉蓉编剧，刘烨、林依晨、雷佳音、胡先煦、郭姝彤、李建义等主演的都市情感电视剧《老男孩》即将在爱奇艺全网首播", "spo_list": [{"predicate": "主演", "object_type": {"@value": "人物"}, "subject_type": "影视作品", "object": {"@value": "林依晨"}, "subject": "老男孩"}, {"predicate": "主演", "object_type": {"@value": "人物"}, "subject_type": "影视作品", "object": {"@value": "雷佳音"}, "subject": "老男孩"}, {"predicate": "主演", "object_type": {"@value": "人物"}, "subject_type": "影视作品", "object": {"@value": "刘烨"}, "subject": "老男孩"}, {"predicate": "导演", "object_type": {"@value": "人物"}, "subject_type": "影视作品", "object": {"@value": "刘俊杰"}, "subject": "老男孩"}, {"predicate": "编剧", "object_type": {"@value": "人物"}, "subject_type": "影视作品", "object": {"@value": "高蓉蓉"}, "subject": "老男孩"}, {"predicate": "主演", "object_type": {"@value": "人物"}, "subject_type": "影视作品", "object": {"@value": "胡先煦"}, "subject": "老男孩"}, {"predicate": "主演", "object_type": {"@value": "人物"}, "subject_type": "影视作品", "object": {"@value": "郭姝彤"}, "subject": "老男孩"}, {"predicate": "主演", "object_type": {"@value": "人物"}, "subject_type": "影视作品", "object": {"@value": "李建义"}, "subject": "老男孩"}, {"predicate": "上映时间", "object_type": {"@value": "Date"}, "subject_type": "影视作品", "object": {"@value": "3月4日"}, "subject": "老男孩"}]}
{"text": "就比如李湘的女儿王诗龄来说吧，小小年纪妈妈就被妈妈供成了公主，而王诗龄也在进入观众视野以后因为被妈妈的富养而名气越来越大，很多人表示怀疑这样教女儿的方式真的好吗", "spo_list": [{"predicate": "母亲", "object_type": {"@value": "人物"}, "subject_type": "人物", "object": {"@value": "李湘"}, "subject": "王诗龄"}]}
{"text": "由《死神来了4》、《航班蛇患》导演大卫·R·艾里斯执导的《鲨鱼惊魂夜3D》（Shark Night 3D）日前发布首张剧照，美女与鲨鱼的结合让人不由想起了2011年的《食人鱼3D》", "spo_list": [{"predicate": "导演", "object_type": {"@value": "人物"}, "subject_type": "影视作品", "object": {"@value": "大卫·R·艾里斯"}, "subject": "航班蛇患"}, {"predicate": "导演", "object_type": {"@value": "人物"}, "subject_type": "影视作品", "object": {"@value": "大卫·R·艾里斯"}, "subject": "鲨鱼惊魂夜3D"}]}
{"text": "他为小沈阳量打造的歌曲《我叫小沈阳》、《我的好兄弟》《大笑江湖》等神曲迅速窜红，高进瞬间转型成为音乐制作人，并陆续打造了几首病毒一样的音乐", "spo_list": [{"predicate": "歌手", "object_type": {"@value": "人物"}, "subject_type": "歌曲", "object": {"@value": "小沈阳"}, "subject": "我叫小沈阳"}, {"predicate": "作曲", "object_type": {"@value": "人物"}, "subject_type": "歌曲", "object": {"@value": "高进"}, "subject": "我的好兄弟"}, {"predicate": "歌手", "object_type": {"@value": "人物"}, "subject_type": "歌曲", "object": {"@value": "小沈阳"}, "subject": "我的好兄弟"}]}
{"text": "百年寸檀、寸檀寸金她斥资两亿八进缅甸金三角等地建造出中国规模最大的紫檀雕刻艺术博物馆如今中国紫檀博物馆已是国家4A景区而创办者就是迟重瑞的妻子陈丽华沿着长安街向东，在京通快速路高碑店出口的北侧，您会看到一大片的明清建筑群，而这就是中国紫檀博物馆", "spo_list": [{"predicate": "丈夫", "object_type": {"@value": "人物"}, "subject_type": "人物", "object": {"@value": "迟重瑞"}, "subject": "陈丽华"}, {"predicate": "妻子", "object_type": {"@value": "人物"}, "subject_type": "人物", "object": {"@value": "陈丽华"}, "subject": "迟重瑞"}]}
{"text": "因此，沃兹尼亚克丢失了7枚比特币，放在今天，这笔丢失的比特币价值7万美元沃兹尼亚克是谁呢，在苹果公司于1976年4月1日创立，当时的沃兹尼亚克便是三位创始人之一", "spo_list": [{"predicate": "成立日期", "object_type": {"@value": "Date"}, "subject_type": "机构", "object": {"@value": "1976年4月1日"}, "subject": "苹果公司"}]}
{"text": "《北大作文》是2000年新世界出版社出版的图书，作者是文池", "spo_list": [{"predicate": "作者", "object_type": {"@value": "人物"}, "subject_type": "图书作品", "object": {"@value": "文池"}, "subject": "北大作文"}]}
{"text": "《小混子》是连载于17k小说网的网络小说，作者是苏沐天华", "spo_list": [{"predicate": "作者", "object_type": {"@value": "人物"}, "subject_type": "图书作品", "object": {"@value": "苏沐天华"}, "subject": "小混子"}]}
{"text": "《如果没有爱》是张元执导的一部剧情电影，由周迅、朴树领衔主演，柯蓝、胡海泉、陈羽凡、袁泉主演，于2000年上映", "spo_list": [{"predicate": "主演", "object_type": {"@value": "人物"}, "subject_type": "影视作品", "object": {"@value": "朴树"}, "subject": "如果没有爱"}, {"predicate": "主演", "object_type": {"@value": "人物"}, "subject_type": "影视作品", "object": {"@value": "陈羽凡"}, "subject": "如果没有爱"}, {"predicate": "上映时间", "object_type": {"@value": "Date"}, "subject_type": "影视作品", "object": {"@value": "2000年"}, "subject": "如果没有爱"}, {"predicate": "导演", "object_type": {"@value": "人物"}, "subject_type": "影视作品", "object": {"@value": "张元"}, "subject": "如果没有爱"}, {"predicate": "主演", "object_type": {"@value": "人物"}, "subject_type": "影视作品", "object": {"@value": "袁泉"}, "subject": "如果没有爱"}, {"predicate": "主演", "object_type": {"@value": "人物"}, "subject_type": "影视作品", "object": {"@value": "周迅"}, "subject": "如果没有爱"}]}
{"text": "1995年12月28日，首都纪念世界电影诞生100周年、中国电影诞生90周年大会上，魏鹤龄被追授“中国电影世纪奖”", "spo_list": [{"predicate": "获奖", "object_type": {"onDate": "Date", "@value": "奖项"}, "subject_type": "娱乐人物", "object": {"onDate": "1995年", "@value": "中国电影世纪奖"}, "subject": "魏鹤龄"}]}
{"text": "电视剧的黑化角色不少，但是很多前后的装扮反差并不大，最后一个也是相对比较明显的，就是林依晨、冯绍峰主演的《兰陵王》，毛林林在里面饰演的郑儿原本只是一个宫女，对兰陵王因爱生恨，后来成了一代妖后", "spo_list": [{"predicate": "主演", "object_type": {"@value": "人物"}, "subject_type": "影视作品", "object": {"@value": "冯绍峰"}, "subject": "兰陵王"}, {"predicate": "主演", "object_type": {"@value": "人物"}, "subject_type": "影视作品", "object": {"@value": "林依晨"}, "subject": "兰陵王"}, {"predicate": "饰演", "object_type": {"inWork": "影视作品", "@value": "人物"}, "subject_type": "娱乐人物", "object": {"inWork": "兰陵王", "@value": "郑儿"}, "subject": "毛林林"}, {"predicate": "主演", "object_type": {"@value": "人物"}, "subject_type": "影视作品", "object": {"@value": "毛林林"}, "subject": "兰陵王"}]}
{"text": "《山楂树之恋》作者：艾米张艺谋导演、周冬雨主演同名情感大片原著小说", "spo_list": [{"predicate": "主演", "object_type": {"@value": "人物"}, "subject_type": "影视作品", "object": {"@value": "周冬雨"}, "subject": "山楂树之恋"}, {"predicate": "作者", "object_type": {"@value": "人物"}, "subject_type": "图书作品", "object": {"@value": "艾米"}, "subject": "山楂树之恋"}, {"predicate": "导演", "object_type": {"@value": "人物"}, "subject_type": "影视作品", "object": {"@value": "张艺谋"}, "subject": "山楂树之恋"}]}
{"text": "叶亹（生卒年月不详），字世黾，号龟峰，明代福建诏安县三都宝桥（深桥镇上营村）人", "spo_list": [{"predicate": "号", "object_type": {"@value": "Text"}, "subject_type": "历史人物", "object": {"@value": "龟峰"}, "subject": "叶亹"}]}
{"text": "7、中国太平保险集团有限责任公司2019世界500强排名：451位营业额：274.85亿美元太平保险最早可追溯到1929年成立的太平水火保险公司，是国内第一家的境外上市的中资保险企业", "spo_list": [{"predicate": "成立日期", "object_type": {"@value": "Date"}, "subject_type": "机构", "object": {"@value": "1929年"}, "subject": "中国太平保险集团有限责任公司"}, {"predicate": "成立日期", "object_type": {"@value": "Date"}, "subject_type": "机构", "object": {"@value": "1929年"}, "subject": "太平水火保险公司"}]}
{"text": "基本信息片名：快快乐乐城  题材：童话  导演：施向东、魏伊娜  编剧：施向东  出品时间：2009", "spo_list": [{"predicate": "编剧", "object_type": {"@value": "人物"}, "subject_type": "影视作品", "object": {"@value": "施向东"}, "subject": "快快乐乐城"}, {"predicate": "导演", "object_type": {"@value": "人物"}, "subject_type": "影视作品", "object": {"@value": "施向东"}, "subject": "快快乐乐城"}, {"predicate": "导演", "object_type": {"@value": "人物"}, "subject_type": "影视作品", "object": {"@value": "魏伊娜"}, "subject": "快快乐乐城"}]}
{"text": "亚洲光学于87年10月以1400万元向大股东赖以仁等人购入POWERLINK(B.V.I.) 100%股权，并间接持有SCOPRO 55%的股权", "spo_list": [{"predicate": "董事长", "object_type": {"@value": "人物"}, "subject_type": "企业", "object": {"@value": "赖以仁"}, "subject": "亚洲光学"}]}
{"text": "裕福控股集团有限公司董事长郑俊豪", "spo_list": [{"predicate": "董事长", "object_type": {"@value": "人物"}, "subject_type": "企业", "object": {"@value": "郑俊豪"}, "subject": "裕福控股集团有限公司"}]}
{"text": "张晓阳，男，1950年1月出生，汉族，河南镇平人，研究生学历，高级经济师，中共党员，1968年5月参加工作 现任中国酿协酒精分会副理事长，河南省酒精协会会长，河南天冠企业集团有限公司董事长、dang委shu记、总经理，河南天冠燃料乙醇有限公司董事长 /div>", "spo_list": [{"predicate": "董事长", "object_type": {"@value": "人物"}, "subject_type": "企业", "object": {"@value": "张晓阳"}, "subject": "河南天冠企业集团有限公司"}]}
{"text": "知足是福 内地电视剧老大的幸福片尾曲", "spo_list": [{"predicate": "主题曲", "object_type": {"@value": "歌曲"}, "subject_type": "影视作品", "object": {"@value": "知足是福"}, "subject": "老大的幸福"}]}
{"text": "歌曲作者突然 - 严艺丹", "spo_list": [{"predicate": "歌手", "object_type": {"@value": "人物"}, "subject_type": "歌曲", "object": {"@value": "严艺丹"}, "subject": "突然"}]}
{"text": "光良最经典的四首歌曲，《右手边》这首歌也获得了第六届劲歌王国语金曲奖光良最经典的四首歌曲，《第一次》，比较流行的一首歌曲，这首歌也展现了光良的创作功力光良最经典的四首歌曲，《右手边》在06年的时候在娱乐大典上获得了年度单曲奖光良最经典的四首歌曲，《童话》这最后一首会唱得说明你已经老了", "spo_list": [{"predicate": "作曲", "object_type": {"@value": "人物"}, "subject_type": "歌曲", "object": {"@value": "光良"}, "subject": "右手边"}, {"predicate": "歌手", "object_type": {"@value": "人物"}, "subject_type": "歌曲", "object": {"@value": "光良"}, "subject": "右手边"}]}
{"text": "1924年9月，孙中山派孙科到奉天与张作霖面谈讨直事宜，恰巧，卢永祥也遣儿子卢筱嘉来拜见张作霖，请求军火上的支持", "spo_list": [{"predicate": "父亲", "object_type": {"@value": "人物"}, "subject_type": "人物", "object": {"@value": "卢永祥"}, "subject": "卢筱嘉"}]}
{"text": "这就是幸福的过程2歌曲鉴赏《希望的种子》专辑中有十颗种子，《爱的奇迹》是 拥抱奇迹的种子 3，伤感动听的旋律需要细细品味", "spo_list": [{"predicate": "所属专辑", "object_type": {"@value": "音乐专辑"}, "subject_type": "歌曲", "object": {"@value": "希望的种子"}, "subject": "爱的奇迹"}]}
{"text": "《爱的方舟》是郭富城的音乐作品，收录在《着迷》专辑中", "spo_list": [{"predicate": "歌手", "object_type": {"@value": "人物"}, "subject_type": "歌曲", "object": {"@value": "郭富城"}, "subject": "爱的方舟"}, {"predicate": "所属专辑", "object_type": {"@value": "音乐专辑"}, "subject_type": "歌曲", "object": {"@value": "着迷"}, "subject": "爱的方舟"}]}
{"text": "1984年版本的《神雕侠侣》中的小龙女由潘迎紫饰演，潘迎紫饰演的小龙女娇俏动人，与孟飞组成的屏幕情侣形象也深入人心", "spo_list": [{"predicate": "主演", "object_type": {"@value": "人物"}, "subject_type": "影视作品", "object": {"@value": "潘迎紫"}, "subject": "神雕侠侣"}, {"predicate": "饰演", "object_type": {"inWork": "影视作品", "@value": "人物"}, "subject_type": "娱乐人物", "object": {"inWork": "神雕侠侣", "@value": "小龙女"}, "subject": "潘迎紫"}]}
{"text": "【门户不当】相比伊能静，庾澄庆出身名门祖籍云南墨江，其祖先创办过亚细亚烟草公司，哈林的祖父庾恩锡曾任云南省昆明市长，父亲庾家麟是政界资深人士，母亲是京剧名伶张正芬 庾家昔日宅院就是今日旅游名胜庾园 悬殊的家世直接导致哈林家人对伊的不满甚至轻视", "spo_list": [{"predicate": "母亲", "object_type": {"@value": "人物"}, "subject_type": "人物", "object": {"@value": "张正芬"}, "subject": "庾澄庆"}, {"predicate": "父亲", "object_type": {"@value": "人物"}, "subject_type": "人物", "object": {"@value": "庾恩锡"}, "subject": "庾家麟"}, {"predicate": "丈夫", "object_type": {"@value": "人物"}, "subject_type": "人物", "object": {"@value": "庾家麟"}, "subject": "张正芬"}, {"predicate": "妻子", "object_type": {"@value": "人物"}, "subject_type": "人物", "object": {"@value": "张正芬"}, "subject": "庾家麟"}, {"predicate": "父亲", "object_type": {"@value": "人物"}, "subject_type": "人物", "object": {"@value": "庾家麟"}, "subject": "庾澄庆"}, {"predicate": "祖籍", "object_type": {"@value": "地点"}, "subject_type": "人物", "object": {"@value": "云南墨江"}, "subject": "庾澄庆"}, {"predicate": "祖籍", "object_type": {"@value": "地点"}, "subject_type": "人物", "object": {"@value": "云南墨江"}, "subject": "庾家麟"}]}
{"text": "陈奕迅的《浮夸》，小编个人是非常喜欢的，你们喜欢吗~你们还听过Eason的什么歌呢~", "spo_list": [{"predicate": "歌手", "object_type": {"@value": "人物"}, "subject_type": "歌曲", "object": {"@value": "陈奕迅"}, "subject": "浮夸"}]}
{"text": "出生在电影世家的林雨申从小在电影环境下长大，他的母亲是中国内地影视制片人、导演李小婉，干妈是导演李少红", "spo_list": [{"predicate": "母亲", "object_type": {"@value": "人物"}, "subject_type": "人物", "object": {"@value": "李小婉"}, "subject": "林雨申"}]}
{"text": "湖州太平微特电机有限公司于1999年12月09日在湖州市南浔区市场监督管理局登记成立", "spo_list": [{"predicate": "成立日期", "object_type": {"@value": "Date"}, "subject_type": "机构", "object": {"@value": "1999年12月09日"}, "subject": "湖州太平微特电机有限公司"}]}
{"text": "夜晚时分，霍啸林偷偷的翻墙进入霍家大院，发现了差点饿死的霍白氏，霍白氏告诉霍啸林他爹并不是土匪杀死的，而是保安司令赵金虎害死的 霍小玲跪在关公像面前发誓一定会杀死赵金虎为父亲霍绍昌报仇雪恨", "spo_list": [{"predicate": "父亲", "object_type": {"@value": "人物"}, "subject_type": "人物", "object": {"@value": "霍绍昌"}, "subject": "霍啸林"}]}
{"text": "这个演员叫陈创,在<为了新中国前进>演邹二狗,是一个活灵活现的角色.", "spo_list": [{"predicate": "主演", "object_type": {"@value": "人物"}, "subject_type": "影视作品", "object": {"@value": "陈创"}, "subject": "为了新中国前进"}, {"predicate": "饰演", "object_type": {"inWork": "影视作品", "@value": "人物"}, "subject_type": "娱乐人物", "object": {"inWork": "为了新中国前进", "@value": "邹二狗"}, "subject": "陈创"}]}
{"text": "”??? 田中理惠既是一位歌手，又是一位 著名的动漫声优，由其配音的我们所熟悉的角色包括《高达SEED》中的拉克丝、《旋风管家》中的玛丽亚、《蔷薇少女》中的水银灯、《人形电脑天使心》中的小叽等等 她还在2D横版动作网游《地下城与勇士》动画片《阿德拉战记》中为女剑士希利亚配音                       转自17173", "spo_list": [{"predicate": "配音", "object_type": {"inWork": "影视作品", "@value": "人物"}, "subject_type": "娱乐人物", "object": {"inWork": "人形电脑天使心", "@value": "小叽"}, "subject": "田中理惠"}, {"predicate": "配音", "object_type": {"inWork": "影视作品", "@value": "人物"}, "subject_type": "娱乐人物", "object": {"inWork": "蔷薇少女", "@value": "水银灯"}, "subject": "田中理惠"}]}
{"text": "梅利奥达斯是魔神族统领魔神王的长子，是艾斯塔罗萨（魔神王二儿子）、杰鲁德利斯（魔神王三儿子）两人的兄长", "spo_list": [{"predicate": "父亲", "object_type": {"@value": "人物"}, "subject_type": "人物", "object": {"@value": "魔神王"}, "subject": "艾斯塔罗萨"}, {"predicate": "父亲", "object_type": {"@value": "人物"}, "subject_type": "人物", "object": {"@value": "魔神王"}, "subject": "梅利奥达斯"}]}
{"text": "看点：提到喜剧就不能不提周星驰，《喜剧之王》作为其早期的喜剧作品，已展现出星爷的喜剧风格，这张照片的经典动作，深深烙印在多少影迷的心中", "spo_list": [{"predicate": "主演", "object_type": {"@value": "人物"}, "subject_type": "影视作品", "object": {"@value": "周星驰"}, "subject": "喜剧之王"}]}
{"text": "首先是老大在1997年发布的，也是迄今为止唯一的一张专辑: 《她是谁》据资料显示，这张专辑发布在1997年的10月29日，一共收录了9首歌，分别为《她是谁》，《情有独钟》，《地平线》，《为爱伤过心的人》，《计谋》，《还想爱下去》，《自由寂寞》，《我的舞台》以及《放纵》 下面是我将自己对这几首歌的见解", "spo_list": [{"predicate": "所属专辑", "object_type": {"@value": "音乐专辑"}, "subject_type": "歌曲", "object": {"@value": "她是谁"}, "subject": "地平线"}, {"predicate": "所属专辑", "object_type": {"@value": "音乐专辑"}, "subject_type": "歌曲", "object": {"@value": "她是谁"}, "subject": "计谋"}, {"predicate": "所属专辑", "object_type": {"@value": "音乐专辑"}, "subject_type": "歌曲", "object": {"@value": "她是谁"}, "subject": "我的舞台"}, {"predicate": "所属专辑", "object_type": {"@value": "音乐专辑"}, "subject_type": "歌曲", "object": {"@value": "她是谁"}, "subject": "她是谁"}, {"predicate": "所属专辑", "object_type": {"@value": "音乐专辑"}, "subject_type": "歌曲", "object": {"@value": "她是谁"}, "subject": "为爱伤过心的人"}, {"predicate": "所属专辑", "object_type": {"@value": "音乐专辑"}, "subject_type": "歌曲", "object": {"@value": "她是谁"}, "subject": "情有独钟"}, {"predicate": "所属专辑", "object_type": {"@value": "音乐专辑"}, "subject_type": "歌曲", "object": {"@value": "她是谁"}, "subject": "还想爱下去"}, {"predicate": "所属专辑", "object_type": {"@value": "音乐专辑"}, "subject_type": "歌曲", "object": {"@value": "她是谁"}, "subject": "自由寂寞"}]}
{"text": "《第一种危机》是王永执导，冯绍峰、李小璐、王庆祥等主演的商业间谍剧", "spo_list": [{"predicate": "主演", "object_type": {"@value": "人物"}, "subject_type": "影视作品", "object": {"@value": "冯绍峰"}, "subject": "第一种危机"}, {"predicate": "主演", "object_type": {"@value": "人物"}, "subject_type": "影视作品", "object": {"@value": "王庆祥"}, "subject": "第一种危机"}, {"predicate": "导演", "object_type": {"@value": "人物"}, "subject_type": "影视作品", "object": {"@value": "王永"}, "subject": "第一种危机"}, {"predicate": "主演", "object_type": {"@value": "人物"}, "subject_type": "影视作品", "object": {"@value": "李小璐"}, "subject": "第一种危机"}]}
{"text": "《地狱厨房》（Hell's Kitchen）是美国一个烹饪实境秀的电视节目（以英国独立电视台的同名节目为蓝本），主持人为戈登·拉姆齐，于2005年由美国的福斯广播公司正式开始播出 在台湾由Star World和FOX台湾频道代理播出", "spo_list": [{"predicate": "主持人", "object_type": {"@value": "人物"}, "subject_type": "电视综艺", "object": {"@value": "戈登·拉姆齐"}, "subject": "地狱厨房"}]}
{"text": "可是好景不长，在诸葛亮3岁刚刚断奶的时候，母亲章氏病逝了", "spo_list": [{"predicate": "母亲", "object_type": {"@value": "人物"}, "subject_type": "人物", "object": {"@value": "章氏"}, "subject": "诸葛亮"}]}
{"text": "基本资料球员:劳什  生日:1990年1月8日  身高:180cm  体重:78kg  球衣号码:13  国籍:德国  效力球队:罗斯托克业余队  场上位置:中场球队阵容前锋  H", "spo_list": [{"predicate": "国籍", "object_type": {"@value": "国家"}, "subject_type": "人物", "object": {"@value": "德国"}, "subject": "劳什"}]}
{"text": "公司介绍江西通慧科技发展有限公司成立于2004年", "spo_list": [{"predicate": "成立日期", "object_type": {"@value": "Date"}, "subject_type": "机构", "object": {"@value": "2004年"}, "subject": "江西通慧科技发展有限公司"}]}
{"text": "《茅山传说》1是由网络作家花木帅2创作的一本惊悚类探险揭秘小说，首发并签约于17K小说网，现已上架，该作品开始创作于2013年5月31日", "spo_list": [{"predicate": "作者", "object_type": {"@value": "人物"}, "subject_type": "图书作品", "object": {"@value": "花木帅"}, "subject": "茅山传说"}]}
{"text": "歌手：陈思成歌名：他的唯一专辑：小儿难养作词:张畅 作曲:娄祖玉", "spo_list": [{"predicate": "作词", "object_type": {"@value": "人物"}, "subject_type": "歌曲", "object": {"@value": "张畅"}, "subject": "他的唯一"}, {"predicate": "所属专辑", "object_type": {"@value": "音乐专辑"}, "subject_type": "歌曲", "object": {"@value": "小儿难养"}, "subject": "他的唯一"}, {"predicate": "作曲", "object_type": {"@value": "人物"}, "subject_type": "歌曲", "object": {"@value": "娄祖玉"}, "subject": "他的唯一"}, {"predicate": "歌手", "object_type": {"@value": "人物"}, "subject_type": "歌曲", "object": {"@value": "陈思成"}, "subject": "他的唯一"}]}
{"text": "公司简介深圳市远行科技有限公司成立于2004年，是一家专业从事企业信息化软件开发和咨询服务的高科技企业，公司主要为电信、电力、政府、大型企事业单位提供IT信息化解决方案", "spo_list": [{"predicate": "成立日期", "object_type": {"@value": "Date"}, "subject_type": "机构", "object": {"@value": "2004年"}, "subject": "深圳市远行科技有限公司"}]}
{"text": "2016年4月，刘宝山同志任岳阳市水利建设投资有限公司董事长，免去其岳阳市城市建设投资集团有限公司副总经理职务；1", "spo_list": [{"predicate": "董事长", "object_type": {"@value": "人物"}, "subject_type": "企业", "object": {"@value": "刘宝山"}, "subject": "岳阳市水利建设投资有限公司"}]}
{"text": "电影《杜拉拉升职记》及《将爱情进行到底》的巨大成功让人们充分认识到了张一白先生在艺术和商业上的造诣，他本人也被媒体称为中国具有商业价值和有商业眼光的导演之一4", "spo_list": [{"predicate": "导演", "object_type": {"@value": "人物"}, "subject_type": "影视作品", "object": {"@value": "张一白"}, "subject": "将爱情进行到底"}]}
{"text": "节目之中，湖南省委常委、长沙市委书记胡衡华，三一重工股份有限公司董事长梁稳根，中联重科股份有限公司董事长詹纯新，中国铁建重工集团股份有限公司党委书记、董事长刘飞香，山河智能装备股份有限公司董事长何清华，策得热火朝天、金句频出", "spo_list": [{"predicate": "董事长", "object_type": {"@value": "人物"}, "subject_type": "企业", "object": {"@value": "詹纯新"}, "subject": "中联重科股份有限公司"}, {"predicate": "董事长", "object_type": {"@value": "人物"}, "subject_type": "企业", "object": {"@value": "何清华"}, "subject": "山河智能装备股份有限公司"}, {"predicate": "董事长", "object_type": {"@value": "人物"}, "subject_type": "企业", "object": {"@value": "梁稳根"}, "subject": "三一重工股份有限公司"}]}
{"text": "不过让人啼笑皆非的就是何润东的妻子居然超级喜欢剧中个陈晓，当大家提及自己的老公的表现，林姵希也没有护短", "spo_list": [{"predicate": "丈夫", "object_type": {"@value": "人物"}, "subject_type": "人物", "object": {"@value": "何润东"}, "subject": "林姵希"}, {"predicate": "妻子", "object_type": {"@value": "人物"}, "subject_type": "人物", "object": {"@value": "林姵希"}, "subject": "何润东"}]}
{"text": "同年陈紫函主演了王小康执导的商战情感剧《站在你背后》，她在剧中饰演了温柔善良的池寒香", "spo_list": [{"predicate": "导演", "object_type": {"@value": "人物"}, "subject_type": "影视作品", "object": {"@value": "王小康"}, "subject": "站在你背后"}, {"predicate": "主演", "object_type": {"@value": "人物"}, "subject_type": "影视作品", "object": {"@value": "陈紫函"}, "subject": "站在你背后"}, {"predicate": "饰演", "object_type": {"inWork": "影视作品", "@value": "人物"}, "subject_type": "娱乐人物", "object": {"inWork": "站在你背后", "@value": "池寒香"}, "subject": "陈紫函"}]}
{"text": "基本资料球员:尼梅特  生日:1977年6月1日  身高:182cm  体重:82 kg  球衣号码:12  国籍:匈牙利  效力球队:萨佐诺克  场上位置:中场  前度效力球队:科斯克米提  曾经效力球队:科斯克米提,维迪奥顿球队阵容前锋  拉兹洛", "spo_list": [{"predicate": "国籍", "object_type": {"@value": "国家"}, "subject_type": "人物", "object": {"@value": "匈牙利"}, "subject": "尼梅特"}]}
{"text": "04、五更琉璃出没作品：《我的妹妹不可能那么可爱》（话说每次听到花泽香菜的声音，脑海里都在无限单曲循环恋爱循环，循环……）咳咳，跑题，对黑猫来说，恋爱什么的，我……我才不要呢", "spo_list": [{"predicate": "配音", "object_type": {"inWork": "影视作品", "@value": "人物"}, "subject_type": "娱乐人物", "object": {"inWork": "我的妹妹不可能那么可爱", "@value": "五更琉璃"}, "subject": "花泽香菜"}]}
{"text": "上世纪30年代初至50年代初，在苏联伊万诺沃国际儿童院学习和生活的中国革命家的后代及家属有很多，包括毛泽东的儿子毛岸英和毛岸青、蔡和森的女儿蔡妮、刘少奇的女儿刘爱琴、蔡畅和李富春的女儿李特特、邓发的女儿邓金娜、任弼时的女儿陈松、罗亦农的儿子罗西北、赵世炎的儿子赵施格、高岗之子高毅、苏兆征之子杨东、陈昌浩之子陈祖涛、肖三的两个儿子肖立昂和肖维佳……他们有一个共同的名称——“", "spo_list": [{"predicate": "父亲", "object_type": {"@value": "人物"}, "subject_type": "人物", "object": {"@value": "毛泽东"}, "subject": "毛岸英"}, {"predicate": "父亲", "object_type": {"@value": "人物"}, "subject_type": "人物", "object": {"@value": "陈昌浩"}, "subject": "陈祖涛"}, {"predicate": "父亲", "object_type": {"@value": "人物"}, "subject_type": "人物", "object": {"@value": "毛泽东"}, "subject": "毛岸青"}, {"predicate": "父亲", "object_type": {"@value": "人物"}, "subject_type": "人物", "object": {"@value": "刘少奇"}, "subject": "刘爱琴"}, {"predicate": "父亲", "object_type": {"@value": "人物"}, "subject_type": "人物", "object": {"@value": "罗亦农"}, "subject": "罗西北"}, {"predicate": "父亲", "object_type": {"@value": "人物"}, "subject_type": "人物", "object": {"@value": "蔡和森"}, "subject": "蔡妮"}, {"predicate": "丈夫", "object_type": {"@value": "人物"}, "subject_type": "人物", "object": {"@value": "李富春"}, "subject": "蔡畅"}, {"predicate": "妻子", "object_type": {"@value": "人物"}, "subject_type": "人物", "object": {"@value": "蔡畅"}, "subject": "李富春"}, {"predicate": "母亲", "object_type": {"@value": "人物"}, "subject_type": "人物", "object": {"@value": "蔡畅"}, "subject": "李特特"}, {"predicate": "父亲", "object_type": {"@value": "人物"}, "subject_type": "人物", "object": {"@value": "李富春"}, "subject": "李特特"}]}
{"text": "深圳阿卡索资讯有限公司于2013年06月17日在深圳市市场监督管理局罗湖局登记成立", "spo_list": [{"predicate": "成立日期", "object_type": {"@value": "Date"}, "subject_type": "机构", "object": {"@value": "2013年06月17日"}, "subject": "深圳阿卡索资讯有限公司"}]}
{"text": "《错过》由C君作词，徐浩作曲，蔡卓妍演唱的一首歌曲1，收录于蔡卓妍2013年6月20日发行的专辑《Blooming》中2", "spo_list": [{"predicate": "歌手", "object_type": {"@value": "人物"}, "subject_type": "歌曲", "object": {"@value": "蔡卓妍"}, "subject": "错过"}, {"predicate": "作词", "object_type": {"@value": "人物"}, "subject_type": "歌曲", "object": {"@value": "C君"}, "subject": "错过"}, {"predicate": "作曲", "object_type": {"@value": "人物"}, "subject_type": "歌曲", "object": {"@value": "徐浩"}, "subject": "错过"}, {"predicate": "所属专辑", "object_type": {"@value": "音乐专辑"}, "subject_type": "歌曲", "object": {"@value": "Blooming"}, "subject": "错过"}]}
{"text": "《利刃出击 》是由武警部队政治工作部电视艺术宣传中心、上海在扬影视文化传播股份有限公司联合出品的武警特战题材剧，由著名导演刘猛执导、编剧，杨烁、牟星领衔主演  ，该剧讲述了在转运罪犯的过程中，一向深得上级器重的武警某部猎豹突击队大队长刘闯，忽然背叛，打伤战友，协同重犯老五潜逃", "spo_list": [{"predicate": "出品公司", "object_type": {"@value": "企业"}, "subject_type": "影视作品", "object": {"@value": "在扬影视"}, "subject": "利刃出击"}]}
{"text": "《都市英雄》是由导演唐彦林执导、演员梁冠华、姜少华二位领衔主演的都市打工喜剧电视剧", "spo_list": [{"predicate": "主演", "object_type": {"@value": "人物"}, "subject_type": "影视作品", "object": {"@value": "姜少华"}, "subject": "都市英雄"}, {"predicate": "主演", "object_type": {"@value": "人物"}, "subject_type": "影视作品", "object": {"@value": "梁冠华"}, "subject": "都市英雄"}, {"predicate": "导演", "object_type": {"@value": "人物"}, "subject_type": "影视作品", "object": {"@value": "唐彦林"}, "subject": "都市英雄"}]}
{"text": "上帝给了我们记忆，所以我们在12月里可以有玫瑰 —— 詹姆斯·巴里，20世纪初英国剧作家，《彼得·潘》的作者God gave us memories so that we might have roses in December. - James M. Barrie（阮一峰译，2006-06-10）", "spo_list": [{"predicate": "作者", "object_type": {"@value": "人物"}, "subject_type": "图书作品", "object": {"@value": "詹姆斯·巴里"}, "subject": "彼得·潘"}, {"predicate": "国籍", "object_type": {"@value": "国家"}, "subject_type": "人物", "object": {"@value": "英国"}, "subject": "詹姆斯·巴里"}]}
{"text": "最终（发现这首歌很不错）我们都怕痛（最近看爱无限了）一个人 最后一支舞 明天过后", "spo_list": [{"predicate": "主题曲", "object_type": {"@value": "歌曲"}, "subject_type": "影视作品", "object": {"@value": "我们都怕痛"}, "subject": "爱无限"}]}
{"text": "《我为书狂》是2004年由新世界出版社出版的一部作品，作者是石涛", "spo_list": [{"predicate": "作者", "object_type": {"@value": "人物"}, "subject_type": "图书作品", "object": {"@value": "石涛"}, "subject": "我为书狂"}]}
{"text": "HP、猎人同人—黑色罗兰是由虚妄の童话创作的，连载在晋江文学城", "spo_list": [{"predicate": "作者", "object_type": {"@value": "人物"}, "subject_type": "图书作品", "object": {"@value": "虚妄の童话"}, "subject": "HP、猎人同人—黑色罗兰"}]}
{"text": "▲武夷山茶博园蔡襄石雕像▲《茶录》书影不仅本人亲自为建盏大力宣传，就连家人也是拉过来一起助力做建盏的最忠实粉丝，其侄儿蔡京（1047-1126）之子蔡絛的笔记《铁围山丛谈》里谈到，自己的伯父蔡襄对自己手上的兔毫盏十分宝贝珍惜", "spo_list": [{"predicate": "作者", "object_type": {"@value": "人物"}, "subject_type": "图书作品", "object": {"@value": "蔡絛"}, "subject": "铁围山丛谈"}]}
{"text": "宁波人孙平范的外公生产手摇横机，父亲做针织品生意，如今，孙平范担任董事长的慈星股份有限公司通过加大科技投入，自主研发成功国内第一台电脑横机，慈星电脑横机位列全球电脑横机前三强，年产销电脑横机居世界首位", "spo_list": [{"predicate": "董事长", "object_type": {"@value": "人物"}, "subject_type": "企业", "object": {"@value": "孙平范"}, "subject": "慈星股份"}]}
{"text": "张孝祥祖籍历阳乌江(今安徽省和县），靖康之耻后，“万里中原烽火北”，父亲张祁被迫举家背井离乡避乱南渡", "spo_list": [{"predicate": "父亲", "object_type": {"@value": "人物"}, "subject_type": "人物", "object": {"@value": "张祁"}, "subject": "张孝祥"}, {"predicate": "祖籍", "object_type": {"@value": "地点"}, "subject_type": "人物", "object": {"@value": "历阳乌江"}, "subject": "张孝祥"}]}
{"text": "没办法，这是因为他同蒋经国关系不和，蒋介石生前可以当一个和事佬调剂两人关系，丈夫死后宋美龄不愿看人嘴脸，于是作出此决定也是情有可原", "spo_list": [{"predicate": "丈夫", "object_type": {"@value": "人物"}, "subject_type": "人物", "object": {"@value": "蒋介石"}, "subject": "宋美龄"}, {"predicate": "妻子", "object_type": {"@value": "人物"}, "subject_type": "人物", "object": {"@value": "宋美龄"}, "subject": "蒋介石"}]}
{"text": "方正控股宣布“委派张旋龙、耿雪松、张树仁为新一届方正奥德董事会董事成员，张旋龙为董事长”", "spo_list": [{"predicate": "董事长", "object_type": {"@value": "人物"}, "subject_type": "企业", "object": {"@value": "张旋龙"}, "subject": "方正控股"}]}
{"text": "而实际上，“犬子”最初可是一位大名鼎鼎的人物的乳名，这位大人物就是西汉时期著名辞赋家、并且和才女卓文君谱写出流传百世爱情故事的司马相如", "spo_list": [{"predicate": "妻子", "object_type": {"@value": "人物"}, "subject_type": "人物", "object": {"@value": "卓文君"}, "subject": "司马相如"}, {"predicate": "丈夫", "object_type": {"@value": "人物"}, "subject_type": "人物", "object": {"@value": "司马相如"}, "subject": "卓文君"}]}
{"text": "永乐年间（1403～1424年），明朝为了控制嘉峪关以西地区，将居住在今玉门、瓜州、敦煌、新疆哈密及青海西北部的以蒙古族为主的各部族，先后设立安定、阿端、曲先、罕东、沙州、赤斤蒙古、哈密七个羁縻卫（所），任用部族首领进行统治，史称关西七卫，又称西北七卫和蒙古七卫", "spo_list": [{"predicate": "朝代", "object_type": {"@value": "Text"}, "subject_type": "历史人物", "object": {"@value": "明"}, "subject": "关西七卫"}]}
{"text": "刘俊彦，2006年，《财务管理学》，中国人民大学出版社", "spo_list": [{"predicate": "作者", "object_type": {"@value": "人物"}, "subject_type": "图书作品", "object": {"@value": "刘俊彦"}, "subject": "财务管理学"}]}
{"text": "胡先煦在《老男孩》中饰演萧晗，刚开始的时候是一个衣食无忧的少年，也有幸福的家庭，但是后来萧晗的母亲因为追他，没有及时吃药，旧病复发而突然去世，自己也被父亲告知不是其亲生，公司破产而遭到抛弃，生活突变一时间难以接受，胡先煦把伤心难过的情绪表达的很好，也因此实力圈粉不少", "spo_list": [{"predicate": "主演", "object_type": {"@value": "人物"}, "subject_type": "影视作品", "object": {"@value": "胡先煦"}, "subject": "老男孩"}, {"predicate": "饰演", "object_type": {"inWork": "影视作品", "@value": "人物"}, "subject_type": "娱乐人物", "object": {"inWork": "老男孩", "@value": "萧晗"}, "subject": "胡先煦"}]}
{"text": "1个人赛事第15届多哈亚运会射击项目的比赛在卡塔尔多哈鲁塞尔射击馆继续进行，在刚刚结束的男子飞碟双多向团体决赛暨个人赛资格赛中，由胡斌渊、王楠和刘安龙组成的中国队以团体总成绩424中夺得入团体金牌，同时这三位中国选手均入围了个人赛的决赛", "spo_list": [{"predicate": "国籍", "object_type": {"@value": "国家"}, "subject_type": "人物", "object": {"@value": "中国"}, "subject": "胡斌渊"}]}
{"text": "当时张雪中正在大陆大学读二年级，得此良机，毅然投笔从戎，由江西省出席国民党一大代表周道万保荐，5月考入黄埔军校第一期，11月底，张雪中从黄埔军校第一期毕业，旋于翌年2月随黄埔军校教导团参加讨伐盘踞在广东惠州、潮州、汕头一带的反动军阀陈炯明的东征，并在最激烈的棉湖战投中表现出色", "spo_list": [{"predicate": "毕业院校", "object_type": {"@value": "学校"}, "subject_type": "人物", "object": {"@value": "黄埔军校第一期"}, "subject": "张雪中"}]}
{"text": "在前几日，邹市明就带着两个儿子邹明皓和邹明轩一起为一运动品牌代言，从邹市明社媒上分享的宣传海报上看，这3父子一起摆出了拳击动作", "spo_list": [{"predicate": "父亲", "object_type": {"@value": "人物"}, "subject_type": "人物", "object": {"@value": "邹市明"}, "subject": "邹明轩"}, {"predicate": "父亲", "object_type": {"@value": "人物"}, "subject_type": "人物", "object": {"@value": "邹市明"}, "subject": "邹明皓"}]}
{"text": "藉口镇位于天水市秦州区西北部，是2003年撤乡并镇时由原藉口镇和铁炉乡两乡镇合并为一镇的，全镇总面积233平方公里，辖40个行政村，共7495户37220人，总耕地面积7.9万亩，其中果品面积4.5万亩", "spo_list": [{"predicate": "面积", "object_type": {"@value": "Number"}, "subject_type": "行政区", "object": {"@value": "233平方公里"}, "subject": "藉口镇"}, {"predicate": "人口数量", "object_type": {"@value": "Number"}, "subject_type": "行政区", "object": {"@value": "37220人"}, "subject": "藉口镇"}]}
{"text": "澳门博物馆1是一间展示澳门历史和多元文化的博物馆，馆内的展品以其丰富和深刻的历史和文化内涵，展示数百年来澳门的历史变迁，讲述来自不同国家、具有不同文化背景的居民在澳门和平共处的生活", "spo_list": [{"predicate": "所在城市", "object_type": {"@value": "城市"}, "subject_type": "景点", "object": {"@value": "澳门"}, "subject": "澳门博物馆"}]}
{"text": "《来生只做陌生人》是黑龙演唱的歌曲，由宋普照作词，邱国新作曲", "spo_list": [{"predicate": "作曲", "object_type": {"@value": "人物"}, "subject_type": "歌曲", "object": {"@value": "邱国新"}, "subject": "来生只做陌生人"}, {"predicate": "歌手", "object_type": {"@value": "人物"}, "subject_type": "歌曲", "object": {"@value": "黑龙"}, "subject": "来生只做陌生人"}, {"predicate": "作词", "object_type": {"@value": "人物"}, "subject_type": "歌曲", "object": {"@value": "宋普照"}, "subject": "来生只做陌生人"}]}
{"text": "“爱情”中莫文蔚首次尝试闽南语歌词，没有激情洒狗血的歌词与旋律，却让听到这首歌的人不断地感动落泪", "spo_list": [{"predicate": "歌手", "object_type": {"@value": "人物"}, "subject_type": "歌曲", "object": {"@value": "莫文蔚"}, "subject": "爱情"}]}
{"text": "公开信息显示，河北银行是河北省成立最早的城商行，成立于1996年5月28日，是全国首批五家城市合作银行试点之一", "spo_list": [{"predicate": "成立日期", "object_type": {"@value": "Date"}, "subject_type": "机构", "object": {"@value": "1996年5月28日"}, "subject": "河北银行"}]}
{"text": "杭州逸想天开网络有限公司成立于2017年2月10日，是一家服务型的B2B电子商务公司，创始人是超逸，公司地址位于杭州市滨江区新联路诚高大厦", "spo_list": [{"predicate": "创始人", "object_type": {"@value": "人物"}, "subject_type": "企业", "object": {"@value": "超逸"}, "subject": "杭州逸想天开网络有限公司"}, {"predicate": "成立日期", "object_type": {"@value": "Date"}, "subject_type": "机构", "object": {"@value": "2017年2月10日"}, "subject": "杭州逸想天开网络有限公司"}]}
{"text": "《简爱》，《呼啸山庄》，《艾格尼丝·格雷》，勃朗特三姐妹亦是英国乃至世界文坛的奇迹，以前曾读过前2部，不得要领，所以在此不多点评，日后再读 【夏洛蒂·勃朗特】【艾米莉·勃朗特】【安妮·勃朗特】", "spo_list": [{"predicate": "作者", "object_type": {"@value": "人物"}, "subject_type": "图书作品", "object": {"@value": "勃朗特"}, "subject": "呼啸山庄"}, {"predicate": "作者", "object_type": {"@value": "人物"}, "subject_type": "图书作品", "object": {"@value": "勃朗特"}, "subject": "简爱"}]}
{"text": "丕豹，春秋时期晋国的大夫丕郑的儿子", "spo_list": [{"predicate": "父亲", "object_type": {"@value": "人物"}, "subject_type": "人物", "object": {"@value": "丕郑"}, "subject": "丕豹"}]}
{"text": "国际在线报道：10月12日晚，在青岛国信体育馆举办的50周年庆典晚会上，海信集团董事长周厚健发表《50，海信仍少年》的主题演讲，宣布全面升级企业愿景及核心价值观", "spo_list": [{"predicate": "董事长", "object_type": {"@value": "人物"}, "subject_type": "企业", "object": {"@value": "周厚健"}, "subject": "海信集团"}]}
{"text": "《齐家抗战》一书记述了抗日战争期间，齐心的父亲齐厚之、母亲邓耀珍、姐姐齐云、姐夫魏健、弟弟齐锐新一大家人在晋东南互相支持、联合抗日的事迹", "spo_list": [{"predicate": "父亲", "object_type": {"@value": "人物"}, "subject_type": "人物", "object": {"@value": "齐厚之"}, "subject": "齐云"}, {"predicate": "母亲", "object_type": {"@value": "人物"}, "subject_type": "人物", "object": {"@value": "邓耀珍"}, "subject": "齐云"}, {"predicate": "父亲", "object_type": {"@value": "人物"}, "subject_type": "人物", "object": {"@value": "齐厚之"}, "subject": "齐心"}, {"predicate": "母亲", "object_type": {"@value": "人物"}, "subject_type": "人物", "object": {"@value": "邓耀珍"}, "subject": "齐心"}, {"predicate": "父亲", "object_type": {"@value": "人物"}, "subject_type": "人物", "object": {"@value": "齐厚之"}, "subject": "齐锐新"}]}
{"text": "《朱子学研究：二00八年卷》是2008年安徽大学出版社出版的图书，作者是龙念", "spo_list": [{"predicate": "作者", "object_type": {"@value": "人物"}, "subject_type": "图书作品", "object": {"@value": "龙念"}, "subject": "朱子学研究"}]}
{"text": "改编自唐代诗人张若虚的之作——《春江花月夜》", "spo_list": [{"predicate": "朝代", "object_type": {"@value": "Text"}, "subject_type": "历史人物", "object": {"@value": "唐代"}, "subject": "张若虚"}, {"predicate": "作者", "object_type": {"@value": "人物"}, "subject_type": "图书作品", "object": {"@value": "张若虚"}, "subject": "春江花月夜"}]}
{"text": "《变1》是苏芮2在1983年11月演唱的一首歌曲，词曲作者著名台湾音乐人梁弘志3一手包办，收录于1983年12月15日《搭错车 电影原声大碟4》原声专辑", "spo_list": [{"predicate": "作曲", "object_type": {"@value": "人物"}, "subject_type": "歌曲", "object": {"@value": "梁弘志"}, "subject": "变"}, {"predicate": "所属专辑", "object_type": {"@value": "音乐专辑"}, "subject_type": "歌曲", "object": {"@value": "搭错车 电影原声大碟"}, "subject": "变"}]}
{"text": "高晓松当评委时总会嘴上不饶人，这不，梵音天后萨顶顶又被他调侃了 在天籁之声比赛现场点评选手邹 旻诺时，萨顶顶说他 “穿倒了”，高晓松则立即调侃，说萨顶顶心中有三美，胡 子鬓角大毛腿 而令人没想到的是，高晓松的这一句戏言竟然歪打正着，接下来的选手朱帅就有着这些特征，最终被选入萨顶顶门下", "spo_list": [{"predicate": "嘉宾", "object_type": {"@value": "人物"}, "subject_type": "电视综艺", "object": {"@value": "高晓松"}, "subject": "天籁之声"}, {"predicate": "嘉宾", "object_type": {"@value": "人物"}, "subject_type": "电视综艺", "object": {"@value": "萨顶顶"}, "subject": "天籁之声"}]}
{"text": "《鱿鱼和鲸》是由诺亚·鲍姆巴赫执导，杰夫·丹尼尔斯、劳拉·琳妮、杰西·艾森伯格、欧文·克莱恩主演的喜剧片，于2005年10月5日在美国上映", "spo_list": [{"predicate": "上映时间", "object_type": {"inArea": "地点", "@value": "Date"}, "subject_type": "影视作品", "object": {"inArea": "美国", "@value": "2005年10月5日"}, "subject": "鱿鱼和鲸"}, {"predicate": "导演", "object_type": {"@value": "人物"}, "subject_type": "影视作品", "object": {"@value": "诺亚·鲍姆巴赫"}, "subject": "鱿鱼和鲸"}, {"predicate": "主演", "object_type": {"@value": "人物"}, "subject_type": "影视作品", "object": {"@value": "杰西·艾森伯格"}, "subject": "鱿鱼和鲸"}]}
{"text": "《半妖倾城》是由湖南卫视、第一综艺娱乐平台芒果TV出品、东阳欢娱影视文化有限公司承制，刘镇明等执导，国内金牌编剧于正原创剧本并担任编剧及制片人", "spo_list": [{"predicate": "出品公司", "object_type": {"@value": "企业"}, "subject_type": "影视作品", "object": {"@value": "东阳欢娱影视文化有限公司"}, "subject": "半妖倾城"}, {"predicate": "制片人", "object_type": {"@value": "人物"}, "subject_type": "影视作品", "object": {"@value": "于正"}, "subject": "半妖倾城"}, {"predicate": "编剧", "object_type": {"@value": "人物"}, "subject_type": "影视作品", "object": {"@value": "于正"}, "subject": "半妖倾城"}]}
{"text": "《同舟之情》是2013年07月22日发行的《家是香港》的运动主题曲，由陈咏谦作词，Eric Kwok（郭伟亮）作曲，张学友、陈奕迅演唱", "spo_list": [{"predicate": "歌手", "object_type": {"@value": "人物"}, "subject_type": "歌曲", "object": {"@value": "陈奕迅"}, "subject": "同舟之情"}, {"predicate": "作词", "object_type": {"@value": "人物"}, "subject_type": "歌曲", "object": {"@value": "陈咏谦"}, "subject": "同舟之情"}, {"predicate": "作曲", "object_type": {"@value": "人物"}, "subject_type": "歌曲", "object": {"@value": "郭伟亮"}, "subject": "同舟之情"}, {"predicate": "歌手", "object_type": {"@value": "人物"}, "subject_type": "歌曲", "object": {"@value": "张学友"}, "subject": "同舟之情"}]}
{"text": "改版2009年09月07日从零开始改版为情深夜深深  播出时间：23：00-0：00  主持人：雨薇", "spo_list": [{"predicate": "主持人", "object_type": {"@value": "人物"}, "subject_type": "电视综艺", "object": {"@value": "雨薇"}, "subject": "从零开始"}]}
{"text": "大陆最美的4位女星：陈红，毕业于上海戏剧学院表演系，中国第一代“琼瑶女郎”", "spo_list": [{"predicate": "国籍", "object_type": {"@value": "国家"}, "subject_type": "人物", "object": {"@value": "中国"}, "subject": "陈红"}, {"predicate": "毕业院校", "object_type": {"@value": "学校"}, "subject_type": "人物", "object": {"@value": "上海戏剧学院表演系"}, "subject": "陈红"}]}
{"text": "3  《爱的妇产科》电视剧由著名编剧马德林担任编剧，蒋家骏担任导演，由内地当红小生何晟铭，人气美女主持朱丹领衔主演，还特邀人气偶像孙坚、李依晓、魏千翔、王笛、魏巍、陶帅、明丽、王芳倾情加盟", "spo_list": [{"predicate": "导演", "object_type": {"@value": "人物"}, "subject_type": "影视作品", "object": {"@value": "蒋家骏"}, "subject": "爱的妇产科"}, {"predicate": "主演", "object_type": {"@value": "人物"}, "subject_type": "影视作品", "object": {"@value": "朱丹"}, "subject": "爱的妇产科"}, {"predicate": "编剧", "object_type": {"@value": "人物"}, "subject_type": "影视作品", "object": {"@value": "马德林"}, "subject": "爱的妇产科"}, {"predicate": "主演", "object_type": {"@value": "人物"}, "subject_type": "影视作品", "object": {"@value": "孙坚"}, "subject": "爱的妇产科"}, {"predicate": "主演", "object_type": {"@value": "人物"}, "subject_type": "影视作品", "object": {"@value": "何晟铭"}, "subject": "爱的妇产科"}, {"predicate": "主演", "object_type": {"@value": "人物"}, "subject_type": "影视作品", "object": {"@value": "魏千翔"}, "subject": "爱的妇产科"}, {"predicate": "主演", "object_type": {"@value": "人物"}, "subject_type": "影视作品", "object": {"@value": "王笛"}, "subject": "爱的妇产科"}, {"predicate": "主演", "object_type": {"@value": "人物"}, "subject_type": "影视作品", "object": {"@value": "王芳"}, "subject": "爱的妇产科"}, {"predicate": "主演", "object_type": {"@value": "人物"}, "subject_type": "影视作品", "object": {"@value": "魏巍"}, "subject": "爱的妇产科"}, {"predicate": "主演", "object_type": {"@value": "人物"}, "subject_type": "影视作品", "object": {"@value": "李依晓"}, "subject": "爱的妇产科"}, {"predicate": "主演", "object_type": {"@value": "人物"}, "subject_type": "影视作品", "object": {"@value": "陶帅"}, "subject": "爱的妇产科"}]}
{"text": "奥古斯特·威廉亲是腓特烈·威廉一世的第五子，腓特烈大王的弟弟", "spo_list": [{"predicate": "父亲", "object_type": {"@value": "人物"}, "subject_type": "人物", "object": {"@value": "腓特烈·威廉一世"}, "subject": "奥古斯特·威廉亲"}]}
{"text": "李红，因其主持风格亲和、端庄、大气，深受观众的喜爱，是《海峡两岸》栏目具有代表性的当家女主播", "spo_list": [{"predicate": "主持人", "object_type": {"@value": "人物"}, "subject_type": "电视综艺", "object": {"@value": "李红"}, "subject": "海峡两岸"}]}
{"text": "昨天上午，作家西岭雪给记者打来电话称，这部剧的部分桥段还抄袭了她的长篇历史小说《后宫》，她已与律师签约，要起诉《大清后宫之还君明珠》的编剧于正", "spo_list": [{"predicate": "编剧", "object_type": {"@value": "人物"}, "subject_type": "影视作品", "object": {"@value": "于正"}, "subject": "大清后宫之还君明珠"}]}
{"text": "八岁时，红线女把小儿子马鼎盛送到北京读书，在北京育才小学和清华附中读小学和中学，文革爆发后，他和哥哥到广东东莞农村下乡，当了四年农民", "spo_list": [{"predicate": "母亲", "object_type": {"@value": "人物"}, "subject_type": "人物", "object": {"@value": "红线女"}, "subject": "马鼎盛"}]}
{"text": "文章也凭借这部电影获得了第31届中国电影金鸡奖导演处女作奖", "spo_list": [{"predicate": "获奖", "object_type": {"@value": "奖项", "period": "Number"}, "subject_type": "娱乐人物", "object": {"@value": "中国电影金鸡奖导演处女作奖", "period": "31"}, "subject": "文章"}]}
{"text": "陈舒平1977年加入中国共产党，1985年从四川师范大学古代文学专业硕士研究生毕业后，进入四川人民出版社任编辑", "spo_list": [{"predicate": "毕业院校", "object_type": {"@value": "学校"}, "subject_type": "人物", "object": {"@value": "四川师范大学"}, "subject": "陈舒平"}]}
{"text": "《我不是你寂寞的陪伴》作词/作曲//演唱/混音：韩洋 莫小娘", "spo_list": [{"predicate": "作曲", "object_type": {"@value": "人物"}, "subject_type": "歌曲", "object": {"@value": "韩洋"}, "subject": "我不是你寂寞的陪伴"}, {"predicate": "作词", "object_type": {"@value": "人物"}, "subject_type": "歌曲", "object": {"@value": "韩洋"}, "subject": "我不是你寂寞的陪伴"}, {"predicate": "歌手", "object_type": {"@value": "人物"}, "subject_type": "歌曲", "object": {"@value": "韩洋"}, "subject": "我不是你寂寞的陪伴"}, {"predicate": "歌手", "object_type": {"@value": "人物"}, "subject_type": "歌曲", "object": {"@value": "莫小娘"}, "subject": "我不是你寂寞的陪伴"}]}
{"text": "她和大长脸（于洋）主持的《本山带谁上春晚》，《明星转起来》，《兴隆大家庭》等节目那是相当火的", "spo_list": [{"predicate": "主持人", "object_type": {"@value": "人物"}, "subject_type": "电视综艺", "object": {"@value": "于洋"}, "subject": "本山带谁上春晚"}, {"predicate": "主持人", "object_type": {"@value": "人物"}, "subject_type": "电视综艺", "object": {"@value": "于洋"}, "subject": "明星转起来"}]}
{"text": "《天下人家》由高希希工作室投资出品的一部现代家庭伦理电视剧，由于和伟、杨童舒、李依晓、潘虹、李明启等主演，高希希担任导演，欧阳琴书担任制片人", "spo_list": [{"predicate": "主演", "object_type": {"@value": "人物"}, "subject_type": "影视作品", "object": {"@value": "李依晓"}, "subject": "天下人家"}, {"predicate": "出品公司", "object_type": {"@value": "企业"}, "subject_type": "影视作品", "object": {"@value": "高希希工作室"}, "subject": "天下人家"}, {"predicate": "主演", "object_type": {"@value": "人物"}, "subject_type": "影视作品", "object": {"@value": "杨童舒"}, "subject": "天下人家"}, {"predicate": "主演", "object_type": {"@value": "人物"}, "subject_type": "影视作品", "object": {"@value": "于和伟"}, "subject": "天下人家"}]}
{"text": "自出道以来，窦靖童不同的时间段，身边总有一个形影不离的女性好友，让人不由担心，她是否会像成龙女儿吴卓林一样，某一天突然公开出柜，而现在看来，窦靖童不仅继承了母亲王菲的自由个性，甚至在交友的选择上也不被世俗的年龄所羁绊，哪怕是差20岁曾是王菲情敌的周迅，她也能处得这么好", "spo_list": [{"predicate": "母亲", "object_type": {"@value": "人物"}, "subject_type": "人物", "object": {"@value": "王菲"}, "subject": "窦靖童"}, {"predicate": "父亲", "object_type": {"@value": "人物"}, "subject_type": "人物", "object": {"@value": "成龙"}, "subject": "吴卓林"}]}
{"text": "我们是一家人.家人有困难我们一定顶.!加油 东南投票不能忘http://music.qq.com/jinqu/index.htm  每天每个qq10票,碟子们加油,打赢东南这场持久战!!  ：【要求王路书面道歉 反对许飞出面澄清】   【飞行日志9月6日全国上映大家多支持呀 】", "spo_list": [{"predicate": "上映时间", "object_type": {"@value": "Date"}, "subject_type": "影视作品", "object": {"@value": "9月6日"}, "subject": "飞行日志"}]}
{"text": "《花腔女高音中国声乐曲选集》是2008年人民教育出版社出版的图书，作者是韩昌梅", "spo_list": [{"predicate": "作者", "object_type": {"@value": "人物"}, "subject_type": "图书作品", "object": {"@value": "韩昌梅"}, "subject": "花腔女高音中国声乐曲选集"}]}
{"text": "《春暖花开》是八一电影制片厂出品的一部反映现代女性坚强独立的现代励志情感电视剧，由戚健导演，彭三源编剧，潘虹、李明启、李小冉、赵峥等主演", "spo_list": [{"predicate": "主演", "object_type": {"@value": "人物"}, "subject_type": "影视作品", "object": {"@value": "李明启"}, "subject": "春暖花开"}, {"predicate": "编剧", "object_type": {"@value": "人物"}, "subject_type": "影视作品", "object": {"@value": "彭三源"}, "subject": "春暖花开"}, {"predicate": "主演", "object_type": {"@value": "人物"}, "subject_type": "影视作品", "object": {"@value": "潘虹"}, "subject": "春暖花开"}, {"predicate": "出品公司", "object_type": {"@value": "企业"}, "subject_type": "影视作品", "object": {"@value": "八一电影制片厂"}, "subject": "春暖花开"}, {"predicate": "主演", "object_type": {"@value": "人物"}, "subject_type": "影视作品", "object": {"@value": "李小冉"}, "subject": "春暖花开"}, {"predicate": "导演", "object_type": {"@value": "人物"}, "subject_type": "影视作品", "object": {"@value": "戚健"}, "subject": "春暖花开"}, {"predicate": "主演", "object_type": {"@value": "人物"}, "subject_type": "影视作品", "object": {"@value": "赵峥"}, "subject": "春暖花开"}]}
{"text": "杨幂在电视剧《三生三世十里桃花》中扮演四海八荒第一美人“白浅”", "spo_list": [{"predicate": "主演", "object_type": {"@value": "人物"}, "subject_type": "影视作品", "object": {"@value": "杨幂"}, "subject": "三生三世十里桃花"}]}
{"text": "《打开牢笼》是由中国政法大学出版社出版的一部教育作品，作者是汤姆·睿根", "spo_list": [{"predicate": "作者", "object_type": {"@value": "人物"}, "subject_type": "图书作品", "object": {"@value": "汤姆·睿根"}, "subject": "打开牢笼"}]}
{"text": "姓名：隋广陆英文名：Sui Guanglu性别： 男国籍： 中国出生地： 沈阳出生日期： 1977年3月12日身高： 180cm体重： 70kg场上位置： 后卫场上编号： 12曾效力团队： 沈阳海狮", "spo_list": [{"predicate": "国籍", "object_type": {"@value": "国家"}, "subject_type": "人物", "object": {"@value": "中国"}, "subject": "隋广陆"}]}
{"text": "第二名：千山山东千山木业有限公司山东千山木业有限公司始建于1998年06月06日，坐落在板材之都临沂市，20年来在总经理的带领下，全体员工凝心聚力，艰苦奋斗，干事创业，企业得到了迅猛发展，现已成为集生态板、阻燃板、多层板、细木工板、面板、OSB、刨花板、石膏板、五金、胶水、同色配材、定制家具为一体的综合性运营企业", "spo_list": [{"predicate": "成立日期", "object_type": {"@value": "Date"}, "subject_type": "机构", "object": {"@value": "1998年06月06日"}, "subject": "千山山东千山木业有限公司"}]}
{"text": "张超是当今时代传唱率最高的词曲作者，尤其是《最炫民族风》的普及度仅次于国歌13，被媒体誉为“金曲狂人”，网民则惊叹为“神曲教父”", "spo_list": [{"predicate": "作词", "object_type": {"@value": "人物"}, "subject_type": "歌曲", "object": {"@value": "张超"}, "subject": "最炫民族风"}, {"predicate": "作曲", "object_type": {"@value": "人物"}, "subject_type": "歌曲", "object": {"@value": "张超"}, "subject": "最炫民族风"}]}
{"text": "我是歌手第三季总决赛歌王之战正在进行，现场突发意外，第一轮帮唱环节结束之后，本来将要公布第一轮的成绩，然后将淘汰一位歌手，之后将马上进行一对一的pk环节，但是孙楠却突然宣布退出比赛，这让这场直播的比赛陷入混乱，还好主持人汪涵极度镇定，反应迅速，马上说了一段词，并且让导播准备一段广告，让节目组马上商量对策，机制无敌考验到了主持人的功底 这一刻，我们只想说涵哥：牛", "spo_list": [{"predicate": "主持人", "object_type": {"@value": "人物"}, "subject_type": "电视综艺", "object": {"@value": "汪涵"}, "subject": "我是歌手第三季"}]}
{"text": "”据知情人士透露，朴信惠和崔泰俊已经秘恋一年，因为两人是中央大学表演专业的前后辈，出道后作为同事一直保持着亲密的关系，而后来发展成了恋人", "spo_list": [{"predicate": "毕业院校", "object_type": {"@value": "学校"}, "subject_type": "人物", "object": {"@value": "中央大学"}, "subject": "朴信惠"}]}
{"text": "演艺经历1974年，冯德伦生于香港，母亲石燕是六十年代的邵氏女星，冯德伦的表演天赋或许是得此遗传，从美国密西根大学拿到计算机学位回到香港，开始了他的娱乐圈生涯5", "spo_list": [{"predicate": "母亲", "object_type": {"@value": "人物"}, "subject_type": "人物", "object": {"@value": "石燕"}, "subject": "冯德伦"}]}
{"text": "新疆大学校本部有没有可以上自习的地方，除了图书馆和综合楼，每次去那里都看到满座，新大的孩子们都这么爱学习，佩服的不行，想去自习啊，找不到空教室", "spo_list": [{"predicate": "简称", "object_type": {"@value": "Text"}, "subject_type": "机构", "object": {"@value": "新大"}, "subject": "新疆大学"}]}
{"text": "《钢铁侠1》是2008年5月2日在美国上映，2008年4月30日在中国大陆上映", "spo_list": [{"predicate": "上映时间", "object_type": {"inArea": "地点", "@value": "Date"}, "subject_type": "影视作品", "object": {"inArea": "美国", "@value": "2008年5月2日"}, "subject": "钢铁侠1"}, {"predicate": "上映时间", "object_type": {"inArea": "地点", "@value": "Date"}, "subject_type": "影视作品", "object": {"inArea": "中国", "@value": "2008年4月30日"}, "subject": "钢铁侠1"}]}
{"text": "然而让大家不知道的是，其实李荣浩在没有遇到杨丞琳的时候，还有过一段恋情，曾经在2017年的时候，身为模特兼歌手的陆瑶直言自己的前男友就是李荣浩，两人在2010年就开始认识，当时的两人都是圈中默默无闻的小角色，而之后李荣浩的《模特》、《年少有为》都是陆瑶和李荣浩一起创作的", "spo_list": [{"predicate": "作曲", "object_type": {"@value": "人物"}, "subject_type": "歌曲", "object": {"@value": "李荣浩"}, "subject": "模特"}]}
{"text": "《旧相片》是王胜男演唱的歌曲，收录于王胜男于2014年发行的专辑《1991》中", "spo_list": [{"predicate": "所属专辑", "object_type": {"@value": "音乐专辑"}, "subject_type": "歌曲", "object": {"@value": "1991"}, "subject": "旧相片"}, {"predicate": "歌手", "object_type": {"@value": "人物"}, "subject_type": "歌曲", "object": {"@value": "王胜男"}, "subject": "旧相片"}]}
{"text": "《心痛到什么时候》是龙梅子演唱的一首歌曲，由镜喜、祁隆作词，祁隆作曲，收录于专辑《情歌继续唱》当中", "spo_list": [{"predicate": "所属专辑", "object_type": {"@value": "音乐专辑"}, "subject_type": "歌曲", "object": {"@value": "情歌继续唱"}, "subject": "心痛到什么时候"}, {"predicate": "歌手", "object_type": {"@value": "人物"}, "subject_type": "歌曲", "object": {"@value": "龙梅子"}, "subject": "心痛到什么时候"}]}
{"text": "海南海药股份有限公司(简称“海南海药”)创立于1965年，1994年在深圳交易所挂牌上市", "spo_list": [{"predicate": "成立日期", "object_type": {"@value": "Date"}, "subject_type": "机构", "object": {"@value": "1965年"}, "subject": "海南海药股份有限公司"}, {"predicate": "简称", "object_type": {"@value": "Text"}, "subject_type": "机构", "object": {"@value": "海南海药"}, "subject": "海南海药股份有限公司"}]}
{"text": "由吴大华编著的《贵州法治发展报告(2013版)/贵州蓝皮书》是贵州省社会科学院着力打造的社会科学学术品牌之一，由贵州省社会科学院牵头，与贵州省人大常委会、贵州省高级人民法院、贵州省人民检察院、贵州省人民政府法制办、贵州省司法厅、贵州省法学会及贵州省内各高等院校法学院系的专家学者共同撰写而成，具有专业性和权威性", "spo_list": [{"predicate": "作者", "object_type": {"@value": "人物"}, "subject_type": "图书作品", "object": {"@value": "吴大华"}, "subject": "贵州法治发展报告(2013版)/贵州蓝皮书"}]}
{"text": "两当轩集，清代黄景仁著，上海古籍出版社出版的中国古典文学丛书中的一本", "spo_list": [{"predicate": "国籍", "object_type": {"@value": "国家"}, "subject_type": "人物", "object": {"@value": "中国"}, "subject": "黄景仁"}, {"predicate": "作者", "object_type": {"@value": "人物"}, "subject_type": "图书作品", "object": {"@value": "黄景仁"}, "subject": "两当轩集"}]}
{"text": "1981年，寺尾聪凭借一曲《红宝石戒指》，获得第23届日本唱片大奖、FNS歌谣祭金奖", "spo_list": [{"predicate": "获奖", "object_type": {"inWork": "作品", "onDate": "Date", "@value": "奖项", "period": "Number"}, "subject_type": "娱乐人物", "object": {"inWork": "红宝石戒指", "onDate": "1981年", "@value": "日本唱片大奖", "period": "23"}, "subject": "寺尾聪"}]}
{"text": "《花羡人间四丁目》作者：狄戈【完结+番外】☆、他们的初见　　唐小维第一次遇见孔荻，是在一个初秋的傍晚，那时的她，十六岁 　　　　当时，她静默不言，他沉默不语 　　　　很久很久以后，回想起两人的初见，孔荻说，那一眼就是他的一生", "spo_list": [{"predicate": "主角", "object_type": {"@value": "人物"}, "subject_type": "文学作品", "object": {"@value": "唐小维"}, "subject": "花羡人间四丁目"}, {"predicate": "作者", "object_type": {"@value": "人物"}, "subject_type": "图书作品", "object": {"@value": "狄戈"}, "subject": "花羡人间四丁目"}]}
{"text": "2009-2010年，周艺文提出了“新童话主义”全新概念，并于2010年7月，联合《文艺报》和湖南省作协，在北京举行了“周艺文儿童文学作品《冒险小王子》暨新童话主义研讨会”", "spo_list": [{"predicate": "作者", "object_type": {"@value": "人物"}, "subject_type": "图书作品", "object": {"@value": "周艺文"}, "subject": "冒险小王子"}]}
{"text": "为什么柳传志的女儿柳青哈佛毕业，成了滴滴总裁，侄女柳甄也是Uber中国区高管", "spo_list": [{"predicate": "父亲", "object_type": {"@value": "人物"}, "subject_type": "人物", "object": {"@value": "柳传志"}, "subject": "柳青"}]}
{"text": "胜利油田：胜利油田也是中国有名的油田，该油田成立的时间是1961年4月16日，经过那么多年的发展，该油田也成为了中国有名的油田，胜利油田，它的总部位于山东东营，关于胜利油田，它的油井数量达到了2万多口，在61年的历史，胜利油田的日产原油量达到了8.1吨", "spo_list": [{"predicate": "成立日期", "object_type": {"@value": "Date"}, "subject_type": "机构", "object": {"@value": "1961年4月16日"}, "subject": "胜利油田"}, {"predicate": "总部地点", "object_type": {"@value": "地点"}, "subject_type": "企业", "object": {"@value": "山东东营"}, "subject": "胜利油田"}]}
{"text": "右舷了望，就学于天府之国四川，中文学毕业，喜欢不切实际的幻想，常年浸淫网络文学与奇幻文学，即兴之下在2013年于创世中文网开书《御世神记》", "spo_list": [{"predicate": "作者", "object_type": {"@value": "人物"}, "subject_type": "图书作品", "object": {"@value": "右舷了望"}, "subject": "御世神记"}]}
{"text": "人物简介渡边晴夫，日本著名汉学家、东京大学教授", "spo_list": [{"predicate": "国籍", "object_type": {"@value": "国家"}, "subject_type": "人物", "object": {"@value": "日本"}, "subject": "渡边晴夫"}]}
{"text": "[新闻] 《神马好时光》播出两个月，决定腰斩，主持人小煜及威廉所属的金牌大风表示已经录完一季存档，和超视及制作单位合作愉快，节目进行改版，后续要等开完会才决定", "spo_list": [{"predicate": "主持人", "object_type": {"@value": "人物"}, "subject_type": "电视综艺", "object": {"@value": "威廉"}, "subject": "神马好时光"}, {"predicate": "主持人", "object_type": {"@value": "人物"}, "subject_type": "电视综艺", "object": {"@value": "小煜"}, "subject": "神马好时光"}]}
{"text": "伍光和，蔡运龙.《综合自然地理学》（第二版），高等教育出版社，2004；", "spo_list": [{"predicate": "作者", "object_type": {"@value": "人物"}, "subject_type": "图书作品", "object": {"@value": "蔡运龙"}, "subject": "综合自然地理学"}]}
{"text": "萌娃安吉小男神安吉田亮的女儿田雨橙，小名森碟，森碟也是出名的小美女，相貌清秀可人，气质冰清玉洁，齐刘海时就十分可爱了", "spo_list": [{"predicate": "父亲", "object_type": {"@value": "人物"}, "subject_type": "人物", "object": {"@value": "田亮"}, "subject": "田雨橙"}]}
{"text": "作为在即将结束的寒假中热播的经典电视剧《还珠格格》的主演，“小燕子”赵薇的“法国城堡”豪宅，光看起来金碧辉煌的装修就花掉了4000多万，超大的庄园式庭院，每天起床拉开窗帘就有在宫殿里“当王后”的感觉", "spo_list": [{"predicate": "主演", "object_type": {"@value": "人物"}, "subject_type": "影视作品", "object": {"@value": "赵薇"}, "subject": "还珠格格"}, {"predicate": "饰演", "object_type": {"inWork": "影视作品", "@value": "人物"}, "subject_type": "娱乐人物", "object": {"inWork": "还珠格格", "@value": "小燕子"}, "subject": "赵薇"}]}
{"text": "陈美行，中国内地女演员，毕业于中央戏剧学院", "spo_list": [{"predicate": "国籍", "object_type": {"@value": "国家"}, "subject_type": "人物", "object": {"@value": "中国"}, "subject": "陈美行"}, {"predicate": "毕业院校", "object_type": {"@value": "学校"}, "subject_type": "人物", "object": {"@value": "中央戏剧学院"}, "subject": "陈美行"}]}
{"text": "第1集：我为什么会在这里　　吴妍珠为寻找失踪的父亲吴成武而来到工作室，却突然被拖拽到了一个陌生的地方 妍珠在这个地方发现了流着血、濒临死亡的姜哲，并救了他的性命，而姜哲在医院醒来后，便开始寻找救了自己便消失不见的妍珠", "spo_list": [{"predicate": "父亲", "object_type": {"@value": "人物"}, "subject_type": "人物", "object": {"@value": "吴成武"}, "subject": "吴妍珠"}]}
{"text": "首先欢迎大家来到山东财经大学公共管理学院山财大学公共管理学院简称公管院位于美丽的明水校区下设公共事业管理 劳动与社会保障行政管理城市管理四个专业被录取的萌新们欢迎添加公共管理学院新生群 ，在群里学长学姐会热心为大家解答疑惑，更好的准备即将到来的大学生活", "spo_list": [{"predicate": "简称", "object_type": {"@value": "Text"}, "subject_type": "机构", "object": {"@value": "公管院"}, "subject": "山东财经大学公共管理学院山财大学公共管理学院"}]}
{"text": "“新联通之春”临沂市2009春晚童声独唱《沂河岸边我的家》（李凤军词，陈鸿林曲，李文馨原唱）；", "spo_list": [{"predicate": "作曲", "object_type": {"@value": "人物"}, "subject_type": "歌曲", "object": {"@value": "陈鸿林"}, "subject": "沂河岸边我的家"}, {"predicate": "作词", "object_type": {"@value": "人物"}, "subject_type": "歌曲", "object": {"@value": "李凤军"}, "subject": "沂河岸边我的家"}, {"predicate": "歌手", "object_type": {"@value": "人物"}, "subject_type": "歌曲", "object": {"@value": "李文馨"}, "subject": "沂河岸边我的家"}]}
{"text": "1、蜂花营养护发素：上海华银日用品有限公司创建于1985年，注册资金为人民币3280万元，是一家集设计、研发、生产、销售于一体的洗护发专业企业，主要生产和销售“蜂花”牌洗发、护发、护肤等系列产品，是我国改革开放初期中国第一代洗护发民族品牌", "spo_list": [{"predicate": "成立日期", "object_type": {"@value": "Date"}, "subject_type": "机构", "object": {"@value": "1985年"}, "subject": "上海华银日用品有限公司"}, {"predicate": "注册资本", "object_type": {"@value": "Number"}, "subject_type": "企业", "object": {"@value": "人民币3280万元"}, "subject": "上海华银日用品有限公司"}]}
{"text": "据悉，除开已经曝光的邓紫棋，湖南卫视旗下的诸多名嘴以及目前的当红影视明星也都将陆续亮相《懂小姐》", "spo_list": [{"predicate": "主演", "object_type": {"@value": "人物"}, "subject_type": "影视作品", "object": {"@value": "邓紫棋"}, "subject": "懂小姐"}]}
{"text": "1907年（清光绪三十三年），薛岳考入黄埔陆军小学学习，后考入保定陆军军官学校", "spo_list": [{"predicate": "毕业院校", "object_type": {"@value": "学校"}, "subject_type": "人物", "object": {"@value": "保定陆军军官学校"}, "subject": "薛岳"}]}
{"text": "舒东波，合肥市第十一中学校长，中学高级物理教师", "spo_list": [{"predicate": "校长", "object_type": {"@value": "人物"}, "subject_type": "学校", "object": {"@value": "舒东波"}, "subject": "合肥市第十一中学"}]}
{"text": "姜广涛——天明刘露——高月阿杰——少羽白雪岑——赤练宝木——巨子或者赵高杨天翔猜不出啊，如果姜sir不配天明，估计就他配了，但是姜ir好像配了天明吧", "spo_list": [{"predicate": "配音", "object_type": {"@value": "人物"}, "subject_type": "娱乐人物", "object": {"@value": "赤练"}, "subject": "白雪岑"}]}
{"text": "这是一句歌词“和你计划好的将来，只能够缅怀”出自至上励合《再见了我的爱》我以前一直以为刘洲成（写那首歌词的人）是个草包因为他太漂亮了但那句歌词说的太对了你们有过那句歌词所描写的难过吗亲爱的们", "spo_list": [{"predicate": "作曲", "object_type": {"@value": "人物"}, "subject_type": "歌曲", "object": {"@value": "刘洲成"}, "subject": "再见了我的爱"}, {"predicate": "作词", "object_type": {"@value": "人物"}, "subject_type": "歌曲", "object": {"@value": "刘洲成"}, "subject": "再见了我的爱"}]}
{"text": "李殿馨跟男友来北京探班看老爷子李翰祥，老李一看女儿的男友，好一个斯文模样，简直是现成的咸丰爷嘛，一把拉住要他试镜", "spo_list": [{"predicate": "父亲", "object_type": {"@value": "人物"}, "subject_type": "人物", "object": {"@value": "李翰祥"}, "subject": "李殿馨"}]}
{"text": "《2012年国家司法考试论述题10讲》是2012年出版的图书，作者是陈璐琼", "spo_list": [{"predicate": "作者", "object_type": {"@value": "人物"}, "subject_type": "图书作品", "object": {"@value": "陈璐琼"}, "subject": "2012年国家司法考试论述题10讲"}]}
{"text": "所以要在京城建设如此大量的粮仓，清人震钧在《天咫偶闻》中有精辟的论述：“皇皇帝都，倘不有此数百万之存储，万分之一，道途有梗，南米不以时至，北方杂粮决不敷用，是安坐而待困也", "spo_list": [{"predicate": "作者", "object_type": {"@value": "人物"}, "subject_type": "图书作品", "object": {"@value": "震钧"}, "subject": "天咫偶闻"}]}
{"text": "大儿子汉斯·爱因斯坦是美国伯克利加州大学的水利工程教授，有三个孩子，大儿子伯恩哈德·凯撒·爱因斯坦是一名物理学家，二儿子Klaus Martin（1932—1938年），以及养女", "spo_list": [{"predicate": "父亲", "object_type": {"@value": "人物"}, "subject_type": "人物", "object": {"@value": "汉斯·爱因斯坦"}, "subject": "伯恩哈德·凯撒·爱因斯坦"}]}
{"text": "吉亚达·霍夫斯达特（Gerda Hofstatter，1971年2月9日-），奥地利台球运动员", "spo_list": [{"predicate": "国籍", "object_type": {"@value": "国家"}, "subject_type": "人物", "object": {"@value": "奥地利"}, "subject": "吉亚达·霍夫斯达特"}]}
{"text": "梁婧娴饰演全臻颖由徐惠康、何振声联合执导，周渝民、梁婧娴、韩栋、陈若轩联袂主演的宫廷玄幻大剧《柜中美人》正在热播，浪漫“宫逗”大戏上线以来剧情高能“甜”倒一众网友，95后“英气小花”梁婧娴在剧中扮演的祠部主事全臻颖身穿宫廷祠部“制服”，高冷傲娇，英气十足", "spo_list": [{"predicate": "主演", "object_type": {"@value": "人物"}, "subject_type": "影视作品", "object": {"@value": "韩栋"}, "subject": "柜中美人"}, {"predicate": "导演", "object_type": {"@value": "人物"}, "subject_type": "影视作品", "object": {"@value": "何振声"}, "subject": "柜中美人"}, {"predicate": "主演", "object_type": {"@value": "人物"}, "subject_type": "影视作品", "object": {"@value": "梁婧娴"}, "subject": "柜中美人"}, {"predicate": "主演", "object_type": {"@value": "人物"}, "subject_type": "影视作品", "object": {"@value": "周渝民"}, "subject": "柜中美人"}, {"predicate": "主演", "object_type": {"@value": "人物"}, "subject_type": "影视作品", "object": {"@value": "陈若轩"}, "subject": "柜中美人"}, {"predicate": "导演", "object_type": {"@value": "人物"}, "subject_type": "影视作品", "object": {"@value": "徐惠康"}, "subject": "柜中美人"}, {"predicate": "饰演", "object_type": {"inWork": "影视作品", "@value": "人物"}, "subject_type": "娱乐人物", "object": {"inWork": "柜中美人", "@value": "全臻颖"}, "subject": "梁婧娴"}]}
{"text": "《废柴兄弟3》是由爱奇艺自制出品的网络喜剧", "spo_list": [{"predicate": "出品公司", "object_type": {"@value": "企业"}, "subject_type": "影视作品", "object": {"@value": "爱奇艺"}, "subject": "废柴兄弟3"}]}
{"text": "1929年，赵四小姐生了个儿子，叫张闾琳，这是赵一荻和张学良之间唯一的儿子，张闾琳目前仍健在，图为赵一荻和儿子张闾琳的照片", "spo_list": [{"predicate": "丈夫", "object_type": {"@value": "人物"}, "subject_type": "人物", "object": {"@value": "张学良"}, "subject": "赵一荻"}, {"predicate": "母亲", "object_type": {"@value": "人物"}, "subject_type": "人物", "object": {"@value": "赵一荻"}, "subject": "张闾琳"}, {"predicate": "父亲", "object_type": {"@value": "人物"}, "subject_type": "人物", "object": {"@value": "张学良"}, "subject": "张闾琳"}, {"predicate": "妻子", "object_type": {"@value": "人物"}, "subject_type": "人物", "object": {"@value": "赵一荻"}, "subject": "张学良"}]}
{"text": "安东·西卢阿诺夫（俄语：Антон Германович Силуанов，1963年4月12日—），俄罗斯政治家，现任俄罗斯财政部长", "spo_list": [{"predicate": "国籍", "object_type": {"@value": "国家"}, "subject_type": "人物", "object": {"@value": "俄罗斯"}, "subject": "安东·西卢阿诺夫"}]}
{"text": "后来杨幂和刘恺威结婚了，结婚后的杨幂并没有在家安心做全职太太，还特别拼，拍了很多优秀的电视剧", "spo_list": [{"predicate": "丈夫", "object_type": {"@value": "人物"}, "subject_type": "人物", "object": {"@value": "刘恺威"}, "subject": "杨幂"}, {"predicate": "妻子", "object_type": {"@value": "人物"}, "subject_type": "人物", "object": {"@value": "杨幂"}, "subject": "刘恺威"}]}
{"text": "早期生活马英九，1950年7月13日出生于中国香港，祖籍湖南省衡山县，1952年随家人移居中国台湾", "spo_list": [{"predicate": "祖籍", "object_type": {"@value": "地点"}, "subject_type": "人物", "object": {"@value": "湖南省衡山县"}, "subject": "马英九"}, {"predicate": "国籍", "object_type": {"@value": "国家"}, "subject_type": "人物", "object": {"@value": "中国"}, "subject": "马英九"}]}
{"text": "广州柯美利节能科技有限公司创始人兼董事长 胡佳", "spo_list": [{"predicate": "创始人", "object_type": {"@value": "人物"}, "subject_type": "企业", "object": {"@value": "胡佳"}, "subject": "广州柯美利节能科技有限公司"}]}
{"text": "上海财经大学校长蒋传海(学校供图)人民网北京9月18日电 上海对外经贸大学日前举行新生开学典礼", "spo_list": [{"predicate": "校长", "object_type": {"@value": "人物"}, "subject_type": "学校", "object": {"@value": "蒋传海"}, "subject": "上海财经大学"}]}
{"text": "同6楼，是水树奈奈和人造人拉斯同一位声优", "spo_list": [{"predicate": "配音", "object_type": {"@value": "人物"}, "subject_type": "娱乐人物", "object": {"@value": "拉斯"}, "subject": "水树奈奈"}]}
{"text": "2002年是牛莉多年努力后的一个丰收年，和张庭合作的《绝色双娇》让观众认识了她，和小陶虹合作的《空镜子》则征服了观众的心", "spo_list": [{"predicate": "上映时间", "object_type": {"@value": "Date"}, "subject_type": "影视作品", "object": {"@value": "2002年"}, "subject": "空镜子"}, {"predicate": "主演", "object_type": {"@value": "人物"}, "subject_type": "影视作品", "object": {"@value": "牛莉"}, "subject": "空镜子"}]}
{"text": "『少年杨宗保』——《杨门女将之女儿当自强》杨业之孙，杨延昭与柴郡主之子，少年从军，娶穆桂英为妻 我家小哥哥那么好看，为什么会万箭穿心", "spo_list": [{"predicate": "丈夫", "object_type": {"@value": "人物"}, "subject_type": "人物", "object": {"@value": "杨延昭"}, "subject": "柴郡主"}, {"predicate": "妻子", "object_type": {"@value": "人物"}, "subject_type": "人物", "object": {"@value": "柴郡主"}, "subject": "杨延昭"}, {"predicate": "父亲", "object_type": {"@value": "人物"}, "subject_type": "人物", "object": {"@value": "杨延昭"}, "subject": "杨宗保"}, {"predicate": "母亲", "object_type": {"@value": "人物"}, "subject_type": "人物", "object": {"@value": "柴郡主"}, "subject": "杨宗保"}, {"predicate": "父亲", "object_type": {"@value": "人物"}, "subject_type": "人物", "object": {"@value": "杨业"}, "subject": "杨延昭"}, {"predicate": "丈夫", "object_type": {"@value": "人物"}, "subject_type": "人物", "object": {"@value": "杨宗保"}, "subject": "穆桂英"}, {"predicate": "妻子", "object_type": {"@value": "人物"}, "subject_type": "人物", "object": {"@value": "穆桂英"}, "subject": "杨宗保"}]}
{"text": "因此，为了配合这Windows XP的推广，微软公司选中了朴树作为中文主题曲的歌手，《冲出你的窗口》便是朴树以飞扬自由为概念创作的歌曲，这也是他和制作人张亚东的第二次合作2", "spo_list": [{"predicate": "作词", "object_type": {"@value": "人物"}, "subject_type": "歌曲", "object": {"@value": "朴树"}, "subject": "冲出你的窗口"}, {"predicate": "作曲", "object_type": {"@value": "人物"}, "subject_type": "歌曲", "object": {"@value": "朴树"}, "subject": "冲出你的窗口"}, {"predicate": "歌手", "object_type": {"@value": "人物"}, "subject_type": "歌曲", "object": {"@value": "朴树"}, "subject": "冲出你的窗口"}]}
{"text": "2015年1月，携手音乐人周彬，发行跨年单曲《漓江美》；312月15日赵真作词作曲，杜桦演唱的《旗袍美人》正式上线推广", "spo_list": [{"predicate": "作曲", "object_type": {"@value": "人物"}, "subject_type": "歌曲", "object": {"@value": "赵真"}, "subject": "旗袍美人"}, {"predicate": "歌手", "object_type": {"@value": "人物"}, "subject_type": "歌曲", "object": {"@value": "杜桦"}, "subject": "旗袍美人"}]}
{"text": "陈金国，男， 汉族， 1960年8月生，福建福清人，1983年5月加入中国致公党，印尼侨眷，1982年7月参加工作，广西师范大学体育教育专业毕业，大学本科学历，教育学学士", "spo_list": [{"predicate": "国籍", "object_type": {"@value": "国家"}, "subject_type": "人物", "object": {"@value": "中国"}, "subject": "陈金国"}, {"predicate": "毕业院校", "object_type": {"@value": "学校"}, "subject_type": "人物", "object": {"@value": "广西师范大学"}, "subject": "陈金国"}]}
{"text": "美国的英特尔公司自1968年成立以来，一直有意识地不去建立研究所，而是推行“最小信息原则”，将研究开发工作放在生产线中进行", "spo_list": [{"predicate": "成立日期", "object_type": {"@value": "Date"}, "subject_type": "机构", "object": {"@value": "1968年"}, "subject": "英特尔公司"}]}
{"text": "成都外国语专业学校（简称外专外语），创办于1992年", "spo_list": [{"predicate": "简称", "object_type": {"@value": "Text"}, "subject_type": "机构", "object": {"@value": "外专外语"}, "subject": "成都外国语专业学校"}]}
{"text": "广州奥尊租车公司位于天河区交通要道科韵北路西侧(科韵路棠韵大厦103号），南邻中山大道，北靠广园快速路，便利的交通条件能够迅速到达广州市区各个经济商圈，极大地方便您在广州租车出行，来广州天河租车更方便", "spo_list": [{"predicate": "总部地点", "object_type": {"@value": "地点"}, "subject_type": "企业", "object": {"@value": "广州"}, "subject": "广州奥尊租车公司"}]}
{"text": "当时还没有什么名气的郭品超却与安以轩三次合作，两人一路从麻辣鲜师到斗鱼再到白袍之恋", "spo_list": [{"predicate": "主演", "object_type": {"@value": "人物"}, "subject_type": "影视作品", "object": {"@value": "安以轩"}, "subject": "斗鱼"}, {"predicate": "主演", "object_type": {"@value": "人物"}, "subject_type": "影视作品", "object": {"@value": "安以轩"}, "subject": "白袍之恋"}, {"predicate": "主演", "object_type": {"@value": "人物"}, "subject_type": "影视作品", "object": {"@value": "郭品超"}, "subject": "斗鱼"}]}
{"text": "2010年，尼古拉斯·凯奇主演了电影《魔法师的学徒》", "spo_list": [{"predicate": "主演", "object_type": {"@value": "人物"}, "subject_type": "影视作品", "object": {"@value": "尼古拉斯·凯奇"}, "subject": "魔法师的学徒"}]}
{"text": "22:50     《挤破头，代表团新人征选会（上）》    《幸福晚点名》从2010年1月11日开播至今，有多少人曾经有机会坐在这15个幸福代表团的坐位上?答案是103个人!而节目组信箱，至今已收到成千上万封的报名信件，每个寄件者有一个共同的心愿，就是成为幸福代表团的一员，今天，我们将这个平台公开化，让每个怀有星梦的你，都有圆梦的机会", "spo_list": [{"predicate": "上映时间", "object_type": {"@value": "Date"}, "subject_type": "影视作品", "object": {"@value": "2010年1月11日"}, "subject": "幸福晚点名"}]}
{"text": "NO.1 《爱乐之城》第一名自然是镇楼的爱乐之城了，全球目前突破4.15亿美元，北美也逼近1.5亿，预计北美票房最终落点会在1.55到1.6亿之间恭喜石头姐", "spo_list": [{"predicate": "票房", "object_type": {"@value": "Number"}, "subject_type": "影视作品", "object": {"@value": "4.15亿美元"}, "subject": "爱乐之城"}]}
{"text": "没电视看，看了传奇皇帝朱元璋，才发现结尾曲尽然是老大的美人痛 哈哈，发现新大陆；", "spo_list": [{"predicate": "主题曲", "object_type": {"@value": "歌曲"}, "subject_type": "影视作品", "object": {"@value": "美人痛"}, "subject": "传奇皇帝朱元璋"}]}
{"text": "这段经典的昆曲《牡丹亭》，由江苏省昆剧院优秀青年表演艺术家施夏明、蔡晨成夫妇倾情演绎，一句唱腔，一个动作，都透着浪漫与深情", "spo_list": [{"predicate": "毕业院校", "object_type": {"@value": "学校"}, "subject_type": "人物", "object": {"@value": "江苏省昆剧院"}, "subject": "蔡晨成"}]}
{"text": "但谁又知道，这名女子却是当年妙灵仙子和智虚子的四女儿之一", "spo_list": [{"predicate": "丈夫", "object_type": {"@value": "人物"}, "subject_type": "人物", "object": {"@value": "智虚子"}, "subject": "妙灵仙子"}, {"predicate": "妻子", "object_type": {"@value": "人物"}, "subject_type": "人物", "object": {"@value": "妙灵仙子"}, "subject": "智虚子"}]}
{"text": "据说张学良和蒋介石的夫人宋美龄早年间还有一段往事，当年张学良和宋美龄在一次舞会上相识，此后两人就有了感情，张学良过一段时间就邀请宋美龄吃饭，看电影，游玩等，两人完全进入了恋爱状态", "spo_list": [{"predicate": "丈夫", "object_type": {"@value": "人物"}, "subject_type": "人物", "object": {"@value": "蒋介石"}, "subject": "宋美龄"}, {"predicate": "妻子", "object_type": {"@value": "人物"}, "subject_type": "人物", "object": {"@value": "宋美龄"}, "subject": "蒋介石"}]}
{"text": "陈执中（990-1059），字昭誉，参知政事陈恕之子，北宋洪州南昌（今属江西）人", "spo_list": [{"predicate": "父亲", "object_type": {"@value": "人物"}, "subject_type": "人物", "object": {"@value": "陈恕"}, "subject": "陈执中"}, {"predicate": "朝代", "object_type": {"@value": "Text"}, "subject_type": "历史人物", "object": {"@value": "北宋"}, "subject": "陈执中"}]}
{"text": "伦敦政治经济学院（the London School of Economics and Political Science），简称伦敦经济学院（LSE）", "spo_list": [{"predicate": "简称", "object_type": {"@value": "Text"}, "subject_type": "机构", "object": {"@value": "LSE"}, "subject": "伦敦政治经济学院"}, {"predicate": "简称", "object_type": {"@value": "Text"}, "subject_type": "机构", "object": {"@value": "伦敦经济学院"}, "subject": "伦敦政治经济学院"}]}
{"text": "M·史提芬臣，男，生于1990年9月18日，冰岛足球运动员，司职中场", "spo_list": [{"predicate": "国籍", "object_type": {"@value": "国家"}, "subject_type": "人物", "object": {"@value": "冰岛"}, "subject": "M·史提芬臣"}]}
{"text": "我是谁作词：陈没、周华健 作曲：周华健演唱：周华健昏天暗地 这里到底是那里要住哪里走 要往那里去滚滚风沙 混沌中我是谁还要怎么追 还要怎么退昨天我是谁", "spo_list": [{"predicate": "作曲", "object_type": {"@value": "人物"}, "subject_type": "歌曲", "object": {"@value": "周华健"}, "subject": "我是谁"}, {"predicate": "作词", "object_type": {"@value": "人物"}, "subject_type": "歌曲", "object": {"@value": "周华健"}, "subject": "我是谁"}, {"predicate": "作词", "object_type": {"@value": "人物"}, "subject_type": "歌曲", "object": {"@value": "陈没"}, "subject": "我是谁"}, {"predicate": "歌手", "object_type": {"@value": "人物"}, "subject_type": "歌曲", "object": {"@value": "周华健"}, "subject": "我是谁"}]}
{"text": "人物生平尹尚浩生于1968年，职业为导演、制片人，早年拍摄《飞天舞》，《拯救高峰实阿姨》等作品，2014大热的由张根硕，IU，韩彩英，李章宇等一线明星主演的《漂亮男人》韩剧也是他的作品", "spo_list": [{"predicate": "主演", "object_type": {"@value": "人物"}, "subject_type": "影视作品", "object": {"@value": "张根硕"}, "subject": "漂亮男人"}, {"predicate": "主演", "object_type": {"@value": "人物"}, "subject_type": "影视作品", "object": {"@value": "李章宇"}, "subject": "漂亮男人"}, {"predicate": "主演", "object_type": {"@value": "人物"}, "subject_type": "影视作品", "object": {"@value": "韩彩英"}, "subject": "漂亮男人"}, {"predicate": "导演", "object_type": {"@value": "人物"}, "subject_type": "影视作品", "object": {"@value": "尹尚浩"}, "subject": "漂亮男人"}]}
{"text": "非常靠谱》，湖南台制作的讲百家姓的节目，汪涵主持，阿忆老师张发财等常驻嘉宾，每期会找一两个所讲姓氏的明星助兴，播出时间在半夜12点档，后来因为收视率被砍，微博贴吧都有很多观众呼吁重播，没有有回应", "spo_list": [{"predicate": "嘉宾", "object_type": {"@value": "人物"}, "subject_type": "电视综艺", "object": {"@value": "张发财"}, "subject": "非常靠谱"}, {"predicate": "主持人", "object_type": {"@value": "人物"}, "subject_type": "电视综艺", "object": {"@value": "汪涵"}, "subject": "非常靠谱"}, {"predicate": "嘉宾", "object_type": {"@value": "人物"}, "subject_type": "电视综艺", "object": {"@value": "阿忆"}, "subject": "非常靠谱"}]}
{"text": "《北京爱情故事》是欧阳娜娜出演的第一部电影，角色本来是个会跳舞的女孩，为了让欧阳娜娜出演，陈思诚导演不惜改剧本，改成拉着琴背着翅膀的女孩", "spo_list": [{"predicate": "导演", "object_type": {"@value": "人物"}, "subject_type": "影视作品", "object": {"@value": "陈思诚"}, "subject": "北京爱情故事"}]}
{"text": "<<新父子时代>> 主题曲 叫<人之初>", "spo_list": [{"predicate": "主题曲", "object_type": {"@value": "歌曲"}, "subject_type": "影视作品", "object": {"@value": "人之初"}, "subject": "新父子时代"}]}
{"text": "1.沈阳飞机制造公司 沈飞集团公司自1951年正式创建以来，创造了中国航空史上的一个又一个“第一”：先后试制成功了中国第一架喷气式歼击机--歼5飞机", "spo_list": [{"predicate": "成立日期", "object_type": {"@value": "Date"}, "subject_type": "机构", "object": {"@value": "1951年"}, "subject": "沈飞集团公司"}, {"predicate": "成立日期", "object_type": {"@value": "Date"}, "subject_type": "机构", "object": {"@value": "1951年"}, "subject": "沈阳飞机制造公司"}]}
{"text": "《地狱鬼门之暗黑谷》是一部在 起点中文网连载的东方玄幻类小说，作者是谷子明", "spo_list": [{"predicate": "作者", "object_type": {"@value": "人物"}, "subject_type": "图书作品", "object": {"@value": "谷子明"}, "subject": "地狱鬼门之暗黑谷"}]}
{"text": "湖南高尔夫旅游职业学院副董事长 彭小玉", "spo_list": [{"predicate": "董事长", "object_type": {"@value": "人物"}, "subject_type": "企业", "object": {"@value": "彭小玉"}, "subject": "湖南高尔夫旅游职业学院"}]}
{"text": "《选妃记》是由张辉力、解维崇执导，陈好、刘小锋、周月、樊志起等主演的二十四集古装喜剧", "spo_list": [{"predicate": "主演", "object_type": {"@value": "人物"}, "subject_type": "影视作品", "object": {"@value": "刘小锋"}, "subject": "选妃记"}, {"predicate": "主演", "object_type": {"@value": "人物"}, "subject_type": "影视作品", "object": {"@value": "周月"}, "subject": "选妃记"}, {"predicate": "导演", "object_type": {"@value": "人物"}, "subject_type": "影视作品", "object": {"@value": "张辉力"}, "subject": "选妃记"}, {"predicate": "主演", "object_type": {"@value": "人物"}, "subject_type": "影视作品", "object": {"@value": "樊志起"}, "subject": "选妃记"}, {"predicate": "主演", "object_type": {"@value": "人物"}, "subject_type": "影视作品", "object": {"@value": "陈好"}, "subject": "选妃记"}, {"predicate": "导演", "object_type": {"@value": "人物"}, "subject_type": "影视作品", "object": {"@value": "解维崇"}, "subject": "选妃记"}]}
{"text": "《不能戳的秘密》由李惠仁执导，描述自2006年至2011年间在台湾所发生之禽流感，因政府官僚隐匿下疫情逐步恶化扩散，深究责任归属并警醒防疫缺失的调查报导式议题纪录片", "spo_list": [{"predicate": "导演", "object_type": {"@value": "人物"}, "subject_type": "影视作品", "object": {"@value": "李惠仁"}, "subject": "不能戳的秘密"}]}
{"text": "《如果你不爱》是帅霖新专辑《如果你不爱》的主打歌曲，于2012年发行", "spo_list": [{"predicate": "歌手", "object_type": {"@value": "人物"}, "subject_type": "歌曲", "object": {"@value": "帅霖"}, "subject": "如果你不爱"}]}
{"text": "第一批捐赠人1989年，在团中央、中国青少年发展基金会的发起下，希望工程成立", "spo_list": [{"predicate": "成立日期", "object_type": {"@value": "Date"}, "subject_type": "机构", "object": {"@value": "1989年"}, "subject": "中国青少年发展基金会"}, {"predicate": "成立日期", "object_type": {"@value": "Date"}, "subject_type": "机构", "object": {"@value": "1989年"}, "subject": "希望工程"}]}
{"text": "新宁县农民素质教育领导小组办公室（简称县农素办，加挂湖南省农业广播电视学校新宁县分校牌子）", "spo_list": [{"predicate": "简称", "object_type": {"@value": "Text"}, "subject_type": "机构", "object": {"@value": "县农素办"}, "subject": "新宁县农民素质教育领导小组办公室"}]}
{"text": "哈哈，安藤樱和奥田瑛二父女同台，还有柠檬叔也来了", "spo_list": [{"predicate": "父亲", "object_type": {"@value": "人物"}, "subject_type": "人物", "object": {"@value": "奥田瑛二"}, "subject": "安藤樱"}]}
{"text": "收入语文教材由高等教育出版社新近出版的《大学语文》收入了罗大佑歌曲《现象七十二变》", "spo_list": [{"predicate": "歌手", "object_type": {"@value": "人物"}, "subject_type": "歌曲", "object": {"@value": "罗大佑"}, "subject": "现象七十二变"}, {"predicate": "作曲", "object_type": {"@value": "人物"}, "subject_type": "歌曲", "object": {"@value": "罗大佑"}, "subject": "现象七十二变"}]}
{"text": "1960年，与陈怀皑联合执导戏曲电影《杨门女将》，该片获得第1届电影百花奖最佳戏曲片奖", "spo_list": [{"predicate": "导演", "object_type": {"@value": "人物"}, "subject_type": "影视作品", "object": {"@value": "陈怀皑"}, "subject": "杨门女将"}]}
{"text": "《孤傲公主的复仇之恋》是angle殇创作的网络小说，发表于17K小说网", "spo_list": [{"predicate": "作者", "object_type": {"@value": "人物"}, "subject_type": "图书作品", "object": {"@value": "angle殇"}, "subject": "孤傲公主的复仇之恋"}]}
{"text": "辛集皮革城成立于1993年，位于辛集市教育大道北段 辛集皮革城是一个以皮革服装加工为龙头，集多种加工、贸易、科研、金融、生活、娱乐于一体的综合工贸城 辛集皮革业历史悠久，始于明，盛于清，素有“辛集皮毛名天下”之美称", "spo_list": [{"predicate": "成立日期", "object_type": {"@value": "Date"}, "subject_type": "机构", "object": {"@value": "1993年"}, "subject": "辛集皮革城"}]}
{"text": "杜伦的父亲杜肇荣（又名杜石林)、 母亲吴改凤在清朝末年为生活所迫曾加人“闯关东”的行 列，背井离乡、远赴东北经商", "spo_list": [{"predicate": "父亲", "object_type": {"@value": "人物"}, "subject_type": "人物", "object": {"@value": "杜肇荣"}, "subject": "杜伦"}, {"predicate": "母亲", "object_type": {"@value": "人物"}, "subject_type": "人物", "object": {"@value": "吴改凤"}, "subject": "杜伦"}]}
{"text": "秦皇岛君唯餐饮管理有限公司坐落于海滨城市秦皇岛，是集餐饮开发、品牌包装、店铺直营、招商加盟、运营指导为一体的连锁餐饮综合机构", "spo_list": [{"predicate": "总部地点", "object_type": {"@value": "地点"}, "subject_type": "企业", "object": {"@value": "秦皇岛"}, "subject": "秦皇岛君唯餐饮管理有限公司"}]}
{"text": "初体验是吴启华黎姿版《倚天屠龙记》的，会强调自己这版最好：黎姿美，吴启华和黎姿的戏份特别甜", "spo_list": [{"predicate": "主演", "object_type": {"@value": "人物"}, "subject_type": "影视作品", "object": {"@value": "吴启华"}, "subject": "倚天屠龙记"}, {"predicate": "主演", "object_type": {"@value": "人物"}, "subject_type": "影视作品", "object": {"@value": "黎姿"}, "subject": "倚天屠龙记"}]}
{"text": "皮克斯动画工作室广为人知的一些动画电影有:玩具总动员，海底总动员，机器人总动员，美食总动员等总动员系列", "spo_list": [{"predicate": "出品公司", "object_type": {"@value": "企业"}, "subject_type": "影视作品", "object": {"@value": "皮克斯动画工作室"}, "subject": "机器人总动员"}]}
{"text": "基本资料球员:乌拉索夫  生日:1978年12月15日  身高:179cm  球衣号码:999  国籍:土库曼  场上位置:前锋", "spo_list": [{"predicate": "国籍", "object_type": {"@value": "国家"}, "subject_type": "人物", "object": {"@value": "土库曼"}, "subject": "乌拉索夫"}]}
{"text": "创作影视插曲　　★2002年 电影《开往春天的地铁》主题曲 《开往春天的地铁》 　　★2002年 电视剧《海洋馆的约会》片头片尾曲 《可以放 可以忘》《眼睛的空白》 　　★2005年 电视剧《小鱼儿与花无缺》片尾曲 《超人》 　　★2010年 电影《迷离密令》主题曲 《知己》 　　★2010年 电影《迷途》主题曲 《不问》 　　★2011年 台湾电视剧《犀利人妻》片尾曲 《五天几年》", "spo_list": [{"predicate": "主题曲", "object_type": {"@value": "歌曲"}, "subject_type": "影视作品", "object": {"@value": "超人"}, "subject": "小鱼儿与花无缺"}]}
{"text": "▲《钢铁年代》饰边立明导演孔笙认为“效果特别好”，他主张重拍，安德烈气得要起来拼命", "spo_list": [{"predicate": "导演", "object_type": {"@value": "人物"}, "subject_type": "影视作品", "object": {"@value": "孔笙"}, "subject": "钢铁年代"}]}
{"text": "胡杰武，张秋生，王东著. 《外资并购中国企业实务指南》，中国经济出版社，2006.5", "spo_list": [{"predicate": "作者", "object_type": {"@value": "人物"}, "subject_type": "图书作品", "object": {"@value": "张秋生"}, "subject": "外资并购中国企业实务指南"}, {"predicate": "作者", "object_type": {"@value": "人物"}, "subject_type": "图书作品", "object": {"@value": "王东"}, "subject": "外资并购中国企业实务指南"}, {"predicate": "作者", "object_type": {"@value": "人物"}, "subject_type": "图书作品", "object": {"@value": "胡杰武"}, "subject": "外资并购中国企业实务指南"}]}
{"text": "2011年1月1日成立运行的江西省矿山救护总队，位于赣西中心位置的新余市，是一个集安全信息、救援培训、应急指挥为一体的救援培训、调度指挥中心，是江西省最大的应急救援基地，并将挤身全国先进救援基地行列", "spo_list": [{"predicate": "成立日期", "object_type": {"@value": "Date"}, "subject_type": "机构", "object": {"@value": "2011年1月1日"}, "subject": "江西省矿山救护总队"}]}
{"text": "彭小毛，男，汉族，1977年8月出生，中共党员，湖南城市学院前身湖南城建高等专科学校2000届工民建专业毕业，当年分配到中建五局工作，曾为中国建筑五局隧道公司副总经理，现为中建五局仰天湖项目总经理", "spo_list": [{"predicate": "国籍", "object_type": {"@value": "国家"}, "subject_type": "人物", "object": {"@value": "中国"}, "subject": "彭小毛"}]}
{"text": "2001年，邵圣懿考入北京广播学院（中国传媒大学）", "spo_list": [{"predicate": "毕业院校", "object_type": {"@value": "学校"}, "subject_type": "人物", "object": {"@value": "中国传媒大学"}, "subject": "邵圣懿"}]}
{"text": "中华工贸网公司成立于2008年，经过多年的努力，网站在中国的规模、品类均占行业领先地位", "spo_list": [{"predicate": "成立日期", "object_type": {"@value": "Date"}, "subject_type": "机构", "object": {"@value": "2008年"}, "subject": "中华工贸网"}]}
{"text": "谭咏麟，80年代歌手，香港天王级人物，其唱腔有代表性代表作爱的根源，爱情陷阱，水中花主要成就香港十大劲歌金曲最受欢迎男歌星香港十大劲歌金曲荣誉金曲奖香港十大中文金曲最高荣誉金针奖还有很多奖没说", "spo_list": [{"predicate": "获奖", "object_type": {"@value": "奖项"}, "subject_type": "娱乐人物", "object": {"@value": "十大中文金曲"}, "subject": "谭咏麟"}]}
{"text": "《犯罪》花绫 兰州看看是不是这个- = 我搜粗来的", "spo_list": [{"predicate": "作者", "object_type": {"@value": "人物"}, "subject_type": "图书作品", "object": {"@value": "花绫"}, "subject": "犯罪"}]}
{"text": "气候特征朔州属温带大陆性季风气候，根据山西气候区划方案，属晋北温带寒冷半干旱气候区", "spo_list": [{"predicate": "气候", "object_type": {"@value": "气候"}, "subject_type": "行政区", "object": {"@value": "温带大陆性季风气候"}, "subject": "朔州"}]}
{"text": "辰华是磨铁中文网签约作家，著有作品：《荒古之神魔战纪》", "spo_list": [{"predicate": "作者", "object_type": {"@value": "人物"}, "subject_type": "图书作品", "object": {"@value": "辰华"}, "subject": "荒古之神魔战纪"}]}
{"text": "《糖尿病及并发症中医特色治疗》是人民军医出版社出版的图书，作者是冯兴中", "spo_list": [{"predicate": "作者", "object_type": {"@value": "人物"}, "subject_type": "图书作品", "object": {"@value": "冯兴中"}, "subject": "糖尿病及并发症中医特色治疗"}]}
{"text": "高碑店市属温带大陆性季风气候，无霜期达183天，年平均气温12.4℃，年平均降水量600毫米", "spo_list": [{"predicate": "气候", "object_type": {"@value": "气候"}, "subject_type": "行政区", "object": {"@value": "温带大陆性季风气候"}, "subject": "高碑店"}]}
{"text": "简介葛滨，男，1981年湖南师范大学政治系毕业，暨南大学博士（国内第一位企业管理专业博士）", "spo_list": [{"predicate": "毕业院校", "object_type": {"@value": "学校"}, "subject_type": "人物", "object": {"@value": "湖南师范大学"}, "subject": "葛滨"}]}
{"text": "1999年，牛根生创建蒙牛", "spo_list": [{"predicate": "成立日期", "object_type": {"@value": "Date"}, "subject_type": "机构", "object": {"@value": "1999年"}, "subject": "蒙牛"}, {"predicate": "创始人", "object_type": {"@value": "人物"}, "subject_type": "企业", "object": {"@value": "牛根生"}, "subject": "蒙牛"}]}
{"text": "《闺蜜2》由福建恒业影业有限公司、福建真恒业文化传播有限公司出品，由黄真真执导，陈意涵、薛凯琪、张钧甯领衔主演，范湉湉、王水林等主演，电影正在热映", "spo_list": [{"predicate": "主演", "object_type": {"@value": "人物"}, "subject_type": "影视作品", "object": {"@value": "张钧甯"}, "subject": "闺蜜2"}, {"predicate": "主演", "object_type": {"@value": "人物"}, "subject_type": "影视作品", "object": {"@value": "薛凯琪"}, "subject": "闺蜜2"}, {"predicate": "出品公司", "object_type": {"@value": "企业"}, "subject_type": "影视作品", "object": {"@value": "福建恒业影业有限公司"}, "subject": "闺蜜2"}, {"predicate": "主演", "object_type": {"@value": "人物"}, "subject_type": "影视作品", "object": {"@value": "陈意涵"}, "subject": "闺蜜2"}, {"predicate": "导演", "object_type": {"@value": "人物"}, "subject_type": "影视作品", "object": {"@value": "黄真真"}, "subject": "闺蜜2"}, {"predicate": "主演", "object_type": {"@value": "人物"}, "subject_type": "影视作品", "object": {"@value": "王水林"}, "subject": "闺蜜2"}]}
{"text": "《售楼处的故事》是一部由英达导演，虞梦 聂宁 巩汉林 赵玲琪 潘长江主演，2003年07月01日在中国大陆上映的情景喜剧", "spo_list": [{"predicate": "主演", "object_type": {"@value": "人物"}, "subject_type": "影视作品", "object": {"@value": "聂宁"}, "subject": "售楼处的故事"}, {"predicate": "主演", "object_type": {"@value": "人物"}, "subject_type": "影视作品", "object": {"@value": "巩汉林"}, "subject": "售楼处的故事"}, {"predicate": "主演", "object_type": {"@value": "人物"}, "subject_type": "影视作品", "object": {"@value": "虞梦"}, "subject": "售楼处的故事"}, {"predicate": "主演", "object_type": {"@value": "人物"}, "subject_type": "影视作品", "object": {"@value": "潘长江"}, "subject": "售楼处的故事"}, {"predicate": "上映时间", "object_type": {"inArea": "地点", "@value": "Date"}, "subject_type": "影视作品", "object": {"inArea": "中国大陆", "@value": "2003年07月01日"}, "subject": "售楼处的故事"}, {"predicate": "主演", "object_type": {"@value": "人物"}, "subject_type": "影视作品", "object": {"@value": "赵玲琪"}, "subject": "售楼处的故事"}, {"predicate": "导演", "object_type": {"@value": "人物"}, "subject_type": "影视作品", "object": {"@value": "英达"}, "subject": "售楼处的故事"}]}
{"text": "广元天立国际学校校长黄永贵同志简介从教二十余载，历经四大名校，穿梭宜宾、绵阳、成都、广元四个城市，熟稔北京、上海、山东、河北教育理念，深味公立学校、私立学校两种办学模式 从宜宾江安到绵阳南山，从东辰国际到七中万达，一路走来，且行且思，一路耕耘，餐霞饮露，他在寻找四川基础教育的突破，他想树立全国基础教育的典范", "spo_list": [{"predicate": "校长", "object_type": {"@value": "人物"}, "subject_type": "学校", "object": {"@value": "黄永贵"}, "subject": "广元天立国际学校"}]}
{"text": "2012年，31岁的郑志雯和恋爱6年的庞建贻在家族旗下的湾仔君悦酒店举行注册仪式，晚上的宴会，香港的富商巨贾都赶来参加", "spo_list": [{"predicate": "丈夫", "object_type": {"@value": "人物"}, "subject_type": "人物", "object": {"@value": "庞建贻"}, "subject": "郑志雯"}, {"predicate": "妻子", "object_type": {"@value": "人物"}, "subject_type": "人物", "object": {"@value": "郑志雯"}, "subject": "庞建贻"}]}
{"text": "《甜蜜暴击》由鹿晗、关晓彤情侣档出演，该剧以体校正则学院为背景，讲述了因格斗竞技而结缘的年轻人们共同成长的青春励志故事", "spo_list": [{"predicate": "主演", "object_type": {"@value": "人物"}, "subject_type": "影视作品", "object": {"@value": "鹿晗"}, "subject": "甜蜜暴击"}, {"predicate": "主演", "object_type": {"@value": "人物"}, "subject_type": "影视作品", "object": {"@value": "关晓彤"}, "subject": "甜蜜暴击"}]}
{"text": "阎红卫，男，汉族，1968年3月14日出生于中国山西省太原市，大学文化程度，EMBA，管理学博士学位", "spo_list": [{"predicate": "国籍", "object_type": {"@value": "国家"}, "subject_type": "人物", "object": {"@value": "中国"}, "subject": "阎红卫"}]}
{"text": "《懂事》是由卢凯彤作词、作曲并演唱的一首粤语歌曲，收录于专辑《你的完美有点难懂并不代表世界不能包容》中，发行于2016年10月14日", "spo_list": [{"predicate": "所属专辑", "object_type": {"@value": "音乐专辑"}, "subject_type": "歌曲", "object": {"@value": "你的完美有点难懂并不代表世界不能包容"}, "subject": "懂事"}, {"predicate": "作曲", "object_type": {"@value": "人物"}, "subject_type": "歌曲", "object": {"@value": "卢凯彤"}, "subject": "懂事"}, {"predicate": "作词", "object_type": {"@value": "人物"}, "subject_type": "歌曲", "object": {"@value": "卢凯彤"}, "subject": "懂事"}, {"predicate": "歌手", "object_type": {"@value": "人物"}, "subject_type": "歌曲", "object": {"@value": "卢凯彤"}, "subject": "懂事"}]}
{"text": "《现代汉语动词语义计算理论》是由北京大学出版社出版的一部教育作品，作者是靳光瑾", "spo_list": [{"predicate": "作者", "object_type": {"@value": "人物"}, "subject_type": "图书作品", "object": {"@value": "靳光瑾"}, "subject": "现代汉语动词语义计算理论"}]}
{"text": "《推理·中国风》是2010年吉林出版集团有限责任公司出版的图书，作者是言桄、午晔、林斯谚、远宁、徐俊敏、苏簌、丁甲", "spo_list": [{"predicate": "作者", "object_type": {"@value": "人物"}, "subject_type": "图书作品", "object": {"@value": "徐俊敏"}, "subject": "推理·中国风"}, {"predicate": "作者", "object_type": {"@value": "人物"}, "subject_type": "图书作品", "object": {"@value": "苏簌"}, "subject": "推理·中国风"}, {"predicate": "作者", "object_type": {"@value": "人物"}, "subject_type": "图书作品", "object": {"@value": "远宁"}, "subject": "推理·中国风"}, {"predicate": "作者", "object_type": {"@value": "人物"}, "subject_type": "图书作品", "object": {"@value": "午晔"}, "subject": "推理·中国风"}, {"predicate": "作者", "object_type": {"@value": "人物"}, "subject_type": "图书作品", "object": {"@value": "言桄"}, "subject": "推理·中国风"}, {"predicate": "作者", "object_type": {"@value": "人物"}, "subject_type": "图书作品", "object": {"@value": "丁甲"}, "subject": "推理·中国风"}, {"predicate": "作者", "object_type": {"@value": "人物"}, "subject_type": "图书作品", "object": {"@value": "林斯谚"}, "subject": "推理·中国风"}]}
{"text": "出版信息生理学1  作者: 姚泰 / 吴博威  出版社: 人民卫生出版社  副标题: 普通高等教育十五国家级规划教材/供基础、临床、预防、口腔医学类专业用  出版年: 2003-12-01  页数: 425  定价: 33", "spo_list": [{"predicate": "作者", "object_type": {"@value": "人物"}, "subject_type": "图书作品", "object": {"@value": "姚泰"}, "subject": "生理学"}, {"predicate": "作者", "object_type": {"@value": "人物"}, "subject_type": "图书作品", "object": {"@value": "吴博威"}, "subject": "生理学"}]}
{"text": "直到儿子王小亚出生时，王兆乾只是发来一封电报，写了短短的五个字：祝母子平安", "spo_list": [{"predicate": "父亲", "object_type": {"@value": "人物"}, "subject_type": "人物", "object": {"@value": "王兆乾"}, "subject": "王小亚"}]}
[truncated: 6,445,125 more chars]
