# Supplementary material for: Span-based single-stage joint entity-relation extraction model
Source: PLoS One. 2023 Feb 7;18(2):e0281055. doi: 10.1371/journal.pone.0281055 (PMC9904475; doi:10.1371/journal.pone.0281055)
Supplement: S1 Dataset — (ZIP) [file pone.0281055.s001.zip › duie2.0/entity_id.json]

{"机构": 0, "国家": 1, "行政区": 2, "人物": 3, "学科专业": 4, "音乐专辑": 5, "Date": 6, "电视综艺": 7, "企业/品牌": 8, "学校": 9, "景点": 10, "影视作品": 11, "文学作品": 12, "奖项": 13, "语言": 14, "城市": 15, "歌曲": 16, "企业": 17, "Number": 18, "作品": 19, "娱乐人物": 20, "图书作品": 21, "历史人物": 22, "气候": 23, "Text": 24, "地点": 25}
