# Supplementary material for: Span-based single-stage joint entity-relation extraction model
Source: PLoS One. 2023 Feb 7;18(2):e0281055. doi: 10.1371/journal.pone.0281055 (PMC9904475; doi:10.1371/journal.pone.0281055)
Supplement: S1 Dataset — (ZIP) [file pone.0281055.s001.zip › duie2.0/relation_id.json]

{"配音_inWork": 0, "代言人_@value": 1, "上映时间_inArea": 2, "上映时间_@value": 3, "校长_@value": 4, "朝代_@value": 5, "配音_@value": 6, "歌手_@value": 7, "首都_@value": 8, "董事长_@value": 9, "作词_@value": 10, "邮政编码_@value": 11, "获奖_@value": 12, "号_@value": 13, "票房_inArea": 14, "丈夫_@value": 15, "简称_@value": 16, "人口数量_@value": 17, "气候_@value": 18, "占地面积_@value": 19, "主题曲_@value": 20, "获奖_inWork": 21, "票房_@value": 22, "饰演_@value": 23, "饰演_inWork": 24, "祖籍_@value": 25, "专业代码_@value": 26, "主演_@value": 27, "修业年限_@value": 28, "毕业院校_@value": 29, "母亲_@value": 30, "妻子_@value": 31, "制片人_@value": 32, "主角_@value": 33, "获奖_onDate": 34, "官方语言_@value": 35, "成立日期_@value": 36, "作者_@value": 37, "嘉宾_@value": 38, "注册资本_@value": 39, "导演_@value": 40, "作曲_@value": 41, "所属专辑_@value": 42, "获奖_period": 43, "主持人_@value": 44, "编剧_@value": 45, "海拔_@value": 46, "创始人_@value": 47, "面积_@value": 48, "总部地点_@value": 49, "父亲_@value": 50, "国籍_@value": 51, "改编自_@value": 52, "所在城市_@value": 53, "出品公司_@value": 54, "N": 55}
