# Supplementary material for: Span-based single-stage joint entity-relation extraction model
Source: PLoS One. 2023 Feb 7;18(2):e0281055. doi: 10.1371/journal.pone.0281055 (PMC9904475; doi:10.1371/journal.pone.0281055)
Supplement: S1 Dataset — (ZIP) [file pone.0281055.s001.zip › duie2.0/train.json]

{"text": "《邪少兵王》是冰火未央写的网络小说连载于旗峰天下", "spo_list": [{"predicate": "作者", "object_type": {"@value": "人物"}, "subject_type": "图书作品", "object": {"@value": "冰火未央"}, "subject": "邪少兵王"}]}
{"text": "GV-971由中国海洋大学、中国科学院上海药物研究所（下称“上海药物所”）和上海绿谷制药有限公司（下称“绿谷制药”）联合研发，不同于传统靶向抗体药物，GV-971是从海藻中提取的海洋寡糖类分子", "spo_list": [{"predicate": "简称", "object_type": {"@value": "Text"}, "subject_type": "机构", "object": {"@value": "上海药物所"}, "subject": "中国科学院上海药物研究所"}]}
{"text": "（电影里让我直接想起来的还有——吴宇森导演的《辣手神探》的殓房的秘门啊", "spo_list": [{"predicate": "导演", "object_type": {"@value": "人物"}, "subject_type": "影视作品", "object": {"@value": "吴宇森"}, "subject": "辣手神探"}]}
{"text": "古往今来，能饰演古龙小说人物“楚留香”的，无一不是娱乐圈公认的美男子，2011年，36岁的张智尧在《楚留香新传》里饰演楚留香，依旧帅得让人无法自拔", "spo_list": [{"predicate": "主演", "object_type": {"@value": "人物"}, "subject_type": "影视作品", "object": {"@value": "张智尧"}, "subject": "楚留香新传"}, {"predicate": "饰演", "object_type": {"inWork": "影视作品", "@value": "人物"}, "subject_type": "娱乐人物", "object": {"inWork": "楚留香新传", "@value": "楚留香"}, "subject": "张智尧"}]}
{"text": "无畏的约翰，弗兰德斯公爵菲利普二世的儿子，勃艮第菲利普三世的老爹因为领导勃艮第派与阿玛尼克-奥尔良派争夺法王可爱查理的摄政权而大打出手，葬送了查理五世亲手建立的大好局势无畏的约翰先是刺杀了奥尔良公爵路易并夺取摄政权，后又里通外国和英王亨利五世眉来眼去", "spo_list": [{"predicate": "父亲", "object_type": {"@value": "人物"}, "subject_type": "人物", "object": {"@value": "菲利普二世"}, "subject": "无畏的约翰"}]}
{"text": "贵阳金龙房地产开发有限责任公司于2002年11月19日在贵阳市观山湖区市场监督管理局登记成立", "spo_list": [{"predicate": "成立日期", "object_type": {"@value": "Date"}, "subject_type": "机构", "object": {"@value": "2002年11月19日"}, "subject": "贵阳金龙房地产开发有限责任公司"}]}
{"text": "基于此，母亲王桂荃忍痛把幼子梁思礼送到美国，学习西方先进的科学技术，希望他学成后回来报效祖国", "spo_list": [{"predicate": "母亲", "object_type": {"@value": "人物"}, "subject_type": "人物", "object": {"@value": "王桂荃"}, "subject": "梁思礼"}]}
{"text": "宇文娥英的母亲是隋文帝之女乐平公主杨丽华，在隋文帝杨坚篡北周之前，乐平公主嫁给了北周宣帝宇文赟，并诞下了北周公主宇文娥英", "spo_list": [{"predicate": "母亲", "object_type": {"@value": "人物"}, "subject_type": "人物", "object": {"@value": "杨丽华"}, "subject": "宇文娥英"}, {"predicate": "朝代", "object_type": {"@value": "Text"}, "subject_type": "历史人物", "object": {"@value": "北周"}, "subject": "杨坚"}, {"predicate": "朝代", "object_type": {"@value": "Text"}, "subject_type": "历史人物", "object": {"@value": "北周"}, "subject": "宇文赟"}, {"predicate": "父亲", "object_type": {"@value": "人物"}, "subject_type": "人物", "object": {"@value": "周宣帝"}, "subject": "宇文娥英"}]}
{"text": "姓名： 阮国龙  身高： 170cm   国家： 越南  体重： 63kg 生日： 1988-02-19", "spo_list": [{"predicate": "国籍", "object_type": {"@value": "国家"}, "subject_type": "人物", "object": {"@value": "越南"}, "subject": "阮国龙"}]}
{"text": "在导师阵容方面，英达有望联手《中国喜剧王》选拔新一代笑星", "spo_list": [{"predicate": "嘉宾", "object_type": {"@value": "人物"}, "subject_type": "电视综艺", "object": {"@value": "英达"}, "subject": "中国喜剧王"}]}
{"text": "《死亡幻觉》是一部颇为另类的科幻电影，整部影片充满着美国20世纪80年代YA电影里的招牌符码，导演理查德·凯利却放弃了宣扬美国梦的乐观美好，改以忧伤的语调来哀悼青春的消逝，附带超现实般的道德寓言，仿佛就是21世纪的大卫·林奇，敏锐而诗意地在怀旧类型的影片里注入了新的观点", "spo_list": [{"predicate": "导演", "object_type": {"@value": "人物"}, "subject_type": "影视作品", "object": {"@value": "理查德·凯利"}, "subject": "死亡幻觉"}]}
{"text": "高希文，男，汉族，1956年12月出生，甘肃山丹人，1981年10月加入中国共产党，1974年2月参加工作，兰州大学研究生学历，生前任中共武威市纪律检查委员会副书记", "spo_list": [{"predicate": "毕业院校", "object_type": {"@value": "学校"}, "subject_type": "人物", "object": {"@value": "兰州大学"}, "subject": "高希文"}]}
{"text": "80后导演韩延的 天那边 看了3遍都不觉得厌80后导演张江南的 午夜出租车 看了1遍就不想看第2边了 还惊悚呢，片子定位都不会 你说是温情片，还能理解点", "spo_list": [{"predicate": "导演", "object_type": {"@value": "人物"}, "subject_type": "影视作品", "object": {"@value": "张江南"}, "subject": "午夜出租车"}, {"predicate": "导演", "object_type": {"@value": "人物"}, "subject_type": "影视作品", "object": {"@value": "韩延"}, "subject": "天那边"}]}
{"text": "平畅河流域属暖温带东亚季风区大陆性气候，因距海较近，同时具有明显的海洋性气候特征", "spo_list": [{"predicate": "气候", "object_type": {"@value": "气候"}, "subject_type": "行政区", "object": {"@value": "暖温带东亚季风区大陆性气候"}, "subject": "平畅河"}]}
{"text": "从中看到全是李双江夫妇对孩子的爱和亲情，如今李天一变成这样令人惋惜", "spo_list": [{"predicate": "父亲", "object_type": {"@value": "人物"}, "subject_type": "人物", "object": {"@value": "李双江"}, "subject": "李天一"}]}
{"text": "东阳市企业家协会六届一次会员大会上，横店集团董事长、总裁徐永安当选为东阳市企业家协会会长", "spo_list": [{"predicate": "董事长", "object_type": {"@value": "人物"}, "subject_type": "企业", "object": {"@value": "徐永安"}, "subject": "横店集团"}]}
{"text": "1982年，吴军在湖南省桃江县花鼓戏剧团工作，主演了《小放牛》、《五女拜寿》等剧，获湖南省益阳地区现代戏创作汇演优秀演员特别奖，当地观众都爱称他是“十二岁红”9", "spo_list": [{"predicate": "获奖", "object_type": {"onDate": "Date", "@value": "奖项"}, "subject_type": "娱乐人物", "object": {"onDate": "1982年", "@value": "湖南省益阳地区现代戏创作汇演优秀演员特别奖"}, "subject": "吴军"}]}
{"text": "5． 红孩子——扎西顿珠 云南迪庆著名歌手宗庸卓玛的宝贝儿子，第二届好男儿评选的第六名 但是就才气来说，扎西是最棒的 他推出的专辑《扎西顿珠》狂打新民歌主义的牌，歌曲用现代元素来诠释民歌经典 赢得众多粉丝 也被称为“红孩子”", "spo_list": [{"predicate": "母亲", "object_type": {"@value": "人物"}, "subject_type": "人物", "object": {"@value": "宗庸卓玛"}, "subject": "扎西顿珠"}]}
{"text": "陈维涵，中国辽宁人，卒业于中央戏剧学院，中国人平易近解放军空军政治部电视艺术焦点演员", "spo_list": [{"predicate": "毕业院校", "object_type": {"@value": "学校"}, "subject_type": "人物", "object": {"@value": "中央戏剧学院"}, "subject": "陈维涵"}, {"predicate": "国籍", "object_type": {"@value": "国家"}, "subject_type": "人物", "object": {"@value": "中国"}, "subject": "陈维涵"}]}
{"text": "1、李炳照，王宏洲. 大学数学，北京：清华大学出版社，2011.08；", "spo_list": [{"predicate": "作者", "object_type": {"@value": "人物"}, "subject_type": "图书作品", "object": {"@value": "王宏洲"}, "subject": "大学数学"}]}
{"text": "温州华泰警示设备有限公司成立于2006年，公司是一家以警示设备产品为主业的专业制造企业，公司一贯推崇“以质量为基石，以诚信为根本，以品牌为依托，以市场为导向”的发展方针，以科学的管理、时尚的设计、先进的工艺、良好的品质为客户提供一流的产品及服务", "spo_list": [{"predicate": "成立日期", "object_type": {"@value": "Date"}, "subject_type": "机构", "object": {"@value": "2006年"}, "subject": "温州华泰警示设备有限公司"}]}
{"text": "2008年3月16日，电视剧《廖家》在北京举行媒体见面会，一直对私生活保密的贾一平和董晓燕首次公布已经结婚多年，孩子3岁33", "spo_list": [{"predicate": "主演", "object_type": {"@value": "人物"}, "subject_type": "影视作品", "object": {"@value": "董晓燕"}, "subject": "廖家"}, {"predicate": "妻子", "object_type": {"@value": "人物"}, "subject_type": "人物", "object": {"@value": "董晓燕"}, "subject": "贾一平"}, {"predicate": "丈夫", "object_type": {"@value": "人物"}, "subject_type": "人物", "object": {"@value": "贾一平"}, "subject": "董晓燕"}]}
{"text": "”朴信惠与崔泰俊去年8月约会照据韩媒报道，29岁演员朴信惠与崔泰俊（28岁）已交往1年多，两人是中央大学戏剧系前后辈，后从好友发展成恋人关系", "spo_list": [{"predicate": "毕业院校", "object_type": {"@value": "学校"}, "subject_type": "人物", "object": {"@value": "中央大学"}, "subject": "朴信惠"}]}
{"text": "缘灭——即陆云的怪人师傅，九天虚无界消失的三人之一，是九天虚无界中修为最高的，还在虚无天尊之上 精通佛道儒魔鬼五宗的法诀，修炼仅仅两个甲子就于300年前飞升九天虚无界，在九天仅仅只待了不到三年的时间就重回人间，从此杳无音信，在离开之前曾经去过虚无幻壁 缘灭就像一个不败的神话，即使延续到下一代，他也一样孤傲天下 ————来自百度", "spo_list": [{"predicate": "主角", "object_type": {"@value": "人物"}, "subject_type": "文学作品", "object": {"@value": "虚无天尊"}, "subject": "九天虚无界"}]}
{"text": "1997年第34届台湾电影金马奖授予终身成就奖1罗维导演的电影超过五十部，最为人所属识的罗维电影包括李小龙主演的《唐山大兄》及《精武门》，以及成龙初出道时之多部电影", "spo_list": [{"predicate": "主演", "object_type": {"@value": "人物"}, "subject_type": "影视作品", "object": {"@value": "李小龙"}, "subject": "唐山大兄"}, {"predicate": "导演", "object_type": {"@value": "人物"}, "subject_type": "影视作品", "object": {"@value": "罗维"}, "subject": "唐山大兄"}]}
{"text": "主要讲述的还是独孤一家的故事，主角是独孤伽罗，也是历史上真正存在的受人尊敬的皇后，这部剧也是围绕着预言“得独孤者得天下”而展开的，后独孤伽罗和杨坚一起开创了隋朝盛世，广受后人称赞", "spo_list": [{"predicate": "朝代", "object_type": {"@value": "Text"}, "subject_type": "历史人物", "object": {"@value": "隋朝"}, "subject": "杨坚"}, {"predicate": "朝代", "object_type": {"@value": "Text"}, "subject_type": "历史人物", "object": {"@value": "隋朝"}, "subject": "独孤伽罗"}]}
{"text": "王希、赵东标、云乃彰，基于小波包变换、模糊控制的电解加工间隙检测与控制，中国机械工程，2006，17（11）:1170-1173", "spo_list": [{"predicate": "国籍", "object_type": {"@value": "国家"}, "subject_type": "人物", "object": {"@value": "中国"}, "subject": "王希"}]}
{"text": "妮歌拉·哈特是英格兰国家队球星卡拉格妻子", "spo_list": [{"predicate": "丈夫", "object_type": {"@value": "人物"}, "subject_type": "人物", "object": {"@value": "卡拉格"}, "subject": "妮歌拉·哈特"}, {"predicate": "妻子", "object_type": {"@value": "人物"}, "subject_type": "人物", "object": {"@value": "妮歌拉·哈特"}, "subject": "卡拉格"}]}
{"text": "2012年12月 克丽缇娜集团董事长陈碧华女士荣膺 “公益爱心人物大奖”", "spo_list": [{"predicate": "董事长", "object_type": {"@value": "人物"}, "subject_type": "企业", "object": {"@value": "陈碧华"}, "subject": "克丽缇娜集团"}]}
{"text": "1980年2月 张玛莉 李忠琛(李小龙之兄)  拍拖4年又8个月后，两人终于携手走进教堂，婚纱由张玛莉亲自设计 /div>", "spo_list": [{"predicate": "丈夫", "object_type": {"@value": "人物"}, "subject_type": "人物", "object": {"@value": "李忠琛"}, "subject": "张玛莉"}, {"predicate": "妻子", "object_type": {"@value": "人物"}, "subject_type": "人物", "object": {"@value": "张玛莉"}, "subject": "李忠琛"}]}
{"text": "原标题：“猎鹰九号”软着陆又“跌跤”美国太空探索技术公司创始人伊隆·马斯克14日兴奋地在推特上发了一张火箭升空图片 当天，该公司的猎鹰九号火箭成功将龙飞船送向国际空间站 但在第二天的火箭回收试验中软着陆又“跌跤” 这是该公司继今年1月后，遭遇的又一次火箭海上平台软着陆回收失败 不过他们表示，今年6月将再次开展这项试验 该技术离取得成功并投入使用还有多远", "spo_list": [{"predicate": "创始人", "object_type": {"@value": "人物"}, "subject_type": "企业", "object": {"@value": "伊隆·马斯克"}, "subject": "太空探索技术公司"}]}
{"text": "再加上曾联手打造过《那年冬天风在吹》、《没关系，是爱情啊》、《Dear My Friends》的卢熙京编剧、金奎泰导演再度合作，很难不让人期待啊", "spo_list": [{"predicate": "编剧", "object_type": {"@value": "人物"}, "subject_type": "影视作品", "object": {"@value": "卢熙京"}, "subject": "没关系，是爱情啊"}, {"predicate": "导演", "object_type": {"@value": "人物"}, "subject_type": "影视作品", "object": {"@value": "金奎泰"}, "subject": "没关系，是爱情啊"}]}
{"text": "ps:剧情是龙纪文黯然转身，小犹太死在展博怀中，但现实中，刘青云娶了郭蔼明", "spo_list": [{"predicate": "妻子", "object_type": {"@value": "人物"}, "subject_type": "人物", "object": {"@value": "郭蔼明"}, "subject": "刘青云"}, {"predicate": "丈夫", "object_type": {"@value": "人物"}, "subject_type": "人物", "object": {"@value": "刘青云"}, "subject": "郭蔼明"}]}
{"text": "中宗李显庸懦无能，致使皇后韦氏与安乐公主弄权，李旦之子李隆基击败了韦后集团而即皇帝位，改元开元，是为唐玄宗", "spo_list": [{"predicate": "父亲", "object_type": {"@value": "人物"}, "subject_type": "人物", "object": {"@value": "李旦"}, "subject": "李隆基"}]}
{"text": "《纵横青春》是连载于17k小说网的网络小说，作者是沭尘", "spo_list": [{"predicate": "作者", "object_type": {"@value": "人物"}, "subject_type": "图书作品", "object": {"@value": "沭尘"}, "subject": "纵横青春"}]}
{"text": "邦猜·苏西是泰国最高男子，身高2米69，可能是世界最高男子，但由于“巨人症”等病痛，2015年11月9日去世，年仅26岁", "spo_list": [{"predicate": "国籍", "object_type": {"@value": "国家"}, "subject_type": "人物", "object": {"@value": "泰国"}, "subject": "邦猜·苏西"}]}
{"text": "《楚乔传》的原著小说《11处特工皇妃》被爆出涉嫌抄袭《九州缥缈录》《九州?斛珠夫人》等多部作品，引得《寂寞空庭春欲晚》的作者匪我思存在微博上公开讨伐流潋紫的《甄?执?》《如懿传》涉嫌抄袭", "spo_list": [{"predicate": "作者", "object_type": {"@value": "人物"}, "subject_type": "图书作品", "object": {"@value": "匪我思存"}, "subject": "寂寞空庭春欲晚"}]}
{"text": "《蔷薇少女 序曲》2006年12月22日、23日深夜播出 　　原作 : PEACH-PIT 　　监督 : 松尾衡 　　系列监修·角色原案 : PEACH-PIT 　　系列构成 : 花田十辉 　　登场人物设定 : 石井久美 　　动画制作 : ノーマッド  　《电击G's》12月号的宣传图", "spo_list": [{"predicate": "导演", "object_type": {"@value": "人物"}, "subject_type": "影视作品", "object": {"@value": "松尾衡"}, "subject": "蔷薇少女 序曲"}, {"predicate": "上映时间", "object_type": {"@value": "Date"}, "subject_type": "影视作品", "object": {"@value": "2006年12月22日"}, "subject": "蔷薇少女 序曲"}]}
{"text": "项羽大名对于国人来说是如雷贯耳，西楚霸王的名号至今仍然被人们津津乐道，流传下来的故事也不少，比如破釜沉舟、鸿门宴、霸王别姬等等，要说这项羽到底有多牛，我们从司马迁的《史记》中可以感受一下", "spo_list": [{"predicate": "作者", "object_type": {"@value": "人物"}, "subject_type": "图书作品", "object": {"@value": "司马迁"}, "subject": "史记"}]}
{"text": "香港乐坛最有人气的元老级天王张国荣推出《Forever新曲+精选》依然备受瞩目，收录了九首他过往的大热歌曲包括“大热”、“路过蜻蜓”、“陪你倒数”和“Tonight+Forever”、“梦到内河”、“洁身自爱”、“月亮代表我的心”四首新歌", "spo_list": [{"predicate": "所属专辑", "object_type": {"@value": "音乐专辑"}, "subject_type": "歌曲", "object": {"@value": "Forever新曲+精选"}, "subject": "陪你倒数"}, {"predicate": "歌手", "object_type": {"@value": "人物"}, "subject_type": "歌曲", "object": {"@value": "张国荣"}, "subject": "梦到内河"}, {"predicate": "歌手", "object_type": {"@value": "人物"}, "subject_type": "歌曲", "object": {"@value": "张国荣"}, "subject": "洁身自爱"}]}
{"text": "《新喜剧之王》票房只有6亿", "spo_list": [{"predicate": "票房", "object_type": {"@value": "Number"}, "subject_type": "影视作品", "object": {"@value": "6亿"}, "subject": "新喜剧之王"}]}
{"text": "陈伯村后来担任勃利地委书记兼军分区政委、中共合江省委副书记兼民运部部长，妻子赵志萱担任合江省妇女工作部部长", "spo_list": [{"predicate": "丈夫", "object_type": {"@value": "人物"}, "subject_type": "人物", "object": {"@value": "陈伯村"}, "subject": "赵志萱"}, {"predicate": "妻子", "object_type": {"@value": "人物"}, "subject_type": "人物", "object": {"@value": "赵志萱"}, "subject": "陈伯村"}]}
{"text": "赊店老酒股份有限公司董事长单森林先生，河南赊店商业有限公司销售副总监张文星，社旗县民俗文化研究会、关公文化研究会总顾问苟义全，社旗县民俗专家徐东，社旗县关公文化研究会会长杨东恒、社旗县民俗文化研究会会长惠慧与各界嘉宾上百人出席了此次活动", "spo_list": [{"predicate": "董事长", "object_type": {"@value": "人物"}, "subject_type": "企业", "object": {"@value": "单森林"}, "subject": "赊店老酒股份有限公司"}]}
{"text": "联想到《极限挑战4》播出可能有戏，应该是即将开始录制第四季，从图中可看出是黄渤、孙红雷、 黄磊、罗志祥、王迅、张艺兴原班人马阵形，播出时间估计为2018年4月中旬周日档播出", "spo_list": [{"predicate": "嘉宾", "object_type": {"@value": "人物"}, "subject_type": "电视综艺", "object": {"@value": "孙红雷"}, "subject": "极限挑战"}, {"predicate": "嘉宾", "object_type": {"@value": "人物"}, "subject_type": "电视综艺", "object": {"@value": "黄渤"}, "subject": "极限挑战"}, {"predicate": "嘉宾", "object_type": {"@value": "人物"}, "subject_type": "电视综艺", "object": {"@value": "黄磊"}, "subject": "极限挑战"}]}
{"text": "1993年11月16日，俞敏洪创办了北京市新东方学校，担任校长", "spo_list": [{"predicate": "创始人", "object_type": {"@value": "人物"}, "subject_type": "企业", "object": {"@value": "俞敏洪"}, "subject": "新东方"}]}
{"text": "人物简介奥尔洛娃从俄罗斯下诺夫哥罗德州大学毕业，手持两个学位:俄语语言文学教育学学士学位和英语学士学位", "spo_list": [{"predicate": "毕业院校", "object_type": {"@value": "学校"}, "subject_type": "人物", "object": {"@value": "俄罗斯下诺夫哥罗德州大学"}, "subject": "奥尔洛娃"}]}
{"text": "靡宝的小说流光之城真的很精彩 挺喜欢冯世真和容嘉上在一起的，敢爱敢恨冯世真 希望你有个好结局，现在天天都要上书旗小说等更新呢", "spo_list": [{"predicate": "主角", "object_type": {"@value": "人物"}, "subject_type": "文学作品", "object": {"@value": "容嘉上"}, "subject": "流光之城"}, {"predicate": "作者", "object_type": {"@value": "人物"}, "subject_type": "图书作品", "object": {"@value": "靡宝"}, "subject": "流光之城"}]}
{"text": "白岱恩，男，1967年11月14日出生，教授，山东大学法律硕士，现为山东政法学院教授、硕士研究生导师", "spo_list": [{"predicate": "毕业院校", "object_type": {"@value": "学校"}, "subject_type": "人物", "object": {"@value": "山东大学"}, "subject": "白岱恩"}]}
{"text": "4月9日下午，钟祥市检察院与市志愿者协会在钟祥市实验小学联合举办了“平安创建，护苗2019·未成年人保护安全教育启动仪式暨女童保护防性侵生命安全教育进校园”活动 市政法委综治办、市检察院、市教育局、市妇联、团市委等单位的领导参加了启动仪式 市检察院副检察长董厚斌、市教育局副局长许先勇、实验小学校长易前进分别在启动仪式上作了重要讲话", "spo_list": [{"predicate": "校长", "object_type": {"@value": "人物"}, "subject_type": "学校", "object": {"@value": "易前进"}, "subject": "钟祥市实验小学"}]}
{"text": "小传  邓霜，南京军区某装甲旅女兵班上等兵，1991年5月出生，2009年就读于华东理工大学会计系，2011年12月入伍", "spo_list": [{"predicate": "毕业院校", "object_type": {"@value": "学校"}, "subject_type": "人物", "object": {"@value": "华东理工大学"}, "subject": "邓霜"}]}
{"text": "那时候郑爽和男神杨洋搭档出演的超级火爆的青春校园偶像剧《微微一笑很倾城》中，郑爽就处于暴瘦的时期，一双腿瘦的像竹竿似的", "spo_list": [{"predicate": "主演", "object_type": {"@value": "人物"}, "subject_type": "影视作品", "object": {"@value": "杨洋"}, "subject": "微微一笑很倾城"}]}
{"text": "《珠光宝气之思峰》是连载于晋江文学城的小说，作者是双面人", "spo_list": [{"predicate": "作者", "object_type": {"@value": "人物"}, "subject_type": "图书作品", "object": {"@value": "双面人"}, "subject": "珠光宝气之思峰"}]}
{"text": "杨小歪，出生于1996年，黑龙江人，狮子座，汤圆创作APP签约作者，阿里文学签约作者，代表作《最后盛开的荼蘼花》2《玫瑰有刺也很甜》1《萌妖的化缘生涯》3", "spo_list": [{"predicate": "作者", "object_type": {"@value": "人物"}, "subject_type": "图书作品", "object": {"@value": "杨小歪"}, "subject": "玫瑰有刺也很甜"}, {"predicate": "作者", "object_type": {"@value": "人物"}, "subject_type": "图书作品", "object": {"@value": "杨小歪"}, "subject": "最后盛开的荼蘼花"}, {"predicate": "作者", "object_type": {"@value": "人物"}, "subject_type": "图书作品", "object": {"@value": "杨小歪"}, "subject": "萌妖的化缘生涯"}]}
{"text": "真正男子汉 我就看了前三期，冲着我幂姐去的 嘿嘿 我幂姐棒棒哒，越来越喜欢，为她的高情商和高智商点赞 戏拍的好，游戏还能打的辣么好 就是声音难听了点儿 张蓝心也不错，性格很棒，爷们儿 蒋劲夫也挺赞，努力做到最好", "spo_list": [{"predicate": "嘉宾", "object_type": {"@value": "人物"}, "subject_type": "电视综艺", "object": {"@value": "张蓝心"}, "subject": "真正男子汉"}, {"predicate": "嘉宾", "object_type": {"@value": "人物"}, "subject_type": "电视综艺", "object": {"@value": "蒋劲夫"}, "subject": "真正男子汉"}]}
{"text": "2013年3月沈泰、严宽、杜若溪等主演的现代情感纷争剧《恋了爱了》播出，沈泰饰演男二号萧晨", "spo_list": [{"predicate": "主演", "object_type": {"@value": "人物"}, "subject_type": "影视作品", "object": {"@value": "沈泰"}, "subject": "恋了爱了"}, {"predicate": "主演", "object_type": {"@value": "人物"}, "subject_type": "影视作品", "object": {"@value": "严宽"}, "subject": "恋了爱了"}, {"predicate": "主演", "object_type": {"@value": "人物"}, "subject_type": "影视作品", "object": {"@value": "杜若溪"}, "subject": "恋了爱了"}, {"predicate": "上映时间", "object_type": {"@value": "Date"}, "subject_type": "影视作品", "object": {"@value": "2013年3月"}, "subject": "恋了爱了"}, {"predicate": "饰演", "object_type": {"inWork": "影视作品", "@value": "人物"}, "subject_type": "娱乐人物", "object": {"inWork": "恋了爱了", "@value": "萧晨"}, "subject": "沈泰"}]}
{"text": "无限歌谣季：于文文喜欢猫，杨迪给她摆HelloKitty，“直女”上线", "spo_list": [{"predicate": "嘉宾", "object_type": {"@value": "人物"}, "subject_type": "电视综艺", "object": {"@value": "杨迪"}, "subject": "无限歌谣季"}, {"predicate": "嘉宾", "object_type": {"@value": "人物"}, "subject_type": "电视综艺", "object": {"@value": "于文文"}, "subject": "无限歌谣季"}]}
{"text": "《爱他一生》是温兆伦演唱的一首华语歌曲，由陈乐融作词，徐嘉良作曲，屠颖编曲", "spo_list": [{"predicate": "歌手", "object_type": {"@value": "人物"}, "subject_type": "歌曲", "object": {"@value": "温兆伦"}, "subject": "爱他一生"}, {"predicate": "作词", "object_type": {"@value": "人物"}, "subject_type": "歌曲", "object": {"@value": "陈乐融"}, "subject": "爱他一生"}, {"predicate": "作曲", "object_type": {"@value": "人物"}, "subject_type": "歌曲", "object": {"@value": "徐嘉良"}, "subject": "爱他一生"}]}
{"text": "由蔡健雅包揽词曲创作和演唱的《空白格》，收录在2007年发行的专辑《Goodbye& Hello》里", "spo_list": [{"predicate": "作曲", "object_type": {"@value": "人物"}, "subject_type": "歌曲", "object": {"@value": "蔡健雅"}, "subject": "空白格"}, {"predicate": "歌手", "object_type": {"@value": "人物"}, "subject_type": "歌曲", "object": {"@value": "蔡健雅"}, "subject": "空白格"}, {"predicate": "作词", "object_type": {"@value": "人物"}, "subject_type": "歌曲", "object": {"@value": "蔡健雅"}, "subject": "空白格"}]}
{"text": "《听赵教授讲家教的故事》是2007年石油工业出版社出版的图书，作者是赵忠心", "spo_list": [{"predicate": "作者", "object_type": {"@value": "人物"}, "subject_type": "图书作品", "object": {"@value": "赵忠心"}, "subject": "听赵教授讲家教的故事"}]}
{"text": "《期待更多》是周华健演唱的歌曲，收录在专辑《期待更多 付出更多》", "spo_list": [{"predicate": "所属专辑", "object_type": {"@value": "音乐专辑"}, "subject_type": "歌曲", "object": {"@value": "期待更多 付出更多"}, "subject": "期待更多"}, {"predicate": "歌手", "object_type": {"@value": "人物"}, "subject_type": "歌曲", "object": {"@value": "周华健"}, "subject": "期待更多"}]}
{"text": "3、新标门业新标门业成立于1999年广州，是铝合金门十大品牌之一，汇集了众多顶尖科技、先进的科技技术形成了现代化管理控制体系，深受广大消费者的青睐", "spo_list": [{"predicate": "成立日期", "object_type": {"@value": "Date"}, "subject_type": "机构", "object": {"@value": "1999年"}, "subject": "新标门业"}]}
{"text": "有喜洋洋…有灰太狼…有葫芦娃…有大头儿子，有小头爸爸…有图图…有围裙妈妈…乃想啥有啥T^T－－－－－…日出东方，唯我不败，千秋万代，一统江湖……^3^……………小佳人的以巴…………………", "spo_list": [{"predicate": "母亲", "object_type": {"@value": "人物"}, "subject_type": "人物", "object": {"@value": "围裙妈妈"}, "subject": "大头儿子"}]}
{"text": "作曲：洪筠惠 / 戴唯正歌词内容转一圈　你是否还记得我是谁", "spo_list": [{"predicate": "作曲", "object_type": {"@value": "人物"}, "subject_type": "歌曲", "object": {"@value": "戴唯正"}, "subject": "转一圈"}]}
{"text": "除了这种战乱的，能让我难过的，应该就是诸葛亮的《出师表》了，临行之前，把一切安排妥当，怎么赏怎么罚，哪些人可用，哪些历史需要引以为戒，把自己对蜀汉的所有寄托全都道了出来，把先帝的志愿当做自己的事业，为蜀汉尽心尽力殚精竭虑，这种忠心，想必没有几人能做到吧", "spo_list": [{"predicate": "朝代", "object_type": {"@value": "Text"}, "subject_type": "历史人物", "object": {"@value": "蜀汉"}, "subject": "诸葛亮"}]}
{"text": "《杜鹃山》是由南京电影制片厂等出品的革命历史题材剧，由张绍林执导，伊春德、丁海峰主演1", "spo_list": [{"predicate": "导演", "object_type": {"@value": "人物"}, "subject_type": "影视作品", "object": {"@value": "张绍林"}, "subject": "杜鹃山"}, {"predicate": "主演", "object_type": {"@value": "人物"}, "subject_type": "影视作品", "object": {"@value": "伊春德"}, "subject": "杜鹃山"}, {"predicate": "主演", "object_type": {"@value": "人物"}, "subject_type": "影视作品", "object": {"@value": "丁海峰"}, "subject": "杜鹃山"}]}
{"text": "个人简介洪汉鼎1963年报考中国科学院哲学所硕士研究生(由于所谓右派问题以及问文化大革命，直至1979年才作为我国第一个提前毕业的研究生，并取得哲学硕士学位)", "spo_list": [{"predicate": "国籍", "object_type": {"@value": "国家"}, "subject_type": "人物", "object": {"@value": "中国"}, "subject": "洪汉鼎"}]}
{"text": "《我管你》开场贝斯烘托出野兽出笼前的热血气氛，简洁明了的鼓点和贝斯结合，舍弃了Grunge过于嘈杂的音色，只求简单利落，目的在于突出华晨宇的声线", "spo_list": [{"predicate": "歌手", "object_type": {"@value": "人物"}, "subject_type": "歌曲", "object": {"@value": "华晨宇"}, "subject": "我管你"}]}
{"text": "（这里就不讨论隋炀帝杨广了，隋朝灭亡于杨广之手是事实）独孤信（电视剧《独孤天下》独孤信剧照）独孤信，中国古代著名美男之一，北周云中人，西魏八大柱国之一，官拜大司马，进封卫国公，北周明敬皇后独孤氏（长女），唐元贞皇后独孤氏（四女儿），隋文献皇后独孤伽罗（七女儿）的父亲，没错独孤信的三个女儿是三个朝代的皇后，他也被称为“三朝国丈", "spo_list": [{"predicate": "父亲", "object_type": {"@value": "人物"}, "subject_type": "人物", "object": {"@value": "独孤信"}, "subject": "独孤伽罗"}, {"predicate": "朝代", "object_type": {"@value": "Text"}, "subject_type": "历史人物", "object": {"@value": "隋朝"}, "subject": "独孤信"}, {"predicate": "朝代", "object_type": {"@value": "Text"}, "subject_type": "历史人物", "object": {"@value": "隋朝"}, "subject": "杨广"}]}
{"text": "获奖记录人物评价黄恺杰继承了母亲赵雅芝的美丽基因，他不仅有着浓眉大眼，而且还帅气有型（《羊城晚报》评）2", "spo_list": [{"predicate": "母亲", "object_type": {"@value": "人物"}, "subject_type": "人物", "object": {"@value": "赵雅芝"}, "subject": "黄恺杰"}]}
{"text": "《野菜栽培与加工》是2003年中国林业出版社出版的图书，作者是徐践", "spo_list": [{"predicate": "国籍", "object_type": {"@value": "国家"}, "subject_type": "人物", "object": {"@value": "中国"}, "subject": "徐践"}, {"predicate": "作者", "object_type": {"@value": "人物"}, "subject_type": "图书作品", "object": {"@value": "徐践"}, "subject": "野菜栽培与加工"}]}
{"text": "媒体称“手撕鬼子”等抗日神剧导演大多来自港台2015-04-10 11:30 观察者网 1023《抗日奇侠》导演刘仕裕原标题：盘点“手撕鬼子”等抗日神剧导演：大多出自港台“抗日神剧”也许已经让你看吐了，各种手撕鬼子、石头炸飞机的桥段屡见不鲜，让网友们大呼雷人 可你知道这些电视剧都是哪些导演拍的么", "spo_list": [{"predicate": "导演", "object_type": {"@value": "人物"}, "subject_type": "影视作品", "object": {"@value": "刘仕裕"}, "subject": "抗日奇侠"}]}
{"text": "《倚剑登仙》是圆鼓大身创作的网络小说，发表于17K小说网", "spo_list": [{"predicate": "作者", "object_type": {"@value": "人物"}, "subject_type": "图书作品", "object": {"@value": "圆鼓大身"}, "subject": "倚剑登仙"}]}
{"text": "做为一个新中国的电影导演，当年44岁的汤晓丹拍摄《渡江侦察记》的劳务费是八百元人民币，汤晓丹在自己的回忆录里讲，电影剪辑师妻子蓝为洁用这笔钱用的很有意义，她给他们的小儿子汤沐海买了一架钢琴", "spo_list": [{"predicate": "导演", "object_type": {"@value": "人物"}, "subject_type": "影视作品", "object": {"@value": "汤晓丹"}, "subject": "渡江侦察记"}, {"predicate": "丈夫", "object_type": {"@value": "人物"}, "subject_type": "人物", "object": {"@value": "汤晓丹"}, "subject": "蓝为洁"}, {"predicate": "妻子", "object_type": {"@value": "人物"}, "subject_type": "人物", "object": {"@value": "蓝为洁"}, "subject": "汤晓丹"}, {"predicate": "父亲", "object_type": {"@value": "人物"}, "subject_type": "人物", "object": {"@value": "汤晓丹"}, "subject": "汤沐海"}]}
{"text": "唐朝，作家3，西柏坡国际国际文化产业园区管委会常务副主任4，西柏坡文化产业投资集团董事长、总经理1", "spo_list": [{"predicate": "董事长", "object_type": {"@value": "人物"}, "subject_type": "企业", "object": {"@value": "唐朝"}, "subject": "西柏坡文化产业投资集团"}]}
{"text": "明星李易峰的电影《栀子花开》曾在这里取景作为导演的何炅更表示这是他第二次来华农从第一次来就下定决心等自己拍电影一定要来这里取景（栀子花开取景地）（栀子花开剧组）你以为这就算完了么", "spo_list": [{"predicate": "主演", "object_type": {"@value": "人物"}, "subject_type": "影视作品", "object": {"@value": "李易峰"}, "subject": "栀子花开"}, {"predicate": "导演", "object_type": {"@value": "人物"}, "subject_type": "影视作品", "object": {"@value": "何炅"}, "subject": "栀子花开"}]}
{"text": "吴奇隆和徐克是朋友徐克（Hark Tusi），1950年2月15日生于越南西贡市，祖籍广东省汕尾市海丰县", "spo_list": [{"predicate": "祖籍", "object_type": {"@value": "地点"}, "subject_type": "人物", "object": {"@value": "广东省汕尾市海丰县"}, "subject": "徐克"}]}
{"text": "司马昱：东晋第八位皇帝，晋元帝司马睿幼子，司马昱善于清谈，史称“清虚寡欲，尤善玄言”，可谓名副其实的清谈皇帝，在他提倡下，东晋中期前玄学呈现丰饶的发展 但是他在位8个月后便因忧愤而崩，享年53岁", "spo_list": [{"predicate": "父亲", "object_type": {"@value": "人物"}, "subject_type": "人物", "object": {"@value": "司马睿"}, "subject": "司马昱"}, {"predicate": "朝代", "object_type": {"@value": "Text"}, "subject_type": "历史人物", "object": {"@value": "东晋"}, "subject": "司马睿"}, {"predicate": "朝代", "object_type": {"@value": "Text"}, "subject_type": "历史人物", "object": {"@value": "东晋"}, "subject": "司马昱"}]}
{"text": "多米尼克·弗朗索瓦·让·阿拉果于1786年2月26日出生在法国东部，比利牛斯省埃斯特热勒的一个具有西班牙加泰罗尼亚血统的中等地主家庭里", "spo_list": [{"predicate": "国籍", "object_type": {"@value": "国家"}, "subject_type": "人物", "object": {"@value": "法国"}, "subject": "多米尼克·弗朗索瓦·让·阿拉果"}]}
{"text": "高瓴资本集团创始人兼首席执行官张磊研究驱动，支持中国经济的原生力量时间回到高瓴刚成立时的2005年", "spo_list": [{"predicate": "创始人", "object_type": {"@value": "人物"}, "subject_type": "企业", "object": {"@value": "张磊"}, "subject": "高瓴资本集团"}]}
{"text": "《她说》《激浪青春》电影版MV视频来自：优酷", "spo_list": [{"predicate": "主题曲", "object_type": {"@value": "歌曲"}, "subject_type": "影视作品", "object": {"@value": "她说"}, "subject": "激浪青春"}]}
{"text": "多年后，托马雷的儿子托马图也走上了父亲的道路，成为2813扇区的绿灯侠", "spo_list": [{"predicate": "父亲", "object_type": {"@value": "人物"}, "subject_type": "人物", "object": {"@value": "托马雷"}, "subject": "托马图"}]}
{"text": "夏侯楙不甘寂寞，广纳妾室，此举让清河长公主不满", "spo_list": [{"predicate": "丈夫", "object_type": {"@value": "人物"}, "subject_type": "人物", "object": {"@value": "夏侯楙"}, "subject": "清河长公主"}, {"predicate": "妻子", "object_type": {"@value": "人物"}, "subject_type": "人物", "object": {"@value": "清河长公主"}, "subject": "夏侯楙"}]}
{"text": "其实《原罪》里面的歌很好听，比如《窗外》，《两个人的画像》，《不笑的时候》，《幸运的人》，《未来》，《冷落》等", "spo_list": [{"predicate": "所属专辑", "object_type": {"@value": "音乐专辑"}, "subject_type": "歌曲", "object": {"@value": "原罪"}, "subject": "幸运的人"}, {"predicate": "所属专辑", "object_type": {"@value": "音乐专辑"}, "subject_type": "歌曲", "object": {"@value": "原罪"}, "subject": "不笑的时候"}]}
{"text": "做回老本行后，吴秀波出演了第一部电视剧《立案侦查》，随后在《非常道》、《道可道》、《相思树》等电视剧中逐渐被观众所熟悉，最终在2010年，他因主演了谍战剧《黎明之前》一举成名，获得“国剧盛典”年度最具人气演员奖、“腾讯网星光大典”年度飞跃电视演员奖、第十七届上海电视节“白玉兰奖”观众网络票选最具人气男演员奖等", "spo_list": [{"predicate": "主演", "object_type": {"@value": "人物"}, "subject_type": "影视作品", "object": {"@value": "吴秀波"}, "subject": "黎明之前"}, {"predicate": "主演", "object_type": {"@value": "人物"}, "subject_type": "影视作品", "object": {"@value": "吴秀波"}, "subject": "道可道"}, {"predicate": "主演", "object_type": {"@value": "人物"}, "subject_type": "影视作品", "object": {"@value": "吴秀波"}, "subject": "非常道"}, {"predicate": "主演", "object_type": {"@value": "人物"}, "subject_type": "影视作品", "object": {"@value": "吴秀波"}, "subject": "相思树"}, {"predicate": "主演", "object_type": {"@value": "人物"}, "subject_type": "影视作品", "object": {"@value": "吴秀波"}, "subject": "立案侦查"}, {"predicate": "获奖", "object_type": {"@value": "奖项"}, "subject_type": "娱乐人物", "object": {"@value": "观众网络票选最具人气男演员奖"}, "subject": "吴秀波"}]}
{"text": "10月参演表现小人物生活的战争诙谐剧《梦想光荣》，饰演红尘女子红秀2008年，出演安建执导的电视剧《北风那个吹》，饰演赵春丽", "spo_list": [{"predicate": "导演", "object_type": {"@value": "人物"}, "subject_type": "影视作品", "object": {"@value": "安建"}, "subject": "北风那个吹"}]}
{"text": "贤凤庭院1总占地2.06公顷，总建筑面积32080平米，由7栋多层及3栋别墅构成，规划总户数280户，共有7种户型，从109平米的两房到149平米的四房，另外还有少量的项层复式，户户推窗纳景，与自然合谐交融", "spo_list": [{"predicate": "占地面积", "object_type": {"@value": "Number"}, "subject_type": "机构", "object": {"@value": "2.06公顷"}, "subject": "贤凤庭院"}]}
{"text": "2001年，《拿什么拯救你，我的爱人》上市，随后，被海润影视公司买断了版权15；翌年，海岩凭改编电视剧本获得第13届北京电视春燕奖“最佳编剧”奖", "spo_list": [{"predicate": "获奖", "object_type": {"@value": "奖项", "period": "Number"}, "subject_type": "娱乐人物", "object": {"@value": "北京电视春燕奖“最佳编剧”", "period": "13"}, "subject": "海岩"}]}
{"text": "向幸福出发吧的吧友上台献上两首歌，一首叫《甘心情愿》送给自己的家人，另一首歌送给主持人李咏和王冠", "spo_list": [{"predicate": "主持人", "object_type": {"@value": "人物"}, "subject_type": "电视综艺", "object": {"@value": "王冠"}, "subject": "向幸福出发"}]}
{"text": "截止发文，《我和我的祖国》总票房9.2亿，位居国庆档单日票房和总票房第一，第二名和第三名的《中国机长》《攀登者》的总票房分别为6.9亿，和4亿，票房成绩目前已经形成了三个明显的阶梯，而且目前来看，这个阶梯被打破重新洗牌的可能性也并不是很大", "spo_list": [{"predicate": "票房", "object_type": {"@value": "Number"}, "subject_type": "影视作品", "object": {"@value": "6.9亿"}, "subject": "中国机长"}, {"predicate": "票房", "object_type": {"@value": "Number"}, "subject_type": "影视作品", "object": {"@value": "9.2亿"}, "subject": "我和我的祖国"}]}
{"text": "281争议近日，由孟非领衔的全新社交服务类节目《四大名助》登陆东方卫视，开播当日就创下了CSM35城1", "spo_list": [{"predicate": "主持人", "object_type": {"@value": "人物"}, "subject_type": "电视综艺", "object": {"@value": "孟非"}, "subject": "四大名助"}]}
{"text": "温氏集团董事长温志芬代表来江西发展的广东企业发言称，未来，将加大投资力度，加快投资步伐，走好具有江西特色、广东味道的绿色发展新路，助力江西早日融入粤港澳大湾区，共享融湾红利", "spo_list": [{"predicate": "董事长", "object_type": {"@value": "人物"}, "subject_type": "企业", "object": {"@value": "温志芬"}, "subject": "温氏集团"}]}
{"text": "华诚大学生创业服务社1(简称：华创社)，2013年6月19日成立于广西南宁东盟(里建)经济开发区", "spo_list": [{"predicate": "简称", "object_type": {"@value": "Text"}, "subject_type": "机构", "object": {"@value": "华创社"}, "subject": "华诚大学生创业服务社"}, {"predicate": "成立日期", "object_type": {"@value": "Date"}, "subject_type": "机构", "object": {"@value": "2013年6月19日"}, "subject": "华诚大学生创业服务社"}]}
{"text": "家庭情况崔妮绨·盖伊的父亲是泰森·盖伊，泰森·盖伊是美国100米短跑纪录保持者，在很多时候也被称为博尔特最强劲的竞争对手之一", "spo_list": [{"predicate": "父亲", "object_type": {"@value": "人物"}, "subject_type": "人物", "object": {"@value": "泰森·盖伊"}, "subject": "崔妮绨·盖伊"}]}
{"text": "2007年6月2日，中国国家队和美国国家队的热身赛进行到第15分钟，孙祥主罚任意球到禁区内，美国队解围过高，中国队再把球传到禁区内，董方卓打门时打到队友身上弹到了张耀坤脚下，后者顺势劲射破门得分，将比分追至1：1，这是张耀坤国家队生涯第二个也是最后一个进球", "spo_list": [{"predicate": "国籍", "object_type": {"@value": "国家"}, "subject_type": "人物", "object": {"@value": "中国"}, "subject": "张耀坤"}]}
{"text": "手机品牌排行榜2012前十名榜单之八：LG　　LG集团创立于1947年，年销售额高达730亿元（2011年数据） 事业领域覆盖化学能源、电机电子、机械金属、贸易服务、金融以及公益事业、体育等六大领域 而LG电子是LG集团最大的子公司 LG目前是韩国第二大公司，属下有52家公司，在全球有大约300个办事处和下属企业", "spo_list": [{"predicate": "成立日期", "object_type": {"@value": "Date"}, "subject_type": "机构", "object": {"@value": "1947年"}, "subject": "LG集团"}]}
{"text": "鸿海精密和三星电子几乎是同一时期建立的公司（鸿海1974年，三星1969年），三星最开始也是做代工，可人家三星自从赚到第一桶金之后，就开始琢磨向产业链上游努力，所以今天的三星电子成了韩国的骄傲；可鸿海精密呢", "spo_list": [{"predicate": "成立日期", "object_type": {"@value": "Date"}, "subject_type": "机构", "object": {"@value": "1969年"}, "subject": "三星电子"}]}
{"text": "《别问我》是电视剧《旋风管家》的片头曲，这首歌是韦礼安去服兵役之前为戏量身订做的歌曲，由于剧里有不少轻松有趣的桥段，同时也是描述管家为了守护主人而赌上性命战斗的冒险历程，韦礼安为了表现整部戏的精神，也特别展现让人耳目一新的一面，唱出这首有别以往的热血摇滚", "spo_list": [{"predicate": "主题曲", "object_type": {"@value": "歌曲"}, "subject_type": "影视作品", "object": {"@value": "别问我"}, "subject": "旋风管家"}, {"predicate": "歌手", "object_type": {"@value": "人物"}, "subject_type": "歌曲", "object": {"@value": "韦礼安"}, "subject": "别问我"}]}
{"text": "——--[妖孽系]————第一季《极致的狩猎》 --——————节选：提起左川泽道上的人基本上有两种反应：一种是只听说过他的事迹而没有见过真身的人，他们的反应经常是恶寒上身，身体不受控制的起了一起鸡皮疙瘩，张嘴就吼，“你提那个变态做什么", "spo_list": [{"predicate": "主角", "object_type": {"@value": "人物"}, "subject_type": "文学作品", "object": {"@value": "左川泽"}, "subject": "极致的狩猎"}]}
{"text": "魏建国，男，1964年8月生，高级农艺师，毕业于西北农业大学土壤农化专业，1988年7月至今在陇西县农业技术推广中心工作", "spo_list": [{"predicate": "毕业院校", "object_type": {"@value": "学校"}, "subject_type": "人物", "object": {"@value": "西北农业大学"}, "subject": "魏建国"}]}
{"text": "东山纪之在2010年娶了女星木村佳乃，两人婚后生活育有两女，相当幸福", "spo_list": [{"predicate": "丈夫", "object_type": {"@value": "人物"}, "subject_type": "人物", "object": {"@value": "东山纪之"}, "subject": "木村佳乃"}, {"predicate": "妻子", "object_type": {"@value": "人物"}, "subject_type": "人物", "object": {"@value": "木村佳乃"}, "subject": "东山纪之"}]}
{"text": "三里屯是北京最早的酒吧群落，这里出现第一家酒吧是在1989年，三里屯地区最早的酒吧出现在南三里屯，而形成气候、名声最响的是三里屯北街", "spo_list": [{"predicate": "所在城市", "object_type": {"@value": "城市"}, "subject_type": "景点", "object": {"@value": "北京"}, "subject": "三里屯"}]}
{"text": "1997年杨坤创作了《无所谓》，这张专辑是在洗手间录制完成的", "spo_list": [{"predicate": "作词", "object_type": {"@value": "人物"}, "subject_type": "歌曲", "object": {"@value": "杨坤"}, "subject": "无所谓"}]}
{"text": "“八高”是厦门大学王亚南经济研究院（WISE）和厦门大学经济学院（SOE）硕、博士生特色统开课程，包括：高级宏观经济学Ⅰ、高级宏观经济学Ⅱ、高级微观经济学Ⅰ、高级微观经济学Ⅱ、高级计量经济学Ⅰ、高级计量经济学Ⅱ、数理经济学、金融经济学", "spo_list": [{"predicate": "简称", "object_type": {"@value": "Text"}, "subject_type": "机构", "object": {"@value": "WISE"}, "subject": "厦门大学王亚南经济研究院"}]}
{"text": "我喜欢季冠霖的声音 很芷岚配过 也给过小龙女配过 季冠霖好像比较红哟 你们去看看他们帖吧就晓得了 而且季冠霖的友情帖吧是给冬青配音的姜广涛", "spo_list": [{"predicate": "配音", "object_type": {"@value": "人物"}, "subject_type": "娱乐人物", "object": {"@value": "小龙女"}, "subject": "季冠霖"}]}
{"text": "《南宋儒学建构》是2004年上海人民出版社出版的图书，作者是何俊", "spo_list": [{"predicate": "作者", "object_type": {"@value": "人物"}, "subject_type": "图书作品", "object": {"@value": "何俊"}, "subject": "南宋儒学建构"}]}
{"text": "《我和迈克尔的爱情生活》是lanber创作的网络小说，发表于晋江文学网", "spo_list": [{"predicate": "作者", "object_type": {"@value": "人物"}, "subject_type": "图书作品", "object": {"@value": "lanber"}, "subject": "我和迈克尔的爱情生活"}]}
{"text": "所获荣誉2014年5月29日：舞泡网（上海舞泡网络科技有限公司简称）在上海股权托管交易中心成功挂牌，7股权代码7（200798）7", "spo_list": [{"predicate": "总部地点", "object_type": {"@value": "地点"}, "subject_type": "企业", "object": {"@value": "上海"}, "subject": "舞泡网"}]}
{"text": "2016年，自编自导自喜剧片《六场危事》，该剧是伍迪·艾伦执导的第一部电视剧", "spo_list": [{"predicate": "编剧", "object_type": {"@value": "人物"}, "subject_type": "影视作品", "object": {"@value": "伍迪·艾伦"}, "subject": "六场危事"}, {"predicate": "导演", "object_type": {"@value": "人物"}, "subject_type": "影视作品", "object": {"@value": "伍迪·艾伦"}, "subject": "六场危事"}]}
{"text": "新华锦选举产生新任董事长在公布张建华增持新华锦股份进展公告的前两日，新华锦召开董事会审议通过三项议案，选举产生山东新华锦国际股份有限公司新一任董事长——张航", "spo_list": [{"predicate": "董事长", "object_type": {"@value": "人物"}, "subject_type": "企业", "object": {"@value": "张建华"}, "subject": "山东新华锦国际"}]}
{"text": "合作歌曲新还珠格格插曲 《沧桑的浪漫》挑战麦克风　　 《因为爱情》（没有直播只是彩排）花非花雾非雾主题曲 　《锁住浪漫》插曲《挥洒青春》《美丽的春天》", "spo_list": [{"predicate": "主题曲", "object_type": {"@value": "歌曲"}, "subject_type": "影视作品", "object": {"@value": "挥洒青春"}, "subject": "花非花雾非雾"}]}
{"text": "李宽是唐太宗李世民的第二子，生母不详，史书记载为后宫生宽", "spo_list": [{"predicate": "父亲", "object_type": {"@value": "人物"}, "subject_type": "人物", "object": {"@value": "唐太宗李世民"}, "subject": "李宽"}, {"predicate": "朝代", "object_type": {"@value": "Text"}, "subject_type": "历史人物", "object": {"@value": "唐"}, "subject": "李世民"}]}
{"text": "11月11日 来自 新浪微博 农民日报李朝民：第三届新农村电视艺术节颁奖典礼上，最让我感动的只有一句话，那就是沈浩妻子王晓勤转述沈浩女儿沈王一的一句话：“如果我们在生活中有什么克服不了的困难，就去找国强爸爸", "spo_list": [{"predicate": "父亲", "object_type": {"@value": "人物"}, "subject_type": "人物", "object": {"@value": "沈浩"}, "subject": "沈王一"}, {"predicate": "丈夫", "object_type": {"@value": "人物"}, "subject_type": "人物", "object": {"@value": "沈浩"}, "subject": "王晓勤"}, {"predicate": "妻子", "object_type": {"@value": "人物"}, "subject_type": "人物", "object": {"@value": "王晓勤"}, "subject": "沈浩"}]}
{"text": "姓名：拉济科·马季奇国籍：英国语言：英语职业：专业足球教练员（欧足联颁发执照）执教生涯：1988-2009专业执教：1992-2010", "spo_list": [{"predicate": "国籍", "object_type": {"@value": "国家"}, "subject_type": "人物", "object": {"@value": "英国"}, "subject": "拉济科·马季奇"}]}
{"text": "剧情简介《南极物语》（在美国上映时以Antarctica为片名）是于1983年出品的日本电影，由高仓健主演", "spo_list": [{"predicate": "主演", "object_type": {"@value": "人物"}, "subject_type": "影视作品", "object": {"@value": "高仓健"}, "subject": "南极物语"}]}
{"text": "代理仁演唱的歌曲《大大小小的世界》被收录在代理仁的个人专辑《走了就别后悔》", "spo_list": [{"predicate": "歌手", "object_type": {"@value": "人物"}, "subject_type": "歌曲", "object": {"@value": "代理仁"}, "subject": "大大小小的世界"}, {"predicate": "歌手", "object_type": {"@value": "人物"}, "subject_type": "歌曲", "object": {"@value": "代理仁"}, "subject": "走了就别后悔"}, {"predicate": "所属专辑", "object_type": {"@value": "音乐专辑"}, "subject_type": "歌曲", "object": {"@value": "走了就别后悔"}, "subject": "大大小小的世界"}]}
{"text": "《想飞》是2007年由何东兴、丁仰国执导，袁琼琼编剧，许玮伦、立威廉、印小天、柯淑勤主演的爱情偶像剧 1", "spo_list": [{"predicate": "主演", "object_type": {"@value": "人物"}, "subject_type": "影视作品", "object": {"@value": "许玮伦"}, "subject": "想飞"}, {"predicate": "主演", "object_type": {"@value": "人物"}, "subject_type": "影视作品", "object": {"@value": "印小天"}, "subject": "想飞"}, {"predicate": "编剧", "object_type": {"@value": "人物"}, "subject_type": "影视作品", "object": {"@value": "袁琼琼"}, "subject": "想飞"}, {"predicate": "主演", "object_type": {"@value": "人物"}, "subject_type": "影视作品", "object": {"@value": "柯淑勤"}, "subject": "想飞"}, {"predicate": "导演", "object_type": {"@value": "人物"}, "subject_type": "影视作品", "object": {"@value": "何东兴"}, "subject": "想飞"}, {"predicate": "主演", "object_type": {"@value": "人物"}, "subject_type": "影视作品", "object": {"@value": "立威廉"}, "subject": "想飞"}, {"predicate": "导演", "object_type": {"@value": "人物"}, "subject_type": "影视作品", "object": {"@value": "丁仰国"}, "subject": "想飞"}]}
{"text": "捧着冰块当媳妇作者:一世华裳冷血冰山受×扮猪吃老虎无赖攻那句希尔在很久以后依然可以回记起的那个充满磁性低沉的声音——要么你就想方设法了结了我，要么你就只能认命的待在我身边，一辈子都要与我纠纠缠缠……", "spo_list": [{"predicate": "主角", "object_type": {"@value": "人物"}, "subject_type": "文学作品", "object": {"@value": "希尔"}, "subject": "捧着冰块当媳妇"}, {"predicate": "作者", "object_type": {"@value": "人物"}, "subject_type": "图书作品", "object": {"@value": "一世华裳"}, "subject": "捧着冰块当媳妇"}]}
{"text": "厦门迈维斯货架有限公司于2007年3月26日在厦门市集美区市场监督管理局登记成立", "spo_list": [{"predicate": "成立日期", "object_type": {"@value": "Date"}, "subject_type": "机构", "object": {"@value": "2007年3月26日"}, "subject": "厦门迈维斯货架有限公司"}]}
{"text": "新坪村位于新寨乡集镇所在地7公里，新坪村12个村民组，386户，现有人口1607人，耕地面积1105亩，主要发展产业有烤烟、茶叶、生态畜牧业等", "spo_list": [{"predicate": "人口数量", "object_type": {"@value": "Number"}, "subject_type": "行政区", "object": {"@value": "1607人"}, "subject": "新坪村"}, {"object_type": {"@value": "Number"}, "predicate": "面积", "subject_type": "行政区", "object": {"@value": "1105亩"}, "subject": "新坪村"}]}
{"text": "《人间喜剧第十卷》是1997年人民文学出版社出版的图书，作者是巴尔扎克", "spo_list": [{"predicate": "作者", "object_type": {"@value": "人物"}, "subject_type": "图书作品", "object": {"@value": "巴尔扎克"}, "subject": "人间喜剧第十卷"}]}
{"text": "顾玉成（公元 1837 — 公元 1906 年）号少庚，四川华阳人，清末泛川派琴家", "spo_list": [{"predicate": "号", "object_type": {"@value": "Text"}, "subject_type": "历史人物", "object": {"@value": "少庚"}, "subject": "顾玉成"}, {"predicate": "朝代", "object_type": {"@value": "Text"}, "subject_type": "历史人物", "object": {"@value": "清末"}, "subject": "顾玉成"}]}
{"text": "《冰山公主复仇恋》是月落亦潇洒创作的网络小说，发表于17K小说网", "spo_list": [{"predicate": "作者", "object_type": {"@value": "人物"}, "subject_type": "图书作品", "object": {"@value": "月落亦潇洒"}, "subject": "冰山公主复仇恋"}]}
{"text": "2006年12月 完美时空董事长池宇峰获得「游戏风云人物」奖", "spo_list": [{"predicate": "董事长", "object_type": {"@value": "人物"}, "subject_type": "企业", "object": {"@value": "池宇峰"}, "subject": "完美时空"}]}
{"text": "淮阳公主（公元686年—公元704年）1名花山，字令则，唐睿宗李旦第三女1，母王德妃", "spo_list": [{"predicate": "父亲", "object_type": {"@value": "人物"}, "subject_type": "人物", "object": {"@value": "唐睿宗李旦"}, "subject": "花山"}, {"predicate": "母亲", "object_type": {"@value": "人物"}, "subject_type": "人物", "object": {"@value": "王德妃"}, "subject": "花山"}, {"predicate": "母亲", "object_type": {"@value": "人物"}, "subject_type": "人物", "object": {"@value": "王德妃"}, "subject": "淮阳公主"}, {"predicate": "父亲", "object_type": {"@value": "人物"}, "subject_type": "人物", "object": {"@value": "李旦"}, "subject": "淮阳公主"}]}
{"text": "毕业后王名扬当了一年的小学教员，1937年考入武汉大学攻读法学，开始了与法学结伴一生的风雨路程", "spo_list": [{"predicate": "毕业院校", "object_type": {"@value": "学校"}, "subject_type": "人物", "object": {"@value": "武汉大学"}, "subject": "王名扬"}]}
{"text": "内容介绍鲁植雄、李博强主编的这本《图解小麦收割机常见故障诊断与排除》全面系统地介绍了小麦收割机的使用、维护保养、故障诊断与排除方法等内容", "spo_list": [{"predicate": "作者", "object_type": {"@value": "人物"}, "subject_type": "图书作品", "object": {"@value": "李博强"}, "subject": "图解小麦收割机常见故障诊断与排除"}, {"predicate": "作者", "object_type": {"@value": "人物"}, "subject_type": "图书作品", "object": {"@value": "鲁植雄"}, "subject": "图解小麦收割机常见故障诊断与排除"}]}
{"text": "张元导演的《看上去很美》，小男孩叫方枪枪", "spo_list": [{"predicate": "导演", "object_type": {"@value": "人物"}, "subject_type": "影视作品", "object": {"@value": "张元"}, "subject": "方枪枪"}, {"predicate": "导演", "object_type": {"@value": "人物"}, "subject_type": "影视作品", "object": {"@value": "张元"}, "subject": "看上去很美"}]}
{"text": "《梦回花香》是西西殿创作的网络小说，发表于17K小说网", "spo_list": [{"predicate": "作者", "object_type": {"@value": "人物"}, "subject_type": "图书作品", "object": {"@value": "西西殿"}, "subject": "梦回花香"}]}
{"text": "查德·斯塔尔斯基（Chad Stahelski）是一名美国影视导演、 副导演、助理导演、制作人，主要作品有《疾速追杀》，《饥饿游戏2:星火燎原》，《血腥运动3》，《血腥运动2》等", "spo_list": [{"predicate": "导演", "object_type": {"@value": "人物"}, "subject_type": "影视作品", "object": {"@value": "查德·斯塔尔斯基"}, "subject": "疾速追杀"}]}
{"text": "大师简历1949年2月3日喜多屿修生于日本神奈川县茅崎市，自幼学习钢琴和古典吉他", "spo_list": [{"predicate": "国籍", "object_type": {"@value": "国家"}, "subject_type": "人物", "object": {"@value": "日本"}, "subject": "喜多屿修"}]}
{"text": "[音乐]吉克隽逸 - 带我到山顶 (Live)", "spo_list": [{"predicate": "歌手", "object_type": {"@value": "人物"}, "subject_type": "歌曲", "object": {"@value": "吉克隽逸"}, "subject": "带我到山顶"}]}
{"text": "公元442年，北凉的残余势力沮渠无讳率残部重占高昌，阚爽率族人逃往柔然避难", "spo_list": [{"predicate": "朝代", "object_type": {"@value": "Text"}, "subject_type": "历史人物", "object": {"@value": "北凉"}, "subject": "沮渠无讳"}]}
{"text": "格隆汇10月17日丨汤臣倍健(300146.SZ)公布，为提升公司的技术研发能力，加大产学研合作步伐，进一步提高技术创新能力，2019年10月17日，公司与中国科学院上海生命科学研究院(“上海生科院”)签署《共建营养与抗衰老研究中心合作协议》", "spo_list": [{"predicate": "简称", "object_type": {"@value": "Text"}, "subject_type": "机构", "object": {"@value": "上海生科院"}, "subject": "中国科学院上海生命科学研究院"}]}
{"text": "鼎晖投资总裁、创始合伙人焦震鼎晖投资成立于2002年,是中国最大的另类资产管理机构之一，其前身是中国国际金融有限公司的直接投资部，发端于私募投资", "spo_list": [{"predicate": "成立日期", "object_type": {"@value": "Date"}, "subject_type": "机构", "object": {"@value": "2002年"}, "subject": "鼎晖投资"}]}
{"text": "《西方美学史纲》是2008年武汉大学出版社出版的图书，作者是邓晓芒", "spo_list": [{"predicate": "作者", "object_type": {"@value": "人物"}, "subject_type": "图书作品", "object": {"@value": "邓晓芒"}, "subject": "西方美学史纲"}]}
{"text": "武公之子晋献公娶狐突的女儿生重耳和夷吾，狐偃和兄长狐毛辅助重耳", "spo_list": [{"predicate": "父亲", "object_type": {"@value": "人物"}, "subject_type": "人物", "object": {"@value": "狐突"}, "subject": "狐偃"}]}
{"text": "深圳市立体互联文化传媒科技有限公司（简称：3D互联）是一家致力于推动国内外立体文化建设和发展的高科技文化企业", "spo_list": [{"predicate": "简称", "object_type": {"@value": "Text"}, "subject_type": "机构", "object": {"@value": "3D互联"}, "subject": "深圳市立体互联文化传媒科技有限公司"}]}
{"text": "《孤战》是DMG印纪传媒出品的谍战剧，由姚星星、陈卫国执导，苗圃、王雅伦、刘钇彤、冯恩鹤、马丽领衔主演1", "spo_list": [{"predicate": "导演", "object_type": {"@value": "人物"}, "subject_type": "影视作品", "object": {"@value": "姚星星"}, "subject": "孤战"}, {"predicate": "主演", "object_type": {"@value": "人物"}, "subject_type": "影视作品", "object": {"@value": "马丽"}, "subject": "孤战"}, {"predicate": "主演", "object_type": {"@value": "人物"}, "subject_type": "影视作品", "object": {"@value": "刘钇彤"}, "subject": "孤战"}, {"predicate": "导演", "object_type": {"@value": "人物"}, "subject_type": "影视作品", "object": {"@value": "陈卫国"}, "subject": "孤战"}, {"predicate": "主演", "object_type": {"@value": "人物"}, "subject_type": "影视作品", "object": {"@value": "王雅伦"}, "subject": "孤战"}, {"predicate": "主演", "object_type": {"@value": "人物"}, "subject_type": "影视作品", "object": {"@value": "冯恩鹤"}, "subject": "孤战"}, {"predicate": "主演", "object_type": {"@value": "人物"}, "subject_type": "影视作品", "object": {"@value": "苗圃"}, "subject": "孤战"}]}
{"text": "8、星月神话 金莎《星月神话》是中国内地女歌手金莎演唱的一首歌曲，金莎本人填词谱曲并制作，收录于其2010年10月发行的同名专辑《星月神话》中，同时也是2010年播出的穿越情感剧《神话》的插曲之一", "spo_list": [{"predicate": "歌手", "object_type": {"@value": "人物"}, "subject_type": "歌曲", "object": {"@value": "金莎"}, "subject": "星月神话"}, {"predicate": "作曲", "object_type": {"@value": "人物"}, "subject_type": "歌曲", "object": {"@value": "金莎"}, "subject": "星月神话"}, {"predicate": "作词", "object_type": {"@value": "人物"}, "subject_type": "歌曲", "object": {"@value": "金莎"}, "subject": "星月神话"}]}
{"text": "被烧毁的剧院的演员们 Les Artistes du theatre brule 【2005】【纪录片 / 战争】【柬埔寨 / 法国】简介：柬埔寨著名导演潘礼德执导的纪录片，柬埔寨演员们的口述历史 视频+外挂中字：https://pan.baidu.com/s/1slattYP，密码：qyyw", "spo_list": [{"predicate": "导演", "object_type": {"@value": "人物"}, "subject_type": "影视作品", "object": {"@value": "潘礼德"}, "subject": "被烧毁的剧院的演员们"}]}
{"text": "瓦埃勒·哈勒吉，叙利亚新任总理，1964年生于叙利亚西南部的德拉省，1987年毕业于大马士革医学系，2000年至2004年担任德拉省阿拉伯社会复兴党党部书记，2010年至今担任叙政府卫生部长", "spo_list": [{"predicate": "国籍", "object_type": {"@value": "国家"}, "subject_type": "人物", "object": {"@value": "叙利亚"}, "subject": "瓦埃勒·哈勒吉"}]}
{"text": "气候浙江属亚热带季风气候，季风显著，四季分明，年气温适中，光照较多，雨量丰沛，空气湿润，雨热季节变化同步，气候资源配制多样，气象灾害繁多", "spo_list": [{"predicate": "气候", "object_type": {"@value": "气候"}, "subject_type": "行政区", "object": {"@value": "亚热带季风气候"}, "subject": "浙江"}]}
{"text": "2017年7月3日，据黑龙江省纪委消息：牡丹江大学校长林韧卒涉嫌严重违纪，接受组织审查", "spo_list": [{"predicate": "校长", "object_type": {"@value": "人物"}, "subject_type": "学校", "object": {"@value": "林韧卒"}, "subject": "牡丹江大学"}]}
{"text": "剧集评价电视连续剧《围城》是根据钱钟书先生的同名小说拍摄的，黄蜀芹导演，陈道明、英达、吕丽萍、葛优等著名影视演员都在剧中扮演了重要角色，堪称中国当代电视剧的经典之作", "spo_list": [{"predicate": "主演", "object_type": {"@value": "人物"}, "subject_type": "影视作品", "object": {"@value": "葛优"}, "subject": "围城"}, {"predicate": "主演", "object_type": {"@value": "人物"}, "subject_type": "影视作品", "object": {"@value": "陈道明"}, "subject": "围城"}, {"predicate": "主演", "object_type": {"@value": "人物"}, "subject_type": "影视作品", "object": {"@value": "英达"}, "subject": "围城"}, {"predicate": "国籍", "object_type": {"@value": "国家"}, "subject_type": "人物", "object": {"@value": "中国"}, "subject": "陈道明"}, {"predicate": "导演", "object_type": {"@value": "人物"}, "subject_type": "影视作品", "object": {"@value": "黄蜀芹"}, "subject": "围城"}, {"predicate": "主演", "object_type": {"@value": "人物"}, "subject_type": "影视作品", "object": {"@value": "吕丽萍"}, "subject": "围城"}]}
{"text": "徐冬冬，1990年2月16日出生于黑龙江省哈尔滨市，中国内地女演员、歌手，毕业于中国人民解放军艺术学院戏剧系", "spo_list": [{"predicate": "毕业院校", "object_type": {"@value": "学校"}, "subject_type": "人物", "object": {"@value": "中国人民解放军艺术学院戏剧系"}, "subject": "徐冬冬"}, {"predicate": "国籍", "object_type": {"@value": "国家"}, "subject_type": "人物", "object": {"@value": "中国"}, "subject": "徐冬冬"}]}
{"text": "1976年，乔布斯与另一位联合创始人史蒂夫·沃兹尼亚克一起创立了苹果公司，发明了第一台苹果电脑，并负责将包括iPod和iPhone在内的苹果产品成功推向市场", "spo_list": [{"predicate": "创始人", "object_type": {"@value": "人物"}, "subject_type": "企业", "object": {"@value": "史蒂夫·沃兹"}, "subject": "苹果公司"}, {"predicate": "创始人", "object_type": {"@value": "人物"}, "subject_type": "企业", "object": {"@value": "乔布斯"}, "subject": "苹果公司"}]}
{"text": "大连佳林体育用品有限公司，成立日期2014年05月27日，所在地辽宁省大连市金州区先进街道东山路111-5号，", "spo_list": [{"predicate": "成立日期", "object_type": {"@value": "Date"}, "subject_type": "机构", "object": {"@value": "2014年05月27日"}, "subject": "大连佳林体育用品有限公司"}, {"predicate": "总部地点", "object_type": {"@value": "地点"}, "subject_type": "企业", "object": {"@value": "大连"}, "subject": "大连佳林体育用品有限公司"}]}
{"text": "专家组成员宫亚峰国家信息技术安全研究中心副总工程师文学中国农科院科技创新工程研究员林友华农业部科技发展中心研究员陈明华清华大学电子工程系教授马皓北京大学计算中心教授级高工于建军中国科学院计算机网络信息中心研究员马云龙清华大学信息化技术中心高级工程师", "spo_list": [{"predicate": "国籍", "object_type": {"@value": "国家"}, "subject_type": "人物", "object": {"@value": "中国"}, "subject": "陈明华"}]}
{"text": "2013年10月20日，翼龙贷网董事长王思聪、互联网金融千人会创始人黄震和宏源证券研究所副所长易欢欢作客甘肃卫视《新财富夜谈 2013》，畅谈互联网金融的现状与未来发展", "spo_list": [{"predicate": "董事长", "object_type": {"@value": "人物"}, "subject_type": "企业", "object": {"@value": "王思聪"}, "subject": "翼龙贷网"}]}
{"text": "平阳昭公主生于隋末唐初，她的父亲正是唐高祖李渊，是李渊第三个女儿", "spo_list": [{"predicate": "父亲", "object_type": {"@value": "人物"}, "subject_type": "人物", "object": {"@value": "唐高祖李渊"}, "subject": "平阳昭公主"}, {"predicate": "朝代", "object_type": {"@value": "Text"}, "subject_type": "历史人物", "object": {"@value": "隋末唐初"}, "subject": "平阳昭公主"}]}
{"text": "河南理工大学最近是喜事不断，前一段时间，在河南理工大学即将迎来建校110周年华诞之际，该校地勘82级校友、北京鑫源九鼎科技有限公司董事长马桂霞向母校捐赠110万元的捐赠仪式在该校举行", "spo_list": [{"predicate": "董事长", "object_type": {"@value": "人物"}, "subject_type": "企业", "object": {"@value": "马桂霞"}, "subject": "北京鑫源九鼎科技有限公司"}]}
{"text": "《历史的天空》，是根据同名长篇小说《历史的天空》改编，高希希执导，张丰毅、1李雪健、林永健、殷桃等主演的军事历史题材电视剧", "spo_list": [{"predicate": "主演", "object_type": {"@value": "人物"}, "subject_type": "影视作品", "object": {"@value": "殷桃"}, "subject": "历史的天空"}, {"predicate": "主演", "object_type": {"@value": "人物"}, "subject_type": "影视作品", "object": {"@value": "林永健"}, "subject": "历史的天空"}, {"predicate": "主演", "object_type": {"@value": "人物"}, "subject_type": "影视作品", "object": {"@value": "李雪健"}, "subject": "历史的天空"}, {"predicate": "主演", "object_type": {"@value": "人物"}, "subject_type": "影视作品", "object": {"@value": "张丰毅"}, "subject": "历史的天空"}, {"predicate": "导演", "object_type": {"@value": "人物"}, "subject_type": "影视作品", "object": {"@value": "高希希"}, "subject": "历史的天空"}, {"predicate": "改编自", "object_type": {"@value": "作品"}, "subject_type": "影视作品", "object": {"@value": "历史的天空"}, "subject": "历史的天空"}]}
{"text": "创作背景《不完整的旋律》是王力宏的一次音乐实验，用不完整的旋律、奇特的节奏，来表达感情不完整、心上少了一个人的“缺憾”，虽然旋律不完整，但在王力宏的巧思之下歌曲却依然可以打动人心2", "spo_list": [{"predicate": "歌手", "object_type": {"@value": "人物"}, "subject_type": "歌曲", "object": {"@value": "王力宏"}, "subject": "不完整的旋律"}]}
{"text": "《所谓理想》是林峯演唱的一首歌曲，由张美贤作词，邓智伟作曲，严励行编曲", "spo_list": [{"predicate": "作曲", "object_type": {"@value": "人物"}, "subject_type": "歌曲", "object": {"@value": "邓智伟"}, "subject": "所谓理想"}, {"predicate": "歌手", "object_type": {"@value": "人物"}, "subject_type": "歌曲", "object": {"@value": "林峯"}, "subject": "所谓理想"}, {"predicate": "作词", "object_type": {"@value": "人物"}, "subject_type": "歌曲", "object": {"@value": "张美贤"}, "subject": "所谓理想"}]}
{"text": "在男篮世界杯期间，姚明曾经和妻子叶莉和女儿姚沁蕾亮相赛场，一家人的身高引起了大家的关注，一家人都佩戴者入场证，姚明是在场边为中国男篮助阵，妻子和女儿则是都观众席为中国男篮加油", "spo_list": [{"predicate": "母亲", "object_type": {"@value": "人物"}, "subject_type": "人物", "object": {"@value": "叶莉"}, "subject": "姚沁蕾"}, {"predicate": "父亲", "object_type": {"@value": "人物"}, "subject_type": "人物", "object": {"@value": "姚明"}, "subject": "姚沁蕾"}, {"predicate": "丈夫", "object_type": {"@value": "人物"}, "subject_type": "人物", "object": {"@value": "姚明"}, "subject": "叶莉"}, {"predicate": "妻子", "object_type": {"@value": "人物"}, "subject_type": "人物", "object": {"@value": "叶莉"}, "subject": "姚明"}]}
{"text": "这部电影并非李小龙的遗作“死亡游戏”", "spo_list": [{"predicate": "主演", "object_type": {"@value": "人物"}, "subject_type": "影视作品", "object": {"@value": "李小龙"}, "subject": "死亡游戏"}]}
{"text": "成都麦阁家私有限公司于2013年07月03日在成都市温江工商局登记成立", "spo_list": [{"predicate": "成立日期", "object_type": {"@value": "Date"}, "subject_type": "机构", "object": {"@value": "2013年07月03日"}, "subject": "成都麦阁家私有限公司"}]}
{"text": "孟子义在《武神赵子龙》中饰演的丫鬟石砚被网友怒赞其颜值美过林允儿，要知道林允儿可是拿下过亚洲最美的头衔，孟子义作为新人就能获得这么高的赞赏实在是难得", "spo_list": [{"predicate": "主演", "object_type": {"@value": "人物"}, "subject_type": "影视作品", "object": {"@value": "孟子义"}, "subject": "武神赵子龙"}, {"predicate": "饰演", "object_type": {"inWork": "影视作品", "@value": "人物"}, "subject_type": "娱乐人物", "object": {"inWork": "武神赵子龙", "@value": "石砚"}, "subject": "孟子义"}]}
{"text": "10集电视剧《纸圣传奇》拍摄后在中央电视台和各省台播出荣获中国五省、区电视剧“金帆奖”主创：许雷 蔡建刚 张强 闫于京 姜运民 主要演员：孙淳、张国立等", "spo_list": [{"predicate": "导演", "object_type": {"@value": "人物"}, "subject_type": "影视作品", "object": {"@value": "许雷"}, "subject": "纸圣传奇"}, {"predicate": "主演", "object_type": {"@value": "人物"}, "subject_type": "影视作品", "object": {"@value": "孙淳"}, "subject": "纸圣传奇"}, {"predicate": "主演", "object_type": {"@value": "人物"}, "subject_type": "影视作品", "object": {"@value": "张国立"}, "subject": "纸圣传奇"}]}
{"text": "侯林夕，女，祖籍山东，毕业于山东师范大学，职业画家，齐白石嫡传弟子", "spo_list": [{"predicate": "祖籍", "object_type": {"@value": "地点"}, "subject_type": "人物", "object": {"@value": "山东"}, "subject": "侯林夕"}, {"predicate": "毕业院校", "object_type": {"@value": "学校"}, "subject_type": "人物", "object": {"@value": "山东师范大学"}, "subject": "侯林夕"}]}
{"text": "井上尚登是一名日本籍编剧，代表作品有《藏獒多吉》", "spo_list": [{"predicate": "编剧", "object_type": {"@value": "人物"}, "subject_type": "影视作品", "object": {"@value": "井上尚登"}, "subject": "藏獒多吉"}]}
{"text": "日前，被誉为“红歌小天后”的天娱签约艺人黄英的新歌《梦随心动》曝光后大受欢迎，短时间内便已成为热门金曲 该歌由国家一级作曲家杨歌阳、著名词作家陶然联袂打造，在2010年世界华人炎帝故里寻根节开幕式上，该歌作为压轴之作首次公开，黄英登台演绎，一鸣惊人", "spo_list": [{"predicate": "作词", "object_type": {"@value": "人物"}, "subject_type": "歌曲", "object": {"@value": "陶然联"}, "subject": "梦随心动"}, {"predicate": "作曲", "object_type": {"@value": "人物"}, "subject_type": "歌曲", "object": {"@value": "杨歌阳"}, "subject": "梦随心动"}, {"predicate": "歌手", "object_type": {"@value": "人物"}, "subject_type": "歌曲", "object": {"@value": "黄英"}, "subject": "梦随心动"}]}
{"text": "齐炎很早就崭露头角，黄日华早几年的电视剧几乎都是他配的音，印象最深的应该是义不容情的丁有健、绝代双骄的小鱼儿、我本善良的齐浩男等等，射雕英雄传后两部不是他配的音 /div>", "spo_list": [{"predicate": "配音", "object_type": {"inWork": "影视作品", "@value": "人物"}, "subject_type": "娱乐人物", "object": {"inWork": "绝代双骄", "@value": "小鱼儿"}, "subject": "齐炎"}]}
{"text": "公司简介润迅通信集团有限公司是一家提供综合通信服务的公司，公司成立于1992年，注册资金人民币1亿元，总部位于广东省深圳市，分支机构遍布中国大陆主要城市", "spo_list": [{"predicate": "注册资本", "object_type": {"@value": "Number"}, "subject_type": "企业", "object": {"@value": "1亿元"}, "subject": "润迅通信集团有限公司"}, {"predicate": "成立日期", "object_type": {"@value": "Date"}, "subject_type": "机构", "object": {"@value": "1992年"}, "subject": "润迅通信集团有限公司"}, {"object_type": {"@value": "地点"}, "predicate": "总部地点", "subject_type": "企业", "object": {"@value": "广东省深圳市"}, "subject": "润迅通信集团有限公司"}]}
{"text": "因尚温王（尚成王之父）别无他子，群臣遂拥立尚温王之弟尚灏，并遣使前往清朝请求册封", "spo_list": [{"predicate": "父亲", "object_type": {"@value": "人物"}, "subject_type": "人物", "object": {"@value": "尚温王"}, "subject": "尚成"}, {"predicate": "朝代", "object_type": {"@value": "Text"}, "subject_type": "历史人物", "object": {"@value": "清朝"}, "subject": "尚成王"}]}
{"text": "1月9日，杨坤携手华晨宇演唱的歌曲《挂彩》全网上线", "spo_list": [{"predicate": "歌手", "object_type": {"@value": "人物"}, "subject_type": "歌曲", "object": {"@value": "杨坤"}, "subject": "挂彩"}, {"predicate": "歌手", "object_type": {"@value": "人物"}, "subject_type": "歌曲", "object": {"@value": "华晨宇"}, "subject": "挂彩"}]}
{"text": "《为你歌唱》为2010年湖南卫视《快乐大本营》主持天团快乐家族首张专辑《快乐你懂的》的歌曲之一", "spo_list": [{"predicate": "所属专辑", "object_type": {"@value": "音乐专辑"}, "subject_type": "歌曲", "object": {"@value": "快乐你懂的"}, "subject": "为你歌唱"}]}
{"text": "四皇：     香克斯 池田秀一     范·贝克曼 田原アルノ（原曾我部和恭）     艾德华·纽盖特 有本钦隆     波特卡斯·D·艾斯 古川登志夫 右边是人物的配音员.", "spo_list": [{"predicate": "配音", "object_type": {"@value": "人物"}, "subject_type": "娱乐人物", "object": {"@value": "艾斯"}, "subject": "古川登志夫"}]}
{"text": "华阴公主，北魏道武帝拓跋珪之女，母刘皇后", "spo_list": [{"predicate": "国籍", "object_type": {"@value": "国家"}, "subject_type": "人物", "object": {"@value": "北魏"}, "subject": "拓跋珪"}, {"predicate": "母亲", "object_type": {"@value": "人物"}, "subject_type": "人物", "object": {"@value": "刘皇后"}, "subject": "华阴公主"}, {"predicate": "父亲", "object_type": {"@value": "人物"}, "subject_type": "人物", "object": {"@value": "北魏道武帝拓跋珪"}, "subject": "华阴公主"}]}
{"text": "“冒险小虎队”作者托马斯·布热齐纳全新力作", "spo_list": [{"predicate": "作者", "object_type": {"@value": "人物"}, "subject_type": "图书作品", "object": {"@value": "托马斯·布热齐纳"}, "subject": "冒险小虎队"}]}
{"text": "陈赓去世后，她在很长一段时间内都无法从悲痛中解脱，常常失眠，但是，最终她选择了坚强，一人抚养几个孩子，并且按时给陈赓前妻王根英（革命烈士）的母亲邮寄生活费", "spo_list": [{"predicate": "妻子", "object_type": {"@value": "人物"}, "subject_type": "人物", "object": {"@value": "王根英"}, "subject": "陈赓"}, {"predicate": "丈夫", "object_type": {"@value": "人物"}, "subject_type": "人物", "object": {"@value": "陈赓"}, "subject": "王根英"}]}
{"text": "——为李少春91周年诞辰而作李洪玲     父亲如果健在，今年91周岁了，其实现在活过九十岁的人太多了，可我的父亲却在35年前就离开了我们，当时不到56岁 从小就生长在父母（母亲是侯玉兰，中华戏校“四块玉”之一）的身边的我，从来没有离开过他们二老 我的父亲是一个难得的称职的好父亲，我爱爸爸", "spo_list": [{"predicate": "丈夫", "object_type": {"@value": "人物"}, "subject_type": "人物", "object": {"@value": "李少春"}, "subject": "侯玉兰"}, {"predicate": "妻子", "object_type": {"@value": "人物"}, "subject_type": "人物", "object": {"@value": "侯玉兰"}, "subject": "李少春"}, {"predicate": "父亲", "object_type": {"@value": "人物"}, "subject_type": "人物", "object": {"@value": "李少春"}, "subject": "李洪玲"}, {"predicate": "母亲", "object_type": {"@value": "人物"}, "subject_type": "人物", "object": {"@value": "侯玉兰"}, "subject": "李洪玲"}]}
{"text": "一扫阴霾的潇潇春雨 一暖暖的阳光满溢 一阳台盛装它的明媚 一目了然心惬意 一把摇椅霸占三分之一 一只棕色条纹的茶几 一把16岁的紫砂壶冒香气 一壶刚沏好的龙井 一本萧红的《呼兰河传》 一双渴望的眼在搜寻一个星期天的下午 一副安逸祥和的图", "spo_list": [{"predicate": "作者", "object_type": {"@value": "人物"}, "subject_type": "图书作品", "object": {"@value": "萧红"}, "subject": "呼兰河传"}]}
{"text": "卓依婷2011同名专辑《卓依婷》之《悄悄话》：", "spo_list": [{"predicate": "所属专辑", "object_type": {"@value": "音乐专辑"}, "subject_type": "歌曲", "object": {"@value": "同名专辑"}, "subject": "悄悄话"}, {"predicate": "歌手", "object_type": {"@value": "人物"}, "subject_type": "歌曲", "object": {"@value": "卓依婷"}, "subject": "悄悄话"}, {"predicate": "所属专辑", "object_type": {"@value": "音乐专辑"}, "subject_type": "歌曲", "object": {"@value": "卓依婷"}, "subject": "悄悄话"}]}
{"text": "近日，李小璐在网上晒出一组照片，为李小璐跟贾乃亮的夫妻合照，以及跟女儿甜馨的合照，这简直是大大方方告诉网友们，她很幸福，有丈夫跟女儿的陪伴，这两个月过得很充实，家庭也没有因绯闻而有什么隔阂", "spo_list": [{"predicate": "妻子", "object_type": {"@value": "人物"}, "subject_type": "人物", "object": {"@value": "李小璐"}, "subject": "贾乃亮"}, {"predicate": "丈夫", "object_type": {"@value": "人物"}, "subject_type": "人物", "object": {"@value": "贾乃亮"}, "subject": "李小璐"}]}
{"text": "由星空动力出品，知名作曲家高磊为艺人齐晨、曹权权打造的2017开年嗨曲儿《别睡了起来嗨》近日强势来袭", "spo_list": [{"predicate": "作曲", "object_type": {"@value": "人物"}, "subject_type": "歌曲", "object": {"@value": "高磊"}, "subject": "别睡了起来嗨"}, {"predicate": "歌手", "object_type": {"@value": "人物"}, "subject_type": "歌曲", "object": {"@value": "齐晨"}, "subject": "别睡了起来嗨"}]}
{"text": "石芳：女，2000年毕业于西北师范大学音乐系，2010年获西北师范大学音乐学院音乐学硕士学位，现为河西学院音乐学院副教授，张掖市音乐家协会会员", "spo_list": [{"predicate": "毕业院校", "object_type": {"@value": "学校"}, "subject_type": "人物", "object": {"@value": "西北师范大学"}, "subject": "石芳"}]}
{"text": "演艺经历2007年，杨宗纬参加台湾歌唱选秀节目《超级星光大道》，并进入前十名1112", "spo_list": [{"predicate": "嘉宾", "object_type": {"@value": "人物"}, "subject_type": "电视综艺", "object": {"@value": "杨宗纬"}, "subject": "超级星光大道"}]}
{"text": "李天任博士（现任中国文化大学校长）有鉴于科技进步与网络的发达，数字出版逐渐形成趋势，自民国八十八年（公元1999）七月开始，经由导入数字典藏之技术后，开始推动“《中华百科全书》数字化”工作，共计三十八种类别，6,412页", "spo_list": [{"predicate": "校长", "object_type": {"@value": "人物"}, "subject_type": "学校", "object": {"@value": "李天任"}, "subject": "中国文化大学"}]}
{"text": "4、胡歌胡歌吸烟的模样还是很帅的，不过给人的感觉还是稍显沧桑， 可能是拍戏拍累了没有睡得好的原因吧，胡歌拍的每部戏都是热播剧，最让人印象深刻的就是《仙剑奇侠传》了，很经典", "spo_list": [{"predicate": "主演", "object_type": {"@value": "人物"}, "subject_type": "影视作品", "object": {"@value": "胡歌"}, "subject": "仙剑奇侠传"}]}
{"text": "同年，柴智屏携《流星花园》原班创作人马加盟制作《天空之城》，该剧是柴智屏首次参与内地电视剧拍摄7", "spo_list": [{"predicate": "编剧", "object_type": {"@value": "人物"}, "subject_type": "影视作品", "object": {"@value": "柴智屏"}, "subject": "流星花园"}]}
{"text": "1993年1月11日，克里斯·布歇出生于圣卢西亚卡斯特里", "spo_list": [{"predicate": "国籍", "object_type": {"@value": "国家"}, "subject_type": "人物", "object": {"@value": "圣卢西亚"}, "subject": "克里斯·布歇"}]}
{"text": "《神之纹章》是百度文学旗下纵横中文网签约作家疯的调调创作的一部西方奇幻小说，小说已于2014-09-03正式发布", "spo_list": [{"predicate": "作者", "object_type": {"@value": "人物"}, "subject_type": "图书作品", "object": {"@value": "疯的调调"}, "subject": "神之纹章"}]}
{"text": "吴崇魁，1989年3月29 日出生于中国江苏，祖籍江苏宿迁", "spo_list": [{"predicate": "祖籍", "object_type": {"@value": "地点"}, "subject_type": "人物", "object": {"@value": "江苏宿迁"}, "subject": "吴崇魁"}]}
{"text": "前段时间又把凤囚凰翻了遍容止还是很有爱啊XD", "spo_list": [{"predicate": "主角", "object_type": {"@value": "人物"}, "subject_type": "文学作品", "object": {"@value": "容止"}, "subject": "凤囚凰"}]}
{"text": "1996年与丈夫创办广东欧普照明", "spo_list": [{"predicate": "成立日期", "object_type": {"@value": "Date"}, "subject_type": "机构", "object": {"@value": "1996年"}, "subject": "欧普照明"}]}
{"text": "此次《神雕》的剧本由三位香港编剧创作完成，并且三位编剧和张纪中达成协议：于敏是此次《神雕侠侣》的导演，电视剧中他尽量展现了《神雕》的飘逸浪漫，保留金庸武侠小说的韵味", "spo_list": [{"predicate": "导演", "object_type": {"@value": "人物"}, "subject_type": "影视作品", "object": {"@value": "于敏"}, "subject": "神雕侠侣"}]}
{"text": "年底上估计连国庆档上映的精武风云目前的宣传都比全城戒备多都是光线影业出品，所以可能年底上", "spo_list": [{"predicate": "出品公司", "object_type": {"@value": "企业"}, "subject_type": "影视作品", "object": {"@value": "光线影业"}, "subject": "全城戒备"}]}
{"text": "2009年11月4日，中国北京——美国教育考试服务中心（ETS）宣布在中国大陆地区正式启动ETS奖学金项目，以表彰在托业（TOEIC）和托福（TOEFL）考试中取得优异学术成绩的考生", "spo_list": [{"predicate": "简称", "object_type": {"@value": "Text"}, "subject_type": "机构", "object": {"@value": "ETS"}, "subject": "美国教育考试服务中心"}]}
{"text": "”《我的职业是小说家》村上春树 著  施小炜 译新经典文化·南海出版公司 2017年不用过分迷恋“分量”，可以从身边所知道的事情开始写起——这段话即是村上对青年小说家的指引之辞，也可视作是村上对于自己的写作的正名", "spo_list": [{"predicate": "作者", "object_type": {"@value": "人物"}, "subject_type": "图书作品", "object": {"@value": "村上春树"}, "subject": "我的职业是小说家"}]}
{"text": "据台湾媒体报道，杨千嬅2012年12月27日在微博上载与儿子丁进诺及老公丁子高一家三口在圣诞树前留影的应节合照，向来爱惜儿子的杨千嬅还嘟嘴向儿子献吻，场面温馨 虽然忙于照顾儿子，她仍不忘抽空与粉丝微访互动，十分有心，访谈中她除了称赞指儿子长得像爸爸外，有粉丝问她有没有打算多生一个时，她也爽快地回答说：“我也很想 ”", "spo_list": [{"predicate": "丈夫", "object_type": {"@value": "人物"}, "subject_type": "人物", "object": {"@value": "丁子高"}, "subject": "杨千嬅"}, {"predicate": "妻子", "object_type": {"@value": "人物"}, "subject_type": "人物", "object": {"@value": "杨千嬅"}, "subject": "丁子高"}, {"predicate": "父亲", "object_type": {"@value": "人物"}, "subject_type": "人物", "object": {"@value": "丁子高"}, "subject": "丁进诺"}, {"predicate": "母亲", "object_type": {"@value": "人物"}, "subject_type": "人物", "object": {"@value": "杨千嬅"}, "subject": "丁进诺"}]}
{"text": "动画《中国惊奇先生》于2014年2月28日开播18，由彩色铅笔动画制作，李豪凌导演，腾讯斥资拍摄", "spo_list": [{"predicate": "导演", "object_type": {"@value": "人物"}, "subject_type": "影视作品", "object": {"@value": "李豪凌"}, "subject": "中国惊奇先生"}]}
{"text": "来源：经济日报联合国专门机构国际劳工组织（ILO）发布最新报告称，发展自营职业和中小微企业对提高全球就业率和促进经济发展具有重大意义", "spo_list": [{"predicate": "简称", "object_type": {"@value": "Text"}, "subject_type": "机构", "object": {"@value": "ILO"}, "subject": "国际劳工组织"}]}
{"text": "性别 :女外文名 :とうじょう のぞみ三维 :B90 W60 H82 cm声优 :楠田亚衣奈身高 :159cm昵称 :小希、希酱、希ちゃん年龄 :17岁国籍 :日本中文名 :东条希出生日期 :6月9日血型 :O型出自于日本动漫《LOVE LIVE》【图片】【图片】【图片】【图片】【图片】【图片】【图片】【图片】", "spo_list": [{"predicate": "配音", "object_type": {"@value": "人物"}, "subject_type": "娱乐人物", "object": {"@value": "东条希"}, "subject": "楠田亚衣奈"}]}
{"text": "《二炮手》是由新丽传媒出品的电视剧，康洪雷执导，肖锚编剧，孙红雷、海清、孙茜和秦卫东等主演", "spo_list": [{"predicate": "主演", "object_type": {"@value": "人物"}, "subject_type": "影视作品", "object": {"@value": "孙红雷"}, "subject": "二炮手"}, {"predicate": "主演", "object_type": {"@value": "人物"}, "subject_type": "影视作品", "object": {"@value": "秦卫东"}, "subject": "二炮手"}, {"predicate": "主演", "object_type": {"@value": "人物"}, "subject_type": "影视作品", "object": {"@value": "海清"}, "subject": "二炮手"}, {"predicate": "主演", "object_type": {"@value": "人物"}, "subject_type": "影视作品", "object": {"@value": "孙茜"}, "subject": "二炮手"}, {"predicate": "编剧", "object_type": {"@value": "人物"}, "subject_type": "影视作品", "object": {"@value": "肖锚"}, "subject": "二炮手"}, {"predicate": "导演", "object_type": {"@value": "人物"}, "subject_type": "影视作品", "object": {"@value": "康洪雷"}, "subject": "二炮手"}, {"predicate": "出品公司", "object_type": {"@value": "企业"}, "subject_type": "影视作品", "object": {"@value": "新丽传媒"}, "subject": "二炮手"}]}
{"text": "大余总性格温良敦厚，为人谦和，当时电管局的人很少知道他的身世，只知道张瑞芳曾经是他的妻子，费劲九牛二虎之力，我从网上搜寻到了大余总传奇经历，并为他后半生沉寂于社会底层而唏嘘不已：重庆的抗战剧人没有人不知道余克稷,他以创办第一个业余话剧团体怒吼剧社而著名", "spo_list": [{"predicate": "丈夫", "object_type": {"@value": "人物"}, "subject_type": "人物", "object": {"@value": "余克稷"}, "subject": "张瑞芳"}, {"predicate": "妻子", "object_type": {"@value": "人物"}, "subject_type": "人物", "object": {"@value": "张瑞芳"}, "subject": "余克稷"}]}
{"text": "北京江河瑞通软件技术有限公司于2015-07-29在海淀分局登记成立", "spo_list": [{"predicate": "成立日期", "object_type": {"@value": "Date"}, "subject_type": "机构", "object": {"@value": "2015-07-29"}, "subject": "北京江河瑞通软件技术有限公司"}]}
{"text": "《我们的法则》在马达加斯加录制期间恰逢沈春阳的生日，不能为老婆庆祝生日的小沈阳，从马达加斯加发来祝福视频", "spo_list": [{"predicate": "嘉宾", "object_type": {"@value": "人物"}, "subject_type": "电视综艺", "object": {"@value": "小沈阳"}, "subject": "我们的法则"}, {"predicate": "妻子", "object_type": {"@value": "人物"}, "subject_type": "人物", "object": {"@value": "沈春阳"}, "subject": "小沈阳"}, {"predicate": "丈夫", "object_type": {"@value": "人物"}, "subject_type": "人物", "object": {"@value": "小沈阳"}, "subject": "沈春阳"}]}
{"text": "《穿越之弃妃哪里逃》是连载于潇湘书院的穿越架空小说，作者是蓝色薰衣草女士", "spo_list": [{"predicate": "作者", "object_type": {"@value": "人物"}, "subject_type": "图书作品", "object": {"@value": "蓝色薰衣草女士"}, "subject": "穿越之弃妃哪里逃"}]}
{"text": "大家都会想到跳水皇后郭晶晶，因为和霍启刚的豪门之恋，更是让郭晶晶在圈中知名度打开", "spo_list": [{"predicate": "丈夫", "object_type": {"@value": "人物"}, "subject_type": "人物", "object": {"@value": "霍启刚"}, "subject": "郭晶晶"}, {"predicate": "妻子", "object_type": {"@value": "人物"}, "subject_type": "人物", "object": {"@value": "郭晶晶"}, "subject": "霍启刚"}]}
{"text": "1、龚琳娜，《忐忑》，一经播放，瞬间成为神曲的代表之作，全曲没有一句正经歌词，不是啊就是哦，也正因为这首歌，才奠定了她在歌坛的位置", "spo_list": [{"predicate": "歌手", "object_type": {"@value": "人物"}, "subject_type": "歌曲", "object": {"@value": "龚琳娜"}, "subject": "忐忑"}]}
{"text": "1992年春晚小品《我想有个家》（赵本山、黄晓娟）获戏剧类一等奖，经典台词：“男人的一半是女人”“我叫不紧张”", "spo_list": [{"predicate": "获奖", "object_type": {"inWork": "作品", "onDate": "Date", "@value": "奖项"}, "subject_type": "娱乐人物", "object": {"inWork": "我想有个家", "onDate": "1992年", "@value": "获戏剧类一等奖"}, "subject": "赵本山"}]}
{"text": "文剑平，男，1962年出生于湖南，高级工程师，中国国籍，拥有澳大利亚永久居留权，现任北京碧水源科技股份有限公司董事长、总经理，同时兼任膜科技、江苏碧水源董事长和北京碧水源净水科技有限公司董事长、北京民营科技实业家协会副会长、中国可持续发展研究会第四届理事会执行理事、北京水务理事会常务理事", "spo_list": [{"predicate": "董事长", "object_type": {"@value": "人物"}, "subject_type": "企业", "object": {"@value": "文剑平"}, "subject": "北京碧水源科技股份有限公司"}]}
{"text": "众所周知，王熙凤自嫁给贾琏之后，膝下只有巧姐儿一位女儿，那一年中好不容易怀了个哥儿，结果不足七月时还掉了，因此在以男嗣为继承人的那个时代中，王熙凤犯了七出之条中的无后，而贾琏敢偷娶尤二姐，背后打着的心思也正是因为正妻无后", "spo_list": [{"predicate": "丈夫", "object_type": {"@value": "人物"}, "subject_type": "人物", "object": {"@value": "贾琏"}, "subject": "尤二姐"}, {"predicate": "妻子", "object_type": {"@value": "人物"}, "subject_type": "人物", "object": {"@value": "尤二姐"}, "subject": "贾琏"}, {"predicate": "父亲", "object_type": {"@value": "人物"}, "subject_type": "人物", "object": {"@value": "贾琏"}, "subject": "巧姐"}, {"predicate": "母亲", "object_type": {"@value": "人物"}, "subject_type": "人物", "object": {"@value": "王熙凤"}, "subject": "巧姐"}, {"predicate": "丈夫", "object_type": {"@value": "人物"}, "subject_type": "人物", "object": {"@value": "贾琏"}, "subject": "王熙凤"}, {"predicate": "妻子", "object_type": {"@value": "人物"}, "subject_type": "人物", "object": {"@value": "王熙凤"}, "subject": "贾琏"}]}
{"text": "感情生活2011年，杨幂与刘恺威在拍摄电视剧《如意》时因戏生情125126", "spo_list": [{"predicate": "主演", "object_type": {"@value": "人物"}, "subject_type": "影视作品", "object": {"@value": "杨幂"}, "subject": "如意"}, {"predicate": "主演", "object_type": {"@value": "人物"}, "subject_type": "影视作品", "object": {"@value": "刘恺威"}, "subject": "如意"}]}
{"text": "单人回忆，夏沙EP单曲", "spo_list": [{"predicate": "歌手", "object_type": {"@value": "人物"}, "subject_type": "歌曲", "object": {"@value": "夏沙"}, "subject": "单人回忆"}]}
{"text": "两种标准类似，都源自国际电工协会IEC60745--手持电机驱动工具安全标准", "spo_list": [{"predicate": "简称", "object_type": {"@value": "Text"}, "subject_type": "机构", "object": {"@value": "IEC"}, "subject": "国际电工协会"}]}
{"text": "2014年5月，赵奕欢参演由管晓杰执导，秦汉擂、何文辉等演员主演的古装电影《包笑公堂》，饰演展昭昭17", "spo_list": [{"predicate": "主演", "object_type": {"@value": "人物"}, "subject_type": "影视作品", "object": {"@value": "赵奕欢"}, "subject": "包笑公堂"}, {"predicate": "导演", "object_type": {"@value": "人物"}, "subject_type": "影视作品", "object": {"@value": "管晓杰"}, "subject": "包笑公堂"}, {"predicate": "饰演", "object_type": {"inWork": "影视作品", "@value": "人物"}, "subject_type": "娱乐人物", "object": {"inWork": "包笑公堂", "@value": "展昭昭"}, "subject": "赵奕欢"}]}
{"text": "她叫戴兰·布隆多，是法国时装设计师和时装节目主持人维罗妮卡·布隆多的女儿", "spo_list": [{"predicate": "母亲", "object_type": {"@value": "人物"}, "subject_type": "人物", "object": {"@value": "维罗妮卡·布隆多"}, "subject": "戴兰·布隆多"}]}
{"text": "4 《不灭的心》 电视剧《宝莲灯》主题曲 化方 词周志勇曲孙楠演唱", "spo_list": [{"predicate": "作曲", "object_type": {"@value": "人物"}, "subject_type": "歌曲", "object": {"@value": "周志勇"}, "subject": "不灭的心"}, {"predicate": "作词", "object_type": {"@value": "人物"}, "subject_type": "歌曲", "object": {"@value": "化方"}, "subject": "不灭的心"}, {"predicate": "歌手", "object_type": {"@value": "人物"}, "subject_type": "歌曲", "object": {"@value": "孙楠"}, "subject": "不灭的心"}, {"predicate": "主题曲", "object_type": {"@value": "歌曲"}, "subject_type": "影视作品", "object": {"@value": "不灭的心"}, "subject": "宝莲灯"}]}
{"text": "丁志远1（1994.3.17）90后网络歌手，英文名Aseyy河南许昌人，现居浙江杭州.擅长词曲创作，代表作品：《因为有vae-许嵩》、《瞬变》《清明雨》4受到网络人一致好评，袁攀Eva是丁志远Aseyy最要好的朋友期待两人在音乐路继续努力15 2", "spo_list": [{"predicate": "歌手", "object_type": {"@value": "人物"}, "subject_type": "歌曲", "object": {"@value": "丁志远"}, "subject": "因为有vae-许嵩"}, {"predicate": "歌手", "object_type": {"@value": "人物"}, "subject_type": "歌曲", "object": {"@value": "丁志远"}, "subject": "清明雨"}, {"predicate": "歌手", "object_type": {"@value": "人物"}, "subject_type": "歌曲", "object": {"@value": "丁志远"}, "subject": "瞬变"}]}
{"text": "毕竟周杰伦作为一代天王，经常出门办演唱会，家里就昆凌和叶惠美，昆凌如果和婆婆的关系不好，估计周杰伦也不会那么爱她了", "spo_list": [{"predicate": "母亲", "object_type": {"@value": "人物"}, "subject_type": "人物", "object": {"@value": "叶惠美"}, "subject": "周杰伦"}, {"predicate": "母亲", "object_type": {"@value": "人物"}, "subject_type": "人物", "object": {"@value": "周杰伦"}, "subject": "叶惠美"}]}
{"text": "当然这个没有有可能是没有记载下来，但是从现有条件看，索勋被加归义军节度使，可能不是他自己耍手段，欺骗唐廷的结果，而更有可能是唐廷主动授予他的归义军节度使的称号", "spo_list": [{"predicate": "朝代", "object_type": {"@value": "Text"}, "subject_type": "历史人物", "object": {"@value": "唐"}, "subject": "索勋"}]}
{"text": "《我的燃情岁月》是由浙江影视集团出品青春军旅剧，并由姜凯阳执导，杨雪、蒋欣、徐露、沈晓海、傅程鹏主演", "spo_list": [{"predicate": "导演", "object_type": {"@value": "人物"}, "subject_type": "影视作品", "object": {"@value": "姜凯阳"}, "subject": "我的燃情岁月"}, {"predicate": "主演", "object_type": {"@value": "人物"}, "subject_type": "影视作品", "object": {"@value": "杨雪"}, "subject": "我的燃情岁月"}, {"predicate": "主演", "object_type": {"@value": "人物"}, "subject_type": "影视作品", "object": {"@value": "沈晓海"}, "subject": "我的燃情岁月"}, {"predicate": "出品公司", "object_type": {"@value": "企业"}, "subject_type": "影视作品", "object": {"@value": "浙江影视集团"}, "subject": "我的燃情岁月"}, {"predicate": "主演", "object_type": {"@value": "人物"}, "subject_type": "影视作品", "object": {"@value": "蒋欣"}, "subject": "我的燃情岁月"}, {"predicate": "主演", "object_type": {"@value": "人物"}, "subject_type": "影视作品", "object": {"@value": "徐露"}, "subject": "我的燃情岁月"}, {"predicate": "主演", "object_type": {"@value": "人物"}, "subject_type": "影视作品", "object": {"@value": "傅程鹏"}, "subject": "我的燃情岁月"}]}
{"text": "2017年，山新为网络动画《万古仙穹》小柔配音13，为《墓王之王:寒铁斗》林水瑶配音14，为DNF动画《阿拉德：宿命之门》魔法师每每配音15，参与原创动漫故事音乐专辑《时光之尘》众筹，并演唱《时光投影》MV16", "spo_list": [{"predicate": "配音", "object_type": {"inWork": "影视作品", "@value": "人物"}, "subject_type": "娱乐人物", "object": {"inWork": "万古仙穹", "@value": "小柔"}, "subject": "山新"}]}
{"text": "的尤小刚，就以清朝历史人物为主要角色，拍摄了《太祖秘史》、《孝庄秘史》、《皇太子秘史》、《康熙秘史》，其中更是以讲述清初杰出女政治家孝庄皇太后和摄政王多尔衮之间几十年情感纠葛的《孝庄秘史》最受好评", "spo_list": [{"predicate": "国籍", "object_type": {"@value": "国家"}, "subject_type": "人物", "object": {"@value": "清朝"}, "subject": "多尔衮"}, {"predicate": "导演", "object_type": {"@value": "人物"}, "subject_type": "影视作品", "object": {"@value": "尤小刚"}, "subject": "孝庄秘史"}]}
{"text": "如今和陈先生和他们的朵朵更是幸福赵丽颖的美是活泼的，甜美的，大大的眼睛，花千骨的形象更是深入人心，赵丽颖家境平凡，之前在报道中也承认自己出自农村，可正式这种甜美气质才铸就了如今的小骨，不是吗", "spo_list": [{"predicate": "主演", "object_type": {"@value": "人物"}, "subject_type": "影视作品", "object": {"@value": "赵丽颖"}, "subject": "花千骨"}, {"predicate": "饰演", "object_type": {"@value": "人物"}, "subject_type": "娱乐人物", "object": {"@value": "花千骨"}, "subject": "赵丽颖"}]}
{"text": "他是正宗科班出身，毕业于北京电影学院表演系78班，同学有周里京、方舒、沈丹萍、张丰毅、谢园、张铁林等人", "spo_list": [{"predicate": "毕业院校", "object_type": {"@value": "学校"}, "subject_type": "人物", "object": {"@value": "北京电影学院"}, "subject": "谢园"}]}
{"text": "2004年，倪萍凭借电视剧《浪漫的事》获得第22届中国电视金鹰奖观众喜爱的电视剧女演员", "spo_list": [{"predicate": "主演", "object_type": {"@value": "人物"}, "subject_type": "影视作品", "object": {"@value": "倪萍"}, "subject": "浪漫的事"}]}
{"text": "她的书法功底是在父亲的严厉监督下自幼打成的基础，八十年代徐静蕾的父亲徐子健就从工厂辞职，自己开了一个做霓虹灯的工厂，生产后接来很多制作霓虹灯箱的业务", "spo_list": [{"predicate": "父亲", "object_type": {"@value": "人物"}, "subject_type": "人物", "object": {"@value": "徐子健"}, "subject": "徐静蕾"}]}
{"text": "北京交通大学党委书记黄泰岩、校长王稼琼等领导班子成员，部机关有关司局负责同志参加相关活动", "spo_list": [{"predicate": "校长", "object_type": {"@value": "人物"}, "subject_type": "学校", "object": {"@value": "王稼琼"}, "subject": "北京交通大学"}]}
{"text": "http://219.137.167.181/梁咏琪-《鸭寮街的金蛋》片尾曲-没有月亮的日子.mp3", "spo_list": [{"predicate": "主题曲", "object_type": {"@value": "歌曲"}, "subject_type": "影视作品", "object": {"@value": "没有月亮的日子"}, "subject": "鸭寮街的金蛋"}]}
{"text": "农家小子富贵路是一本首发并连载于塔读文学网的都市种田文，主角刘易枫通过偶得八卦玉，不但双眼获得了超能，还得到了一个神奇的无上梦境", "spo_list": [{"predicate": "主角", "object_type": {"@value": "人物"}, "subject_type": "文学作品", "object": {"@value": "刘易枫"}, "subject": "农家小子富贵路"}]}
{"text": "《西洋医学史》是2007年东方出版社出版的图书，作者是丁福保", "spo_list": [{"predicate": "作者", "object_type": {"@value": "人物"}, "subject_type": "图书作品", "object": {"@value": "丁福保"}, "subject": "西洋医学史"}]}
{"text": "而此时，楚笑笑的母亲楚文竹被合伙人欺骗导致公司倒闭欠下高利贷，从小衣食无忧的楚笑笑顿时变得一无所有", "spo_list": [{"predicate": "母亲", "object_type": {"@value": "人物"}, "subject_type": "人物", "object": {"@value": "楚文竹"}, "subject": "楚笑笑"}]}
{"text": "著名的美国动画片《海绵宝宝》中，蟹老板有一个女儿，名字叫珍珍", "spo_list": [{"predicate": "父亲", "object_type": {"@value": "人物"}, "subject_type": "人物", "object": {"@value": "蟹老板"}, "subject": "珍珍"}]}
{"text": "歌名：神仙讲阮无药医(台)歌手：伍思凯", "spo_list": [{"predicate": "歌手", "object_type": {"@value": "人物"}, "subject_type": "歌曲", "object": {"@value": "伍思凯"}, "subject": "神仙讲阮无药医"}]}
{"text": "华商财团郭令明，祖籍福建同安，是新加坡丰隆集团创始人郭芳枫的长子，1995年接管集团", "spo_list": [{"predicate": "创始人", "object_type": {"@value": "人物"}, "subject_type": "企业", "object": {"@value": "郭芳枫"}, "subject": "新加坡丰隆集团"}, {"predicate": "祖籍", "object_type": {"@value": "地点"}, "subject_type": "人物", "object": {"@value": "福建同安"}, "subject": "郭令明"}, {"predicate": "国籍", "object_type": {"@value": "国家"}, "subject_type": "人物", "object": {"@value": "新加坡"}, "subject": "郭令明"}]}
{"text": "北大纵横合伙人、天津大学管理学硕士史庭军先生介绍北大纵横北大纵横管理咨询集团成立于1996年，是国内第一家注册成立的管理咨询公司", "spo_list": [{"predicate": "成立日期", "object_type": {"@value": "Date"}, "subject_type": "机构", "object": {"@value": "1996年"}, "subject": "北大纵横北大纵横管理咨询集团"}]}
{"text": "基王在神龟四年（727年）出生，是圣武天皇与光明皇后唯一的儿子，他的出生令圣武天皇大感喜悦，出生后32日，即十一月初二（12月22日）就立他为皇太子", "spo_list": [{"predicate": "父亲", "object_type": {"@value": "人物"}, "subject_type": "人物", "object": {"@value": "圣武天皇"}, "subject": "基王"}, {"predicate": "母亲", "object_type": {"@value": "人物"}, "subject_type": "人物", "object": {"@value": "光明皇后"}, "subject": "基王"}]}
{"text": "当初和谢霆锋结婚，谢霆锋的妈妈狄波拉就不喜欢张柏芝，谢贤对她很满意，特别是生下两个儿子后，地位更是猛涨，虽然和谢霆锋厉害，谢贤还经常过节或生日的时候邀请张柏芝来家里", "spo_list": [{"predicate": "母亲", "object_type": {"@value": "人物"}, "subject_type": "人物", "object": {"@value": "狄波拉"}, "subject": "谢霆锋"}]}
{"text": "沈荣光下令全城戒严，搜查白崇禧夫人马佩璋，还放言：凡捉到马佩璋或报告其下落者，予以重赏", "spo_list": [{"predicate": "丈夫", "object_type": {"@value": "人物"}, "subject_type": "人物", "object": {"@value": "白崇禧"}, "subject": "马佩璋"}, {"predicate": "妻子", "object_type": {"@value": "人物"}, "subject_type": "人物", "object": {"@value": "马佩璋"}, "subject": "白崇禧"}]}
{"text": "\"优质诚信香港游\"1是由国家旅游局和香港旅游发展局（旅发局）于2006年底共同倡导并发起、", "spo_list": [{"predicate": "简称", "object_type": {"@value": "Text"}, "subject_type": "机构", "object": {"@value": "旅发局"}, "subject": "香港旅游发展局"}]}
{"text": "方琼 主持节目 梨园闯关我挂帅 三星智力快车 超级宝宝秀 全家总动员 荣誉殿堂 家有父母 百科全说快乐主妇 综艺传奇 综艺大登殿", "spo_list": [{"predicate": "主持人", "object_type": {"@value": "人物"}, "subject_type": "电视综艺", "object": {"@value": "方琼"}, "subject": "综艺大登殿"}, {"predicate": "主持人", "object_type": {"@value": "人物"}, "subject_type": "电视综艺", "object": {"@value": "方琼"}, "subject": "快乐主妇"}, {"predicate": "主持人", "object_type": {"@value": "人物"}, "subject_type": "电视综艺", "object": {"@value": "方琼"}, "subject": "全家总动员"}]}
{"text": "他就是苗翠花——关咏荷", "spo_list": [{"predicate": "主演", "object_type": {"@value": "人物"}, "subject_type": "影视作品", "object": {"@value": "关咏荷"}, "subject": "苗翠花"}]}
{"text": "两宋历史上患有精神障碍的皇室子弟并不罕见，如太宗之弟赵廷美、太祖长子赵德昭、太宗长子赵元佐和六子赵元偓，他们的死都与心理疾病有关", "spo_list": [{"predicate": "朝代", "object_type": {"@value": "Text"}, "subject_type": "历史人物", "object": {"@value": "宋"}, "subject": "赵元偓"}]}
{"text": "2011年4月26日，世外茗源安吉白茶传来喜讯，董事长周海明表示，尽管今年安吉白茶上市时间不到1个月，但世外茗源安吉白茶的销售额已经成倍增长，迅速翻番，充分展示了安吉白茶的母品牌实力以及世外茗源的子品牌实力", "spo_list": [{"predicate": "董事长", "object_type": {"@value": "人物"}, "subject_type": "企业", "object": {"@value": "周海明"}, "subject": "世外茗源"}]}
{"text": "我是小xq 起个话头先：这游戏，我深刻怀疑背景设定有孤独行云（网游之金庸群侠传作者）的参与 作为我很期待的一个网游（虽然讨厌3d游戏wasd的扯淡操作以及对宏大设定的同时人物数据平衡性能否平衡带有怀疑……），我觉得这游戏要成熟，至少还得半年 嘿", "spo_list": [{"predicate": "作者", "object_type": {"@value": "人物"}, "subject_type": "图书作品", "object": {"@value": "孤独行云"}, "subject": "网游之金庸群侠传"}]}
{"text": "据Variety称，《碟中谍》系列、《马戏之王》女星Rebecca Ferguson正在协商加盟丹尼斯·维伦纽瓦执导的科幻力作《沙丘》", "spo_list": [{"predicate": "导演", "object_type": {"@value": "人物"}, "subject_type": "影视作品", "object": {"@value": "丹尼斯·维伦纽瓦"}, "subject": "沙丘"}, {"predicate": "制片人", "object_type": {"@value": "人物"}, "subject_type": "影视作品", "object": {"@value": "丹尼斯·维伦纽瓦"}, "subject": "沙丘"}]}
{"text": "广州富力 投资商 广州富力地产股份有限公司（香港联合交易所上市编号：2777）成立于1994年，注册资金8.06亿人民币，集房地产设计、开发、工程监理、销售、物业管理、房地产中介等业务为一体，拥有国家建设部颁发的一级开发资质、甲级设计资质、甲级工程监理资质、一级物业管理资质及一级房地产中介资质,是中国综合实力最强的房地产企业之一", "spo_list": [{"predicate": "成立日期", "object_type": {"@value": "Date"}, "subject_type": "机构", "object": {"@value": "1994年"}, "subject": "广州富力地产股份有限公司"}, {"predicate": "注册资本", "object_type": {"@value": "Number"}, "subject_type": "企业", "object": {"@value": "8.06亿人民币"}, "subject": "广州富力地产股份有限公司"}]}
{"text": "童瑶童瑶 宋运萍童瑶大江大河网易娱乐2月22日报道由袁克平编剧，孔笙，黄伟执导，侯鸿亮担任制片人的大型当代题材电视剧《大江大河》近日举行开机仪式，王凯、童瑶等主演悉数亮相，主演阵容正式曝光", "spo_list": [{"predicate": "主演", "object_type": {"@value": "人物"}, "subject_type": "影视作品", "object": {"@value": "王凯"}, "subject": "大江大河"}, {"predicate": "导演", "object_type": {"@value": "人物"}, "subject_type": "影视作品", "object": {"@value": "孔笙"}, "subject": "大江大河"}, {"predicate": "编剧", "object_type": {"@value": "人物"}, "subject_type": "影视作品", "object": {"@value": "袁克平"}, "subject": "大江大河"}, {"predicate": "制片人", "object_type": {"@value": "人物"}, "subject_type": "影视作品", "object": {"@value": "侯鸿亮"}, "subject": "大江大河"}, {"predicate": "导演", "object_type": {"@value": "人物"}, "subject_type": "影视作品", "object": {"@value": "黄伟"}, "subject": "大江大河"}, {"predicate": "主演", "object_type": {"@value": "人物"}, "subject_type": "影视作品", "object": {"@value": "童瑶"}, "subject": "大江大河"}]}
{"text": "《伤心日记》是由著名流行歌手郑源词曲创作并演唱的一首源氏情歌，收录在其2013年发行合唱专辑《兄弟一条心》当中", "spo_list": [{"predicate": "作词", "object_type": {"@value": "人物"}, "subject_type": "歌曲", "object": {"@value": "郑源"}, "subject": "伤心日记"}, {"predicate": "所属专辑", "object_type": {"@value": "音乐专辑"}, "subject_type": "歌曲", "object": {"@value": "兄弟一条心"}, "subject": "伤心日记"}, {"predicate": "歌手", "object_type": {"@value": "人物"}, "subject_type": "歌曲", "object": {"@value": "郑源"}, "subject": "伤心日记"}, {"predicate": "作曲", "object_type": {"@value": "人物"}, "subject_type": "歌曲", "object": {"@value": "郑源"}, "subject": "伤心日记"}]}
{"text": "张靓颖希望自己唱的《改变》不是一个简单的口号", "spo_list": [{"predicate": "歌手", "object_type": {"@value": "人物"}, "subject_type": "歌曲", "object": {"@value": "张靓颖"}, "subject": "改变"}]}
{"text": "京文唱片2004年力捧的新人龙宽兼差为同门师姐献上的一曲《降落》则令人充满惊喜,更陈明不同以往的演唱更是令人遐想", "spo_list": [{"predicate": "歌手", "object_type": {"@value": "人物"}, "subject_type": "歌曲", "object": {"@value": "陈明"}, "subject": "降落"}]}
{"text": "重庆“一心一客”，是知名简餐连锁品牌 自2002年正式成立以来，经过10余年持续稳定经营，截至2012年，已发展成为全国大型专业简餐连锁企业 企业使命： 生产美味，传递健康 为中华民族简餐的崛起而努力", "spo_list": [{"predicate": "成立日期", "object_type": {"@value": "Date"}, "subject_type": "机构", "object": {"@value": "2002年"}, "subject": "一心一客"}]}
{"text": "《不可能完成的任务》是2016年由江苏稻草熊影业有限公司投资出品的抗战电视剧", "spo_list": [{"predicate": "上映时间", "object_type": {"@value": "Date"}, "subject_type": "影视作品", "object": {"@value": "2016年"}, "subject": "不可能完成的任务"}, {"predicate": "出品公司", "object_type": {"@value": "企业"}, "subject_type": "影视作品", "object": {"@value": "江苏稻草熊影业有限公司"}, "subject": "不可能完成的任务"}]}
{"text": "马永刚，男，1972年生1，毕业于东北师范大学，微课网创始人2，原新东方铭师堂学校创始人3", "spo_list": [{"predicate": "毕业院校", "object_type": {"@value": "学校"}, "subject_type": "人物", "object": {"@value": "东北师范大学"}, "subject": "马永刚"}]}
{"text": "张武扬，男，1955年出生，安徽寿县人，生于湖北武汉，中共党员，1982年安徽大学中文系毕业，1974年开始发表作品，2006年加入中国作家协会", "spo_list": [{"predicate": "毕业院校", "object_type": {"@value": "学校"}, "subject_type": "人物", "object": {"@value": "安徽大学"}, "subject": "张武扬"}, {"predicate": "国籍", "object_type": {"@value": "国家"}, "subject_type": "人物", "object": {"@value": "中国"}, "subject": "张武扬"}]}
{"text": "《Hi室友》常驻嘉宾有张俪，陈立农，周洁琼，高秋梓，胡先煦，王彦霖等，当天金星作为嘉宾也一同现身 当然还有众多飞行嘉宾，只是现在飞行嘉宾阵容还等着最新消息的公布呢 Hi室友在哪个台播出", "spo_list": [{"predicate": "嘉宾", "object_type": {"@value": "人物"}, "subject_type": "电视综艺", "object": {"@value": "张俪"}, "subject": "Hi室友"}, {"predicate": "嘉宾", "object_type": {"@value": "人物"}, "subject_type": "电视综艺", "object": {"@value": "周洁琼"}, "subject": "Hi室友"}, {"predicate": "嘉宾", "object_type": {"@value": "人物"}, "subject_type": "电视综艺", "object": {"@value": "高秋梓"}, "subject": "Hi室友"}, {"predicate": "嘉宾", "object_type": {"@value": "人物"}, "subject_type": "电视综艺", "object": {"@value": "陈立农"}, "subject": "Hi室友"}, {"predicate": "嘉宾", "object_type": {"@value": "人物"}, "subject_type": "电视综艺", "object": {"@value": "胡先煦"}, "subject": "Hi室友"}, {"predicate": "嘉宾", "object_type": {"@value": "人物"}, "subject_type": "电视综艺", "object": {"@value": "王彦霖"}, "subject": "Hi室友"}, {"predicate": "嘉宾", "object_type": {"@value": "人物"}, "subject_type": "电视综艺", "object": {"@value": "金星"}, "subject": "Hi室友"}]}
{"text": "最初接触是 与riya合唱的红线主题曲 廻る世界で 非常喜欢", "spo_list": [{"predicate": "主题曲", "object_type": {"@value": "歌曲"}, "subject_type": "影视作品", "object": {"@value": "廻る世界で"}, "subject": "红线"}, {"predicate": "歌手", "object_type": {"@value": "人物"}, "subject_type": "歌曲", "object": {"@value": "riya"}, "subject": "最初接触"}]}
{"text": "代表作：《老九门》、《醉玲珑》、《古剑奇谭》3.蔡徐坤，1998年8月2日出生于浙江省，中国内地男歌手、演员，2018年参加爱奇艺综艺节目《偶像练习生》而迅速走红2.王源，2000年11月8日出生于重庆，中国内地男歌手、演员、主持人、作家，联合国儿童基金会青年教育使者，美国《时代》周刊2017年30位全球最具影响力青少年，TFBOYS成员", "spo_list": [{"predicate": "国籍", "object_type": {"@value": "国家"}, "subject_type": "人物", "object": {"@value": "中国"}, "subject": "王源"}]}
{"text": "还记得当年张国荣主演的经典《满汉全席》吗，这部《功夫厨神》就是那部“全席”的山寨混搭版", "spo_list": [{"predicate": "主演", "object_type": {"@value": "人物"}, "subject_type": "影视作品", "object": {"@value": "张国荣"}, "subject": "满汉全席"}]}
{"text": "择天记：唐棠夸长生阵法好，没想到自己太笨误入阵中，成个笑话", "spo_list": [{"predicate": "主角", "object_type": {"@value": "人物"}, "subject_type": "文学作品", "object": {"@value": "唐棠"}, "subject": "择天记"}]}
{"text": "1898年戊戌变法失败，当时梁启超只身亡命日本，李蕙仙带着女儿思顺避难澳门，梁启超的父亲梁宝瑛（莲涧）也带着其他家属一起避居澳门，当时境遇艰险，新会原籍虽然有查搜，但没有酿成大祸", "spo_list": [{"predicate": "丈夫", "object_type": {"@value": "人物"}, "subject_type": "人物", "object": {"@value": "梁启超"}, "subject": "李蕙仙"}, {"predicate": "父亲", "object_type": {"@value": "人物"}, "subject_type": "人物", "object": {"@value": "梁宝瑛"}, "subject": "梁启超"}, {"predicate": "妻子", "object_type": {"@value": "人物"}, "subject_type": "人物", "object": {"@value": "李蕙仙"}, "subject": "梁启超"}]}
{"text": "邓莎在于正剧中打了不少酱油，演过让人印象比较深刻的于正剧就是《美人心计》的栗妙人、《美人无泪》的小玉儿和《笑傲江湖》的仪琳了", "spo_list": [{"predicate": "主演", "object_type": {"@value": "人物"}, "subject_type": "影视作品", "object": {"@value": "邓莎"}, "subject": "笑傲江湖"}, {"predicate": "饰演", "object_type": {"inWork": "影视作品", "@value": "人物"}, "subject_type": "娱乐人物", "object": {"inWork": "笑傲江湖", "@value": "仪琳"}, "subject": "邓莎"}, {"predicate": "饰演", "object_type": {"inWork": "影视作品", "@value": "人物"}, "subject_type": "娱乐人物", "object": {"inWork": "美人无泪", "@value": "小玉儿"}, "subject": "邓莎"}, {"predicate": "饰演", "object_type": {"inWork": "影视作品", "@value": "人物"}, "subject_type": "娱乐人物", "object": {"inWork": "美人心计", "@value": "栗妙人"}, "subject": "邓莎"}, {"predicate": "主演", "object_type": {"@value": "人物"}, "subject_type": "影视作品", "object": {"@value": "邓莎"}, "subject": "美人无泪"}, {"predicate": "主演", "object_type": {"@value": "人物"}, "subject_type": "影视作品", "object": {"@value": "邓莎"}, "subject": "美人心计"}]}
{"text": "《绿岛小夜曲》有多种翻唱版本，包括粤语填词的《友谊之光》（香港电影《监狱风云》插曲，填词：南燕，原唱：黄宝欣）本曲于1954年，由在中国广播公司工作的周蓝萍（谱曲）、潘英杰（作词）二人创作，描写恋爱中的男女那种患得患失、起伏不定的心情", "spo_list": [{"predicate": "作曲", "object_type": {"@value": "人物"}, "subject_type": "歌曲", "object": {"@value": "周蓝萍"}, "subject": "绿岛小夜曲"}, {"predicate": "作词", "object_type": {"@value": "人物"}, "subject_type": "歌曲", "object": {"@value": "潘英杰"}, "subject": "绿岛小夜曲"}, {"predicate": "国籍", "object_type": {"@value": "国家"}, "subject_type": "人物", "object": {"@value": "中国"}, "subject": "黄宝"}]}
{"text": "03月03日 黄圣依与杨子为儿子过6岁生日，Andy好高冷，长得太像爸爸了黄圣依因为对演员这份工作的热爱，所以决定复出，在这之后，与杨子两人也时常会大方地分享家人照片，或者偶尔秀个恩爱，一看就知道是个非常和睦的家庭", "spo_list": [{"predicate": "丈夫", "object_type": {"@value": "人物"}, "subject_type": "人物", "object": {"@value": "杨子"}, "subject": "黄圣依"}, {"predicate": "妻子", "object_type": {"@value": "人物"}, "subject_type": "人物", "object": {"@value": "黄圣依"}, "subject": "杨子"}]}
{"text": "个人简介费振勇现任京北方科技股份有限公司总裁，北京京北方信息技术有限公司董事长兼总裁，原北京哈工大北方科技有限公司董事长兼总经理，北京理工大学硕士毕业", "spo_list": [{"predicate": "毕业院校", "object_type": {"@value": "学校"}, "subject_type": "人物", "object": {"@value": "北京理工大学"}, "subject": "费振勇"}]}
{"text": "卡帝乐鳄鱼于1993年进入中国大陆，成立了新加坡外商独资企业上海东方鳄鱼服饰有限公司，由（新加坡）鳄鱼国际机构私人有限公司授权在中国大陆生产和销售卡帝乐鳄鱼CARTELO品牌服饰及其系列产品1", "spo_list": [{"predicate": "总部地点", "object_type": {"@value": "地点"}, "subject_type": "企业", "object": {"@value": "新加坡"}, "subject": "卡帝乐鳄鱼"}]}
{"text": "其中，也有播出一段丈夫汪峰带着他们的女儿醒醒探班章子怡的片段，可以看出他们两都非常疼爱女儿，二人也是非常恩爱的", "spo_list": [{"predicate": "妻子", "object_type": {"@value": "人物"}, "subject_type": "人物", "object": {"@value": "章子怡"}, "subject": "汪峰"}, {"predicate": "丈夫", "object_type": {"@value": "人物"}, "subject_type": "人物", "object": {"@value": "汪峰"}, "subject": "章子怡"}]}
{"text": "德城罪案调查处 主要任务 DBI的任务是调查最疑难最棘手的重案，支持法律", "spo_list": [{"predicate": "简称", "object_type": {"@value": "Text"}, "subject_type": "机构", "object": {"@value": "DBI"}, "subject": "德城罪案调查处"}]}
{"text": "今天欧司朗已成为世界两大光源制造商之一，总部设在德国慕尼黑，2013年8月与西门子解体", "spo_list": [{"predicate": "总部地点", "object_type": {"@value": "地点"}, "subject_type": "企业", "object": {"@value": "德国慕尼黑"}, "subject": "欧司朗"}]}
{"text": "（春兴精工创始人孙洁晓发言）该项目的投资方苏州春兴精工股份有限公司为上市公司,于2001年9月成立,坐落在中国-新加坡苏州工业园区,注册资本11.28亿元,公司主厂区占地面积超过40万平方米,公司现有员工约9000人, 2017年产值超40亿,计划五年内实现年产值150亿", "spo_list": [{"predicate": "成立日期", "object_type": {"@value": "Date"}, "subject_type": "机构", "object": {"@value": "2001年9月"}, "subject": "苏州春兴精工股份有限公司"}, {"predicate": "注册资本", "object_type": {"@value": "Number"}, "subject_type": "企业", "object": {"@value": "11.28亿元"}, "subject": "苏州春兴精工股份有限公司"}]}
{"text": "国际诗酒文化大会组委会副主任、泸州老窖股份有限公司党委书记、董事长刘淼在致辞中表示，诗是文化的载体，酒是情谊的纽带，诗和酒共同组成了华夏农耕文明中最唯美、最炙热、最纯粹的艺术表达", "spo_list": [{"predicate": "董事长", "object_type": {"@value": "人物"}, "subject_type": "企业", "object": {"@value": "刘淼"}, "subject": "泸州老窖股份有限公司"}]}
{"text": "基本资料球员:莫拉维奇  生日:1987年7月13日  加盟日期:2006-7-7  球衣号码:16  国籍:捷克  效力球队:波希米亚1905  场上位置:中场球队阵容前锋  克拉加克,内斯波尔,巴莱克中场  巴尔特克,苏姆斯基,鲁齐卡,基里", "spo_list": [{"predicate": "国籍", "object_type": {"@value": "国家"}, "subject_type": "人物", "object": {"@value": "捷克"}, "subject": "鲁齐卡"}, {"predicate": "国籍", "object_type": {"@value": "国家"}, "subject_type": "人物", "object": {"@value": "捷克"}, "subject": "莫拉维奇"}]}
{"text": "接受采访时PINK DJS透露，由团体主演的励志夜店题材微电影《蒲出去》，即将于2014年1月下旬在各大网络上映", "spo_list": [{"predicate": "上映时间", "object_type": {"@value": "Date"}, "subject_type": "影视作品", "object": {"@value": "2014年1月"}, "subject": "蒲出去"}]}
{"text": "有人看过<花凤>吗? 展翼很牛的啊,在里面好有性格,迷死人了!", "spo_list": [{"predicate": "主角", "object_type": {"@value": "人物"}, "subject_type": "文学作品", "object": {"@value": "展翼"}, "subject": "花凤"}]}
{"text": "河南兴远起重机有限公司，始建于1988年，公司坐落于全国起重机机械生产基地之称的长垣工业园区，占地面积11万余平方米，建筑面积2.2万平方米", "spo_list": [{"predicate": "占地面积", "object_type": {"@value": "Number"}, "subject_type": "机构", "object": {"@value": "11万余平方米"}, "subject": "河南兴远起重机有限公司"}, {"predicate": "成立日期", "object_type": {"@value": "Date"}, "subject_type": "机构", "object": {"@value": "1988年"}, "subject": "河南兴远起重机有限公司"}]}
{"text": "《嗜雪殇》是由浅妃月写的一本关于爱情类型的连载于17k小说网的小说", "spo_list": [{"predicate": "作者", "object_type": {"@value": "人物"}, "subject_type": "图书作品", "object": {"@value": "浅妃月"}, "subject": "嗜雪殇"}]}
{"text": "公开资料显示，珠海华润银行前身为珠海市商业银行，成立于1996年12月，是具有一级法人资格的城市商业银行", "spo_list": [{"predicate": "成立日期", "object_type": {"@value": "Date"}, "subject_type": "机构", "object": {"@value": "1996年12月"}, "subject": "珠海市商业银行"}, {"predicate": "成立日期", "object_type": {"@value": "Date"}, "subject_type": "机构", "object": {"@value": "1996年12月"}, "subject": "珠海华润银行"}]}
{"text": "司马柬（262年－291年10月23日），字弘度，晋武帝司马炎第三子，晋惠帝司马衷同母弟，母武元皇后杨艳，西晋宗室、诸侯王", "spo_list": [{"predicate": "母亲", "object_type": {"@value": "人物"}, "subject_type": "人物", "object": {"@value": "杨艳"}, "subject": "司马衷"}, {"predicate": "朝代", "object_type": {"@value": "Text"}, "subject_type": "历史人物", "object": {"@value": "西晋"}, "subject": "司马衷"}, {"predicate": "父亲", "object_type": {"@value": "人物"}, "subject_type": "人物", "object": {"@value": "司马炎"}, "subject": "司马衷"}, {"predicate": "父亲", "object_type": {"@value": "人物"}, "subject_type": "人物", "object": {"@value": "晋武帝"}, "subject": "晋惠帝"}, {"predicate": "朝代", "object_type": {"@value": "Text"}, "subject_type": "历史人物", "object": {"@value": "西晋"}, "subject": "杨艳"}]}
{"text": "早前的魔术大师刘谦曾获许多观众热捧，在荧幕里也带给大家许多新奇的表演，本来事业是一片大好，但只因跪拜门事件让刘谦人气急剧滑落，很长一段时间淡出观众视线 工作没有那么忙碌的刘谦，与妻子现身机场，与早前的帅气形象对比鲜明，大叔帽，略微发福的身材，与1986年出生北京的厉家菜传人王希怡甜蜜亮相 刘谦携富二代娇妻现身，瞬间衰老20岁，一旁妻子好似女儿", "spo_list": [{"predicate": "丈夫", "object_type": {"@value": "人物"}, "subject_type": "人物", "object": {"@value": "刘谦"}, "subject": "王希怡"}, {"predicate": "妻子", "object_type": {"@value": "人物"}, "subject_type": "人物", "object": {"@value": "王希怡"}, "subject": "刘谦"}]}
{"text": "唐大历十四年至元至元十一年(公元779～1254年)，羊苴咩城一直是南诏大理国的国都", "spo_list": [{"predicate": "首都", "object_type": {"@value": "城市"}, "subject_type": "国家", "object": {"@value": "羊苴咩城"}, "subject": "大理国"}]}
{"text": "主题区｜ 马达加斯加游客将跟随梦工厂动画的卖座巨片马达加斯加的四个主角——狮王亚历克斯、斑马马蒂、河马格洛丽娅和长颈鹿麦尔曼，一起出逃纽约中央公园并飘流到马达加斯加的神秘世界", "spo_list": [{"predicate": "出品公司", "object_type": {"@value": "企业"}, "subject_type": "影视作品", "object": {"@value": "梦工厂"}, "subject": "马达加斯加"}]}
{"text": "《燕赵艺术地理》是2005年山东美术出版社出版的图书，作者是黄丹麾", "spo_list": [{"predicate": "作者", "object_type": {"@value": "人物"}, "subject_type": "图书作品", "object": {"@value": "黄丹麾"}, "subject": "燕赵艺术地理"}]}
{"text": "《成吉思汗》是由格格演唱的一首歌曲，由玛格丽特作曲，亚历山大填词，收录在专辑《雪莲》中", "spo_list": [{"predicate": "所属专辑", "object_type": {"@value": "音乐专辑"}, "subject_type": "歌曲", "object": {"@value": "雪莲"}, "subject": "成吉思汗"}, {"predicate": "作曲", "object_type": {"@value": "人物"}, "subject_type": "歌曲", "object": {"@value": "玛格丽特"}, "subject": "成吉思汗"}, {"predicate": "作词", "object_type": {"@value": "人物"}, "subject_type": "歌曲", "object": {"@value": "亚历山大"}, "subject": "成吉思汗"}]}
{"text": "此外，谢娜还发行《娜是一阵疯》《娜写年华》《娜么快乐》三本书籍作品", "spo_list": [{"predicate": "作者", "object_type": {"@value": "人物"}, "subject_type": "图书作品", "object": {"@value": "谢娜"}, "subject": "娜是一阵疯"}, {"predicate": "作者", "object_type": {"@value": "人物"}, "subject_type": "图书作品", "object": {"@value": "谢娜"}, "subject": "娜写年华"}, {"predicate": "作者", "object_type": {"@value": "人物"}, "subject_type": "图书作品", "object": {"@value": "谢娜"}, "subject": "娜么快乐"}]}
{"text": "1歌曲MV《打扰爱情》MV是由周传雄亲自跟企划人员沟通MV想法及故事大纲，并开始寻找适合MV中内心复杂感情丰富的女主角人选，导演发现陈孝萱是不二人选，她的洗练及熟女气质完全适合MV", "spo_list": [{"predicate": "作曲", "object_type": {"@value": "人物"}, "subject_type": "歌曲", "object": {"@value": "周传雄"}, "subject": "打扰爱情"}, {"predicate": "歌手", "object_type": {"@value": "人物"}, "subject_type": "歌曲", "object": {"@value": "周传雄"}, "subject": "打扰爱情"}]}
{"text": "《最爱》是李宗盛作曲，钟晓阳，郑国江作词，潘越云演唱的版本是流传较广的一个版本", "spo_list": [{"predicate": "作曲", "object_type": {"@value": "人物"}, "subject_type": "歌曲", "object": {"@value": "李宗盛"}, "subject": "最爱"}, {"predicate": "歌手", "object_type": {"@value": "人物"}, "subject_type": "歌曲", "object": {"@value": "潘越云"}, "subject": "最爱"}, {"predicate": "作词", "object_type": {"@value": "人物"}, "subject_type": "歌曲", "object": {"@value": "钟晓阳"}, "subject": "最爱"}]}
{"text": "《校园恋爱印记》是17k小说网连载的一部异术异能小说，作者是红颜乱舞", "spo_list": [{"predicate": "作者", "object_type": {"@value": "人物"}, "subject_type": "图书作品", "object": {"@value": "红颜乱舞"}, "subject": "校园恋爱印记"}]}
{"text": "小说《我是一只风筝》作者王磊，华文出版社出版，主要讲了这个用血泪精淬而成的爱情故事，哀婉动人，催人泪下", "spo_list": [{"predicate": "作者", "object_type": {"@value": "人物"}, "subject_type": "图书作品", "object": {"@value": "王磊"}, "subject": "我是一只风筝"}]}
{"text": "天津音乐学院副院长方建军，1982年7月毕业于河南大学音乐系，现任天津音乐学院副院长，教授等职", "spo_list": [{"predicate": "毕业院校", "object_type": {"@value": "学校"}, "subject_type": "人物", "object": {"@value": "河南大学"}, "subject": "方建军"}]}
{"text": "2011年因参演尤小刚执导的古装剧《西施秘史》饰演吴王夫差的夫人宁妃正式出道", "spo_list": [{"predicate": "导演", "object_type": {"@value": "人物"}, "subject_type": "影视作品", "object": {"@value": "尤小刚"}, "subject": "西施秘史"}]}
{"text": "4、托物起兴如“一叫一春残，声声万古冤 ”（《子规》余靖）再如“孔雀东南飞，五里一徘徊 ”（《孔雀东南飞》）", "spo_list": [{"predicate": "作者", "object_type": {"@value": "人物"}, "subject_type": "图书作品", "object": {"@value": "余靖"}, "subject": "子规"}]}
{"text": "歌曲信息作词：酒疯  作曲：冯丹  演唱：曹越歌曲歌词[ti:若有缘再相见]  [ar:曹越]  [al:]  [00:00", "spo_list": [{"predicate": "作曲", "object_type": {"@value": "人物"}, "subject_type": "歌曲", "object": {"@value": "酒疯"}, "subject": "若有缘再相见"}, {"predicate": "歌手", "object_type": {"@value": "人物"}, "subject_type": "歌曲", "object": {"@value": "曹越"}, "subject": "若有缘再相见"}]}
{"text": "《我形我素》是由日本朝日电视台拍摄、2000年秋季开始首播的一部电视剧", "spo_list": [{"predicate": "出品公司", "object_type": {"@value": "企业"}, "subject_type": "影视作品", "object": {"@value": "朝日电视台"}, "subject": "我形我素"}, {"predicate": "上映时间", "object_type": {"@value": "Date"}, "subject_type": "影视作品", "object": {"@value": "2000年"}, "subject": "我形我素"}]}
{"text": "年份：2007年演员表剧情介绍西州大学校花小蕊当选校园经典话剧《以爱情的名义》女主角，这使得同时爱上小蕊的立森和张扬男主角争夺战，成为了一场爱情争夺战", "spo_list": [{"predicate": "上映时间", "object_type": {"@value": "Date"}, "subject_type": "影视作品", "object": {"@value": "2007年"}, "subject": "以爱情的名义"}]}
{"text": "魏大铭在几年前就看过雅德利写的《美国黑室》一书，自然对这位密码天才也略有了解", "spo_list": [{"predicate": "作者", "object_type": {"@value": "人物"}, "subject_type": "图书作品", "object": {"@value": "雅德利"}, "subject": "美国黑室"}]}
{"text": "博茨瓦纳航空公司是非洲的博茨瓦纳的一个航空公司，总部设在哈博罗内，枢纽基地是塞雷茨哈马爵士机场", "spo_list": [{"predicate": "总部地点", "object_type": {"@value": "地点"}, "subject_type": "企业", "object": {"@value": "哈博罗内"}, "subject": "博茨瓦纳航空公司"}]}
{"text": "这个是DVD第3季第26话的音声特典，也就是动画的画面配上嘉宾的边看边聊，本期嘉宾是孔拉德的声优森川智之和浚达的声优井上和彦", "spo_list": [{"predicate": "配音", "object_type": {"@value": "人物"}, "subject_type": "娱乐人物", "object": {"@value": "浚达"}, "subject": "井上和彦"}, {"predicate": "配音", "object_type": {"@value": "人物"}, "subject_type": "娱乐人物", "object": {"@value": "孔拉德"}, "subject": "森川智之"}]}
{"text": "罗马（Roma）为意大利首都，也是意大利的政治、经济、文化和交通中心，这儿有：万神殿、古罗马竞技场（斗兽场）、君士坦丁凯旋门、圣母玛利亚大教堂、梵蒂冈博物馆、图拉真集市、西班牙广场、许愿池", "spo_list": [{"predicate": "首都", "object_type": {"@value": "城市"}, "subject_type": "国家", "object": {"@value": "罗马"}, "subject": "意大利"}]}
{"text": "入围 AIM中文音乐颁奖典礼 最佳电视剧 / 电影主题曲 -《稽查专用2》\"线索\" (词:彭学斌 曲:许亮宇)", "spo_list": [{"predicate": "主题曲", "object_type": {"@value": "歌曲"}, "subject_type": "影视作品", "object": {"@value": "线索"}, "subject": "稽查专用2"}, {"predicate": "作曲", "object_type": {"@value": "人物"}, "subject_type": "歌曲", "object": {"@value": "许亮宇"}, "subject": "稽查专用2"}]}
{"text": "鲍蕾在事业高峰期甘于当陆毅背后的女人，婚后的她不惜为了整个家庭息影", "spo_list": [{"predicate": "丈夫", "object_type": {"@value": "人物"}, "subject_type": "人物", "object": {"@value": "陆毅"}, "subject": "鲍蕾"}, {"predicate": "妻子", "object_type": {"@value": "人物"}, "subject_type": "人物", "object": {"@value": "鲍蕾"}, "subject": "陆毅"}]}
{"text": "凌海市连业水产有限公司于2013年11月18日在凌海市市场监督管理局登记成立", "spo_list": [{"predicate": "成立日期", "object_type": {"@value": "Date"}, "subject_type": "机构", "object": {"@value": "2013年11月18日"}, "subject": "凌海市连业水产有限公司"}]}
{"text": "阮洪良 福莱特玻璃集团股份有限公司董事长作为全球化的光伏玻璃供应商，福莱特坚持国际合作，2017年3月与国际性材料科学厂商荷兰皇家帝斯曼集团合作，联合开发创新型玻璃产品，推出双玻组件用超薄背板，引领光伏玻璃行业技术不断创新", "spo_list": [{"predicate": "董事长", "object_type": {"@value": "人物"}, "subject_type": "企业", "object": {"@value": "阮洪良"}, "subject": "福莱特玻璃"}]}
{"text": "敬请期待3月15日上海电视剧频道黄金剧场首播——《美人心计》PPS直播网址http://living.smgbb.cn/zhibo/wg/2008-06-05/532.htmlPPL直播网址http://ikan.pptv.com/p/7320/3月15日 上海电视剧频道首播 晚8：38之后 新疆台 湖北台 都将同步播出 【《美人心计》片头片尾，极致唯美，不可错过】", "spo_list": [{"predicate": "上映时间", "object_type": {"@value": "Date"}, "subject_type": "影视作品", "object": {"@value": "3月15日"}, "subject": "美人心计"}]}
{"text": "父罚子  母求情《红楼梦》中王夫人向贾政为贾宝玉求情 《活色生香》中二夫人向文老爷为文世轩求情儿子犯了不可原谅的错，父亲大怒，要重重责罚，母亲心疼，涕泪交加，向丈夫求情的内容都是：看在我们夫妻份上，我已经年过半百，只有这一个孽障，你要打死他，就先打死我吧", "spo_list": [{"predicate": "父亲", "object_type": {"@value": "人物"}, "subject_type": "人物", "object": {"@value": "贾政"}, "subject": "贾宝玉"}, {"predicate": "母亲", "object_type": {"@value": "人物"}, "subject_type": "人物", "object": {"@value": "王夫人"}, "subject": "贾宝玉"}, {"predicate": "丈夫", "object_type": {"@value": "人物"}, "subject_type": "人物", "object": {"@value": "贾政"}, "subject": "王夫人"}, {"predicate": "妻子", "object_type": {"@value": "人物"}, "subject_type": "人物", "object": {"@value": "王夫人"}, "subject": "贾政"}]}
{"text": "2011“龙门飞甲”（5亿3900万）2亿的投资回报率在2014，1亿5000万，“老虎”（8亿8100万）也投入了约1亿以上，超过3亿的回报，去年的“西方”伏妖之旅（16亿5200万）6亿、4亿的投资回报率，几乎每一个徐克的作品都是受欢迎的鼓掌", "spo_list": [{"predicate": "导演", "object_type": {"@value": "人物"}, "subject_type": "影视作品", "object": {"@value": "徐克"}, "subject": "龙门飞甲"}]}
{"text": "陈公白1955年毕业于上海医学院后就读于列宁格勒市的苏联医学科学院神经外科研究所，曾任华山医院院长，医疗系主任，神经外科教授，复旦大学神经病学研究所所长，联合国世界卫生组织（WHO）神经病学研究与培训中心主任，国家卫生部学术委员会委员，全国神经外科针麻研究协作组组长", "spo_list": [{"predicate": "简称", "object_type": {"@value": "Text"}, "subject_type": "机构", "object": {"@value": "WHO"}, "subject": "世界卫生组织"}, {"predicate": "毕业院校", "object_type": {"@value": "学校"}, "subject_type": "人物", "object": {"@value": "上海医学院"}, "subject": "陈公白"}]}
{"text": "1992年，李克勤与香港小姐冠军卢淑仪相恋，并为她写下第一首情歌《你是我的太阳》", "spo_list": [{"predicate": "获奖", "object_type": {"@value": "奖项"}, "subject_type": "娱乐人物", "object": {"@value": "香港小姐冠军"}, "subject": "卢淑仪"}]}
{"text": "白玲荣获2007年中国十佳培训师和2009年全国百强管理培训师，是北大光华管理学院特聘MBA面试官和职业规划顾问，经常在中央电视台、北京电视台、东方卫视等著名电视台的节目中担任专业嘉宾", "spo_list": [{"predicate": "国籍", "object_type": {"@value": "国家"}, "subject_type": "人物", "object": {"@value": "中国"}, "subject": "白玲"}]}
{"text": "《情爱私语》是2006年中国轻工业出版社出版的图书，作者是读图时代", "spo_list": [{"predicate": "作者", "object_type": {"@value": "人物"}, "subject_type": "图书作品", "object": {"@value": "读图时代"}, "subject": "情爱私语"}]}
{"text": "目前，担当导演、音乐人等职务的跨界艺术家郝为正在进行音乐纪录片《无路可退》的执导工作，2012年春末，其书籍作品《你什么时候需要我》即会面世", "spo_list": [{"predicate": "作者", "object_type": {"@value": "人物"}, "subject_type": "图书作品", "object": {"@value": "郝为"}, "subject": "你什么时候需要我"}]}
{"text": "再见是郑秀文主唱的一首歌，作词李敏，作曲Kikuchi Yoshihisa，编曲江港生/黄志翔，收录于专辑《其后》，发行", "spo_list": [{"predicate": "歌手", "object_type": {"@value": "人物"}, "subject_type": "歌曲", "object": {"@value": "郑秀文"}, "subject": "再见"}, {"predicate": "所属专辑", "object_type": {"@value": "音乐专辑"}, "subject_type": "歌曲", "object": {"@value": "其后"}, "subject": "再见"}, {"predicate": "作词", "object_type": {"@value": "人物"}, "subject_type": "歌曲", "object": {"@value": "李敏"}, "subject": "再见"}]}
{"text": "林志颖，在2003年张纪中版的《天龙八部》中饰演段誉", "spo_list": [{"predicate": "主演", "object_type": {"@value": "人物"}, "subject_type": "影视作品", "object": {"@value": "林志颖"}, "subject": "天龙八部"}, {"predicate": "饰演", "object_type": {"inWork": "影视作品", "@value": "人物"}, "subject_type": "娱乐人物", "object": {"inWork": "天龙八部", "@value": "段誉"}, "subject": "林志颖"}]}
{"text": ">公元1996年3月16日，崔永元主持第一期《实话实说》90年代末到21世纪初，中国出现了一个奇怪的群体现象：&lt;b&gt;明明每个星期日不用上班上学，但还是有很多上班的、上中学甚至上小学的人不睡懒觉，大早上七点半就从被窝爬起来，然后打开电视机", "spo_list": [{"predicate": "上映时间", "object_type": {"inArea": "地点", "@value": "Date"}, "subject_type": "影视作品", "object": {"inArea": "中国", "@value": "1996年3月16日"}, "subject": "实话实说"}, {"predicate": "主持人", "object_type": {"@value": "人物"}, "subject_type": "电视综艺", "object": {"@value": "崔永元"}, "subject": "实话实说"}]}
{"text": "\"优学教育\"成立于2006年，主要培训大类中小学生语文、数学、英语同步辅导与提高，年培训学生约2500人次 优学教育先后与“上师大外国语附中”、“松江九峰中学”、“松江农林学院”、“松江第二实验小学”成为合作伙伴，是松江唯一一所与公办学校合作的培训学校 2011年9月开始，又与“松江二中”以及“九峰中学”展开教学合作，足以证明优学教育的实力", "spo_list": [{"predicate": "成立日期", "object_type": {"@value": "Date"}, "subject_type": "机构", "object": {"@value": "2006年"}, "subject": "优学教育"}]}
{"text": "西安的都城隍庙修建于明洪武二十年，在古代，城隍庙是当地最高官员必须去参拜的地方，是中国民间和道教信奉守护城池之神", "spo_list": [{"predicate": "所在城市", "object_type": {"@value": "城市"}, "subject_type": "景点", "object": {"@value": "西安"}, "subject": "都城隍庙"}]}
{"text": "有“国家津贴”的4位明星：陈道明，祖籍浙江绍兴", "spo_list": [{"predicate": "祖籍", "object_type": {"@value": "地点"}, "subject_type": "人物", "object": {"@value": "浙江绍兴"}, "subject": "陈道明"}]}
{"text": "黎明:通常有目的有意识去做都不会成功，反而随意去做可能有意外之喜 我想说，黎明获得银紫荆星章绝不是意外之喜，他做慈善不求回报，但是荣誉每个人肯定都喜欢啊，更何况这是他应得的", "spo_list": [{"predicate": "获奖", "object_type": {"@value": "奖项"}, "subject_type": "娱乐人物", "object": {"@value": "银紫荆星章"}, "subject": "黎明"}]}
{"text": "莎拉，菲律宾达沃市女市长，2011年7月动用警力强制拆迁，挥拳狠揍警长，将面临行事不当的处分，可能会被开除公职", "spo_list": [{"predicate": "国籍", "object_type": {"@value": "国家"}, "subject_type": "人物", "object": {"@value": "菲律宾"}, "subject": "莎拉"}]}
{"text": "例如，2009年第五届世界华文传媒论坛期间，“世界华文媒体合作联盟”宣布成立，整合起多家海外华文媒体", "spo_list": [{"predicate": "成立日期", "object_type": {"@value": "Date"}, "subject_type": "机构", "object": {"@value": "2009年"}, "subject": "世界华文媒体合作联盟"}]}
{"text": "1979 娱乐 CST1241  雨中康乃馨  ●雨中康乃馨＞顾嘉辉曲＞卢国沾词　●别了Jolene＞江羽词　●蝴蝶恋＞顾嘉辉曲＞江羽词　●趁有好风吹＞江羽词　●愿君真爱不相欺＞卢国沾词　●一切都可爱＞江羽词　●再见我爱＞顾嘉辉曲＞黄沾词　●仍在人海中＞卢国沾词　●我再不显流浪＞江羽词　●寞氤＞江羽词　●他的眼睛＞江羽词　●寻梦去＞江羽词", "spo_list": [{"predicate": "作词", "object_type": {"@value": "人物"}, "subject_type": "歌曲", "object": {"@value": "卢国沾"}, "subject": "雨中康乃馨"}, {"predicate": "作词", "object_type": {"@value": "人物"}, "subject_type": "歌曲", "object": {"@value": "江羽"}, "subject": "蝴蝶恋"}, {"predicate": "作词", "object_type": {"@value": "人物"}, "subject_type": "歌曲", "object": {"@value": "江羽"}, "subject": "趁有好风吹"}, {"predicate": "作词", "object_type": {"@value": "人物"}, "subject_type": "歌曲", "object": {"@value": "卢国沾"}, "subject": "愿君真爱不相欺"}, {"predicate": "作词", "object_type": {"@value": "人物"}, "subject_type": "歌曲", "object": {"@value": "黄沾"}, "subject": "再见我爱"}, {"predicate": "作词", "object_type": {"@value": "人物"}, "subject_type": "歌曲", "object": {"@value": "江羽"}, "subject": "一切都可爱"}, {"predicate": "作词", "object_type": {"@value": "人物"}, "subject_type": "歌曲", "object": {"@value": "江羽"}, "subject": "他的眼睛"}, {"predicate": "所属专辑", "object_type": {"@value": "音乐专辑"}, "subject_type": "歌曲", "object": {"@value": "雨中康乃馨"}, "subject": "寻梦去"}, {"predicate": "所属专辑", "object_type": {"@value": "音乐专辑"}, "subject_type": "歌曲", "object": {"@value": "雨中康乃馨"}, "subject": "再见我爱"}, {"predicate": "所属专辑", "object_type": {"@value": "音乐专辑"}, "subject_type": "歌曲", "object": {"@value": "雨中康乃馨"}, "subject": "蝴蝶恋"}]}
{"text": "仙剑一李逍遥——蜀山仙剑派第27代掌门、赵灵儿及林月如的丈夫、李忆如的父亲、景天徒弟李三思之子、林青儿与巫王的女婿、酒剑仙的徒弟、林家堡的乘龙快婿赵灵儿——女娲后裔、苗疆公主、李逍遥妻子、李忆如的母亲、林青儿与巫王的女儿、紫萱和林业平的外孙女、仙灵岛的主人林月如——林家堡大小姐、林天南的女儿、李逍遥第二任妻子、刘晋元的表妹、李忆如的继母阿奴——白苗少主、南蛮王之女、白苗族长、爱慕李逍遥", "spo_list": [{"predicate": "母亲", "object_type": {"@value": "人物"}, "subject_type": "人物", "object": {"@value": "林青儿"}, "subject": "赵灵儿"}, {"predicate": "母亲", "object_type": {"@value": "人物"}, "subject_type": "人物", "object": {"@value": "南蛮王"}, "subject": "阿奴"}, {"predicate": "父亲", "object_type": {"@value": "人物"}, "subject_type": "人物", "object": {"@value": "李逍遥"}, "subject": "李忆如"}, {"predicate": "父亲", "object_type": {"@value": "人物"}, "subject_type": "人物", "object": {"@value": "李三思"}, "subject": "李逍遥"}, {"predicate": "父亲", "object_type": {"@value": "人物"}, "subject_type": "人物", "object": {"@value": "林业平"}, "subject": "林青儿"}, {"predicate": "丈夫", "object_type": {"@value": "人物"}, "subject_type": "人物", "object": {"@value": "李逍遥"}, "subject": "赵灵儿"}, {"predicate": "妻子", "object_type": {"@value": "人物"}, "subject_type": "人物", "object": {"@value": "赵灵儿"}, "subject": "李逍遥"}]}
{"text": "李忱（chén）（810年—859年），即唐宣宗，唐朝第十六位皇帝（除武则天和殇帝李重茂外，846年—859年在位），唐宪宗李纯第十三子，唐穆宗李恒异母弟", "spo_list": [{"predicate": "父亲", "object_type": {"@value": "人物"}, "subject_type": "人物", "object": {"@value": "李纯"}, "subject": "李忱"}, {"predicate": "朝代", "object_type": {"@value": "Text"}, "subject_type": "历史人物", "object": {"@value": "唐朝"}, "subject": "李忱"}, {"predicate": "朝代", "object_type": {"@value": "Text"}, "subject_type": "历史人物", "object": {"@value": "唐朝"}, "subject": "武则天"}, {"predicate": "朝代", "object_type": {"@value": "Text"}, "subject_type": "历史人物", "object": {"@value": "唐朝"}, "subject": "李恒"}, {"predicate": "父亲", "object_type": {"@value": "人物"}, "subject_type": "人物", "object": {"@value": "唐宪宗"}, "subject": "唐宣宗"}, {"predicate": "朝代", "object_type": {"@value": "Text"}, "subject_type": "历史人物", "object": {"@value": "唐朝"}, "subject": "李纯"}]}
{"text": "李小璐也很“旺夫”，近几年，贾乃亮的人气与身价狂涨，从十八线逆袭变成二三线名人，也证实了李小璐的目光", "spo_list": [{"predicate": "妻子", "object_type": {"@value": "人物"}, "subject_type": "人物", "object": {"@value": "李小璐"}, "subject": "贾乃亮"}, {"predicate": "丈夫", "object_type": {"@value": "人物"}, "subject_type": "人物", "object": {"@value": "贾乃亮"}, "subject": "李小璐"}]}
{"text": "视频来源：@迈三岁KING_迈克尔杰克逊_［超话］【罕见影像】1997年7月迈克尔杰克逊《HIstory》之旅德国慕尼黑站演唱会期间，7月5日，迈克尔杰克逊和妻子黛比·罗在酒店居住期间抱着小王子Prince跟楼下的粉丝们打招呼PS:迈迈你这样坐在阳台上太危险了随便来感受下女粉的尖叫声", "spo_list": [{"predicate": "丈夫", "object_type": {"@value": "人物"}, "subject_type": "人物", "object": {"@value": "迈克尔杰克逊"}, "subject": "黛比·罗"}, {"predicate": "妻子", "object_type": {"@value": "人物"}, "subject_type": "人物", "object": {"@value": "黛比·罗"}, "subject": "迈克尔杰克逊"}, {"predicate": "妻子", "object_type": {"@value": "人物"}, "subject_type": "人物", "object": {"@value": "黛比·罗"}, "subject": "迈克尔杰克逊"}]}
{"text": "11埃尔摩尔·史密斯毕业于肯塔基州立大学，在1971年第1轮第3位被布法罗勇敢者队（现洛杉矶快船队）选中，职业生涯曾效力于布法罗勇敢者队、洛杉矶湖人队、密尔沃基雄鹿队以及克里夫兰骑士队，1974年荣膺NBA盖帽王", "spo_list": [{"predicate": "简称", "object_type": {"@value": "Text"}, "subject_type": "机构", "object": {"@value": "快船"}, "subject": "洛杉矶快船队"}, {"predicate": "毕业院校", "object_type": {"@value": "学校"}, "subject_type": "人物", "object": {"@value": "肯塔基州立大学"}, "subject": "埃尔摩尔·史密斯"}]}
{"text": "潘艺-会哭的人不一定流泪作词：杨立德/作曲：黄庆元专辑：不要以为受伤受得多的话就可以不", "spo_list": [{"predicate": "作曲", "object_type": {"@value": "人物"}, "subject_type": "歌曲", "object": {"@value": "黄庆元"}, "subject": "会哭的人不一定流泪"}, {"predicate": "作词", "object_type": {"@value": "人物"}, "subject_type": "歌曲", "object": {"@value": "杨立德"}, "subject": "会哭的人不一定流泪"}]}
{"text": "《回到恐龙时代的那一刻》是连载于起点中文网的一部小说，作者是文峰008", "spo_list": [{"predicate": "作者", "object_type": {"@value": "人物"}, "subject_type": "图书作品", "object": {"@value": "文峰008"}, "subject": "回到恐龙时代的那一刻"}]}
{"text": "南宋·吴文英《花心动·柳》", "spo_list": [{"predicate": "作者", "object_type": {"@value": "人物"}, "subject_type": "图书作品", "object": {"@value": "吴文英"}, "subject": "花心动·柳"}, {"predicate": "朝代", "object_type": {"@value": "Text"}, "subject_type": "历史人物", "object": {"@value": "南宋"}, "subject": "吴文英"}]}
{"text": "1951年，桑迪·威尔以班级第三名的成绩从科斯基尔军校毕业", "spo_list": [{"predicate": "毕业院校", "object_type": {"@value": "学校"}, "subject_type": "人物", "object": {"@value": "科斯基尔军校"}, "subject": "桑迪·威尔"}]}
{"text": "右《秋园杂佩》一卷，明陈贞慧撰", "spo_list": [{"predicate": "作者", "object_type": {"@value": "人物"}, "subject_type": "图书作品", "object": {"@value": "陈贞慧"}, "subject": "秋园杂佩"}]}
{"text": "《康熙帝国（上下）》是2002年作家出版社出版的图书，作者是朱苏进、胡建新", "spo_list": [{"predicate": "作者", "object_type": {"@value": "人物"}, "subject_type": "图书作品", "object": {"@value": "朱苏进"}, "subject": "康熙帝国（上下）"}, {"predicate": "作者", "object_type": {"@value": "人物"}, "subject_type": "图书作品", "object": {"@value": "胡建新"}, "subject": "康熙帝国（上下）"}]}
{"text": "剧情简介《甜蜜生活》1由瑞格传播出品制作的精品网络剧，该剧是一部300集的长篇未来派偶像剧，第一季12集展示了甜蜜的小伙们相遇的十二个精彩纷呈的超能力情爱故事，第一季于2014年5月20日在北京活力开拍", "spo_list": [{"predicate": "出品公司", "object_type": {"@value": "企业"}, "subject_type": "影视作品", "object": {"@value": "瑞格传播"}, "subject": "甜蜜生活"}]}
{"text": "最佳电影奖《我要复仇》提名最佳男演员奖宋康昊提名最佳女演员奖裴斗娜提名最佳导演奖朴赞郁提名最佳剧本奖朴赞郁/李武英提名（以上资料参考89）影片评价作为一部蕴含着一定社会诉求的悲剧，无疑《我要复仇》是极其成功的", "spo_list": [{"predicate": "编剧", "object_type": {"@value": "人物"}, "subject_type": "影视作品", "object": {"@value": "朴赞郁"}, "subject": "我要复仇"}, {"predicate": "主演", "object_type": {"@value": "人物"}, "subject_type": "影视作品", "object": {"@value": "裴斗娜"}, "subject": "我要复仇"}, {"predicate": "主演", "object_type": {"@value": "人物"}, "subject_type": "影视作品", "object": {"@value": "宋康昊"}, "subject": "我要复仇"}]}
{"text": "上海快鹿投资（集团）有限公司，是由“中国十大工商英才”、“中国优秀民营企业家”、“中国经济建设杰出人物”、“中国民营企业领军人物”和“中国房地产优秀企业家”施建祥先生创办的著名民营企业", "spo_list": [{"predicate": "创始人", "object_type": {"@value": "人物"}, "subject_type": "企业", "object": {"@value": "施建祥"}, "subject": "上海快鹿投资（集团）有限公司"}]}
{"text": "《随身带着先天灵宝》是一味凉创作的网络小说，发表于起点网", "spo_list": [{"predicate": "作者", "object_type": {"@value": "人物"}, "subject_type": "图书作品", "object": {"@value": "一味凉"}, "subject": "随身带着先天灵宝"}]}
{"text": "向香港武侠片致敬的华语武侠电影《追影》，将于2009年7月30日全宇宙公映", "spo_list": [{"predicate": "上映时间", "object_type": {"@value": "Date"}, "subject_type": "影视作品", "object": {"@value": "2009年7月30日"}, "subject": "追影"}]}
{"text": "运动生涯1996年龙武以优异的成绩考入西安体育学院，系统的学习了体育教育学、运动医学、运动心理学、举重、拳击、武术、散打等20项体育专项课程，每科的成绩都在优秀之列，先后受到陕西省拳击队主教练徐晋生老师、陕西省散打专业队总教练张根学老师的好评", "spo_list": [{"predicate": "毕业院校", "object_type": {"@value": "学校"}, "subject_type": "人物", "object": {"@value": "西安体育学院"}, "subject": "龙武"}]}
{"text": "最出名的就是谢霆锋的老爸谢贤了，七八十岁还找了个20岁的小姑娘做女朋友", "spo_list": [{"predicate": "父亲", "object_type": {"@value": "人物"}, "subject_type": "人物", "object": {"@value": "谢贤"}, "subject": "谢霆锋"}]}
{"text": "中文名： 真假学园 外文名： マジすか学园 其它译名： 马路须加学园 出品公司： 东京电视台 制片地区： 日本 导演： 佐藤太、松永洋一、丰岛圭介 编剧： 秋元康 主演： akb48，ske48 集数： 共三部（每部12集） 类型： 校园，动作，剧情 上映时间： 2010年1月8日 制作： 冈部绅二、中川顺平 资料来自度娘", "spo_list": [{"predicate": "上映时间", "object_type": {"@value": "Date"}, "subject_type": "影视作品", "object": {"@value": "2010年1月8日"}, "subject": "真假学园"}, {"predicate": "编剧", "object_type": {"@value": "人物"}, "subject_type": "影视作品", "object": {"@value": "秋元康"}, "subject": "真假学园"}, {"predicate": "出品公司", "object_type": {"@value": "企业"}, "subject_type": "影视作品", "object": {"@value": "东京电视台"}, "subject": "真假学园"}, {"predicate": "制片人", "object_type": {"@value": "人物"}, "subject_type": "影视作品", "object": {"@value": "中川顺平"}, "subject": "真假学园"}, {"predicate": "导演", "object_type": {"@value": "人物"}, "subject_type": "影视作品", "object": {"@value": "松永洋一"}, "subject": "真假学园"}, {"predicate": "导演", "object_type": {"@value": "人物"}, "subject_type": "影视作品", "object": {"@value": "佐藤太"}, "subject": "真假学园"}, {"predicate": "制片人", "object_type": {"@value": "人物"}, "subject_type": "影视作品", "object": {"@value": "冈部绅二"}, "subject": "真假学园"}]}
{"text": "徐志摩是文青，他的才华岂止于一首《再别康桥》，还有他的迷离爱情，一生都在演绎文青的潇洒、才情以及不堪与命运", "spo_list": [{"predicate": "作者", "object_type": {"@value": "人物"}, "subject_type": "图书作品", "object": {"@value": "徐志摩"}, "subject": "再别康桥"}]}
{"text": "野良神 【STAFF】原作：安达渡嘉（「月刊少年Magazine」连载中/讲谈社）监督：田村耕太郎（タムラコータロー）系列构成：赤尾でこ角色设计：川元利浩总作画监督：川元利浩、山崎秀树音乐：岩崎琢动画制作：BONES", "spo_list": [{"predicate": "导演", "object_type": {"@value": "人物"}, "subject_type": "影视作品", "object": {"@value": "タムラコータロー"}, "subject": "野良神"}, {"predicate": "导演", "object_type": {"@value": "人物"}, "subject_type": "影视作品", "object": {"@value": "田村耕太郎"}, "subject": "野良神"}]}
{"text": "赵贞吉（1508年12月16日—1576年4月13日），字孟静，号大洲", "spo_list": [{"predicate": "号", "object_type": {"@value": "Text"}, "subject_type": "历史人物", "object": {"@value": "大洲"}, "subject": "赵贞吉"}]}
{"text": "《危险十七岁》是张德兰的音乐作品，收录在《昨天我真爱你》专辑中", "spo_list": [{"predicate": "歌手", "object_type": {"@value": "人物"}, "subject_type": "歌曲", "object": {"@value": "张德兰"}, "subject": "危险十七岁"}, {"predicate": "歌手", "object_type": {"@value": "人物"}, "subject_type": "歌曲", "object": {"@value": "张德兰"}, "subject": "昨天我真爱你"}, {"predicate": "所属专辑", "object_type": {"@value": "音乐专辑"}, "subject_type": "歌曲", "object": {"@value": "昨天我真爱你"}, "subject": "危险十七岁"}]}
{"text": "7、钉宫理惠　　代表作《隐之王》六条壬晴、《钢之炼金术师》阿尔冯斯等　　钉宫是少女专业户，是傲娇专业户，从夏娜开始到逢坂大河，这一时期钉宫女王的娇蛮声音响彻整个二次元~　　虽然她配了如此之多的女性角色，但少年角色也不少哦，由此可见钉宫女王的功力之深厚!", "spo_list": [{"predicate": "配音", "object_type": {"inWork": "影视作品", "@value": "人物"}, "subject_type": "娱乐人物", "object": {"inWork": "隐之王", "@value": "六条壬晴"}, "subject": "钉宫理惠"}]}
{"text": "李俊美，男，1978年8月，1998年6月毕业于武汉水利电力大学水利水电建筑工程系，主要研究方向 水电站设计及监理、流域规划治理、水力学模型试验、隧洞围岩稳定监测与分析、大坝安全监测", "spo_list": [{"predicate": "毕业院校", "object_type": {"@value": "学校"}, "subject_type": "人物", "object": {"@value": "武汉水利电力大学"}, "subject": "李俊美"}]}
{"text": "2005年，申爱罗与孙昌敏、赵延宇主演家庭剧《不良主妇日记》，饰演性格开朗的全职主妇崔美娜3", "spo_list": [{"predicate": "饰演", "object_type": {"@value": "人物"}, "subject_type": "娱乐人物", "object": {"@value": "崔美娜"}, "subject": "申爱罗"}, {"predicate": "主演", "object_type": {"@value": "人物"}, "subject_type": "影视作品", "object": {"@value": "申爱罗"}, "subject": "不良主妇日记"}]}
{"text": "当年著名战地作家魏巍特意写了中篇纪实散文——〈燕嘎子〉，作家徐光耀写了小说〈小兵张嘎〉后改编成电影", "spo_list": [{"predicate": "作者", "object_type": {"@value": "人物"}, "subject_type": "图书作品", "object": {"@value": "徐光耀"}, "subject": "小兵张嘎"}]}
{"text": "这些胜景大都毁于清代战火，今仅存乾隆南巡时题材的“灵谷深松”碑", "spo_list": [{"predicate": "朝代", "object_type": {"@value": "Text"}, "subject_type": "历史人物", "object": {"@value": "清代"}, "subject": "乾隆"}]}
{"text": "2、秦侯秦侯，嬴姓赵氏，其名失传，秦非子之子，秦国第二位国君，前857年―前848年在位", "spo_list": [{"predicate": "父亲", "object_type": {"@value": "人物"}, "subject_type": "人物", "object": {"@value": "秦非子"}, "subject": "秦侯"}]}
{"text": "朱开山有三个儿子，老大朱传文，老二朱传武，老三朱传杰", "spo_list": [{"predicate": "父亲", "object_type": {"@value": "人物"}, "subject_type": "人物", "object": {"@value": "朱开山"}, "subject": "朱传武"}, {"predicate": "父亲", "object_type": {"@value": "人物"}, "subject_type": "人物", "object": {"@value": "朱开山"}, "subject": "朱传文"}, {"predicate": "父亲", "object_type": {"@value": "人物"}, "subject_type": "人物", "object": {"@value": "朱开山"}, "subject": "朱传杰"}]}
{"text": "《恋爱地图》是由下山天、易智言、张一白联合执导，陈柏霖、李小璐主演的爱情片", "spo_list": [{"predicate": "导演", "object_type": {"@value": "人物"}, "subject_type": "影视作品", "object": {"@value": "易智言"}, "subject": "恋爱地图"}, {"predicate": "主演", "object_type": {"@value": "人物"}, "subject_type": "影视作品", "object": {"@value": "陈柏霖"}, "subject": "恋爱地图"}, {"predicate": "主演", "object_type": {"@value": "人物"}, "subject_type": "影视作品", "object": {"@value": "李小璐"}, "subject": "恋爱地图"}, {"predicate": "导演", "object_type": {"@value": "人物"}, "subject_type": "影视作品", "object": {"@value": "下山天"}, "subject": "恋爱地图"}, {"predicate": "导演", "object_type": {"@value": "人物"}, "subject_type": "影视作品", "object": {"@value": "张一白"}, "subject": "恋爱地图"}]}
{"text": "【STAFF】     原作：FLIPFLOPs     监督：樱井弘明 (「GA艺术科美术设计班」、「会长是女仆大人」)     角色设计・总作画监督：渡辺敦子 (「GA艺术科美术设计班」、「神隐之狼」)     系列构成・脚本：待田堂子 (「GA艺术科美术设计班」、「圣痕炼金士」、「圣诞之吻SS」)     脚本：金春智子 (「好想告诉你」)、     高桥龙也 (「明日的与一", "spo_list": [{"predicate": "导演", "object_type": {"@value": "人物"}, "subject_type": "影视作品", "object": {"@value": "樱井弘明"}, "subject": "GA艺术科美术设计班"}, {"predicate": "编剧", "object_type": {"@value": "人物"}, "subject_type": "影视作品", "object": {"@value": "待田堂子"}, "subject": "GA艺术科美术设计班"}, {"predicate": "作者", "object_type": {"@value": "人物"}, "subject_type": "图书作品", "object": {"@value": "金春智子"}, "subject": "好想告诉你"}]}
{"text": "另外9位中国工程院院士分别是：1月1日逝世的四川大学教授涂铭旌，1月8日逝世的著名心血管外科专家高长青，2月3日逝世的上海交通大学教授阮雪榆，2月22日逝世的著名土木工程材料专家孙伟，5月11日逝世的中国工程设计大师容柏生，5月28日逝世的著名材料科学家李恒德，6月14日逝世的北京交通大学原校长宁滨，6月29日逝世的东南大学教授孙忠良，9月5日逝世的化学纤维工程技术管理专家季国标", "spo_list": [{"predicate": "校长", "object_type": {"@value": "人物"}, "subject_type": "学校", "object": {"@value": "宁滨"}, "subject": "北京交通大学"}]}
{"text": "《齐报》去年发过一个人物通讯《科幻作家科幻人生》，介绍的就是刘卫华的事迹，说他在省级以上刊物上发表了60多个科幻短篇小说 程嘉梓是在人民文学出版社出版过长篇小说《古星图之谜》 /div>", "spo_list": [{"predicate": "作者", "object_type": {"@value": "人物"}, "subject_type": "图书作品", "object": {"@value": "程嘉梓"}, "subject": "古星图之谜"}]}
{"text": "1991年，李泽楷受父李嘉诚之命回港投资4亿美元创立StarTV开始，到在电讯盈科整宗交易中，通过行使手上的电盈认股权、卖出套现等，他获利颇丰，市场估计，几年间他至少已经赚取超过50亿港元的收益", "spo_list": [{"predicate": "父亲", "object_type": {"@value": "人物"}, "subject_type": "人物", "object": {"@value": "李嘉诚"}, "subject": "李泽楷"}]}
{"text": "《美国国际贸易委员会专利诉讼手册》是2013年知识产权出版社出版的图书，作者是查尔斯", "spo_list": [{"predicate": "作者", "object_type": {"@value": "人物"}, "subject_type": "图书作品", "object": {"@value": "查尔斯"}, "subject": "美国国际贸易委员会专利诉讼手册"}]}
{"text": "专辑同名歌曲《给他》，则是由陈珊妮为郭采洁量身打造的", "spo_list": [{"predicate": "作曲", "object_type": {"@value": "人物"}, "subject_type": "歌曲", "object": {"@value": "陈珊妮"}, "subject": "给他"}]}
{"text": "其次晋武帝司马炎亲身经历了曹魏的兴衰，因而对皇朝继承人的能力和成长非常关心，但在《晋书》中记载武帝也多次对晋司马衷的能力表示怀疑并多次对他的能力进行考验，而司马衷则在太子妃贾南风及谋臣的献策下通过了这些考验", "spo_list": [{"predicate": "丈夫", "object_type": {"@value": "人物"}, "subject_type": "人物", "object": {"@value": "司马衷"}, "subject": "贾南风"}, {"predicate": "妻子", "object_type": {"@value": "人物"}, "subject_type": "人物", "object": {"@value": "贾南风"}, "subject": "司马衷"}]}
{"text": "《咏春》山西电影制片厂、广州英明文化传播有限公司、寰宇（中国）拓展有限公司出品的电视剧，由冯远文，成志超执导，谢霆锋、洪金宝、元彪、斯琴高丽、刘梓妍、李彩桦、胡可等主演", "spo_list": [{"predicate": "主演", "object_type": {"@value": "人物"}, "subject_type": "影视作品", "object": {"@value": "刘梓妍"}, "subject": "咏春"}, {"predicate": "主演", "object_type": {"@value": "人物"}, "subject_type": "影视作品", "object": {"@value": "斯琴高丽"}, "subject": "咏春"}, {"predicate": "主演", "object_type": {"@value": "人物"}, "subject_type": "影视作品", "object": {"@value": "胡可"}, "subject": "咏春"}, {"predicate": "主演", "object_type": {"@value": "人物"}, "subject_type": "影视作品", "object": {"@value": "洪金宝"}, "subject": "咏春"}, {"predicate": "导演", "object_type": {"@value": "人物"}, "subject_type": "影视作品", "object": {"@value": "成志超"}, "subject": "咏春"}, {"predicate": "出品公司", "object_type": {"@value": "企业"}, "subject_type": "影视作品", "object": {"@value": "山西电影制片厂"}, "subject": "咏春"}, {"predicate": "主演", "object_type": {"@value": "人物"}, "subject_type": "影视作品", "object": {"@value": "谢霆锋"}, "subject": "咏春"}, {"predicate": "主演", "object_type": {"@value": "人物"}, "subject_type": "影视作品", "object": {"@value": "元彪"}, "subject": "咏春"}, {"predicate": "导演", "object_type": {"@value": "人物"}, "subject_type": "影视作品", "object": {"@value": "冯远文"}, "subject": "咏春"}, {"predicate": "主演", "object_type": {"@value": "人物"}, "subject_type": "影视作品", "object": {"@value": "李彩桦"}, "subject": "咏春"}]}
{"text": "2014年9月28日，由市委宣传部、湖北康华生物集团联合出品，市广电局、市文体新局、市旅游局、团市委、湖北华景房地产开发有限公司、湖北赤壁立华传媒有限公司联合摄制的赤壁首部情感励志电影《赤壁嗨皮》新闻发布会举行", "spo_list": [{"predicate": "上映时间", "object_type": {"@value": "Date"}, "subject_type": "影视作品", "object": {"@value": "2014年9月28日"}, "subject": "赤壁嗨皮"}, {"predicate": "出品公司", "object_type": {"@value": "企业"}, "subject_type": "影视作品", "object": {"@value": "市委宣传部"}, "subject": "赤壁嗨皮"}, {"predicate": "出品公司", "object_type": {"@value": "企业"}, "subject_type": "影视作品", "object": {"@value": "湖北康华生物集团"}, "subject": "赤壁嗨皮"}]}
{"text": "蔡少芬和张晋带埋半岁大的女儿张楚儿到玩具反斗城血拼 直至付钱时，女儿才睡醒，被吵醒的楚儿撒娇闹别扭，爱女心切的蔡少芬立即大笑惹女儿开心", "spo_list": [{"predicate": "父亲", "object_type": {"@value": "人物"}, "subject_type": "人物", "object": {"@value": "张晋"}, "subject": "张楚儿"}, {"predicate": "母亲", "object_type": {"@value": "人物"}, "subject_type": "人物", "object": {"@value": "蔡少芬"}, "subject": "张楚儿"}]}
{"text": "”为了写《闯关东》，高满堂委员采访了200多人，足迹遍布东北三省和鲁西南地区，行程7000多公里", "spo_list": [{"predicate": "编剧", "object_type": {"@value": "人物"}, "subject_type": "影视作品", "object": {"@value": "高满堂"}, "subject": "闯关东"}]}
{"text": "2中外官方邀请随着《法国女孩在重庆》的成功，陈佳欣导演正式创立了以定制电影为概念的工作室“OurFilm Studio”，很快成为重庆原创微电影的一块金子招牌", "spo_list": [{"predicate": "导演", "object_type": {"@value": "人物"}, "subject_type": "影视作品", "object": {"@value": "陈佳欣"}, "subject": "法国女孩在重庆"}]}
{"text": "施艾敏-出卖作词：林夕　作曲：周传雄", "spo_list": [{"predicate": "作曲", "object_type": {"@value": "人物"}, "subject_type": "歌曲", "object": {"@value": "周传雄"}, "subject": "出卖"}, {"predicate": "作词", "object_type": {"@value": "人物"}, "subject_type": "歌曲", "object": {"@value": "林夕"}, "subject": "出卖"}]}
{"text": "C·慕斯恩达（ChristopherMusonda），赞比亚籍足球运动员，现效力于洛瓦涅米，在场位置为中场", "spo_list": [{"predicate": "国籍", "object_type": {"@value": "国家"}, "subject_type": "人物", "object": {"@value": "赞比亚"}, "subject": "C·慕斯恩达"}]}
{"text": "将于5月31日播出的迷你肥皂剧《The Starter Wife 头号前妻》是USA电视台今夏为女性朋友准备的一档特别节目", "spo_list": [{"predicate": "上映时间", "object_type": {"@value": "Date"}, "subject_type": "影视作品", "object": {"@value": "5月31日"}, "subject": "The Starter Wife 头号前妻"}]}
{"text": "徐让最终油尽灯枯、寿终而亡，而卫庄也身受重伤，并因为不肯承认喜欢发妻白芊红，而被白芊红所杀", "spo_list": [{"predicate": "丈夫", "object_type": {"@value": "人物"}, "subject_type": "人物", "object": {"@value": "卫庄"}, "subject": "白芊红"}, {"predicate": "妻子", "object_type": {"@value": "人物"}, "subject_type": "人物", "object": {"@value": "白芊红"}, "subject": "卫庄"}, {"predicate": "丈夫", "object_type": {"@value": "人物"}, "subject_type": "人物", "object": {"@value": "徐让"}, "subject": "白芊红"}, {"predicate": "妻子", "object_type": {"@value": "人物"}, "subject_type": "人物", "object": {"@value": "白芊红"}, "subject": "徐让"}]}
{"text": "山阴公主，原名刘楚玉，是南北朝宋朝皇帝刘子业的姐姐，嫁与驸马都尉何戢", "spo_list": [{"predicate": "丈夫", "object_type": {"@value": "人物"}, "subject_type": "人物", "object": {"@value": "何戢"}, "subject": "刘楚玉"}, {"predicate": "妻子", "object_type": {"@value": "人物"}, "subject_type": "人物", "object": {"@value": "刘楚玉"}, "subject": "何戢"}]}
{"text": "编剧兼导演张建栋曾执导过电视剧《不要和陌生人说话》《刑警本色》《我们生活的年代》等多部优质热播作品,他以视角独特、题材新颖、剧情吸引人、画面优美被观众所熟知,此次强强联手,必出精品", "spo_list": [{"predicate": "导演", "object_type": {"@value": "人物"}, "subject_type": "影视作品", "object": {"@value": "张建栋"}, "subject": "刑警本色"}, {"predicate": "导演", "object_type": {"@value": "人物"}, "subject_type": "影视作品", "object": {"@value": "张建栋"}, "subject": "不要和陌生人说话"}, {"predicate": "导演", "object_type": {"@value": "人物"}, "subject_type": "影视作品", "object": {"@value": "张建栋"}, "subject": "我们生活的年代"}]}
{"text": "高晓松其实还真的很懂初恋，他不写爱情，但他写的是情愫和懵懂，这种欲说还羞的手法，把初恋的感觉拿捏的恰到好处，让所有人产生了强烈的共鸣，《同桌的你》也广受欢迎，成为经典", "spo_list": [{"predicate": "作词", "object_type": {"@value": "人物"}, "subject_type": "歌曲", "object": {"@value": "高晓松"}, "subject": "同桌的你"}]}
{"text": "《天地孩儿》是一部由郑树伟执导， 狄龙 、刘松仁等主演的福音电视剧", "spo_list": [{"predicate": "主演", "object_type": {"@value": "人物"}, "subject_type": "影视作品", "object": {"@value": "刘松仁"}, "subject": "天地孩儿"}, {"predicate": "主演", "object_type": {"@value": "人物"}, "subject_type": "影视作品", "object": {"@value": "狄龙"}, "subject": "天地孩儿"}, {"predicate": "导演", "object_type": {"@value": "人物"}, "subject_type": "影视作品", "object": {"@value": "郑树伟"}, "subject": "天地孩儿"}]}
{"text": "《台港澳私立大专院校比较研究》作者陈笃彬，该书由厦门大学出版社于2006年出版", "spo_list": [{"predicate": "作者", "object_type": {"@value": "人物"}, "subject_type": "图书作品", "object": {"@value": "陈笃彬"}, "subject": "台港澳私立大专院校比较研究"}]}
{"text": "由日本知名音乐人多胡邦夫作曲、华语乐坛重量级作词人姚若龙作词，MV则由台湾著名导演张清峰倾力打造，加上此曲作为知名养成游戏《明星志愿》的主题曲，《Our Paradise》着实是一首由各路大咖强强联手的产物，定会碰撞出不可思议的火花", "spo_list": [{"predicate": "作词", "object_type": {"@value": "人物"}, "subject_type": "歌曲", "object": {"@value": "姚若龙"}, "subject": "Our Paradise"}, {"predicate": "作曲", "object_type": {"@value": "人物"}, "subject_type": "歌曲", "object": {"@value": "多胡邦夫"}, "subject": "Our Paradise"}]}
{"text": "虎啸龙吟司马柔（贺美琦）与爷爷司马懿（吴秀波）奶奶张春华（刘涛）被眼前的事实惊呆", "spo_list": [{"predicate": "主演", "object_type": {"@value": "人物"}, "subject_type": "影视作品", "object": {"@value": "刘涛"}, "subject": "虎啸龙吟"}, {"predicate": "主演", "object_type": {"@value": "人物"}, "subject_type": "影视作品", "object": {"@value": "吴秀波"}, "subject": "虎啸龙吟"}, {"predicate": "饰演", "object_type": {"inWork": "影视作品", "@value": "人物"}, "subject_type": "娱乐人物", "object": {"inWork": "虎啸龙吟", "@value": "司马柔"}, "subject": "贺美琦"}, {"predicate": "饰演", "object_type": {"inWork": "影视作品", "@value": "人物"}, "subject_type": "娱乐人物", "object": {"inWork": "虎啸龙吟", "@value": "司马懿"}, "subject": "吴秀波"}, {"predicate": "饰演", "object_type": {"inWork": "影视作品", "@value": "人物"}, "subject_type": "娱乐人物", "object": {"inWork": "虎啸龙吟", "@value": "张春华"}, "subject": "刘涛"}, {"predicate": "主演", "object_type": {"@value": "人物"}, "subject_type": "影视作品", "object": {"@value": "贺美琦"}, "subject": "虎啸龙吟"}]}
{"text": "IMO公司成立于1972年，代表了在工业和电子元件领域的主要力量", "spo_list": [{"predicate": "成立日期", "object_type": {"@value": "Date"}, "subject_type": "机构", "object": {"@value": "1972年"}, "subject": "IMO公司"}]}
{"text": "马援是历史上公认的良将楷模，归顺光武帝后，平定了陇右和羌乱，一直到马腾、马超，姓马的在陇右都有着极高的声望，马腾是马超的父亲，建安十三年，被封为前将军，槐里侯，葭萌关前张飞战马超堪称是三国演义里最精彩一次打斗，也是几组最高水平的较量之一，张飞冲马超大喊：马儿，可识得燕人张益德", "spo_list": [{"predicate": "主角", "object_type": {"@value": "人物"}, "subject_type": "文学作品", "object": {"@value": "马超"}, "subject": "三国演义"}, {"predicate": "父亲", "object_type": {"@value": "人物"}, "subject_type": "人物", "object": {"@value": "马腾"}, "subject": "马超"}]}
{"text": "阿木最新单曲《你是我眼角的一滴泪》是继其《有一种爱叫做放手》的又一情歌创作高峰，承载了其几十年来对世间痴儿怨女爱恨情仇的深刻理解与感悟，情深缘浅，聚散无常，燃尽痴情，忍化作相思泪，不悔梦归处，只恨太匆匆", "spo_list": [{"predicate": "歌手", "object_type": {"@value": "人物"}, "subject_type": "歌曲", "object": {"@value": "阿木"}, "subject": "你是我眼角的一滴泪"}]}
{"text": "2001年4月，长安汽车与福特汽车达成合资协议，在重庆成立长安福特汽车有限公司", "spo_list": [{"predicate": "成立日期", "object_type": {"@value": "Date"}, "subject_type": "机构", "object": {"@value": "2001年4月"}, "subject": "长安福特汽车有限公司"}]}
{"text": "组织结构　武汉大学文学院青年理论研究中心成立于2004年，直属于院团委，于2006年下半年正式组织成立", "spo_list": [{"predicate": "成立日期", "object_type": {"@value": "Date"}, "subject_type": "机构", "object": {"@value": "2004年"}, "subject": "青年理论研究中心"}]}
{"text": "2005年初，高秀敏主演，何庆魁、高秀敏夫妇共同担任制片人的电视剧《圣水湖畔》于中央电视台综合频道（CCTV-1）播出", "spo_list": [{"predicate": "制片人", "object_type": {"@value": "人物"}, "subject_type": "影视作品", "object": {"@value": "何庆魁"}, "subject": "圣水湖畔"}, {"predicate": "制片人", "object_type": {"@value": "人物"}, "subject_type": "影视作品", "object": {"@value": "高秀敏"}, "subject": "圣水湖畔"}, {"predicate": "主演", "object_type": {"@value": "人物"}, "subject_type": "影视作品", "object": {"@value": "高秀敏"}, "subject": "圣水湖畔"}]}
{"text": "语声未了，石案下已有一人放声痛哭起来，哭的人自然就是被司徒笑制住了的温黛黛，阴大娘一掠而下，拍开她穴道，柔声道：「好孩子，莫哭，日后既是云铮亲生之母，说不定便不忍见他儿子真的一死，那绝崖之下，说不定另有救星", "spo_list": [{"predicate": "母亲", "object_type": {"@value": "人物"}, "subject_type": "人物", "object": {"@value": "日后"}, "subject": "云铮"}]}
{"text": "好景不长，2015年7月张檬现身新剧《碧血书香梦》在上海的发布会的时候，就有媒体发现，张檬的脸部已经开始僵硬，疑似整容", "spo_list": [{"predicate": "主演", "object_type": {"@value": "人物"}, "subject_type": "影视作品", "object": {"@value": "张檬"}, "subject": "碧血书香梦"}]}
{"text": "年12月， “我们一起走过——中国百年百肖像”于成松大写作品全球巡礼在德国柏林马克思广场、德国特里尔城马克思博物馆收藏中国百年百肖像百幅肖像版画作品", "spo_list": [{"predicate": "国籍", "object_type": {"@value": "国家"}, "subject_type": "人物", "object": {"@value": "中国"}, "subject": "于成松"}]}
{"text": "播出信息剧集评价东京电视台的《李香兰》在制作水准上很高，但却全面规避了对战争问题的探讨，只字不提日本的殖民文化政策，将日本传奇歌星李香兰的悲剧用“只有怪这个乱世了”这种含糊其词的表达来总结", "spo_list": [{"predicate": "出品公司", "object_type": {"@value": "企业"}, "subject_type": "影视作品", "object": {"@value": "东京电视台"}, "subject": "李香兰"}]}
{"text": "综合起来，1999年正式成立的阳光100，2001年开始定位二三线城市，这种过早“下沉”的扩张定位，让其距离核心城市日渐遥远", "spo_list": [{"predicate": "成立日期", "object_type": {"@value": "Date"}, "subject_type": "机构", "object": {"@value": "1999年"}, "subject": "阳光100"}]}
{"text": "〈不想有遗憾〉是台湾纯爱天后郭静延续其郭式情歌风格的最新单曲〈不想有遗憾〉，继首发单曲〈可惜〉在民视《星座爱情—狮子女》片尾曲曝光后，第二首单曲〈不想有遗憾〉搭配公视卫视优质年度大戏《长不大的爸爸》，该剧由金奖导演王小棣监制领军，张书豪、李佳颖、贺一航领衔主演，剧情以温馨幽默的方式带出一老一少两位永远学不会世故的男性处境故事1", "spo_list": [{"predicate": "主演", "object_type": {"@value": "人物"}, "subject_type": "影视作品", "object": {"@value": "贺一航"}, "subject": "长不大的爸爸"}, {"predicate": "主演", "object_type": {"@value": "人物"}, "subject_type": "影视作品", "object": {"@value": "张书豪"}, "subject": "长不大的爸爸"}, {"predicate": "主演", "object_type": {"@value": "人物"}, "subject_type": "影视作品", "object": {"@value": "李佳颖"}, "subject": "长不大的爸爸"}]}
{"text": "《我的乖》是知名歌手王筝演唱的歌曲，收录在2006发表的专辑《我们都是好孩子》中", "spo_list": [{"predicate": "歌手", "object_type": {"@value": "人物"}, "subject_type": "歌曲", "object": {"@value": "王筝"}, "subject": "我的乖"}, {"predicate": "所属专辑", "object_type": {"@value": "音乐专辑"}, "subject_type": "歌曲", "object": {"@value": "我们都是好孩子"}, "subject": "我的乖"}]}
{"text": "马汉选，男，汉族，1964年9月生，四川平昌人，1987年11月加入中国共产党，1982年8月参加工作，2003年6月四川省委党校行管专业研究生班毕业，研究生学历", "spo_list": [{"predicate": "毕业院校", "object_type": {"@value": "学校"}, "subject_type": "人物", "object": {"@value": "四川省委党校"}, "subject": "马汉选"}]}
{"text": "孔雀河亦称饮马河，传说东汉班超曾饮马于此，故称饮马河", "spo_list": [{"predicate": "朝代", "object_type": {"@value": "Text"}, "subject_type": "历史人物", "object": {"@value": "东汉"}, "subject": "班超"}]}
{"text": "班婕妤是汉成帝的妃子，她不仅人美", "spo_list": [{"predicate": "丈夫", "object_type": {"@value": "人物"}, "subject_type": "人物", "object": {"@value": "汉成帝"}, "subject": "班婕妤"}, {"predicate": "妻子", "object_type": {"@value": "人物"}, "subject_type": "人物", "object": {"@value": "班婕妤"}, "subject": "汉成帝"}]}
{"text": "2004年，黄苗子郁风夫妇一起庆祝了他俩的“钻石婚”，这标志着他们共享了60年幸福的婚姻", "spo_list": [{"predicate": "妻子", "object_type": {"@value": "人物"}, "subject_type": "人物", "object": {"@value": "黄苗子"}, "subject": "郁风"}, {"predicate": "丈夫", "object_type": {"@value": "人物"}, "subject_type": "人物", "object": {"@value": "郁风"}, "subject": "黄苗子"}]}
{"text": "《血指环》是连载于起点中文网的一本都市类小说，作者是东方三少爷", "spo_list": [{"predicate": "作者", "object_type": {"@value": "人物"}, "subject_type": "图书作品", "object": {"@value": "东方三少爷"}, "subject": "血指环"}]}
{"text": "1、第一世周灵王太子乔公 讳晋，东周简王己卯（公元前582年）五月生，灵王即位为太子时，洛斗将毁宫谏王欲雍勿听，以此未获嗣位", "spo_list": [{"predicate": "朝代", "object_type": {"@value": "Text"}, "subject_type": "历史人物", "object": {"@value": "东周"}, "subject": "周简王"}, {"predicate": "朝代", "object_type": {"@value": "Text"}, "subject_type": "历史人物", "object": {"@value": "东周"}, "subject": "乔公"}]}
{"text": "中文名：伊濑茉莉也外文名：伊瀬 茉莉也（いせ まりや，Ise Mariya）国籍：日本血型：A型身高：154cm出生地：日本神奈川县横滨市出生日期：1988年9月25日职业：声优、舞台剧演员经纪公司：ACROSS ENTERTAINMENT代表作品：《Yes! 光之美少女5》春日野丽、《初恋限定》有原亚由美出道时间：2004年", "spo_list": [{"predicate": "配音", "object_type": {"inWork": "影视作品", "@value": "人物"}, "subject_type": "娱乐人物", "object": {"inWork": "初恋限定", "@value": "有原亚由美"}, "subject": "伊濑茉莉也"}, {"predicate": "配音", "object_type": {"inWork": "影视作品", "@value": "人物"}, "subject_type": "娱乐人物", "object": {"inWork": "Yes! 光之美少女5", "@value": "春日野丽"}, "subject": "伊濑茉莉也"}]}
{"text": "前两天在悟空问题回答了《红楼梦》中女孩子听戏的问题，当时例举了《游园惊梦》昆曲，突想起前两年看过一部王祖贤电影《游园惊梦》，看完仍意犹未尽，昨天又翻出来重看了一遍，感觉太好了，这里分享一下", "spo_list": [{"predicate": "主演", "object_type": {"@value": "人物"}, "subject_type": "影视作品", "object": {"@value": "王祖贤"}, "subject": "游园惊梦"}]}
{"text": "2001年，在吴启华、黎姿主演的古装武侠剧《倚天屠龙记》中饰演宋青书", "spo_list": [{"predicate": "主演", "object_type": {"@value": "人物"}, "subject_type": "影视作品", "object": {"@value": "吴启华"}, "subject": "倚天屠龙记"}, {"predicate": "主演", "object_type": {"@value": "人物"}, "subject_type": "影视作品", "object": {"@value": "黎姿"}, "subject": "倚天屠龙记"}]}
{"text": "在最近刘涛晒出的照片当中我们大家就能够看到，现在的王紫嫣相比起之前就好像没有那么像刘涛的感觉了，反而更多的像极了爸爸王珂的样貌，看来都说女儿长得像爸爸这句话果然是真的了，小时候看不太出，但是现在长开了之后久能够很明显的看出变化了", "spo_list": [{"predicate": "父亲", "object_type": {"@value": "人物"}, "subject_type": "人物", "object": {"@value": "王珂"}, "subject": "王紫嫣"}, {"predicate": "丈夫", "object_type": {"@value": "人物"}, "subject_type": "人物", "object": {"@value": "王珂"}, "subject": "刘涛"}, {"predicate": "妻子", "object_type": {"@value": "人物"}, "subject_type": "人物", "object": {"@value": "刘涛"}, "subject": "王珂"}]}
{"text": "阎维文民族声乐大师班携手中国文艺志愿者协会及《思源》剧组走进盱眙县河桥中学http://t.cn/R1r2D5D主持人：任鲁豫，孟盛楠，谭志媛", "spo_list": [{"predicate": "主持人", "object_type": {"@value": "人物"}, "subject_type": "电视综艺", "object": {"@value": "孟盛楠"}, "subject": "中国文艺"}, {"predicate": "主持人", "object_type": {"@value": "人物"}, "subject_type": "电视综艺", "object": {"@value": "任鲁豫"}, "subject": "思源"}]}
{"text": "而童话另一女主角孙怡，出演了《十五年等待候鸟》和《因为遇见你》两部偶像剧", "spo_list": [{"predicate": "主演", "object_type": {"@value": "人物"}, "subject_type": "影视作品", "object": {"@value": "孙怡"}, "subject": "因为遇见你"}, {"predicate": "主演", "object_type": {"@value": "人物"}, "subject_type": "影视作品", "object": {"@value": "孙怡"}, "subject": "十五年等待候鸟"}]}
{"text": "新司马教育隶属于重庆新司马教育咨询有限公司，公司坐落于中国四大直辖市之一的重庆市，主要从事远程教育咨询、考试辅导等服务", "spo_list": [{"predicate": "总部地点", "object_type": {"@value": "地点"}, "subject_type": "企业", "object": {"@value": "重庆市"}, "subject": "新司马教育"}]}
{"text": "校党总支书记、校长武天安，毕业于同济医科大学，高级讲师，是云南省解剖学会的副理事长，云南省中专学校职称评定委员会的高评委，在长期教学中先后承担过中专、专科的医学基础教学，讲课风格深受学生喜爱，曾有多篇论文在《生理学通讯》等杂志上发表，多次被州委、州人民政府、省卫生厅评为先进教育工作者，并享受省政府特殊津贴", "spo_list": [{"predicate": "毕业院校", "object_type": {"@value": "学校"}, "subject_type": "人物", "object": {"@value": "同济医科大学"}, "subject": "武天安"}]}
{"text": "郑州祖鑫商贸有限公司于2014年8月11日在郑州市工商行政管理局中原分局登记成立", "spo_list": [{"predicate": "成立日期", "object_type": {"@value": "Date"}, "subject_type": "机构", "object": {"@value": "2014年8月11日"}, "subject": "郑州祖鑫商贸有限公司"}]}
{"text": "1992年，中泰合资成立“洛阳北方易初摩托车有限公司”合同签字仪式在北京人民大会堂举行；那时的宗申、力帆等企业才开始创办、大长江打下第一根桩，“92派”的成为当时创业者的共同标签；五羊125成为梦想坐骑，随后风靡20多年；光阳工业股份有限公司以自创品牌KYMCO行销市场", "spo_list": [{"predicate": "成立日期", "object_type": {"@value": "Date"}, "subject_type": "机构", "object": {"@value": "1992年"}, "subject": "洛阳北方易初摩托车有限公司"}]}
{"text": "虞俊芳的父亲虞仲衡，是南阳一带著名老生票友", "spo_list": [{"predicate": "父亲", "object_type": {"@value": "人物"}, "subject_type": "人物", "object": {"@value": "虞仲衡"}, "subject": "虞俊芳"}]}
{"text": "由陈炜、岑丽香、冯盈盈、黄浩然、黄光亮及杨明等主演的新剧《果栏中的江湖大嫂》，将于3月5日晚上9时30分首播，新剧由《火线下的江湖大佬》监制梁材远及班底演员再次合作，由三位“大嫂”陈炜、岑丽香及冯盈盈齐齐反转油麻地果栏，在男人主导的传统行业中女人当自强", "spo_list": [{"predicate": "主演", "object_type": {"@value": "人物"}, "subject_type": "影视作品", "object": {"@value": "岑丽香"}, "subject": "火线下的江湖大佬"}, {"predicate": "上映时间", "object_type": {"@value": "Date"}, "subject_type": "影视作品", "object": {"@value": "3月5日"}, "subject": "果栏中的江湖大嫂"}]}
{"text": "2011年，英达带着她和梁欢生的小儿子英如镝，也就是巴颜上节目的时候，在节目上高调的上演父子情，在节目中一直扮演着慈父的人设，看到此情此景的宋丹丹在微博上只说了4个字：“他不是人", "spo_list": [{"predicate": "丈夫", "object_type": {"@value": "人物"}, "subject_type": "人物", "object": {"@value": "英达"}, "subject": "梁欢"}, {"predicate": "妻子", "object_type": {"@value": "人物"}, "subject_type": "人物", "object": {"@value": "梁欢"}, "subject": "英达"}, {"predicate": "母亲", "object_type": {"@value": "人物"}, "subject_type": "人物", "object": {"@value": "梁欢"}, "subject": "英如镝"}, {"predicate": "父亲", "object_type": {"@value": "人物"}, "subject_type": "人物", "object": {"@value": "英达"}, "subject": "英如镝"}]}
{"text": "另一种平静是由陈绮贞作词作曲并且演唱的歌曲，歌曲收录在《太阳》专辑", "spo_list": [{"predicate": "歌手", "object_type": {"@value": "人物"}, "subject_type": "歌曲", "object": {"@value": "陈绮贞"}, "subject": "另一种平静"}, {"predicate": "作曲", "object_type": {"@value": "人物"}, "subject_type": "歌曲", "object": {"@value": "陈绮贞"}, "subject": "另一种平静"}, {"predicate": "作词", "object_type": {"@value": "人物"}, "subject_type": "歌曲", "object": {"@value": "陈绮贞"}, "subject": "另一种平静"}, {"predicate": "所属专辑", "object_type": {"@value": "音乐专辑"}, "subject_type": "歌曲", "object": {"@value": "太阳"}, "subject": "另一种平静"}]}
{"text": "基本资料球员:卡路比  生日:1979年10月18日  身高:175cm  体重:73kg  球衣号码:22  国籍:法国  效力球队:尼姆  场上位置:前锋球队阵容前锋  蒂鲍尔特,贝内泽特,塞杜", "spo_list": [{"predicate": "国籍", "object_type": {"@value": "国家"}, "subject_type": "人物", "object": {"@value": "法国"}, "subject": "卡路比"}]}
{"text": "同年，为动画电影《守护者联盟》中的复活节兔子配音，11月16日中国内地上映14", "spo_list": [{"predicate": "上映时间", "object_type": {"inArea": "地点", "@value": "Date"}, "subject_type": "影视作品", "object": {"inArea": "中国", "@value": "11月16日"}, "subject": "守护者联盟"}]}
{"text": "奈何张无忌自幼冰火岛长大不经世事，纯良堪比伏尔泰笔下的《老实人》、《天真汉》", "spo_list": [{"predicate": "作者", "object_type": {"@value": "人物"}, "subject_type": "图书作品", "object": {"@value": "伏尔泰"}, "subject": "老实人"}, {"predicate": "作者", "object_type": {"@value": "人物"}, "subject_type": "图书作品", "object": {"@value": "伏尔泰"}, "subject": "天真汉"}]}
{"text": "徐敏现在的妻子李小燕比他年轻15岁，人长得非常漂亮，著名舞蹈家、表演艺术家，中国电视艺术家协会会员", "spo_list": [{"predicate": "丈夫", "object_type": {"@value": "人物"}, "subject_type": "人物", "object": {"@value": "徐敏"}, "subject": "李小燕"}, {"predicate": "妻子", "object_type": {"@value": "人物"}, "subject_type": "人物", "object": {"@value": "李小燕"}, "subject": "徐敏"}]}
{"text": "《六度心寒》是导演钟少雄于2003年拍摄的电影", "spo_list": [{"predicate": "导演", "object_type": {"@value": "人物"}, "subject_type": "影视作品", "object": {"@value": "钟少雄"}, "subject": "六度心寒"}]}
{"text": "女儿蹇先佛，1934年参加红军，后为萧克（红六军团总司令）夫人，曾任中央纪委委员，电力工业部副部长等", "spo_list": [{"predicate": "丈夫", "object_type": {"@value": "人物"}, "subject_type": "人物", "object": {"@value": "萧克"}, "subject": "蹇先佛"}, {"predicate": "妻子", "object_type": {"@value": "人物"}, "subject_type": "人物", "object": {"@value": "蹇先佛"}, "subject": "萧克"}]}
{"text": "谢霆锋说，通过《锋味》和美食，自己也学习到了很多，他还对邓紫棋说，当艺人是被人宠惯了，但当一名厨子至少一天会被人批评三次，就是早餐、中餐、晚餐", "spo_list": [{"predicate": "歌手", "object_type": {"@value": "人物"}, "subject_type": "歌曲", "object": {"@value": "谢霆锋"}, "subject": "锋味"}]}
{"text": "《苍阳》是易羲创作的网络小说，发表于17K小说网", "spo_list": [{"predicate": "作者", "object_type": {"@value": "人物"}, "subject_type": "图书作品", "object": {"@value": "易羲"}, "subject": "苍阳"}]}
{"text": "《愿有人陪你颠沛流离》是由合一信息技术（北京）有限公司制作，由郭春晖执导，吴桐编剧，海铃、薛泽源、孔垂楠、潘铭允等领衔主演的青春校园剧", "spo_list": [{"predicate": "编剧", "object_type": {"@value": "人物"}, "subject_type": "影视作品", "object": {"@value": "吴桐"}, "subject": "愿有人陪你颠沛流离"}, {"predicate": "主演", "object_type": {"@value": "人物"}, "subject_type": "影视作品", "object": {"@value": "海铃"}, "subject": "愿有人陪你颠沛流离"}, {"predicate": "主演", "object_type": {"@value": "人物"}, "subject_type": "影视作品", "object": {"@value": "薛泽源"}, "subject": "愿有人陪你颠沛流离"}, {"predicate": "导演", "object_type": {"@value": "人物"}, "subject_type": "影视作品", "object": {"@value": "郭春晖"}, "subject": "愿有人陪你颠沛流离"}, {"predicate": "主演", "object_type": {"@value": "人物"}, "subject_type": "影视作品", "object": {"@value": "孔垂楠"}, "subject": "愿有人陪你颠沛流离"}, {"predicate": "主演", "object_type": {"@value": "人物"}, "subject_type": "影视作品", "object": {"@value": "潘铭允"}, "subject": "愿有人陪你颠沛流离"}]}
{"text": "《台儿庄往事》是由枣庄微山湖影视文化传播有限公司出品的抗战剧，刘飚执导，富大龙、姜宏波等主演1", "spo_list": [{"predicate": "出品公司", "object_type": {"@value": "企业"}, "subject_type": "影视作品", "object": {"@value": "枣庄微山湖影视文化传播有限公司"}, "subject": "台儿庄往事"}, {"predicate": "主演", "object_type": {"@value": "人物"}, "subject_type": "影视作品", "object": {"@value": "富大龙"}, "subject": "台儿庄往事"}, {"predicate": "主演", "object_type": {"@value": "人物"}, "subject_type": "影视作品", "object": {"@value": "姜宏波"}, "subject": "台儿庄往事"}, {"predicate": "导演", "object_type": {"@value": "人物"}, "subject_type": "影视作品", "object": {"@value": "刘飚"}, "subject": "台儿庄往事"}]}
{"text": "虹猫     姓名：虹猫     虹猫性别：男     亲人：白猫（父亲）     优点：活泼开朗，非常有责任心，乐于助人，善于解决各种难题、勇敢机智      缺点：对自己太粗心，一受伤总说“区区小伤，何足挂齿", "spo_list": [{"predicate": "父亲", "object_type": {"@value": "人物"}, "subject_type": "人物", "object": {"@value": "白猫"}, "subject": "虹猫"}]}
{"text": "郑少秋与官晶华的大女儿郑咏恩，1990年出生，曾在名人学府南岛中学就读", "spo_list": [{"predicate": "母亲", "object_type": {"@value": "人物"}, "subject_type": "人物", "object": {"@value": "官晶华"}, "subject": "郑咏恩"}, {"predicate": "父亲", "object_type": {"@value": "人物"}, "subject_type": "人物", "object": {"@value": "郑少秋"}, "subject": "郑咏恩"}]}
{"text": "《天魂魔气》是连载在17k小说网上的一部异界大陆小说，作者是邪帝白白", "spo_list": [{"predicate": "作者", "object_type": {"@value": "人物"}, "subject_type": "图书作品", "object": {"@value": "邪帝白白"}, "subject": "天魂魔气"}]}
{"text": "（《新奥尔良时代花絮报》评）13负面评价《龙纹身的女孩》，正如期待的那样，垃圾，但这个词稍微太好了一点，这个大卫·芬奇电影（就像2010年在美国公映的瑞典的那部相似影片）甚至都不是一个好垃圾", "spo_list": [{"predicate": "导演", "object_type": {"@value": "人物"}, "subject_type": "影视作品", "object": {"@value": "大卫·芬奇"}, "subject": "龙纹身的女孩"}]}
{"text": "杨霞，女，土家族，1977年1月8日出生于湖南湘西自治州保靖县迁陵镇，中国举重运动员，中国第一位女子举重奥运会冠军获得者", "spo_list": [{"predicate": "国籍", "object_type": {"@value": "国家"}, "subject_type": "人物", "object": {"@value": "中国"}, "subject": "杨霞"}]}
{"text": "1990年，由王朔和郑晓龙策划、李晓明编剧、北京电视艺术中心制作的50集电视连续剧《渴望》，创造了中国电视剧发展史上收视率的最高纪录，被称为中国电视剧史上历史性的里程碑，它创下的轰动效应成为一个时代的神话", "spo_list": [{"predicate": "国籍", "object_type": {"@value": "国家"}, "subject_type": "人物", "object": {"@value": "中国"}, "subject": "王朔"}]}
{"text": "张峻领，白塔寺武校校长，许昌市武术运动协会副主席，中华咏春拳研究会委员，中国德育教育开拓先锋，中国武校“西点模式”创立者，中国“三商教育开发工程”启蒙设计师，先后荣获“襄城县劳动模范”、“襄城县十大杰出青年”、“许昌市十大优秀青年”、“河南省民办教育十大杰出人物”、“河南省道德楷模”、“中华国际武术论坛最具影响力人物”等荣誉称号", "spo_list": [{"predicate": "校长", "object_type": {"@value": "人物"}, "subject_type": "学校", "object": {"@value": "张峻领"}, "subject": "白塔寺武校"}]}
{"text": "杨敞娶了司马迁的女儿司马英为妻，同时他在霍光的大将军府谋到了一个差事", "spo_list": [{"predicate": "丈夫", "object_type": {"@value": "人物"}, "subject_type": "人物", "object": {"@value": "杨敞"}, "subject": "司马英"}, {"predicate": "妻子", "object_type": {"@value": "人物"}, "subject_type": "人物", "object": {"@value": "司马英"}, "subject": "杨敞"}, {"predicate": "父亲", "object_type": {"@value": "人物"}, "subject_type": "人物", "object": {"@value": "司马迁"}, "subject": "司马英"}]}
{"text": "六春湖，又名绿葱湖，位于浙江龙游县庙下乡境内，绿葱湖是龙游最高峰，海拔1390.5米，方圆7平方公里，山势雄伟壮观，周围峰峦叠嶂，终年绿草如茵", "spo_list": [{"predicate": "海拔", "object_type": {"@value": "Number"}, "subject_type": "地点", "object": {"@value": "1390.5米"}, "subject": "六春湖"}]}
{"text": "该节目于2008年8月4日首播《天天向上前传》，8月7日正式播出，节目以传承中华礼仪，公德为主，也经常邀请一些明星、企业知名人士 流水的嘉宾铁打的主持人，对于这样的贴子实在是无力解释了 嘉宾本来就是多变的，而且是录播不是直播，具体放什么看节目组编排", "spo_list": [{"predicate": "上映时间", "object_type": {"@value": "Date"}, "subject_type": "影视作品", "object": {"@value": "2008年8月4日"}, "subject": "天天向上前传"}]}
{"text": "面对自己，是歌手高明骏演唱的一首歌曲，1989年发行，收录于个人专辑《丛林男孩》中", "spo_list": [{"predicate": "歌手", "object_type": {"@value": "人物"}, "subject_type": "歌曲", "object": {"@value": "高明骏"}, "subject": "面对自己"}]}
{"text": "2014年重大新闻 2014.1-多部大作动画化 《东京食尸鬼》《黑子的篮球》《刀剑神域2》等续作加盟 2014.4-日动画工作者自杀业界竞争残酷 在光鲜的外表和紧凑的剧情之下隐藏着巨大压力 2014.4-《冰雪奇缘》票房奇迹 获奖无数，载入史册的10.7亿美元超高票房 2014.8-时代的终结", "spo_list": [{"predicate": "票房", "object_type": {"@value": "Number"}, "subject_type": "影视作品", "object": {"@value": "10.7亿美元"}, "subject": "冰雪奇缘"}]}
{"text": "如果爱忘了——戚薇爱情睡醒了插曲 很抒情", "spo_list": [{"predicate": "主题曲", "object_type": {"@value": "歌曲"}, "subject_type": "影视作品", "object": {"@value": "如果爱忘了"}, "subject": "爱情睡醒了"}]}
{"text": "公元263年司马昭灭了蜀汉同时他的儿子司马炎把魏元帝曹奂废了建立晋朝史称西晋，发生在公元265年", "spo_list": [{"predicate": "父亲", "object_type": {"@value": "人物"}, "subject_type": "人物", "object": {"@value": "司马昭"}, "subject": "司马炎"}, {"predicate": "朝代", "object_type": {"@value": "Text"}, "subject_type": "历史人物", "object": {"@value": "西晋"}, "subject": "司马炎"}]}
{"text": "歌曲MV《小酒窝》的MV情节设定林俊杰是一个内向害羞的男生，蔡卓妍则是活泼开朗的女生，由蔡卓妍顽皮捉弄林俊杰开始到教他跳国标舞，轻轻搂抱，最后透过影子游戏亲吻", "spo_list": [{"predicate": "歌手", "object_type": {"@value": "人物"}, "subject_type": "歌曲", "object": {"@value": "林俊杰"}, "subject": "小酒窝"}, {"predicate": "歌手", "object_type": {"@value": "人物"}, "subject_type": "歌曲", "object": {"@value": "蔡卓妍"}, "subject": "小酒窝"}]}
{"text": "2015年4月，江西省人民政府任命曾建平为井冈山大学校长", "spo_list": [{"predicate": "校长", "object_type": {"@value": "人物"}, "subject_type": "学校", "object": {"@value": "曾建平"}, "subject": "井冈山大学"}]}
{"text": "网上查证了一番后发现一切说辞都指向了一个人，跳水运动员肖海亮的爸爸肖爱山", "spo_list": [{"predicate": "父亲", "object_type": {"@value": "人物"}, "subject_type": "人物", "object": {"@value": "肖爱山"}, "subject": "肖海亮"}]}
{"text": "刘洪(约公元129～210)，字元卓，东汉泰山郡蒙阴县（今山东省临沂市蒙阴县）人，东汉鲁王刘兴后裔，是我国古代杰出的天文学家和数学家，珠算发明者和月球运动不均匀性理论发现者，被后世尊为“算圣”", "spo_list": [{"predicate": "朝代", "object_type": {"@value": "Text"}, "subject_type": "历史人物", "object": {"@value": "东汉"}, "subject": "刘洪"}]}
{"text": "因为演员的票房号召力体现在首日，从第二日开始就是口碑的较量，所以流浪地球能卖40亿完全是口碑因素，如果口碑不好按照新喜剧之王的优势最终只有4亿", "spo_list": [{"predicate": "票房", "object_type": {"@value": "Number"}, "subject_type": "影视作品", "object": {"@value": "40亿"}, "subject": "流浪地球"}, {"predicate": "票房", "object_type": {"@value": "Number"}, "subject_type": "影视作品", "object": {"@value": "4亿"}, "subject": "新喜剧之王"}]}
{"text": "23大胜突厥垂拱二年（686年），突厥侵扰唐朝，朝廷派黑齿常之率军抵抗突厥", "spo_list": [{"predicate": "朝代", "object_type": {"@value": "Text"}, "subject_type": "历史人物", "object": {"@value": "唐朝"}, "subject": "黑齿常之"}]}
{"text": "外形清丽脱俗的吴谨言不仅有北京电影学院四年的专业知识学习，北舞六年的舞蹈功底加持更让其在一众小花中气质出众", "spo_list": [{"predicate": "毕业院校", "object_type": {"@value": "学校"}, "subject_type": "人物", "object": {"@value": "北京电影学院"}, "subject": "吴谨言"}]}
{"text": "2010年，在毛卫宁执导、反映汶川灾后恢复重建的电视剧《汶川故事》中，瞿麟曼扮演一名四川电视台记者王贝珊3", "spo_list": [{"predicate": "主演", "object_type": {"@value": "人物"}, "subject_type": "影视作品", "object": {"@value": "瞿麟曼"}, "subject": "汶川故事"}, {"predicate": "导演", "object_type": {"@value": "人物"}, "subject_type": "影视作品", "object": {"@value": "毛卫宁"}, "subject": "汶川故事"}, {"predicate": "饰演", "object_type": {"inWork": "影视作品", "@value": "人物"}, "subject_type": "娱乐人物", "object": {"inWork": "汶川故事", "@value": "王贝珊"}, "subject": "瞿麟曼"}]}
{"text": "除了辣妈范儿十足的杨乐乐外，许久未见的小沐沐看上去比早前更加可爱帅气了，眉宇之间都像极了爸爸汪涵", "spo_list": [{"predicate": "丈夫", "object_type": {"@value": "人物"}, "subject_type": "人物", "object": {"@value": "汪涵"}, "subject": "杨乐乐"}, {"predicate": "妻子", "object_type": {"@value": "人物"}, "subject_type": "人物", "object": {"@value": "杨乐乐"}, "subject": "汪涵"}]}
{"text": "举办此次活动的北京盛世方图文化传媒有限公司董事长王坤先生说： 己未空间举办这次活动目的,是通过这些大师的早期作品,结合己未空间前身人民美术印刷厂的老库房来表达对传统文化的崇敬之情", "spo_list": [{"predicate": "董事长", "object_type": {"@value": "人物"}, "subject_type": "企业", "object": {"@value": "王坤"}, "subject": "北京盛世方图文化传媒有限公司"}]}
{"text": "幕后花絮2009年的7月份，由“台湾戏剧小天王”唐禹哲和内地优秀女演员戴娇倩主演的音乐偶像剧《我用音乐说爱你》在上海好乐迪正大店举行了特别首映及签名会，男才女貌的袁成杰、型秀家族艺人高娅媛、马海生、马璐和唐汉霄都友情加盟了该剧并一同出席了首映活动", "spo_list": [{"predicate": "主演", "object_type": {"@value": "人物"}, "subject_type": "影视作品", "object": {"@value": "唐禹哲"}, "subject": "我用音乐说爱你"}, {"predicate": "主演", "object_type": {"@value": "人物"}, "subject_type": "影视作品", "object": {"@value": "戴娇倩"}, "subject": "我用音乐说爱你"}, {"predicate": "主演", "object_type": {"@value": "人物"}, "subject_type": "影视作品", "object": {"@value": "袁成杰"}, "subject": "我用音乐说爱你"}, {"predicate": "主演", "object_type": {"@value": "人物"}, "subject_type": "影视作品", "object": {"@value": "唐汉霄"}, "subject": "我用音乐说爱你"}, {"predicate": "主演", "object_type": {"@value": "人物"}, "subject_type": "影视作品", "object": {"@value": "马海生"}, "subject": "我用音乐说爱你"}, {"predicate": "主演", "object_type": {"@value": "人物"}, "subject_type": "影视作品", "object": {"@value": "马璐"}, "subject": "我用音乐说爱你"}, {"predicate": "主演", "object_type": {"@value": "人物"}, "subject_type": "影视作品", "object": {"@value": "高娅媛"}, "subject": "我用音乐说爱你"}]}
{"text": "李习君 男，祖籍河北邯郸县，1975年毕业于河北医学院邯郸分院医士专业，1989年获得山东医科大学研究生部内科心血管专业医学硕士学位", "spo_list": [{"predicate": "毕业院校", "object_type": {"@value": "学校"}, "subject_type": "人物", "object": {"@value": "河北医学院"}, "subject": "李习君"}, {"predicate": "祖籍", "object_type": {"@value": "地点"}, "subject_type": "人物", "object": {"@value": "河北邯郸县"}, "subject": "李习君"}]}
{"text": "六、陈羽凡和白百合白百何和陈羽凡因为拍摄电视剧《与青春有关的日子》因戏生情，两人婚姻幸福美满，还有爱情的结晶，是个多幸福的家庭", "spo_list": [{"predicate": "主演", "object_type": {"@value": "人物"}, "subject_type": "影视作品", "object": {"@value": "陈羽凡"}, "subject": "与青春有关的日子"}, {"predicate": "主演", "object_type": {"@value": "人物"}, "subject_type": "影视作品", "object": {"@value": "白百何"}, "subject": "与青春有关的日子"}]}
{"text": "第二部由 松田秀知 导演的《偷偷爱着你》也是一部非常值得推荐的电视剧，主要讲述了美国长大的日裔女孩芦屋瑞稀（堀北真希饰），因为崇拜日本的国中跳高选手佐野泉（小栗旬饰），千里迢迢回国女扮男装进入与泉同一所的男子高校念书", "spo_list": [{"predicate": "导演", "object_type": {"@value": "人物"}, "subject_type": "影视作品", "object": {"@value": "松田秀知"}, "subject": "偷偷爱着你"}, {"predicate": "饰演", "object_type": {"inWork": "影视作品", "@value": "人物"}, "subject_type": "娱乐人物", "object": {"inWork": "偷偷爱着你", "@value": "佐野泉"}, "subject": "小栗旬"}, {"predicate": "饰演", "object_type": {"inWork": "影视作品", "@value": "人物"}, "subject_type": "娱乐人物", "object": {"inWork": "偷偷爱着你", "@value": "芦屋瑞稀"}, "subject": "堀北真希"}, {"predicate": "主演", "object_type": {"@value": "人物"}, "subject_type": "影视作品", "object": {"@value": "小栗旬"}, "subject": "偷偷爱着你"}, {"predicate": "主演", "object_type": {"@value": "人物"}, "subject_type": "影视作品", "object": {"@value": "堀北真希"}, "subject": "偷偷爱着你"}]}
{"text": "”蔡加怡说，身在北京的父亲本来对事件并不知情，但其他朋友致电把情况告诉他，令蔡志明大发雷霆，誓要替女儿讨回公道", "spo_list": [{"predicate": "父亲", "object_type": {"@value": "人物"}, "subject_type": "人物", "object": {"@value": "蔡志明"}, "subject": "蔡加怡"}, {"predicate": "丈夫", "object_type": {"@value": "人物"}, "subject_type": "人物", "object": {"@value": "蔡志明"}, "subject": "蔡加怡"}, {"predicate": "妻子", "object_type": {"@value": "人物"}, "subject_type": "人物", "object": {"@value": "蔡加怡"}, "subject": "蔡志明"}]}
{"text": "张爱玲就逃出父亲家，投奔母亲黄逸梵", "spo_list": [{"predicate": "母亲", "object_type": {"@value": "人物"}, "subject_type": "人物", "object": {"@value": "黄逸梵"}, "subject": "张爱玲"}]}
{"text": "2009年11月6日9点22分，杨云在香港为杨威生下一子，名为杨文昌（小名杨阳洋）", "spo_list": [{"predicate": "母亲", "object_type": {"@value": "人物"}, "subject_type": "人物", "object": {"@value": "杨云"}, "subject": "杨文昌"}, {"predicate": "父亲", "object_type": {"@value": "人物"}, "subject_type": "人物", "object": {"@value": "杨威"}, "subject": "杨文昌"}, {"predicate": "丈夫", "object_type": {"@value": "人物"}, "subject_type": "人物", "object": {"@value": "杨威"}, "subject": "杨云"}, {"predicate": "妻子", "object_type": {"@value": "人物"}, "subject_type": "人物", "object": {"@value": "杨云"}, "subject": "杨威"}, {"predicate": "父亲", "object_type": {"@value": "人物"}, "subject_type": "人物", "object": {"@value": "杨威"}, "subject": "杨阳洋"}]}
{"text": "《磕赢这个世界青春的文字记录，奋斗的纸上电影》是2013年中国人民大学出版社出版的图书，作者是魏云豪", "spo_list": [{"predicate": "作者", "object_type": {"@value": "人物"}, "subject_type": "图书作品", "object": {"@value": "魏云豪"}, "subject": "磕赢这个世界"}]}
{"text": "由腾讯出品、胥渡吧策划的爆笑喜剧《大话蛇仙》经过“骊山老母”（导演胥渡）瘦了十斤的高强度紧张作业，这部秉承了胥渡吧一贯风格，恶搞经典、大神配音的神（lei）剧，已经迫不及待要与大家见面了", "spo_list": [{"predicate": "导演", "object_type": {"@value": "人物"}, "subject_type": "影视作品", "object": {"@value": "胥渡"}, "subject": "大话蛇仙"}]}
{"text": "去深圳‘你有一封信栏目’找主持人胡晓梅，也许有望", "spo_list": [{"predicate": "主持人", "object_type": {"@value": "人物"}, "subject_type": "电视综艺", "object": {"@value": "胡晓梅"}, "subject": "你有一封信"}]}
{"text": "江洪，汉族，安徽肥西人，安徽农业大学农业推广专业硕士", "spo_list": [{"predicate": "毕业院校", "object_type": {"@value": "学校"}, "subject_type": "人物", "object": {"@value": "安徽农业大学"}, "subject": "江洪"}]}
{"text": "丘比特 普罗米修斯 雅典娜 玉皇大帝 孙悟空 观音菩萨........赫拍是宙斯与赫拉的女儿，是个永远年青的青春女神，容貌姣好，泼可爱负责司掌青春", "spo_list": [{"predicate": "母亲", "object_type": {"@value": "人物"}, "subject_type": "人物", "object": {"@value": "赫拉"}, "subject": "赫拍"}, {"predicate": "丈夫", "object_type": {"@value": "人物"}, "subject_type": "人物", "object": {"@value": "宙斯"}, "subject": "赫拉"}, {"predicate": "妻子", "object_type": {"@value": "人物"}, "subject_type": "人物", "object": {"@value": "赫拉"}, "subject": "宙斯"}]}
{"text": "湖南岳阳金帆酒业有限公司，2010年创立于湖南省岳阳市，是一家专注于从事经销代理各类名酒产品的综合性公司，拥有先进的管理模式、营销理念以及经验丰富的销售团队和客服团队", "spo_list": [{"predicate": "成立日期", "object_type": {"@value": "Date"}, "subject_type": "机构", "object": {"@value": "2010年"}, "subject": "湖南岳阳金帆酒业有限公司"}, {"predicate": "总部地点", "object_type": {"@value": "地点"}, "subject_type": "企业", "object": {"@value": "湖南省岳阳市"}, "subject": "湖南岳阳金帆酒业有限公司"}]}
{"text": "石头仙，位于湖南省郴州市安仁县平背乡黄田村，距离村委会200米，海拔125米，因山上建有金鳌寺而出名", "spo_list": [{"predicate": "海拔", "object_type": {"@value": "Number"}, "subject_type": "地点", "object": {"@value": "125米"}, "subject": "石头仙"}]}
{"text": "一.宜昌保卫战《宜昌保卫战》是齐星执导的抗战剧，由徐佳、童蕾、吕良伟、侯勇、陈小春、施京明等主演", "spo_list": [{"predicate": "导演", "object_type": {"@value": "人物"}, "subject_type": "影视作品", "object": {"@value": "齐星"}, "subject": "宜昌保卫战"}, {"predicate": "主演", "object_type": {"@value": "人物"}, "subject_type": "影视作品", "object": {"@value": "童蕾"}, "subject": "宜昌保卫战"}, {"predicate": "主演", "object_type": {"@value": "人物"}, "subject_type": "影视作品", "object": {"@value": "徐佳"}, "subject": "宜昌保卫战"}, {"predicate": "主演", "object_type": {"@value": "人物"}, "subject_type": "影视作品", "object": {"@value": "侯勇"}, "subject": "宜昌保卫战"}, {"predicate": "主演", "object_type": {"@value": "人物"}, "subject_type": "影视作品", "object": {"@value": "吕良伟"}, "subject": "宜昌保卫战"}, {"predicate": "主演", "object_type": {"@value": "人物"}, "subject_type": "影视作品", "object": {"@value": "陈小春"}, "subject": "宜昌保卫战"}, {"predicate": "主演", "object_type": {"@value": "人物"}, "subject_type": "影视作品", "object": {"@value": "施京明"}, "subject": "宜昌保卫战"}]}
{"text": "其实，这也不是李承铉要“吃软饭”，而是两人有了lucky之后，夫妻两人就必须有一人要放弃自己的工作，来照顾孩子", "spo_list": [{"predicate": "父亲", "object_type": {"@value": "人物"}, "subject_type": "人物", "object": {"@value": "李承铉"}, "subject": "lucky"}]}
{"text": "曹轩宾、郑楠加盟打造抒情曲《简单的人》《给陌生人的情书》", "spo_list": [{"predicate": "作曲", "object_type": {"@value": "人物"}, "subject_type": "歌曲", "object": {"@value": "郑楠"}, "subject": "给陌生人的情书"}]}
{"text": "《星史传说》是湖南三辰卡通集团出品动画电视剧，由付以琳，袁文君主演", "spo_list": [{"predicate": "出品公司", "object_type": {"@value": "企业"}, "subject_type": "影视作品", "object": {"@value": "湖南三辰卡通集团"}, "subject": "星史传说"}, {"predicate": "主演", "object_type": {"@value": "人物"}, "subject_type": "影视作品", "object": {"@value": "袁文君"}, "subject": "星史传说"}, {"predicate": "主演", "object_type": {"@value": "人物"}, "subject_type": "影视作品", "object": {"@value": "付以琳"}, "subject": "星史传说"}]}
{"text": "其实，这首歌收录在李志2007年1月发行的专辑《梵高先生》中，是一首时长为1分11秒的纯音乐，也是这张专辑的第一首歌，因为小提琴的流畅伴奏被李志的歌迷视为经典之作", "spo_list": [{"predicate": "歌手", "object_type": {"@value": "人物"}, "subject_type": "歌曲", "object": {"@value": "李志"}, "subject": "梵高先生"}]}
{"text": "《其实我只暗恋你》是刘卓辉作词、方树梁编曲、郑嘉颖演唱的歌曲，该首歌曲收录在郑嘉颖1994年发行的音乐专辑《梦想国》中", "spo_list": [{"predicate": "歌手", "object_type": {"@value": "人物"}, "subject_type": "歌曲", "object": {"@value": "郑嘉颖"}, "subject": "其实我只暗恋你"}, {"predicate": "作词", "object_type": {"@value": "人物"}, "subject_type": "歌曲", "object": {"@value": "刘卓辉"}, "subject": "其实我只暗恋你"}, {"predicate": "所属专辑", "object_type": {"@value": "音乐专辑"}, "subject_type": "歌曲", "object": {"@value": "梦想国"}, "subject": "其实我只暗恋你"}]}
{"text": "女主叫百里沉醉吧，我也是很久看得，应该叫《挽留》", "spo_list": [{"predicate": "主角", "object_type": {"@value": "人物"}, "subject_type": "文学作品", "object": {"@value": "百里沉醉"}, "subject": "挽留"}]}
{"text": "1952年6月1日，左权的女儿左太北随北京八一小学学生代表给毛主席献花，毛主席知道她是左权的女儿后，他拉着太北仔细询问，并合影一张", "spo_list": [{"predicate": "父亲", "object_type": {"@value": "人物"}, "subject_type": "人物", "object": {"@value": "左权"}, "subject": "左太北"}]}
{"text": "Avazu于2009年成立于德国，同年在文莱、香港、上海设立分公司", "spo_list": [{"predicate": "成立日期", "object_type": {"@value": "Date"}, "subject_type": "机构", "object": {"@value": "2009年"}, "subject": "Avazu"}, {"predicate": "总部地点", "object_type": {"@value": "地点"}, "subject_type": "企业", "object": {"@value": "德国"}, "subject": "Avazu"}]}
{"text": "《我眼中的建筑与环境》是1998年5月中国建筑工业出版社出版的作品，作者是刘心武", "spo_list": [{"predicate": "作者", "object_type": {"@value": "人物"}, "subject_type": "图书作品", "object": {"@value": "刘心武"}, "subject": "我眼中的建筑与环境"}]}
{"text": "了解谢贤的人都知道,谢贤跟狄波拉生下谢霆锋之后就离婚了,导致了谢霆锋从小就在离异家庭长大,对于这些负面的影响谢贤最为了解", "spo_list": [{"predicate": "母亲", "object_type": {"@value": "人物"}, "subject_type": "人物", "object": {"@value": "狄波拉"}, "subject": "谢霆锋"}, {"predicate": "父亲", "object_type": {"@value": "人物"}, "subject_type": "人物", "object": {"@value": "谢贤"}, "subject": "谢霆锋"}]}
{"text": "白云不生气 白云是典型的被做效果机器 你看全民最大党 和其他节目就知道宪哥对他有多好了", "spo_list": [{"predicate": "主演", "object_type": {"@value": "人物"}, "subject_type": "影视作品", "object": {"@value": "白云"}, "subject": "全民最大党"}]}
{"text": "说到这，感觉北斗企鹅那边好像比较擅长配沙雕番，沪圈这边好像就少了（我不记得有）泡面番，很快的水~b~羊~导演是个日本人，而且本身就擅长轻喜剧题材，加上感觉他很能get这个系列的内核漫粉表示非常满意动画化，为数不多的中日合作成功范例开心的配音皇贞季在网配界挺有名的吧，十冷里的小金刚就是他中日合作目前好的只有泡面番，比如快哥这什么作品", "spo_list": [{"predicate": "配音", "object_type": {"@value": "人物"}, "subject_type": "娱乐人物", "object": {"@value": "小金刚"}, "subject": "皇贞季"}]}
{"text": "刘庄（28-75），字子丽，汉光武帝刘秀第四子，母光烈阴皇后阴丽华", "spo_list": [{"predicate": "母亲", "object_type": {"@value": "人物"}, "subject_type": "人物", "object": {"@value": "阴丽华"}, "subject": "刘庄"}, {"predicate": "父亲", "object_type": {"@value": "人物"}, "subject_type": "人物", "object": {"@value": "刘秀"}, "subject": "刘庄"}]}
{"text": "杨宜，生卒年不详，字伯时，号裁庵，北直隶衡水县（今河北衡水）人", "spo_list": [{"predicate": "号", "object_type": {"@value": "Text"}, "subject_type": "历史人物", "object": {"@value": "裁庵"}, "subject": "杨宜"}]}
{"text": "3月17日，由深圳峰云天下影视投资有限公司投资出品的深圳本土独立电影《内幕风暴》在深圳卓越世纪四季时光召开了新闻发布会4，深圳电影制作行业协会会长刘强、深圳市电影发行放映有限公司总经理黄志强、陕西卫视《华夏微电影》总制片人辛钊、深圳市艺宝文化传播有限公司董事长张珈铭等出席了发布会", "spo_list": [{"predicate": "出品公司", "object_type": {"@value": "企业"}, "subject_type": "影视作品", "object": {"@value": "深圳峰云天下影视投资有限公司"}, "subject": "内幕风暴"}, {"predicate": "董事长", "object_type": {"@value": "人物"}, "subject_type": "企业", "object": {"@value": "张珈铭"}, "subject": "深圳市艺宝文化传播有限公司"}]}
{"text": "大家知道，薛宝钗的母亲薛姨妈，是王夫人的亲妹妹，薛宝钗是王夫人的外甥女，而王夫人的侄女王熙凤是荣国府的大管家，真正的掌权者，呼风唤雨，说一不二", "spo_list": [{"predicate": "母亲", "object_type": {"@value": "人物"}, "subject_type": "人物", "object": {"@value": "薛姨妈"}, "subject": "薛宝钗"}]}
{"text": "2007年9月，著名影视明星孙俪与千禧之星签约，成为其珠宝品牌形象代言人", "spo_list": [{"predicate": "代言人", "object_type": {"@value": "人物"}, "subject_type": "企业/品牌", "object": {"@value": "孙俪"}, "subject": "千禧之星"}]}
{"text": "除了是港通达的原实控人之外，宣瑞国同时也是港股上市公司中国自动化集团（00569.HK）的董事长", "spo_list": [{"predicate": "董事长", "object_type": {"@value": "人物"}, "subject_type": "企业", "object": {"@value": "宣瑞国"}, "subject": "中国自动化"}]}
{"text": "《风流无耻韦小宝》是天晴雨停写的网络小说连载于起点中文网", "spo_list": [{"predicate": "作者", "object_type": {"@value": "人物"}, "subject_type": "图书作品", "object": {"@value": "天晴雨停"}, "subject": "风流无耻韦小宝"}]}
{"text": "借楼问一下:有没有人知道武艺和陈翔在我家那小子唱的那首歌叫什么名字啊", "spo_list": [{"predicate": "嘉宾", "object_type": {"@value": "人物"}, "subject_type": "电视综艺", "object": {"@value": "陈翔"}, "subject": "我家那小子"}, {"predicate": "嘉宾", "object_type": {"@value": "人物"}, "subject_type": "电视综艺", "object": {"@value": "武艺"}, "subject": "我家那小子"}]}
{"text": "《想你的夜》这首歌，关喆重新REMIX之后更有一种信念的力量，一种执着的坚定，一种为爱痴狂最赤裸的表白", "spo_list": [{"predicate": "歌手", "object_type": {"@value": "人物"}, "subject_type": "歌曲", "object": {"@value": "关喆"}, "subject": "想你的夜"}]}
{"text": "蓝色天空 湘海 词曲: 湘海 遥望远处 辽阔的天地", "spo_list": [{"predicate": "作曲", "object_type": {"@value": "人物"}, "subject_type": "歌曲", "object": {"@value": "湘海"}, "subject": "蓝色天空"}, {"predicate": "作词", "object_type": {"@value": "人物"}, "subject_type": "歌曲", "object": {"@value": "湘海"}, "subject": "蓝色天空"}]}
{"text": "专辑简介王杰向伤心往事告别 一切《从今开始》", "spo_list": [{"predicate": "歌手", "object_type": {"@value": "人物"}, "subject_type": "歌曲", "object": {"@value": "王杰"}, "subject": "从今开始"}]}
{"text": "茂名恒大钢铁集团有限公司（简称恒钢集团）是美国通用钢铁控股有限公司旗下的钢铁企业之一，总公司通用钢铁是目前唯一一家在美国纽交所上市的中国钢铁企业", "spo_list": [{"predicate": "简称", "object_type": {"@value": "Text"}, "subject_type": "机构", "object": {"@value": "恒钢集团"}, "subject": "茂名恒大钢铁集团有限公司"}]}
{"text": "【剧集】《烈火如歌》（优酷 今起开播）该剧改编自明晓溪的同名小说 ，剧中女孩如歌是烈火山庄的继承人，十九年前的尘封往事将她卷入漩涡之中", "spo_list": [{"predicate": "作者", "object_type": {"@value": "人物"}, "subject_type": "图书作品", "object": {"@value": "明晓溪"}, "subject": "烈火如歌"}, {"predicate": "编剧", "object_type": {"@value": "人物"}, "subject_type": "影视作品", "object": {"@value": "明晓溪"}, "subject": "烈火如歌"}]}
{"text": "中芯国际2000年成立的中芯国际，于2001年在上海投产8英寸厂，并于2005年实现90nm试产", "spo_list": [{"predicate": "成立日期", "object_type": {"@value": "Date"}, "subject_type": "机构", "object": {"@value": "2000年"}, "subject": "中芯国际"}]}
{"text": "第二季《喜乐街第二季》由王雪纯主持，常驻嘉宾包括郭涛、谢依霖、王迅、袁成杰、张萌", "spo_list": [{"predicate": "主持人", "object_type": {"@value": "人物"}, "subject_type": "电视综艺", "object": {"@value": "王雪纯"}, "subject": "喜乐街"}]}
{"text": "《洪范补注》·五卷（两江总督采进本）清朝潘士权撰", "spo_list": [{"predicate": "作者", "object_type": {"@value": "人物"}, "subject_type": "图书作品", "object": {"@value": "潘士权"}, "subject": "洪范补注"}, {"predicate": "朝代", "object_type": {"@value": "Text"}, "subject_type": "历史人物", "object": {"@value": "清朝"}, "subject": "潘士权"}]}
{"text": "（图片来自东方IC）维多利亚·贝克汉姆1974年出生，1997年成为辣妹合唱团成员之一，1999年与大卫·贝克汉姆结婚，2006年担任品牌首席设计师", "spo_list": [{"predicate": "妻子", "object_type": {"@value": "人物"}, "subject_type": "人物", "object": {"@value": "维多利亚·贝克汉姆"}, "subject": "大卫·贝克汉姆"}, {"predicate": "丈夫", "object_type": {"@value": "人物"}, "subject_type": "人物", "object": {"@value": "大卫·贝克汉姆"}, "subject": "维多利亚·贝克汉姆"}]}
{"text": "《归途如虹》是由广州军区政治部电视艺术中心、中共广东省委宣传部、中央电视台影视部于2003年联合摄制的电视剧，由刘岩执导，王斑、王学圻、李若彤领衔主演，苏岩、富大龙、曾黎等主演1", "spo_list": [{"predicate": "主演", "object_type": {"@value": "人物"}, "subject_type": "影视作品", "object": {"@value": "王斑"}, "subject": "归途如虹"}, {"predicate": "主演", "object_type": {"@value": "人物"}, "subject_type": "影视作品", "object": {"@value": "王学圻"}, "subject": "归途如虹"}, {"predicate": "导演", "object_type": {"@value": "人物"}, "subject_type": "影视作品", "object": {"@value": "刘岩"}, "subject": "归途如虹"}, {"predicate": "主演", "object_type": {"@value": "人物"}, "subject_type": "影视作品", "object": {"@value": "李若彤"}, "subject": "归途如虹"}, {"predicate": "主演", "object_type": {"@value": "人物"}, "subject_type": "影视作品", "object": {"@value": "曾黎"}, "subject": "归途如虹"}, {"predicate": "主演", "object_type": {"@value": "人物"}, "subject_type": "影视作品", "object": {"@value": "富大龙"}, "subject": "归途如虹"}, {"predicate": "主演", "object_type": {"@value": "人物"}, "subject_type": "影视作品", "object": {"@value": "苏岩"}, "subject": "归途如虹"}]}
{"text": "《决战紫禁之巅》粤语版，给这部电影里薇薇配音的也是给小燕子和剑萍配音的香港配音员周文瑛", "spo_list": [{"predicate": "配音", "object_type": {"@value": "人物"}, "subject_type": "娱乐人物", "object": {"@value": "小燕子"}, "subject": "周文瑛"}]}
{"text": "《逃嫁新娘》是一本我很喜欢的民国文，不知道为什么，我对看很多小说对男二女二的感情比男女主更深刻，也许正是因为他们得不到才为她们心疼，这本书里我最喜欢的就是霓裳，上海滩的舞女，深深地爱着男主林作岩，明明知道他只是利用她，却还是心甘情愿，也许在爱情面前每个人都是盲目的，如同林作岩对戎沁心，作者本来说要写霓裳的番外，可惜我没找到，遗憾啊", "spo_list": [{"predicate": "主角", "object_type": {"@value": "人物"}, "subject_type": "文学作品", "object": {"@value": "戎沁心"}, "subject": "逃嫁新娘"}]}
{"text": "褚红军博士在博士论文的基础上，经过一年多的修改，完成了《能动司法与公司治理》一书，并请我作序", "spo_list": [{"predicate": "作者", "object_type": {"@value": "人物"}, "subject_type": "图书作品", "object": {"@value": "褚红军"}, "subject": "能动司法与公司治理"}]}
{"text": "上海富商周正毅太太毛玉萍，自脑部脑下垂体长了肿瘤的消息曝光后，即收到许多好朋友的慰问电话", "spo_list": [{"predicate": "丈夫", "object_type": {"@value": "人物"}, "subject_type": "人物", "object": {"@value": "周正毅"}, "subject": "毛玉萍"}, {"predicate": "妻子", "object_type": {"@value": "人物"}, "subject_type": "人物", "object": {"@value": "毛玉萍"}, "subject": "周正毅"}]}
{"text": "现场记者从四川古名天下投资管理有限公司董事长周莉渚的介绍中了解到：古名天下国际旅游区位于四川省德阳市中江县成南高速冯店段黄坪村，离成都仅仅60公里，交通相当便利", "spo_list": [{"predicate": "董事长", "object_type": {"@value": "人物"}, "subject_type": "企业", "object": {"@value": "周莉渚"}, "subject": "古名天下国际旅游区"}, {"predicate": "董事长", "object_type": {"@value": "人物"}, "subject_type": "企业", "object": {"@value": "周莉渚"}, "subject": "四川古名天下投资管理有限公司"}]}
{"text": "学校有着雄厚的集团背景，是湖州求是教育集团下属的分支学校之一 湖州求是教育集团成立于2005年12月18日，董事长沈法初先生在杭州、德清等地已成功开办杭州新理想高级中学，杭州求是新理想高复、德清县莫干山外国语学校，德清县千秋外国语学校、德清县求是业余学校，德清求是高级中学，办学层次从小学、初中、高中、高复到自考形成了一个完整的体系", "spo_list": [{"predicate": "董事长", "object_type": {"@value": "人物"}, "subject_type": "企业", "object": {"@value": "沈法初"}, "subject": "湖州求是教育集团"}, {"predicate": "成立日期", "object_type": {"@value": "Date"}, "subject_type": "机构", "object": {"@value": "2005年12月18日"}, "subject": "湖州求是教育集团"}]}
{"text": "2002年，苗侨伟把艺视眼镜卖盘，售予财团LuxotticaGroup SA（在意大利证券交易所和纽复出2004年复出，同年参演电视剧《学警雄心》饰演李文升一角，于2005年4月播出", "spo_list": [{"predicate": "主演", "object_type": {"@value": "人物"}, "subject_type": "影视作品", "object": {"@value": "苗侨伟"}, "subject": "学警雄心"}, {"predicate": "饰演", "object_type": {"inWork": "影视作品", "@value": "人物"}, "subject_type": "娱乐人物", "object": {"inWork": "学警雄心", "@value": "李文升"}, "subject": "苗侨伟"}, {"predicate": "上映时间", "object_type": {"@value": "Date"}, "subject_type": "影视作品", "object": {"@value": "2005年4月"}, "subject": "学警雄心"}]}
{"text": "汪志云，天津市劳动能力鉴定委员会专家组成员 1988年毕业于天津医学院", "spo_list": [{"predicate": "毕业院校", "object_type": {"@value": "学校"}, "subject_type": "人物", "object": {"@value": "天津医学院"}, "subject": "汪志云"}]}
{"text": "《我们应该怎样让百姓不骂娘》是2011年中国方正出版社出版的图书，作者是陈国华", "spo_list": [{"predicate": "作者", "object_type": {"@value": "人物"}, "subject_type": "图书作品", "object": {"@value": "陈国华"}, "subject": "我们应该怎样让百姓不骂娘"}, {"predicate": "国籍", "object_type": {"@value": "国家"}, "subject_type": "人物", "object": {"@value": "中国"}, "subject": "陈国华"}]}
{"text": "（4）《就要你红》，2016年11月21日发布词曲：王蓉，音乐性不浓，全靠旋律和喊唱，王蓉特色神曲风格", "spo_list": [{"predicate": "歌手", "object_type": {"@value": "人物"}, "subject_type": "歌曲", "object": {"@value": "王蓉"}, "subject": "就要你红"}, {"predicate": "作词", "object_type": {"@value": "人物"}, "subject_type": "歌曲", "object": {"@value": "王蓉"}, "subject": "就要你红"}]}
{"text": "现在，马津的新书《牛角包一样的会计》告诉我们，一个幸福的会计，就是牛角包一样的会计", "spo_list": [{"predicate": "作者", "object_type": {"@value": "人物"}, "subject_type": "图书作品", "object": {"@value": "马津"}, "subject": "牛角包一样的会计"}]}
{"text": "《你是我的玫瑰花》是由大鹏填词、谱曲，庞龙演唱的歌曲，收录于庞龙2005年9月6日发行专辑《你是我的玫瑰花》中", "spo_list": [{"predicate": "歌手", "object_type": {"@value": "人物"}, "subject_type": "歌曲", "object": {"@value": "庞龙"}, "subject": "你是我的玫瑰花"}, {"predicate": "作词", "object_type": {"@value": "人物"}, "subject_type": "歌曲", "object": {"@value": "大鹏"}, "subject": "你是我的玫瑰花"}, {"predicate": "作曲", "object_type": {"@value": "人物"}, "subject_type": "歌曲", "object": {"@value": "大鹏"}, "subject": "你是我的玫瑰花"}]}
{"text": "创作背景《天使旅行箱》是安栋和李泉为赵薇量身打造的一首歌曲，这首歌表达的是现代青年自强不息与百折不挠的精神3", "spo_list": [{"predicate": "歌手", "object_type": {"@value": "人物"}, "subject_type": "歌曲", "object": {"@value": "赵薇"}, "subject": "天使旅行箱"}, {"predicate": "作曲", "object_type": {"@value": "人物"}, "subject_type": "歌曲", "object": {"@value": "李泉"}, "subject": "天使旅行箱"}]}
{"text": "1958年随着新立城水库竣工、经过水库调控流量的伊通河开始为南岭水厂供水，净月潭改为长春市备用水源地", "spo_list": [{"predicate": "所在城市", "object_type": {"@value": "城市"}, "subject_type": "景点", "object": {"@value": "长春市"}, "subject": "净月潭"}]}
{"text": "凯娜儿·沃菲特，声优；林原惠美", "spo_list": [{"predicate": "配音", "object_type": {"@value": "人物"}, "subject_type": "娱乐人物", "object": {"@value": "凯娜儿"}, "subject": "林原惠美"}]}
{"text": "文化语言荷兰官方语言是荷兰语，和英语很像，英、德、荷兰语同属印欧语系日耳曼语族西支", "spo_list": [{"predicate": "官方语言", "object_type": {"@value": "语言"}, "subject_type": "国家", "object": {"@value": "荷兰语"}, "subject": "荷兰"}]}
{"text": "《尼各马可伦理学义疏》是一本书籍，华夏出版社出版，（美）伯格作者", "spo_list": [{"predicate": "作者", "object_type": {"@value": "人物"}, "subject_type": "图书作品", "object": {"@value": "伯格"}, "subject": "尼各马可伦理学义疏"}]}
{"text": "川藏公路整个海拔落差达到4500米，最高的海拔是6168米的雀儿山", "spo_list": [{"predicate": "海拔", "object_type": {"@value": "Number"}, "subject_type": "地点", "object": {"@value": "6168米"}, "subject": "雀儿山"}]}
{"text": "涿鹿电视台于1985年建台,历经21年的成长,现已发展成为颇具实力的县级电视媒体", "spo_list": [{"predicate": "成立日期", "object_type": {"@value": "Date"}, "subject_type": "机构", "object": {"@value": "1985年"}, "subject": "涿鹿电视台"}]}
{"text": "电影《战狼2》《红海行动》充分调动起了国人的爱国情绪，也让观众在内心深刻升腾起强烈的自豪感，而《利刃出击》也不同于之前的“特种兵系列”，导演刘猛在叙事策略和主题内容上有了大胆的调整，以图展现新时代下新的武装警察职业和为守护人民和国家的神圣使命", "spo_list": [{"predicate": "导演", "object_type": {"@value": "人物"}, "subject_type": "影视作品", "object": {"@value": "刘猛"}, "subject": "利刃出击"}]}
{"text": "我有心想把冯家文的《独臂武松》发上来供大家欣赏，只耐我的是电子书，无法粘贴", "spo_list": [{"predicate": "作者", "object_type": {"@value": "人物"}, "subject_type": "图书作品", "object": {"@value": "冯家文"}, "subject": "独臂武松"}]}
{"text": "《黑色临界》是泡椒南瓜创作的网络小说，发表于起点网", "spo_list": [{"predicate": "作者", "object_type": {"@value": "人物"}, "subject_type": "图书作品", "object": {"@value": "泡椒南瓜"}, "subject": "黑色临界"}]}
{"text": "严从华是中国著名的影视制作人之一，曾经制作过《人间正道是沧桑》、《康熙微服私访记》、《汉武大帝》、《永远的忠诚》、《山间铃响马帮来》、《茉莉花开》等经典影视作品", "spo_list": [{"predicate": "制片人", "object_type": {"@value": "人物"}, "subject_type": "影视作品", "object": {"@value": "严从华"}, "subject": "山间铃响马帮来"}, {"predicate": "制片人", "object_type": {"@value": "人物"}, "subject_type": "影视作品", "object": {"@value": "严从华"}, "subject": "人间正道是沧桑"}, {"predicate": "制片人", "object_type": {"@value": "人物"}, "subject_type": "影视作品", "object": {"@value": "严从华"}, "subject": "永远的忠诚"}]}
{"text": "——访吉林省孤儿学校校长张洁浅灰色的水泥地面，大白的墙面上挂着一幅“厚德载物”的字画，一张简单的沙发，办公桌上有序地摞满了各种需要上报、申核的材料，两个碗口大小的笔筒里，插满了粗细不一的签字笔，桌子对面有两张小的会客沙发椅，办公椅背面的墙上，挂着一幅紫气东来的水墨画，桌上、窗台上都摆了许多绿植……这些，都挤在一间不足20平米的房间里，这里就是吉林省孤儿学校校长张洁的办公室，古朴简约，又不失文化高雅", "spo_list": [{"predicate": "校长", "object_type": {"@value": "人物"}, "subject_type": "学校", "object": {"@value": "张洁"}, "subject": "吉林省孤儿学校"}]}
{"text": "《暗金丑岛君》是山口雅俊执导，山田孝之主演的剧情电影，于2012年8月25日上映", "spo_list": [{"predicate": "上映时间", "object_type": {"@value": "Date"}, "subject_type": "影视作品", "object": {"@value": "2012年8月25日"}, "subject": "暗金丑岛君"}, {"predicate": "导演", "object_type": {"@value": "人物"}, "subject_type": "影视作品", "object": {"@value": "山口雅俊"}, "subject": "暗金丑岛君"}, {"predicate": "主演", "object_type": {"@value": "人物"}, "subject_type": "影视作品", "object": {"@value": "山田孝之"}, "subject": "暗金丑岛君"}]}
{"text": "张艺谋，1950年11月14日生于陕西西安，中国电影导演，1984年：在张军钊导演的影片《一个和八个》中担任摄影师", "spo_list": [{"predicate": "国籍", "object_type": {"@value": "国家"}, "subject_type": "人物", "object": {"@value": "中国"}, "subject": "张艺谋"}]}
{"text": "《狂涛怒海》是百度文学旗下纵横中文网签约作家南寺创作的一部异世大陆小说，小说已于2014-01-04正式发布", "spo_list": [{"predicate": "作者", "object_type": {"@value": "人物"}, "subject_type": "图书作品", "object": {"@value": "南寺"}, "subject": "狂涛怒海"}]}
{"text": "2014年，传奇影业与华纳兄弟影业合拍了重启版《哥斯拉》，等于是开启了“怪兽电影宇宙”的序幕", "spo_list": [{"predicate": "出品公司", "object_type": {"@value": "企业"}, "subject_type": "影视作品", "object": {"@value": "传奇影业"}, "subject": "哥斯拉"}]}
{"text": "柳工集团创建于1958年，全称广西柳工集团有限公司，是国有资产授权经营方式组建的国有独资企业，是国家重点联系的首批300家国有大型企业集团之一，是广西“十一五”期间重点培育和发展的工程机械集群产业中的龙头企业", "spo_list": [{"predicate": "成立日期", "object_type": {"@value": "Date"}, "subject_type": "机构", "object": {"@value": "1958年"}, "subject": "柳工集团"}]}
{"text": "2017年12月11日，中共中央总书记、国家主席、中央军委主席习近平对西安交通大学15名西迁老教授的来信作出重要指示，向当年响应国家号召献身大西北建设的交大老同志们致以崇高的敬意，希望西安交通大学师生传承好西迁精神，为西部发展、国家建设奉献智慧和力量", "spo_list": [{"predicate": "简称", "object_type": {"@value": "Text"}, "subject_type": "机构", "object": {"@value": "交大"}, "subject": "西安交通大学"}]}
{"text": "在江户时代后期，孝明天皇主张公武合体，因此和宫亲子内亲王降嫁于第14代德川幕府将军德川家茂，这是第一次有内亲王嫁进江户城（在此之前的第7代将军德川家继，本欲和吉子内亲王结婚，但家继突然病逝，因此未能成功），而在和宫以前，最多只有宫家所出的几位女王嫁入大奥而已，此时皇女的婚姻对象也不再仅限于朝臣而已，关东地方的幕府将军也能是降嫁对象", "spo_list": [{"predicate": "丈夫", "object_type": {"@value": "人物"}, "subject_type": "人物", "object": {"@value": "德川家茂"}, "subject": "和宫亲子内亲王"}, {"predicate": "妻子", "object_type": {"@value": "人物"}, "subject_type": "人物", "object": {"@value": "和宫亲子内亲王"}, "subject": "德川家茂"}]}
{"text": "据ESPN著名记者Woj爆料，饱受右腿股四头肌炎症困扰的圣安东尼奥马刺队当家球星科怀-伦纳德目前正面临着艰难的选择：由于无法评估伤病对于未来职业生涯的影响，伦纳德的经纪人团队与球队高层在能否出场的问题上发生了分歧，在无法达成一致的情况下，马刺队高层已经要求球员在未来比赛中做好伦纳德长期缺阵的准备，而主帅波波维奇也公开表示对伦纳德在本赛季回归的可能性持有“惊讶”的态度", "spo_list": [{"predicate": "简称", "object_type": {"@value": "Text"}, "subject_type": "机构", "object": {"@value": "马刺"}, "subject": "圣安东尼奥马刺队"}]}
{"text": "从健美运动员到篮球运动员，从赛车手到健身爱好者，所有寻求力量和肌肉的人都必须拥有《施瓦辛格健身全书》——这本只有阿诺德·施瓦辛格才能写出来的书，这本当之无愧的“健身圣经”", "spo_list": [{"predicate": "作者", "object_type": {"@value": "人物"}, "subject_type": "图书作品", "object": {"@value": "阿诺德·施瓦辛格"}, "subject": "施瓦辛格健身全书"}]}
{"text": "眉山三苏祠苏轼盘陀像苏轼，号东坡居士，世称苏东坡、苏仙", "spo_list": [{"predicate": "号", "object_type": {"@value": "Text"}, "subject_type": "历史人物", "object": {"@value": "东坡居士"}, "subject": "苏轼"}]}
{"text": "苏州朗格电气有限公司于2010年09月10日在苏州市相城区市场监督管理局登记成立", "spo_list": [{"predicate": "成立日期", "object_type": {"@value": "Date"}, "subject_type": "机构", "object": {"@value": "2010年09月10日"}, "subject": "苏州朗格电气有限公司"}]}
{"text": "龙头企业主动参与产业扶贫 实现“富民又富企”双赢发展自治区政协常委 广西扬翔股份有限公司董事长 黄定寿就进一步充分发挥农业龙头企业带动产业扶贫引领作用，巩固脱贫成果，提出以下建议： 一、龙头企业实施产业扶贫要“六结合", "spo_list": [{"predicate": "董事长", "object_type": {"@value": "人物"}, "subject_type": "企业", "object": {"@value": "黄定寿"}, "subject": "广西扬翔股份有限公司"}]}
{"text": "剧场版布袋戏《东离剑游记 西幽玹歌》公开了中文预告，本作由 霹雳布袋戏 与 虚渊玄 联手打造，讲述了浪巫谣的过往故事，西川贵教 将负责该作主题曲并担任浪巫谣的CV，泽野弘之 负责配乐，将于 10月25日 在日本及台湾地区上映", "spo_list": [{"predicate": "配音", "object_type": {"inWork": "影视作品", "@value": "人物"}, "subject_type": "娱乐人物", "object": {"inWork": "东离剑游记 西幽玹歌", "@value": "浪巫谣"}, "subject": "西川贵教"}, {"predicate": "上映时间", "object_type": {"inArea": "地点", "@value": "Date"}, "subject_type": "影视作品", "object": {"inArea": "台湾", "@value": "10月25日"}, "subject": "东离剑游记 西幽玹歌"}]}
{"text": "5月17/18日，6月1/2/28日录制《我想和你唱》第六期：张信哲、张靓颖、杨千嬅第七期：谭维维、彭佳慧、 梁博（已出）第八期: 华晨宇、费玉清、李玟（预定）第九期: 邓紫棋等第十期：王俊凯、李宇春、蔡依林", "spo_list": [{"predicate": "嘉宾", "object_type": {"@value": "人物"}, "subject_type": "电视综艺", "object": {"@value": "李玟"}, "subject": "我想和你唱"}, {"predicate": "嘉宾", "object_type": {"@value": "人物"}, "subject_type": "电视综艺", "object": {"@value": "费玉清"}, "subject": "我想和你唱"}, {"predicate": "嘉宾", "object_type": {"@value": "人物"}, "subject_type": "电视综艺", "object": {"@value": "梁博"}, "subject": "我想和你唱"}, {"predicate": "嘉宾", "object_type": {"@value": "人物"}, "subject_type": "电视综艺", "object": {"@value": "彭佳慧"}, "subject": "我想和你唱"}]}
{"text": "张继聪-情人作词：刘卓辉作曲：黄家驹专辑：MOOVLive张继聪盼望你没有为我又再渡暗中淌泪我不想留底", "spo_list": [{"predicate": "所属专辑", "object_type": {"@value": "音乐专辑"}, "subject_type": "歌曲", "object": {"@value": "MOOVLive张继聪"}, "subject": "情人"}, {"predicate": "作曲", "object_type": {"@value": "人物"}, "subject_type": "歌曲", "object": {"@value": "黄家驹"}, "subject": "情人"}, {"predicate": "作词", "object_type": {"@value": "人物"}, "subject_type": "歌曲", "object": {"@value": "刘卓辉"}, "subject": "情人"}]}
{"text": "个人简介刘桂南，1958年7月生，江苏靖江人，1997年6月研究生毕业于江苏大学管理工程专业，获硕士学位，现任扬州大学商学院教师", "spo_list": [{"predicate": "毕业院校", "object_type": {"@value": "学校"}, "subject_type": "人物", "object": {"@value": "江苏大学"}, "subject": "刘桂南"}]}
{"text": "我参加了这个电视剧的演出，演的是闻一多的第三个儿子：闻立鹏，但是正在读书，央视播放的时候父母没告诉我，一点都没有看过， 哪个好心人帮忙找一下下载啊，我的QQ82914392", "spo_list": [{"predicate": "父亲", "object_type": {"@value": "人物"}, "subject_type": "人物", "object": {"@value": "闻一多"}, "subject": "闻立鹏"}]}
{"text": "神奇宝贝已经由电视转为荧幕了，电影系列票房也是一直爆火，今年的《大侦探皮卡丘》票房更是达到了4.36亿美元", "spo_list": [{"predicate": "票房", "object_type": {"@value": "Number"}, "subject_type": "影视作品", "object": {"@value": "4.36亿美元"}, "subject": "大侦探皮卡丘"}]}
{"text": "中华人民共和国国歌——《义勇军进行曲》，电影《风云儿女》的主题曲，作曲者大家都知道，即聂耳，但是作词者却经常被大家遗忘与忽略，他就是田汉", "spo_list": [{"predicate": "作词", "object_type": {"@value": "人物"}, "subject_type": "歌曲", "object": {"@value": "田汉"}, "subject": "义勇军进行曲"}, {"predicate": "作曲", "object_type": {"@value": "人物"}, "subject_type": "歌曲", "object": {"@value": "聂耳"}, "subject": "义勇军进行曲"}]}
{"text": "歌名：友爱长存演唱：林子祥词：潘伟源曲：andrew lloyd webbe", "spo_list": [{"predicate": "作词", "object_type": {"@value": "人物"}, "subject_type": "歌曲", "object": {"@value": "潘伟源"}, "subject": "友爱长存"}, {"predicate": "歌手", "object_type": {"@value": "人物"}, "subject_type": "歌曲", "object": {"@value": "林子祥"}, "subject": "友爱长存"}]}
{"text": "《生命》一书是（德）大卫·瓦格纳所著小说，由人民文学出版社出版", "spo_list": [{"predicate": "作者", "object_type": {"@value": "人物"}, "subject_type": "图书作品", "object": {"@value": "大卫·瓦格纳"}, "subject": "生命"}]}
{"text": "《一只小虫》是王鸣飞的音乐作品，收录在《宠儿》专辑中", "spo_list": [{"predicate": "所属专辑", "object_type": {"@value": "音乐专辑"}, "subject_type": "歌曲", "object": {"@value": "宠儿"}, "subject": "一只小虫"}, {"predicate": "歌手", "object_type": {"@value": "人物"}, "subject_type": "歌曲", "object": {"@value": "王鸣飞"}, "subject": "一只小虫"}]}
{"text": "2015年4月28日，4月20日至4月26日，各级纪检监察机关查处111起违反中央八项规定精神案件，其中赣州市经济技术开发区潭口中学校长刘照林，公款国内旅游，受到行政记过处分", "spo_list": [{"predicate": "校长", "object_type": {"@value": "人物"}, "subject_type": "学校", "object": {"@value": "刘照林"}, "subject": "潭口中学"}]}
{"text": "幸福的旁边Ⅱ除收录另外三首《欲望》《尘埃》《十万个为什么》外，还收录了同期录音的《我相信谁》、《稻草上的火鸡》舞曲版、《花》伴奏曲以及《静止》伴奏曲", "spo_list": [{"predicate": "所属专辑", "object_type": {"@value": "音乐专辑"}, "subject_type": "歌曲", "object": {"@value": "幸福的旁边"}, "subject": "稻草上的火鸡"}]}
{"text": "《十五年等待候鸟》是根据盈风同名小说改编的都市青春偶像剧，由芒果影视、观达影视联合出品，柯翰辰、李宏宇执导，张若昀、孙怡、邓伦、张雪迎、李宗霖、刘美含、朱元冰、代超等联袂主演", "spo_list": [{"predicate": "主演", "object_type": {"@value": "人物"}, "subject_type": "影视作品", "object": {"@value": "代超"}, "subject": "十五年等待候鸟"}, {"predicate": "主演", "object_type": {"@value": "人物"}, "subject_type": "影视作品", "object": {"@value": "邓伦"}, "subject": "十五年等待候鸟"}, {"predicate": "主演", "object_type": {"@value": "人物"}, "subject_type": "影视作品", "object": {"@value": "刘美含"}, "subject": "十五年等待候鸟"}, {"predicate": "主演", "object_type": {"@value": "人物"}, "subject_type": "影视作品", "object": {"@value": "张若昀"}, "subject": "十五年等待候鸟"}, {"predicate": "主演", "object_type": {"@value": "人物"}, "subject_type": "影视作品", "object": {"@value": "朱元冰"}, "subject": "十五年等待候鸟"}, {"predicate": "导演", "object_type": {"@value": "人物"}, "subject_type": "影视作品", "object": {"@value": "柯翰辰"}, "subject": "十五年等待候鸟"}, {"predicate": "主演", "object_type": {"@value": "人物"}, "subject_type": "影视作品", "object": {"@value": "张雪迎"}, "subject": "十五年等待候鸟"}, {"predicate": "主演", "object_type": {"@value": "人物"}, "subject_type": "影视作品", "object": {"@value": "孙怡"}, "subject": "十五年等待候鸟"}, {"predicate": "作者", "object_type": {"@value": "人物"}, "subject_type": "图书作品", "object": {"@value": "盈风"}, "subject": "十五年等待候鸟"}, {"predicate": "主演", "object_type": {"@value": "人物"}, "subject_type": "影视作品", "object": {"@value": "李宗霖"}, "subject": "十五年等待候鸟"}]}
{"text": "江苏西电南自智能电力设备有限公司于2010年08月26日在扬州经济技术开发区市场监督管理局登记成立", "spo_list": [{"predicate": "成立日期", "object_type": {"@value": "Date"}, "subject_type": "机构", "object": {"@value": "2010年08月26日"}, "subject": "江苏西电南自智能电力设备有限公司"}]}
{"text": "聚光科技(杭州)股份有限公司(以下简称“公司”)董事会于近日收到公司董事长叶华俊先生递交的辞职报告", "spo_list": [{"predicate": "董事长", "object_type": {"@value": "人物"}, "subject_type": "企业", "object": {"@value": "叶华俊"}, "subject": "聚光科技(杭州)股份有限公司"}]}
{"text": "《嫁错妈》，又名《True Love》，香港著名导演关锦鹏监制执导，将电影拍摄手法、灯光、镜头画面及现场收音等都融入剧中", "spo_list": [{"predicate": "导演", "object_type": {"@value": "人物"}, "subject_type": "影视作品", "object": {"@value": "关锦鹏"}, "subject": "嫁错妈"}]}
{"text": "《盗墓笔记》，原著作者：南派三叔，是一部探险小说", "spo_list": [{"predicate": "作者", "object_type": {"@value": "人物"}, "subject_type": "图书作品", "object": {"@value": "南派三叔"}, "subject": "盗墓笔记"}]}
{"text": "2008年4月1日，42岁的王志文结束了单身生活，与陈坚红的婚礼在上海锦江汤臣洲际大酒店举行，导演黄建新、田壮壮、何平、赵宝刚等，演员姜文、刘德凯、曾志伟、苗侨伟、朱时茂、吕京等，歌手孙楠、巫启贤等好友前来参加婚宴，不能到场的好友黄健翔、景岗山、高旗等则通过VCR向新人表达了祝福", "spo_list": [{"predicate": "丈夫", "object_type": {"@value": "人物"}, "subject_type": "人物", "object": {"@value": "王志文"}, "subject": "陈坚红"}, {"predicate": "妻子", "object_type": {"@value": "人物"}, "subject_type": "人物", "object": {"@value": "陈坚红"}, "subject": "王志文"}]}
{"text": "冯氏虽然当上皇后，却一直没能给拓跋浚诞下子嗣，也许是身体不行，也许是忌惮北魏子贵母死的制度，原因已不可考，但李氏生下儿子拓跋弘过继给冯氏，却是帮了冯氏一个大忙", "spo_list": [{"predicate": "母亲", "object_type": {"@value": "人物"}, "subject_type": "人物", "object": {"@value": "李氏"}, "subject": "拓跋弘"}, {"predicate": "朝代", "object_type": {"@value": "Text"}, "subject_type": "历史人物", "object": {"@value": "北魏"}, "subject": "拓跋弘"}]}
{"text": "然而在1890至1905年生产的第一批汽车上却没有使用，因«标致汽车公司»的创始人阿尔芒·标致偏爱以“标致汽车”的字样作为标识", "spo_list": [{"predicate": "创始人", "object_type": {"@value": "人物"}, "subject_type": "企业", "object": {"@value": "阿尔芒·标致"}, "subject": "标致汽车公司"}]}
{"text": "斯鲁斯卡娅，1979年出生于莫斯科的斯鲁斯卡娅，身高1.60米，是第一位获得欧洲锦标赛冠军的俄罗斯选手，以“比利曼旋转”独树一帜", "spo_list": [{"predicate": "国籍", "object_type": {"@value": "国家"}, "subject_type": "人物", "object": {"@value": "俄罗斯"}, "subject": "斯鲁斯卡娅"}]}
{"text": "财务委员会简称“财委会”，是董事会行使财务宏观监控、资金筹措及证券和外汇投资职能的机构，财委会实行总监负责制，日常工作直接对董事长负责", "spo_list": [{"predicate": "简称", "object_type": {"@value": "Text"}, "subject_type": "机构", "object": {"@value": "财委会"}, "subject": "财务委员会"}]}
{"text": "吴礼权教授《言语交际与人际沟通》一书建构的言语交际学理论体系非常严密，也是独一无二的：既不同于大学《普通语言学》课程的理论体系，也不同于目前中国语言学界流行的西方语用学体系，更与汉语修辞学体系拉开了距离", "spo_list": [{"predicate": "作者", "object_type": {"@value": "人物"}, "subject_type": "图书作品", "object": {"@value": "吴礼权"}, "subject": "言语交际与人际沟通"}]}
{"text": "曾执导《辛德勒的名单》、《拯救大兵瑞恩》、《侏罗纪公园》等作品的史蒂文·斯皮尔伯格即将为观众献上他的新作品《头号玩家》，他曾多次获得奥斯卡最佳影片、 最佳导演等奖项，而2009年获得了第66届美国电影电视金球奖终身成就奖", "spo_list": [{"predicate": "导演", "object_type": {"@value": "人物"}, "subject_type": "影视作品", "object": {"@value": "史蒂文·斯皮尔伯格"}, "subject": "辛德勒的名单"}, {"predicate": "导演", "object_type": {"@value": "人物"}, "subject_type": "影视作品", "object": {"@value": "史蒂文·斯皮尔伯格"}, "subject": "拯救大兵瑞恩"}]}
{"text": "李红光（1910—1935），朝鲜族，朝鲜京畿道龙任郡丹参洞人", "spo_list": [{"predicate": "祖籍", "object_type": {"@value": "地点"}, "subject_type": "人物", "object": {"@value": "朝鲜京畿道龙任郡丹参洞"}, "subject": "李红光"}]}
{"text": "《嗜钱丫头的恋爱史》是晨心洁写的网络小说连载于17k小说网", "spo_list": [{"predicate": "作者", "object_type": {"@value": "人物"}, "subject_type": "图书作品", "object": {"@value": "晨心洁"}, "subject": "嗜钱丫头的恋爱史"}]}
{"text": "韩肇，韩暨长子，袭爵南乡亭侯", "spo_list": [{"predicate": "父亲", "object_type": {"@value": "人物"}, "subject_type": "人物", "object": {"@value": "韩暨"}, "subject": "韩肇"}]}
{"text": "国内出版的东山魁夷散文作品有花山文艺出版社2001年《东山魁夷の世界》系列14本散文集，包括《与风景对话》、《听泉》、《我的窗》《探索日本之美》、《京洛四季——美之旅》、《通往唐招提寺之路》、《六只彩笔》、《中国纪行——水墨画的世界》、《德国纪行——马车啊，慢些走》、《奥地利纪行》、《北欧纪行》、《美与游历》、《我的留学时代》、《旅之环——自传抄》等", "spo_list": [{"predicate": "作者", "object_type": {"@value": "人物"}, "subject_type": "图书作品", "object": {"@value": "东山魁夷"}, "subject": "北欧纪行"}, {"predicate": "作者", "object_type": {"@value": "人物"}, "subject_type": "图书作品", "object": {"@value": "东山魁夷"}, "subject": "探索日本之美"}, {"predicate": "作者", "object_type": {"@value": "人物"}, "subject_type": "图书作品", "object": {"@value": "东山魁夷"}, "subject": "京洛四季"}]}
{"text": "西藏信托有限公司成立于1991年，是一家经营历史超过20年的非银行金融机构", "spo_list": [{"predicate": "成立日期", "object_type": {"@value": "Date"}, "subject_type": "机构", "object": {"@value": "1991年"}, "subject": "西藏信托有限公司"}]}
{"text": "《24小时警事》是刘惠宁执导的一部悬疑剧，由张嘉译、孔琳等主演1", "spo_list": [{"predicate": "主演", "object_type": {"@value": "人物"}, "subject_type": "影视作品", "object": {"@value": "张嘉译"}, "subject": "24小时警事"}, {"predicate": "导演", "object_type": {"@value": "人物"}, "subject_type": "影视作品", "object": {"@value": "刘惠宁"}, "subject": "24小时警事"}, {"predicate": "主演", "object_type": {"@value": "人物"}, "subject_type": "影视作品", "object": {"@value": "孔琳"}, "subject": "24小时警事"}]}
{"text": "网剧《旺仔小裤头》由锐尚时代文化传播有限公司出品，芭乐互动（北京）文化传媒有限公司独家发行，高少军导演携一众“05后”童星共同奉献这场欢笑盛宴", "spo_list": [{"predicate": "出品公司", "object_type": {"@value": "企业"}, "subject_type": "影视作品", "object": {"@value": "锐尚时代文化传播有限公司"}, "subject": "旺仔小裤头"}, {"predicate": "导演", "object_type": {"@value": "人物"}, "subject_type": "影视作品", "object": {"@value": "高少军"}, "subject": "旺仔小裤头"}]}
{"text": "《犀利》是由黄伟文作词，雷颂德作曲，郑秀文演唱的歌曲", "spo_list": [{"predicate": "歌手", "object_type": {"@value": "人物"}, "subject_type": "歌曲", "object": {"@value": "郑秀文"}, "subject": "犀利"}, {"predicate": "作词", "object_type": {"@value": "人物"}, "subject_type": "歌曲", "object": {"@value": "黄伟文"}, "subject": "犀利"}, {"predicate": "作曲", "object_type": {"@value": "人物"}, "subject_type": "歌曲", "object": {"@value": "雷颂德"}, "subject": "犀利"}]}
{"text": "马克西姆·梅德维德夫（英文名：Maksim Medvedev）是阿塞拜疆籍球员，马克西姆·梅德维德夫出生于1989-09-29，目前身高达177 CM，现在效力于： 阿塞拜疆队后卫位置,队中球衣号18号", "spo_list": [{"predicate": "国籍", "object_type": {"@value": "国家"}, "subject_type": "人物", "object": {"@value": "阿塞拜疆"}, "subject": "马克西姆·梅德维德夫"}]}
{"text": "阿尔帕伊·奥萨兰 ，出生于1973年，土耳其人，身高188厘米，体重81公斤，曾效力球队有阿斯顿维拉足球俱乐部，费内巴切足球俱乐部，阿尔泰足球俱乐部，浦和红宝石足球俱乐部，贝西克塔斯足球俱乐部", "spo_list": [{"predicate": "国籍", "object_type": {"@value": "国家"}, "subject_type": "人物", "object": {"@value": "土耳其"}, "subject": "阿尔帕伊·奥萨兰"}]}
{"text": "妻也好，媵也罢，总之，伊娥皇伊女英有了一个共同的丈夫，就是舜帝姚重华 `~``舜帝姚重华 ```~帝姚重华 ``~`姚重华 ```重华 ``~`~华 ~`~ ``", "spo_list": [{"predicate": "丈夫", "object_type": {"@value": "人物"}, "subject_type": "人物", "object": {"@value": "重华"}, "subject": "娥皇"}, {"predicate": "妻子", "object_type": {"@value": "人物"}, "subject_type": "人物", "object": {"@value": "娥皇"}, "subject": "重华"}]}
{"text": "宋仁宗赵祯在得知自己生母是婢女李兰惠后，深感愧疚，遂将爱女福康公主赵徽柔许配给了李家子孙李玮", "spo_list": [{"predicate": "丈夫", "object_type": {"@value": "人物"}, "subject_type": "人物", "object": {"@value": "李玮"}, "subject": "福康公主"}, {"predicate": "妻子", "object_type": {"@value": "人物"}, "subject_type": "人物", "object": {"@value": "福康公主"}, "subject": "李玮"}, {"predicate": "父亲", "object_type": {"@value": "人物"}, "subject_type": "人物", "object": {"@value": "赵祯"}, "subject": "福康公主"}, {"predicate": "父亲", "object_type": {"@value": "人物"}, "subject_type": "人物", "object": {"@value": "宋仁宗"}, "subject": "福康公主"}]}
{"text": "上海小水滴企业发展有限公司是冯玉光于2015年3月10日注册成立", "spo_list": [{"predicate": "成立日期", "object_type": {"@value": "Date"}, "subject_type": "机构", "object": {"@value": "2015年3月10日"}, "subject": "上海小水滴企业发展有限公司"}]}
{"text": "小编认为之所以会造成父子之间的这种差距，主要是源于两人童年的经历不同，虽然鸣人是四代目火影“波风水门”的儿子，但是在他出生的那天他的父母就全部都在对抗九尾的战斗中阵亡了，而且在波风水门去世前，为了保护木叶村不再会遭到九尾的破坏，于是就利用“尸鬼封尽”将九尾封印到了自己刚出生的儿子“漩涡鸣人”的身上，在封印结束之后，他便与妻子“漩涡玖辛奈”一同死亡了", "spo_list": [{"predicate": "丈夫", "object_type": {"@value": "人物"}, "subject_type": "人物", "object": {"@value": "波风水门"}, "subject": "漩涡玖辛奈"}, {"predicate": "妻子", "object_type": {"@value": "人物"}, "subject_type": "人物", "object": {"@value": "漩涡玖辛奈"}, "subject": "波风水门"}, {"predicate": "母亲", "object_type": {"@value": "人物"}, "subject_type": "人物", "object": {"@value": "漩涡玖辛奈"}, "subject": "漩涡鸣人"}, {"predicate": "父亲", "object_type": {"@value": "人物"}, "subject_type": "人物", "object": {"@value": "波风水门"}, "subject": "漩涡鸣人"}]}
{"text": "《远离罪恶》是奥勒·博内代尔导演的惊悚电影，上映地区为丹麦和瑞典，上映时间2009年", "spo_list": [{"predicate": "上映时间", "object_type": {"inArea": "地点", "@value": "Date"}, "subject_type": "影视作品", "object": {"inArea": "瑞典", "@value": "2009年"}, "subject": "远离罪恶"}, {"predicate": "导演", "object_type": {"@value": "人物"}, "subject_type": "影视作品", "object": {"@value": "奥勒·博内代尔"}, "subject": "远离罪恶"}]}
{"text": "吴尊，他带着自己女儿上了综艺《爸爸回来了》，简直是完美的奶爸啊", "spo_list": [{"predicate": "嘉宾", "object_type": {"@value": "人物"}, "subject_type": "电视综艺", "object": {"@value": "吴尊"}, "subject": "爸爸回来了"}]}
{"text": "饶宗颐为潮州知名学者、工商金融界名流饶锷之长子 年少时候，禀承家学，常常在家中的天啸楼饱览群书 天啸楼是当时是粤东最大的藏书楼，藏书量数以万计，俨如小型图书馆", "spo_list": [{"predicate": "父亲", "object_type": {"@value": "人物"}, "subject_type": "人物", "object": {"@value": "饶锷"}, "subject": "饶宗颐"}]}
{"text": "红的发紫的钟楚红可没有少人追，传闻其中还有成龙和林子祥，不过她却选择了广告界才子朱家鼎，婚后便息影隐退，因丈夫是天主教徒，不要孩子，但恩爱了16年后，丈夫因病去世", "spo_list": [{"predicate": "丈夫", "object_type": {"@value": "人物"}, "subject_type": "人物", "object": {"@value": "朱家鼎"}, "subject": "钟楚红"}, {"predicate": "妻子", "object_type": {"@value": "人物"}, "subject_type": "人物", "object": {"@value": "钟楚红"}, "subject": "朱家鼎"}]}
{"text": "英国作家及剧场导演、2005年诺贝尔文学奖得主哈罗德·品特说：“他不引领我走上任何一条花园小径，他不偷偷给我使眼色，他不向我灌输疗救的办法、前进的道路、上天的启示，也不端给我一盆面包屑；他不会卖给我任何我不想买的东西——不论我买不买，他都不会跟我胡扯——他的手从不高过他的心 不过，我乐意买他的货：不论是钩子、线，还是锤子，因为他把所有的石头都翻了个底朝天，一只蛆也没剩 他催生了美的事物 ”", "spo_list": [{"predicate": "获奖", "object_type": {"onDate": "Date", "@value": "奖项"}, "subject_type": "娱乐人物", "object": {"onDate": "2005年", "@value": "诺贝尔文学奖"}, "subject": "哈罗德·品特"}]}
{"text": "《蜘蛛》是2002年上映的美国电影，由大卫·柯南伯格导演", "spo_list": [{"predicate": "导演", "object_type": {"@value": "人物"}, "subject_type": "影视作品", "object": {"@value": "大卫·柯南伯格"}, "subject": "蜘蛛"}]}
{"text": "照片中除了孙悦和他的妻子陈露外，还有两个孩子以及双方老人，一家人其乐融融欢乐无比", "spo_list": [{"predicate": "妻子", "object_type": {"@value": "人物"}, "subject_type": "人物", "object": {"@value": "陈露"}, "subject": "孙悦"}, {"predicate": "丈夫", "object_type": {"@value": "人物"}, "subject_type": "人物", "object": {"@value": "孙悦"}, "subject": "陈露"}]}
{"text": "提请在互联网络顶级域名CN下增设了.MHO（医疗卫生机构）类别域的倡议书", "spo_list": [{"predicate": "简称", "object_type": {"@value": "Text"}, "subject_type": "机构", "object": {"@value": "MHO"}, "subject": "医疗卫生机构"}]}
{"text": "作为杰出的汉裔白蛮首领和政治家，段思平成功地领导了云南各族人民大起义，推翻了杨干贞的统治，摧毁了奴隶制度，建立了大理国，完成了向封建农奴制的过渡，推动了大理乃至全云南政治、经济、文化的发展", "spo_list": [{"predicate": "朝代", "object_type": {"@value": "Text"}, "subject_type": "历史人物", "object": {"@value": "大理"}, "subject": "段思平"}]}
{"text": "《费路西的传奇》是连载于起点中文网上的一部小说，作者是随轻风去", "spo_list": [{"predicate": "作者", "object_type": {"@value": "人物"}, "subject_type": "图书作品", "object": {"@value": "随轻风去"}, "subject": "费路西的传奇"}]}
{"text": "人物生平马成永，男，66年12月出生，85年参加工作，本科学历,华师大研究生课程班结业", "spo_list": [{"predicate": "毕业院校", "object_type": {"@value": "学校"}, "subject_type": "人物", "object": {"@value": "华师大研究生课程班"}, "subject": "马成永"}]}
{"text": "以上几位女艺人，都曾跟王浩信合作过，却都从事业巅峰跌至谷底，连陈自瑶也是，本来好好的小花旦，前途无量，嫁给他之后，牺牲了事业，成全了老公，换来的是自己年近四十还要从头再来", "spo_list": [{"predicate": "丈夫", "object_type": {"@value": "人物"}, "subject_type": "人物", "object": {"@value": "王浩信"}, "subject": "陈自瑶"}, {"predicate": "妻子", "object_type": {"@value": "人物"}, "subject_type": "人物", "object": {"@value": "陈自瑶"}, "subject": "王浩信"}]}
{"text": "而在美国上映的国产电影票房的纪录保持者还是2002年张艺谋的《英雄》，达到5371万美元（约3.6亿元人民币）", "spo_list": [{"predicate": "票房", "object_type": {"inArea": "地点", "@value": "Number"}, "subject_type": "影视作品", "object": {"inArea": "美国", "@value": "5371万美元"}, "subject": "英雄"}]}
{"text": "2013网络剧《疯狂演播室》导演：萧三涵 演员副导演：刘晶磊 张磊 冀金亮", "spo_list": [{"predicate": "导演", "object_type": {"@value": "人物"}, "subject_type": "影视作品", "object": {"@value": "萧三涵"}, "subject": "疯狂演播室"}]}
{"text": "明成祖朱棣第三女， 朱棣即位后，于洪武三十五年(建文四年)十一月封为安成公主， 十二月下嫁西宁侯宋晟子宋琥，宋琥，安徽定远人", "spo_list": [{"predicate": "丈夫", "object_type": {"@value": "人物"}, "subject_type": "人物", "object": {"@value": "宋琥"}, "subject": "安成公主"}, {"predicate": "妻子", "object_type": {"@value": "人物"}, "subject_type": "人物", "object": {"@value": "安成公主"}, "subject": "宋琥"}, {"predicate": "父亲", "object_type": {"@value": "人物"}, "subject_type": "人物", "object": {"@value": "明成祖朱棣"}, "subject": "安成公主"}]}
{"text": "2014年11月11日11：11，魏巍通过微博晒出了与新婚妻子佟晨洁的结婚证，宣布两人已正式领证结婚29", "spo_list": [{"predicate": "丈夫", "object_type": {"@value": "人物"}, "subject_type": "人物", "object": {"@value": "魏巍"}, "subject": "佟晨洁"}, {"predicate": "妻子", "object_type": {"@value": "人物"}, "subject_type": "人物", "object": {"@value": "佟晨洁"}, "subject": "魏巍"}]}
{"text": "今天就公映了~加油~  1月15日<<相爱的人啊>>华丽开播咯 (*^﹏^*)", "spo_list": [{"predicate": "上映时间", "object_type": {"@value": "Date"}, "subject_type": "影视作品", "object": {"@value": "1月15日"}, "subject": "相爱的人啊"}]}
{"text": "她以戏路宽见长，却成了为“女皇”配音的专业户，从国外的“伊丽莎白女皇”到国内的“武则天”，一个个威严的女性形象通过她的声音被刻画得入木三分，曹雷自己也过足了“女皇”瘾", "spo_list": [{"predicate": "配音", "object_type": {"@value": "人物"}, "subject_type": "娱乐人物", "object": {"@value": "武则天"}, "subject": "曹雷"}]}
{"text": "日剧歌曲我都很喜欢，有一首幸福的结局，就是恋爱世纪的主题曲，真是，好喜欢好喜欢 啊，美丽人生的片尾也大爱的", "spo_list": [{"predicate": "主题曲", "object_type": {"@value": "歌曲"}, "subject_type": "影视作品", "object": {"@value": "幸福的结局"}, "subject": "恋爱世纪"}]}
{"text": "王晶他导演的作品新少林五祖里面必须要用到一些会武术的小孩子，在少年宫里挑选演员的时候谢苗获得了这个机会", "spo_list": [{"predicate": "导演", "object_type": {"@value": "人物"}, "subject_type": "影视作品", "object": {"@value": "王晶"}, "subject": "新少林五祖"}, {"predicate": "主演", "object_type": {"@value": "人物"}, "subject_type": "影视作品", "object": {"@value": "谢苗"}, "subject": "新少林五祖"}]}
{"text": "出处是《左传》：郑庄公的父亲是郑武公，娶姜氏为妻，生有两个儿子，大儿子叫寤生，二儿子叫段", "spo_list": [{"predicate": "父亲", "object_type": {"@value": "人物"}, "subject_type": "人物", "object": {"@value": "郑武公"}, "subject": "郑庄公"}]}
{"text": "大年初一早上，朱元璋正安排皇宫里燃放鞭炮迎接新年，忽然看见安庆公主与驸马都尉欧阳伦来拜年了", "spo_list": [{"predicate": "丈夫", "object_type": {"@value": "人物"}, "subject_type": "人物", "object": {"@value": "欧阳伦"}, "subject": "安庆公主"}, {"predicate": "妻子", "object_type": {"@value": "人物"}, "subject_type": "人物", "object": {"@value": "安庆公主"}, "subject": "欧阳伦"}]}
{"text": "基本资料球员:西瓦拉  生日:1988年9月3日  身高:165cm  球衣号码:999  国籍:南非  效力球队:布隆方丹凯尔特  场上位置:中场  前度效力球队:阿积士开普敦  曾经效力球队:阿积士开普敦球队阵容前锋", "spo_list": [{"predicate": "国籍", "object_type": {"@value": "国家"}, "subject_type": "人物", "object": {"@value": "南非"}, "subject": "西瓦拉"}]}
{"text": "《歪星撞地球第五季》是1999年播出的美国科幻喜剧电视剧，由Bonnie Turner、Terry Turner执导， 约翰·利特高、克里斯坦·约翰逊以及约瑟夫·高登-莱维特等主演", "spo_list": [{"predicate": "上映时间", "object_type": {"inArea": "地点", "@value": "Date"}, "subject_type": "影视作品", "object": {"inArea": "美国", "@value": "1999年"}, "subject": "歪星撞地球第五季"}, {"predicate": "主演", "object_type": {"@value": "人物"}, "subject_type": "影视作品", "object": {"@value": "约瑟夫·高登-莱维特"}, "subject": "歪星撞地球第五季"}, {"predicate": "主演", "object_type": {"@value": "人物"}, "subject_type": "影视作品", "object": {"@value": "约翰·利特高"}, "subject": "歪星撞地球第五季"}, {"predicate": "主演", "object_type": {"@value": "人物"}, "subject_type": "影视作品", "object": {"@value": "克里斯坦·约翰逊"}, "subject": "歪星撞地球第五季"}, {"predicate": "导演", "object_type": {"@value": "人物"}, "subject_type": "影视作品", "object": {"@value": "Bonnie Turner"}, "subject": "歪星撞地球第五季"}, {"predicate": "导演", "object_type": {"@value": "人物"}, "subject_type": "影视作品", "object": {"@value": "Terry Turner"}, "subject": "歪星撞地球第五季"}]}
{"text": "由著名导演林建中执导的《向着幸福前进》中，韩老爹和吴奇隆搭档，饰演吴奇隆的“闹腾老爹”颜国强", "spo_list": [{"predicate": "主演", "object_type": {"@value": "人物"}, "subject_type": "影视作品", "object": {"@value": "吴奇隆"}, "subject": "向着幸福前进"}, {"predicate": "导演", "object_type": {"@value": "人物"}, "subject_type": "影视作品", "object": {"@value": "林建中"}, "subject": "向着幸福前进"}]}
{"text": "宣穆皇后张春华,共育有三子一女，分别是司马师、司马昭、司马干和南阳公主", "spo_list": [{"predicate": "母亲", "object_type": {"@value": "人物"}, "subject_type": "人物", "object": {"@value": "张春华"}, "subject": "司马师"}]}
{"text": "于正版的笑傲江湖就有很多，下面的视频可以看看哦", "spo_list": [{"predicate": "编剧", "object_type": {"@value": "人物"}, "subject_type": "影视作品", "object": {"@value": "于正"}, "subject": "笑傲江湖"}]}
{"text": "吴王诸樊死后，留下遗命将王位传给二弟余祭，目的是这样传下去，最后将王位传给季札，以实现先王寿梦的遗愿", "spo_list": [{"predicate": "父亲", "object_type": {"@value": "人物"}, "subject_type": "人物", "object": {"@value": "寿梦"}, "subject": "余祭"}, {"predicate": "父亲", "object_type": {"@value": "人物"}, "subject_type": "人物", "object": {"@value": "寿梦"}, "subject": "诸樊"}]}
{"text": "绒塔·麦拉活佛于1987年降生，其父亲是绒塔·将央旦孜（安江法王），母亲是泽拉", "spo_list": [{"predicate": "父亲", "object_type": {"@value": "人物"}, "subject_type": "人物", "object": {"@value": "绒塔·将央旦孜（安江法王）"}, "subject": "麦拉活佛"}, {"predicate": "母亲", "object_type": {"@value": "人物"}, "subject_type": "人物", "object": {"@value": "泽拉"}, "subject": "麦拉活佛"}]}
{"text": "在北京大学读书期间，徐安琪热衷社团活动，担任北大新闻网记者、记者团副团长，采访过多位外国元首", "spo_list": [{"predicate": "简称", "object_type": {"@value": "Text"}, "subject_type": "机构", "object": {"@value": "北大"}, "subject": "北京大学"}, {"predicate": "毕业院校", "object_type": {"@value": "学校"}, "subject_type": "人物", "object": {"@value": "北京大学"}, "subject": "徐安琪"}]}
{"text": "爱新觉罗·雅图（1629—1678），清太宗皇太极的第四女", "spo_list": [{"predicate": "父亲", "object_type": {"@value": "人物"}, "subject_type": "人物", "object": {"@value": "清太宗皇太极"}, "subject": "爱新觉罗·雅图"}]}
{"text": "后来，我到《经济半小时》，跟曲向东、赵赫、王小丫一块当总主持人", "spo_list": [{"predicate": "主持人", "object_type": {"@value": "人物"}, "subject_type": "电视综艺", "object": {"@value": "赵赫"}, "subject": "经济半小时"}, {"predicate": "主持人", "object_type": {"@value": "人物"}, "subject_type": "电视综艺", "object": {"@value": "王小丫"}, "subject": "经济半小时"}]}
{"text": "2013年，由斯蒂芬·金谈小说改编，《迷失》编剧布莱恩·K·沃恩担任主创和编剧之一的科幻美剧《穹顶之下》正式播出，主演则包括迈克·沃格尔、蕾切尔·李费佛、迪恩·诺里斯、布丽特妮·罗伯森等", "spo_list": [{"predicate": "编剧", "object_type": {"@value": "人物"}, "subject_type": "影视作品", "object": {"@value": "布莱恩·K·沃恩"}, "subject": "穹顶之下"}, {"predicate": "主演", "object_type": {"@value": "人物"}, "subject_type": "影视作品", "object": {"@value": "蕾切尔·李费佛"}, "subject": "穹顶之下"}]}
{"text": "3、立讯精密——借势5G概念大涨成立于2004年的立讯精密，以电脑连接器起家，2010年登陆中小板上市", "spo_list": [{"predicate": "成立日期", "object_type": {"@value": "Date"}, "subject_type": "机构", "object": {"@value": "2004年"}, "subject": "立讯精密"}]}
{"text": "(丁福保《佛学大辞典》)中华佛教百科全书少康：唐代净土宗僧", "spo_list": [{"predicate": "作者", "object_type": {"@value": "人物"}, "subject_type": "图书作品", "object": {"@value": "丁福保"}, "subject": "佛学大辞典"}, {"predicate": "朝代", "object_type": {"@value": "Text"}, "subject_type": "历史人物", "object": {"@value": "唐代"}, "subject": "少康"}]}
{"text": "当年一部《康熙微服私访记》蜂蜜大街小巷，让张国立、邓婕夫妇名声大噪", "spo_list": [{"predicate": "主演", "object_type": {"@value": "人物"}, "subject_type": "影视作品", "object": {"@value": "张国立"}, "subject": "康熙微服私访记"}, {"predicate": "主演", "object_type": {"@value": "人物"}, "subject_type": "影视作品", "object": {"@value": "邓婕"}, "subject": "康熙微服私访记"}]}
{"text": "《天籁之声》作词龙也", "spo_list": [{"predicate": "作词", "object_type": {"@value": "人物"}, "subject_type": "歌曲", "object": {"@value": "龙也"}, "subject": "天籁之声"}]}
{"text": "曲曲优美，首首动人 其中《今宵多珍重》 王福龄作曲/郑国江填词，荣获1983年十大中文金曲奖和十大劲歌金曲奖，同时陈百强夺得AGB抽签调查最受观众欢迎大奖 一首重新编曲填词的歌，陈百强的重新演绎 将唯美浪漫的复古风推向极致，掀起了一股翻唱老歌的流行浪潮……凭借此歌陈百强的成绩达到了一个巅峰", "spo_list": [{"predicate": "获奖", "object_type": {"onDate": "Date", "@value": "奖项"}, "subject_type": "娱乐人物", "object": {"onDate": "1983年", "@value": "十大中文金曲"}, "subject": "陈百强"}, {"predicate": "获奖", "object_type": {"inWork": "作品", "onDate": "Date", "@value": "奖项"}, "subject_type": "娱乐人物", "object": {"inWork": "今宵多珍重", "onDate": "1983年", "@value": "十大劲歌金曲"}, "subject": "陈百强"}, {"predicate": "作词", "object_type": {"@value": "人物"}, "subject_type": "歌曲", "object": {"@value": "郑国江"}, "subject": "今宵多珍重"}, {"predicate": "作曲", "object_type": {"@value": "人物"}, "subject_type": "歌曲", "object": {"@value": "王福龄"}, "subject": "今宵多珍重"}]}
{"text": "王衮，明朝进士", "spo_list": [{"predicate": "朝代", "object_type": {"@value": "Text"}, "subject_type": "历史人物", "object": {"@value": "明朝"}, "subject": "王衮"}]}
{"text": "拉斐尔·托洛伊（葡萄牙语：Rafael Tolói，1990年10月10日－），是一名巴西足球运动员，司职中后卫", "spo_list": [{"predicate": "国籍", "object_type": {"@value": "国家"}, "subject_type": "人物", "object": {"@value": "巴西"}, "subject": "拉斐尔·托洛伊"}, {"predicate": "国籍", "object_type": {"@value": "国家"}, "subject_type": "人物", "object": {"@value": "巴西"}, "subject": "Rafael Tol"}]}
{"text": "三、常务董事（按姓氏笔划排序，24人）文 瑛 广西科技大学计财处处长韦 宁 广西鱼峰集团有限公司党委书记、董事长韦柳红 柳州市发展和改革委员会党组成员、总经济师孙 松 柳州市科技局局长刘 璇 柳州欧维姆机械股份有限公司总经理李宁宁 柳州市人民医院院长李 兵 柳州市工人医院院长李思敏 广西科技大学校长", "spo_list": [{"predicate": "校长", "object_type": {"@value": "人物"}, "subject_type": "学校", "object": {"@value": "李思敏"}, "subject": "广西科技大学"}]}
{"text": "邓萃雯2010年及2009年凭借《巾帼枭雄》系列电视剧获得两次万千星辉颁奖典礼最佳女主角", "spo_list": [{"predicate": "主演", "object_type": {"@value": "人物"}, "subject_type": "影视作品", "object": {"@value": "邓萃雯"}, "subject": "巾帼枭雄"}]}
{"text": "《国家宝藏》播出时间：2017年播出平台：央视收视：0.519豆瓣评分：9.2 《国家宝藏》是央视制作的一档文博探索节目，由张国立担任001号讲解员，刘涛、王凯、易烊千玺、何炅等人担任国宝守护人 节目融合应用纪录片和综艺两种创作手法，以文化的内核、综艺的外壳、纪录的气质，创造了一种全新的表达", "spo_list": [{"predicate": "嘉宾", "object_type": {"@value": "人物"}, "subject_type": "电视综艺", "object": {"@value": "刘涛"}, "subject": "国家宝藏"}, {"predicate": "上映时间", "object_type": {"@value": "Date"}, "subject_type": "影视作品", "object": {"@value": "2017年"}, "subject": "国家宝藏"}, {"predicate": "主持人", "object_type": {"@value": "人物"}, "subject_type": "电视综艺", "object": {"@value": "张国立"}, "subject": "国家宝藏"}, {"predicate": "嘉宾", "object_type": {"@value": "人物"}, "subject_type": "电视综艺", "object": {"@value": "王凯"}, "subject": "国家宝藏"}]}
{"text": "这些在《史记》中都有记载，但是赵姬的真实姓名确已不可考，因为先秦的女性社会地位非常低，而且先秦有姓和氏，一般人非常容易把姓和氏搞混，比如轩辕黄帝，就是姓为公孙，氏是轩辕，再比如姜子牙，正确的名字是吕望，也就是说吕氏，名望，字或者号是子牙，姓姜，赵姬的氏应该是赵氏，但是姓什么就真的无据可考了本是吕不韦的妾，后被吕送给后来成为秦庄襄王在赵国做人质的异人，而后生下千古一帝的秦始皇，据说始皇帝是吕不韦李代桃僵的儿子，后来与吕不韦嫪毐偷情生子，被秦始皇迁出咸阳，母子关系断绝，吕不韦死后几年抑郁而终", "spo_list": [{"predicate": "母亲", "object_type": {"@value": "人物"}, "subject_type": "人物", "object": {"@value": "赵姬"}, "subject": "秦始皇"}, {"predicate": "父亲", "object_type": {"@value": "人物"}, "subject_type": "人物", "object": {"@value": "吕不韦"}, "subject": "秦始皇"}, {"predicate": "父亲", "object_type": {"@value": "人物"}, "subject_type": "人物", "object": {"@value": "秦庄襄王"}, "subject": "秦始皇"}]}
{"text": "他导演的《倩女幽魂》在1987年上映，之后的续集《人间道》、《道道道》又将古装神怪武侠电影引向了又一个高峰", "spo_list": [{"predicate": "上映时间", "object_type": {"@value": "Date"}, "subject_type": "影视作品", "object": {"@value": "1987年"}, "subject": "倩女幽魂"}]}
{"text": "《盛宠逃妻》是卖记忆的小贩写的网络小说连载于云中书城", "spo_list": [{"predicate": "作者", "object_type": {"@value": "人物"}, "subject_type": "图书作品", "object": {"@value": "卖记忆的小贩"}, "subject": "盛宠逃妻"}]}
{"text": "据日本媒体转述美国Deadline的报道，日式经典恐怖片《咒怨》导演中田秀夫即将翻拍美国漫画出版社IDW发行的恐怖小说《自杀森林》，美版《午夜凶铃》的制作人罗伊·李、以及一濑隆重都将再次与中田秀夫合作，担当此部《自杀森林》的制作人", "spo_list": [{"predicate": "制片人", "object_type": {"@value": "人物"}, "subject_type": "影视作品", "object": {"@value": "一濑隆重"}, "subject": "午夜凶铃"}, {"predicate": "导演", "object_type": {"@value": "人物"}, "subject_type": "影视作品", "object": {"@value": "中田秀夫"}, "subject": "咒怨"}, {"predicate": "制片人", "object_type": {"@value": "人物"}, "subject_type": "影视作品", "object": {"@value": "罗伊·李"}, "subject": "午夜凶铃"}, {"predicate": "导演", "object_type": {"@value": "人物"}, "subject_type": "影视作品", "object": {"@value": "中田秀夫"}, "subject": "自杀森林"}, {"predicate": "制片人", "object_type": {"@value": "人物"}, "subject_type": "影视作品", "object": {"@value": "一濑隆重"}, "subject": "自杀森林"}]}
{"text": "段献忠副校长任命为湖南大学校长", "spo_list": [{"predicate": "校长", "object_type": {"@value": "人物"}, "subject_type": "学校", "object": {"@value": "段献忠"}, "subject": "湖南大学"}]}
{"text": "《张秋生小巴掌经典童话·蓝天里的蜗牛》是2010年3月1日浙江少年儿童出版社出版图书，作者是张秋生", "spo_list": [{"predicate": "作者", "object_type": {"@value": "人物"}, "subject_type": "图书作品", "object": {"@value": "张秋生"}, "subject": "张秋生小巴掌经典童话·蓝天里的蜗牛"}]}
{"text": "两人没有生育的原因一说是因为冯小刚身材瘦弱又上了年纪，徐帆在怀孕也是高龄产妇有风险，还有就是说两人工作太忙，但想必徐帆为了孕育自己的孩子再忙的工作也会暂且先放下其实更重要的原因是冯小刚有严重的白癜风，会遗传给后代", "spo_list": [{"predicate": "妻子", "object_type": {"@value": "人物"}, "subject_type": "人物", "object": {"@value": "徐帆"}, "subject": "冯小刚"}, {"predicate": "丈夫", "object_type": {"@value": "人物"}, "subject_type": "人物", "object": {"@value": "冯小刚"}, "subject": "徐帆"}]}
{"text": "庾澄庆与伊能静恋爱长跑了14年，最后决定互定终身，在这期间，两人还共同创造了《春泥》这首歌，现在依然广为流传", "spo_list": [{"predicate": "歌手", "object_type": {"@value": "人物"}, "subject_type": "歌曲", "object": {"@value": "庾澄庆"}, "subject": "春泥"}]}
{"text": "沈自邠，字茂仁，号几轩，又号茂秀，浙江秀水长溪（今嘉兴南汇）人", "spo_list": [{"predicate": "号", "object_type": {"@value": "Text"}, "subject_type": "历史人物", "object": {"@value": "几轩"}, "subject": "沈自邠"}]}
{"text": "柳昂天被抄家，被卢云和胡媚儿救下后，卢云跌入瀑布后被胡媚儿交与顾倩兮收养；随顾倩兮下嫁杨肃观后，由顾神秀改名为杨神秀", "spo_list": [{"predicate": "父亲", "object_type": {"@value": "人物"}, "subject_type": "人物", "object": {"@value": "杨肃观"}, "subject": "杨神秀"}, {"predicate": "丈夫", "object_type": {"@value": "人物"}, "subject_type": "人物", "object": {"@value": "杨肃观"}, "subject": "顾倩兮"}, {"predicate": "妻子", "object_type": {"@value": "人物"}, "subject_type": "人物", "object": {"@value": "顾倩兮"}, "subject": "杨肃观"}]}
{"text": "”刘禅用成语夸奖黄忠，结果却被刘备打了，原来是因为刘禅说黄忠为老不尊的坏话", "spo_list": [{"predicate": "父亲", "object_type": {"@value": "人物"}, "subject_type": "人物", "object": {"@value": "刘备"}, "subject": "刘禅"}]}
{"text": "创作背景《蔷薇骨》收录于专辑《祈愿之诗》，cd2第六首歌曲", "spo_list": [{"predicate": "所属专辑", "object_type": {"@value": "音乐专辑"}, "subject_type": "歌曲", "object": {"@value": "祈愿之诗"}, "subject": "蔷薇骨"}]}
{"text": "小气大财神,, 是徐乃麟主持的.", "spo_list": [{"predicate": "主持人", "object_type": {"@value": "人物"}, "subject_type": "电视综艺", "object": {"@value": "徐乃麟"}, "subject": "小气大财神"}]}
{"text": "《创世之曙》是糀尔兹创作的网络小说，发表于17K小说网", "spo_list": [{"predicate": "作者", "object_type": {"@value": "人物"}, "subject_type": "图书作品", "object": {"@value": "糀尔兹"}, "subject": "创世之曙"}]}
{"text": "省委副书记、省长唐仁健讲话，兰州大学校长严纯华、乌克兰文尼察国立技术大学校长乌拉基米尔·格瑞博科分别致辞", "spo_list": [{"predicate": "校长", "object_type": {"@value": "人物"}, "subject_type": "学校", "object": {"@value": "严纯华"}, "subject": "兰州大学"}]}
{"text": "全网公认最好看的电视剧：第一《大军师司马懿之军师联盟》，去年古装剧中难得的良心剧，集结了一大批像吴秀波、于和伟这样的演技派和实力派", "spo_list": [{"predicate": "主演", "object_type": {"@value": "人物"}, "subject_type": "影视作品", "object": {"@value": "于和伟"}, "subject": "大军师司马懿之军师联盟"}, {"predicate": "主演", "object_type": {"@value": "人物"}, "subject_type": "影视作品", "object": {"@value": "吴秀波"}, "subject": "大军师司马懿之军师联盟"}]}
{"text": "最近的一部提名奥斯卡的华语片是王家卫的《一代宗师》，但是它只获得最佳服装设计科技和最佳摄影两项技术奖，而且没有获奖", "spo_list": [{"predicate": "导演", "object_type": {"@value": "人物"}, "subject_type": "影视作品", "object": {"@value": "王家卫"}, "subject": "一代宗师"}]}
{"text": "《君子好逑》是2000年TVB电视剧《金装四大才子》主题曲，演唱：张家辉、欧阳震华、魏骏杰、林家栋、关咏荷、陈松伶、文颂娴、翁虹", "spo_list": [{"predicate": "歌手", "object_type": {"@value": "人物"}, "subject_type": "歌曲", "object": {"@value": "关咏荷"}, "subject": "君子好逑"}, {"predicate": "歌手", "object_type": {"@value": "人物"}, "subject_type": "歌曲", "object": {"@value": "欧阳震华"}, "subject": "君子好逑"}, {"predicate": "歌手", "object_type": {"@value": "人物"}, "subject_type": "歌曲", "object": {"@value": "张家辉"}, "subject": "君子好逑"}, {"predicate": "歌手", "object_type": {"@value": "人物"}, "subject_type": "歌曲", "object": {"@value": "陈松伶"}, "subject": "君子好逑"}, {"predicate": "上映时间", "object_type": {"@value": "Date"}, "subject_type": "影视作品", "object": {"@value": "2000年"}, "subject": "金装四大才子"}, {"predicate": "主题曲", "object_type": {"@value": "歌曲"}, "subject_type": "影视作品", "object": {"@value": "君子好逑"}, "subject": "金装四大才子"}]}
{"text": "恩 中国平安 就是葛优广告那个", "spo_list": [{"predicate": "代言人", "object_type": {"@value": "人物"}, "subject_type": "企业/品牌", "object": {"@value": "葛优"}, "subject": "中国平安"}]}
{"text": "《病相思》是成凤作词，黄仁清作曲，蔡振南演唱的一首歌曲，收录于专辑《可爱可恨》中", "spo_list": [{"predicate": "歌手", "object_type": {"@value": "人物"}, "subject_type": "歌曲", "object": {"@value": "蔡振南"}, "subject": "病相思"}, {"predicate": "所属专辑", "object_type": {"@value": "音乐专辑"}, "subject_type": "歌曲", "object": {"@value": "可爱可恨"}, "subject": "病相思"}, {"predicate": "作词", "object_type": {"@value": "人物"}, "subject_type": "歌曲", "object": {"@value": "成凤"}, "subject": "病相思"}, {"predicate": "作曲", "object_type": {"@value": "人物"}, "subject_type": "歌曲", "object": {"@value": "黄仁清"}, "subject": "病相思"}]}
{"text": "生在幽灵宫，白飞飞接受亲娘白静的多年洗脑，本就对男女之间的感情充满了怀疑，即便是喜欢沈浪，在白飞飞的心中，却也不敢完完全全的信任沈浪，白静又正好利用了白飞飞的敏感多疑，白飞飞会因此怀疑并恨上沈浪，其实也是情理之中", "spo_list": [{"predicate": "母亲", "object_type": {"@value": "人物"}, "subject_type": "人物", "object": {"@value": "白静"}, "subject": "白飞飞"}]}
{"text": "商业银行贷款定价研究，作者彭红枫，2012-11出版", "spo_list": [{"predicate": "作者", "object_type": {"@value": "人物"}, "subject_type": "图书作品", "object": {"@value": "彭红枫"}, "subject": "商业银行贷款定价研究"}]}
{"text": "“不觉间已三十个年头，挑剔着，轮换着，你再三选择，那么寒冬后，炎夏前谁会给你春一样的爱恋”，，听着赵雷的这首“三十岁的女人”，不免心塞，三十岁了，还能不能有一场童话般的邂逅，来一场梦寐以求的爱恋", "spo_list": [{"predicate": "歌手", "object_type": {"@value": "人物"}, "subject_type": "歌曲", "object": {"@value": "赵雷"}, "subject": "三十岁的女人"}]}
{"text": "《近代的尺度 》是上海三联书店出版的图书，作者：茅海建", "spo_list": [{"predicate": "作者", "object_type": {"@value": "人物"}, "subject_type": "图书作品", "object": {"@value": "茅海建"}, "subject": "近代的尺度"}]}
{"text": "卡洛曼二世约生于866年或867年，他和哥哥路易三世的家庭教师是查隆和马孔伯爵、父王路易二世的私人顾问维吉的狄奥多里克", "spo_list": [{"predicate": "父亲", "object_type": {"@value": "人物"}, "subject_type": "人物", "object": {"@value": "路易二世"}, "subject": "卡洛曼二世"}, {"predicate": "父亲", "object_type": {"@value": "人物"}, "subject_type": "人物", "object": {"@value": "路易二世"}, "subject": "路易三世"}]}
{"text": "都市神龙 第十章鸿轩的第一次", "spo_list": [{"predicate": "主角", "object_type": {"@value": "人物"}, "subject_type": "文学作品", "object": {"@value": "鸿轩"}, "subject": "都市神龙"}]}
{"text": "最近正处在艺考进行时兔仔带大家回忆一下那些荧幕一线明星的青涩模样“砸场子”的黄晓明谈起黄晓明的专业考试，简直是让人啼笑皆非老师让他展示形体，他就做起了广播体操再让他表演骂人，他更是一本正经说道：“我们青岛人说话从来不带脏字”唱《南泥湾》的杨幂“好地方来好风光”“到处是庄稼遍地是牛羊”最后一句还唱跑调了“当年微胖”的邓超先来了一首张学友的《吻别》然后秒变刘德华《忘情水》黄磊监考：邓超，你为什么笑", "spo_list": [{"predicate": "歌手", "object_type": {"@value": "人物"}, "subject_type": "歌曲", "object": {"@value": "刘德华"}, "subject": "忘情水"}, {"predicate": "歌手", "object_type": {"@value": "人物"}, "subject_type": "歌曲", "object": {"@value": "张学友"}, "subject": "吻别"}]}
{"text": "11月由黄轩与孙俪主演郑晓龙执导的历史传奇剧《芈月传》正式播出，引起广泛关注", "spo_list": [{"predicate": "导演", "object_type": {"@value": "人物"}, "subject_type": "影视作品", "object": {"@value": "郑晓龙"}, "subject": "芈月传"}, {"predicate": "主演", "object_type": {"@value": "人物"}, "subject_type": "影视作品", "object": {"@value": "黄轩"}, "subject": "芈月传"}, {"predicate": "主演", "object_type": {"@value": "人物"}, "subject_type": "影视作品", "object": {"@value": "孙俪"}, "subject": "芈月传"}]}
{"text": "吴雁泽汾河流水哗啦啦作词：乔羽、", "spo_list": [{"predicate": "作词", "object_type": {"@value": "人物"}, "subject_type": "歌曲", "object": {"@value": "乔羽"}, "subject": "汾河流水哗啦啦"}]}
{"text": "本杰明·富兰克林（Benjamin Franklin，1706年1月17日—1790年4月17日）  （又译班哲明·富兰克林、班杰明·富兰克林）1，出生于美国马萨诸塞州波士顿，美国政治家、物理学家", "spo_list": [{"predicate": "国籍", "object_type": {"@value": "国家"}, "subject_type": "人物", "object": {"@value": "美国"}, "subject": "本杰明·富兰克林"}]}
{"text": "曾经以母亲“叶惠美”的名字作为专辑名称，周杰伦对妈妈深厚的感情在专辑《依然范特西》里一首《听妈妈的话》依然表露无遗", "spo_list": [{"predicate": "所属专辑", "object_type": {"@value": "音乐专辑"}, "subject_type": "歌曲", "object": {"@value": "依然范特西"}, "subject": "听妈妈的话"}, {"predicate": "歌手", "object_type": {"@value": "人物"}, "subject_type": "歌曲", "object": {"@value": "周杰伦"}, "subject": "听妈妈的话"}, {"predicate": "母亲", "object_type": {"@value": "人物"}, "subject_type": "人物", "object": {"@value": "叶惠美"}, "subject": "周杰伦"}]}
{"text": "1977年高宝宝考入北京基建工程兵文工团当舞蹈演员，1981年在长春电影制片厂乐团当专职报幕员，1984年考入北京电影学院表演系，1988年从电影学院毕业，成为中国内地最早的个体户演员之一", "spo_list": [{"predicate": "毕业院校", "object_type": {"@value": "学校"}, "subject_type": "人物", "object": {"@value": "北京电影学院"}, "subject": "高宝宝"}]}
{"text": "在这张专辑中《孤单芭蕾》和《鱼儿水中游》这两首歌的Rap词就是许慧欣自己写的，还有《鱼儿水中游》这首风格特殊的曲子，也是出自她的手", "spo_list": [{"predicate": "歌手", "object_type": {"@value": "人物"}, "subject_type": "歌曲", "object": {"@value": "许慧欣"}, "subject": "鱼儿水中游"}, {"predicate": "作曲", "object_type": {"@value": "人物"}, "subject_type": "歌曲", "object": {"@value": "许慧欣"}, "subject": "鱼儿水中游"}]}
{"text": "基本信息罗雪莲 ，女，汉族，大学专科学历，1976年6月出生，江西省吉水县枫江镇人，1995年7月参加工作，2000年6月加入中国共产党，南昌陆军学院政治工作专业毕业", "spo_list": [{"predicate": "毕业院校", "object_type": {"@value": "学校"}, "subject_type": "人物", "object": {"@value": "南昌陆军学院"}, "subject": "罗雪莲"}]}
{"text": "端康皇贵妃（1873年—1924年），即瑾妃，他他拉氏，原任户部右侍郎长叙之女，满洲镶红旗人，是光绪帝仅有三位后妃之一", "spo_list": [{"predicate": "丈夫", "object_type": {"@value": "人物"}, "subject_type": "人物", "object": {"@value": "光绪帝"}, "subject": "瑾妃"}, {"predicate": "妻子", "object_type": {"@value": "人物"}, "subject_type": "人物", "object": {"@value": "瑾妃"}, "subject": "光绪帝"}]}
{"text": "冀贡泉很高兴地接受了任务，携夫人张陶然、长子冀朝鼎、四子冀朝理、五子冀朝铸和女儿冀青离重庆，经昆明、西贡、新加坡、法国，辗转万里，于1939年1月初抵达美国纽约", "spo_list": [{"predicate": "父亲", "object_type": {"@value": "人物"}, "subject_type": "人物", "object": {"@value": "冀贡泉"}, "subject": "冀朝铸"}, {"predicate": "丈夫", "object_type": {"@value": "人物"}, "subject_type": "人物", "object": {"@value": "冀贡泉"}, "subject": "张陶然"}, {"predicate": "妻子", "object_type": {"@value": "人物"}, "subject_type": "人物", "object": {"@value": "张陶然"}, "subject": "冀贡泉"}]}
{"text": "神宫寺弥子 (じんぐうじ・やこ) (cv. 寿美菜子)", "spo_list": [{"predicate": "配音", "object_type": {"@value": "人物"}, "subject_type": "娱乐人物", "object": {"@value": "神宫寺弥子"}, "subject": "寿美菜子"}]}
{"text": "凤凰山系长白山余脉，面积182平方公里，最高峰为攒云峰，海拔836米", "spo_list": [{"predicate": "海拔", "object_type": {"@value": "Number"}, "subject_type": "地点", "object": {"@value": "836米"}, "subject": "凤凰山"}]}
{"text": "后来，无论江湖人对郭岩的韧性、狂放、霸烈、义气有何评价，他仍是五十万帮众的天下第一大帮的帮主，他有个离经叛道的师父尹天赐，有个清净如玉待他如子的师母康华真，身边有着不是兄弟却胜似亲兄弟的师弟尹放，有着爱恨难分的红颜知己唤晴，也有着一生钟情于他的小师妹尹小荷", "spo_list": [{"predicate": "母亲", "object_type": {"@value": "人物"}, "subject_type": "人物", "object": {"@value": "康华真"}, "subject": "尹小荷"}, {"predicate": "丈夫", "object_type": {"@value": "人物"}, "subject_type": "人物", "object": {"@value": "尹天赐"}, "subject": "康华真"}, {"predicate": "妻子", "object_type": {"@value": "人物"}, "subject_type": "人物", "object": {"@value": "康华真"}, "subject": "尹天赐"}]}
{"text": "徐枫送他到美国寄宿学校，希望其病情改善，可惜汤子同上了三年学，一半时间都是跑回家休养，父亲汤君年见此，决定让他先出来体验一下社会，再做打算", "spo_list": [{"predicate": "父亲", "object_type": {"@value": "人物"}, "subject_type": "人物", "object": {"@value": "汤君年"}, "subject": "汤子同"}]}
{"text": "《暗黑刽子手 第一季》是由帕里斯·巴克利执导，史蒂芬·莫耶/蒂莫西·V·墨菲/李·琼斯/凯特蕾·萨加尔/Matthieu Charneau等主演的电视剧", "spo_list": [{"predicate": "主演", "object_type": {"@value": "人物"}, "subject_type": "影视作品", "object": {"@value": "蒂莫西·V·墨菲"}, "subject": "暗黑刽子手"}, {"predicate": "导演", "object_type": {"@value": "人物"}, "subject_type": "影视作品", "object": {"@value": "帕里斯·巴克利"}, "subject": "暗黑刽子手"}]}
{"text": "据全国第二次土地调查公报显示，青海省东西长约1200公里，南北宽800公里，面积为72.10万平方公里2", "spo_list": [{"predicate": "面积", "object_type": {"@value": "Number"}, "subject_type": "行政区", "object": {"@value": "72.10万平方公里"}, "subject": "青海"}]}
{"text": "《西帮》是在纵横中文网连载的小说，作者是西邦常江", "spo_list": [{"predicate": "作者", "object_type": {"@value": "人物"}, "subject_type": "图书作品", "object": {"@value": "西邦常江"}, "subject": "西帮"}]}
{"text": "《每天读一点世界成长文学名著:爱的教育》由亚米契斯所著，爱就像空气，时刻在我们身边，它的意义已经融进了我们每一个人的生命之中", "spo_list": [{"predicate": "作者", "object_type": {"@value": "人物"}, "subject_type": "图书作品", "object": {"@value": "亚米契斯"}, "subject": "每天读一点世界成长文学名著:爱的教育"}]}
{"text": "《花千骨》是由慈文传媒集团制作并发行，林玉芬、高林豹、梁胜权联合执导，霍建华、赵丽颖领衔主演，蒋欣、杨烁特别出演，张丹峰、马可、李纯、鲍天琦、安悦溪、徐海乔等主演的古装玄幻仙侠剧", "spo_list": [{"predicate": "导演", "object_type": {"@value": "人物"}, "subject_type": "影视作品", "object": {"@value": "高林豹"}, "subject": "花千骨"}, {"predicate": "主演", "object_type": {"@value": "人物"}, "subject_type": "影视作品", "object": {"@value": "蒋欣"}, "subject": "花千骨"}, {"predicate": "主演", "object_type": {"@value": "人物"}, "subject_type": "影视作品", "object": {"@value": "霍建华"}, "subject": "花千骨"}, {"predicate": "导演", "object_type": {"@value": "人物"}, "subject_type": "影视作品", "object": {"@value": "林玉芬"}, "subject": "花千骨"}, {"predicate": "主演", "object_type": {"@value": "人物"}, "subject_type": "影视作品", "object": {"@value": "张丹峰"}, "subject": "花千骨"}, {"predicate": "主演", "object_type": {"@value": "人物"}, "subject_type": "影视作品", "object": {"@value": "马可"}, "subject": "花千骨"}, {"predicate": "导演", "object_type": {"@value": "人物"}, "subject_type": "影视作品", "object": {"@value": "梁胜权"}, "subject": "花千骨"}, {"predicate": "主演", "object_type": {"@value": "人物"}, "subject_type": "影视作品", "object": {"@value": "安悦溪"}, "subject": "花千骨"}, {"predicate": "主演", "object_type": {"@value": "人物"}, "subject_type": "影视作品", "object": {"@value": "鲍天琦"}, "subject": "花千骨"}, {"predicate": "主演", "object_type": {"@value": "人物"}, "subject_type": "影视作品", "object": {"@value": "李纯"}, "subject": "花千骨"}, {"predicate": "主演", "object_type": {"@value": "人物"}, "subject_type": "影视作品", "object": {"@value": "徐海乔"}, "subject": "花千骨"}, {"predicate": "主演", "object_type": {"@value": "人物"}, "subject_type": "影视作品", "object": {"@value": "赵丽颖"}, "subject": "花千骨"}, {"predicate": "主演", "object_type": {"@value": "人物"}, "subject_type": "影视作品", "object": {"@value": "杨烁"}, "subject": "花千骨"}]}
{"text": "1981年，八田英明与曾在虫制作担任上色妻子八田阳子成立了“京都动画工作室”，专门负责动画的上色", "spo_list": [{"predicate": "创始人", "object_type": {"@value": "人物"}, "subject_type": "企业", "object": {"@value": "八田阳子"}, "subject": "京都动画"}, {"predicate": "丈夫", "object_type": {"@value": "人物"}, "subject_type": "人物", "object": {"@value": "八田英明"}, "subject": "八田阳子"}, {"predicate": "妻子", "object_type": {"@value": "人物"}, "subject_type": "人物", "object": {"@value": "八田阳子"}, "subject": "八田英明"}]}
{"text": "《炎黄烈》是百度文学旗下纵横中文网签约作家林枫落叶创作的一部东方玄幻小说，小说已于2014-05-07正式发布", "spo_list": [{"predicate": "作者", "object_type": {"@value": "人物"}, "subject_type": "图书作品", "object": {"@value": "林枫落叶"}, "subject": "炎黄烈"}]}
{"text": "03版射雕里的黄老邪是韩童生配音，同时他也给《大唐歌飞》里的李白配音", "spo_list": [{"predicate": "配音", "object_type": {"inWork": "影视作品", "@value": "人物"}, "subject_type": "娱乐人物", "object": {"inWork": "大唐歌飞", "@value": "李白"}, "subject": "韩童生"}]}
{"text": "杭州正羽科技有限公司成立于2004年4月，公司现在有员工130人，其中技术部人员30人，客服人员10人，给客户提供强有力的技术支持和服务保障", "spo_list": [{"predicate": "成立日期", "object_type": {"@value": "Date"}, "subject_type": "机构", "object": {"@value": "2004年4月"}, "subject": "杭州正羽科技有限公司"}]}
{"text": "《羊羊顶呱呱》是郭易的音乐作品，林晓珂作曲，收录在《星光下的梦想》专辑中", "spo_list": [{"predicate": "所属专辑", "object_type": {"@value": "音乐专辑"}, "subject_type": "歌曲", "object": {"@value": "星光下的梦想"}, "subject": "羊羊顶呱呱"}, {"predicate": "歌手", "object_type": {"@value": "人物"}, "subject_type": "歌曲", "object": {"@value": "郭易"}, "subject": "羊羊顶呱呱"}, {"predicate": "作曲", "object_type": {"@value": "人物"}, "subject_type": "歌曲", "object": {"@value": "林晓珂"}, "subject": "羊羊顶呱呱"}]}
{"text": "～公元前105年)，汉族 字仲卿，西汉（公元前206年～公元8年）河东平阳（今中国中西部山西临汾西南）人，是汉武帝时期抗击匈奴的主要将领 卫青父亲郑季，是一个县吏，在平阳公主家做事时，和婢女卫媪私通，生下卫青 后来，卫青的同母异父姐姐卫子夫入宫得到汉武帝宠爱，所以他们兄弟姐妹七人都冒姓卫", "spo_list": [{"predicate": "母亲", "object_type": {"@value": "人物"}, "subject_type": "人物", "object": {"@value": "卫媪"}, "subject": "卫青"}, {"predicate": "朝代", "object_type": {"@value": "Text"}, "subject_type": "历史人物", "object": {"@value": "西汉"}, "subject": "卫青"}, {"predicate": "父亲", "object_type": {"@value": "人物"}, "subject_type": "人物", "object": {"@value": "郑季"}, "subject": "卫青"}, {"predicate": "母亲", "object_type": {"@value": "人物"}, "subject_type": "人物", "object": {"@value": "卫媪"}, "subject": "卫子夫"}, {"predicate": "朝代", "object_type": {"@value": "Text"}, "subject_type": "历史人物", "object": {"@value": "汉"}, "subject": "平阳公主"}]}
{"text": "儿子吴羽卿单独约吴刚出去吃饭，本以为两个爷们会促其长谈，好好聊一聊人生", "spo_list": [{"predicate": "父亲", "object_type": {"@value": "人物"}, "subject_type": "人物", "object": {"@value": "吴刚"}, "subject": "吴羽卿"}]}
{"text": "黄秋艳成为第一位晋级田径世锦赛决赛的中国运动员", "spo_list": [{"predicate": "国籍", "object_type": {"@value": "国家"}, "subject_type": "人物", "object": {"@value": "中国"}, "subject": "黄秋艳"}]}
{"text": "埃德加·阿道夫·埃尔南德斯·特莱斯是一名足球球员，惯用右脚，来自墨西哥", "spo_list": [{"predicate": "国籍", "object_type": {"@value": "国家"}, "subject_type": "人物", "object": {"@value": "墨西哥"}, "subject": "埃德加·阿道夫·埃尔南德斯·特莱斯"}]}
{"text": "张国荣，香港传奇巨星，歌手、影视、制作人，多栖发展，其音乐作品：《风继续吹》、《Monica》、《沉默是金》、《当年情》等等留传至今，成为经典歌曲，畅销香港大陆，甚至冲向日韩亚洲地区，享有全球各地的歌迷朋友们所喜爱的偶像明星", "spo_list": [{"predicate": "歌手", "object_type": {"@value": "人物"}, "subject_type": "歌曲", "object": {"@value": "张国荣"}, "subject": "风继续吹"}]}
{"text": "《黑暗执法者之崛起》是暖暖拥抱创作的网络小说，发表于起点网", "spo_list": [{"predicate": "作者", "object_type": {"@value": "人物"}, "subject_type": "图书作品", "object": {"@value": "暖暖拥抱"}, "subject": "黑暗执法者之崛起"}]}
{"text": "2010年，他利用电影《盗梦空间》上映宣传前的空档，跟随WWF专家来到亚洲，实地考察野生老虎栖息地，了解其生存状况以及所面临的威胁", "spo_list": [{"predicate": "上映时间", "object_type": {"@value": "Date"}, "subject_type": "影视作品", "object": {"@value": "2010年"}, "subject": "盗梦空间"}]}
{"text": "《2501》是弦子于2013年7月所发行专辑《看走眼》中的一首舞曲", "spo_list": [{"predicate": "所属专辑", "object_type": {"@value": "音乐专辑"}, "subject_type": "歌曲", "object": {"@value": "看走眼"}, "subject": "2501"}, {"predicate": "歌手", "object_type": {"@value": "人物"}, "subject_type": "歌曲", "object": {"@value": "弦子"}, "subject": "2501"}]}
{"text": "《坏孩子》是音乐人许嵩首张创作专辑《自定义》中的一首作品，作词作曲者许嵩，2009年1月10日发行", "spo_list": [{"predicate": "作曲", "object_type": {"@value": "人物"}, "subject_type": "歌曲", "object": {"@value": "许嵩"}, "subject": "坏孩子"}, {"predicate": "所属专辑", "object_type": {"@value": "音乐专辑"}, "subject_type": "歌曲", "object": {"@value": "自定义"}, "subject": "坏孩子"}, {"predicate": "歌手", "object_type": {"@value": "人物"}, "subject_type": "歌曲", "object": {"@value": "许嵩"}, "subject": "坏孩子"}, {"predicate": "作词", "object_type": {"@value": "人物"}, "subject_type": "歌曲", "object": {"@value": "许嵩"}, "subject": "坏孩子"}]}
{"text": "《漫步者》是聂禹演唱的一首歌曲，由聂禹作词、作曲，收录于专辑《明天我不愿醒来》当中", "spo_list": [{"predicate": "作曲", "object_type": {"@value": "人物"}, "subject_type": "歌曲", "object": {"@value": "聂禹"}, "subject": "漫步者"}, {"predicate": "歌手", "object_type": {"@value": "人物"}, "subject_type": "歌曲", "object": {"@value": "聂禹"}, "subject": "漫步者"}, {"predicate": "所属专辑", "object_type": {"@value": "音乐专辑"}, "subject_type": "歌曲", "object": {"@value": "明天我不愿醒来"}, "subject": "漫步者"}, {"predicate": "作词", "object_type": {"@value": "人物"}, "subject_type": "歌曲", "object": {"@value": "聂禹"}, "subject": "漫步者"}]}
{"text": "人物简介王亮，号老铁，1953年生于山东莒南，1980年毕业于济宁师专美术系，之后从事新闻工作30余年，临沂日报社高级记者、编辑", "spo_list": [{"predicate": "毕业院校", "object_type": {"@value": "学校"}, "subject_type": "人物", "object": {"@value": "济宁师专美术系"}, "subject": "王亮"}]}
{"text": "赵尔巽（1844年5月23日—1927年9月3日），字公镶，号次珊，又名次山，又号旡补，清末汉军正蓝旗人，奉天铁岭人（今铁岭市），祖籍山东蓬莱", "spo_list": [{"predicate": "祖籍", "object_type": {"@value": "地点"}, "subject_type": "人物", "object": {"@value": "山东蓬莱"}, "subject": "赵尔巽"}]}
{"text": "典故城隍庙中看灯的人络绎不绝 明末清初，城中包壮行家做出的彩灯闻名远近，称为“包灯” 这天，乡下尚有出嫁女请娘之俗 傍晚，农家有煨百虫、放烧火、爆白花之举 人们还要请坑三姑和灰堆婆婆解答疑难问题 解放后，城市元宵活动以灯会为主，在文化宫、文化馆、公园等地设灯景，供群众观赏娱乐", "spo_list": [{"predicate": "朝代", "object_type": {"@value": "Text"}, "subject_type": "历史人物", "object": {"@value": "明"}, "subject": "包壮行"}]}
{"text": "徐晓全，男，1983年12月生，山东省新泰市羊流镇人，清华大学社会科学学院政治学系博士研究生", "spo_list": [{"predicate": "毕业院校", "object_type": {"@value": "学校"}, "subject_type": "人物", "object": {"@value": "清华大学"}, "subject": "徐晓全"}]}
{"text": "金荣中国金融业有限公司自2010年起立足香港，面向全球市场，为全球客户提拱7*24不间断的金融投资交易服务", "spo_list": [{"predicate": "成立日期", "object_type": {"@value": "Date"}, "subject_type": "机构", "object": {"@value": "2010年"}, "subject": "金荣中国金融业有限公司"}]}
{"text": "《烦恼娃娃的旅程》是1996年3月漓江出版社出版的图书，作者是也斯", "spo_list": [{"predicate": "作者", "object_type": {"@value": "人物"}, "subject_type": "图书作品", "object": {"@value": "也斯"}, "subject": "烦恼娃娃的旅程"}]}
{"text": "命：我是宙斯的使者——专司命运的女神 你是帕里斯，国王普里阿摩斯之子，饮熊乳长大的帕里斯 帕：今天不是愚人节，我心情不好，别理我，烦着呢", "spo_list": [{"predicate": "父亲", "object_type": {"@value": "人物"}, "subject_type": "人物", "object": {"@value": "普里阿摩斯"}, "subject": "帕里斯"}]}
{"text": "简介拉马（milaim_rama）  国籍：瑞士  位置：前锋  出生日期：1976年2月29日  身高：185cm  体重：78kg  现效力俱乐部：瑞士图恩足球俱乐部  国家队出场次数：4场  辉煌战绩：出生于阿尔巴尼亚的拉马身为替补前锋", "spo_list": [{"predicate": "国籍", "object_type": {"@value": "国家"}, "subject_type": "人物", "object": {"@value": "瑞士"}, "subject": "拉马"}]}
{"text": "曾执导《霸王年代》2005获得第十二届北京大学生电影节【青年影像单元】“最佳长片”奖；《紫陀螺》获得首届中国成都大学生电影节簪DV艺术节“最佳影片”“最佳导演”“最佳男主角”三项大奖；2007年10月，《紫陀螺》获得共青团中央“五个一工程”优秀电影奖，张忠华获得全国十大优秀文化新人提名", "spo_list": [{"predicate": "导演", "object_type": {"@value": "人物"}, "subject_type": "影视作品", "object": {"@value": "张忠华"}, "subject": "紫陀螺"}, {"predicate": "导演", "object_type": {"@value": "人物"}, "subject_type": "影视作品", "object": {"@value": "张忠华"}, "subject": "霸王年代"}]}
{"text": "《风水与环境》是2003年天津古籍出版社出版的图书，作者是汉宝德 / 吴晓敏", "spo_list": [{"predicate": "作者", "object_type": {"@value": "人物"}, "subject_type": "图书作品", "object": {"@value": "吴晓敏"}, "subject": "风水与环境"}, {"predicate": "作者", "object_type": {"@value": "人物"}, "subject_type": "图书作品", "object": {"@value": "汉宝德"}, "subject": "风水与环境"}]}
{"text": "今年38岁的秋瓷炫虽然是韩国人，她是一位韩国女明星，近些年来在中国发展的很好，凭借2007年的一部古装剧《大旗英雄传》进入中国影视界", "spo_list": [{"predicate": "主演", "object_type": {"@value": "人物"}, "subject_type": "影视作品", "object": {"@value": "秋瓷炫"}, "subject": "大旗英雄传"}]}
{"text": "人物简介胡坤，男，汉族，1969年9月出生，燕山大学毕业，博士研究生学历，高级工程师，秦皇岛市康泰医学系统有限公司董事长", "spo_list": [{"predicate": "毕业院校", "object_type": {"@value": "学校"}, "subject_type": "人物", "object": {"@value": "燕山大学"}, "subject": "胡坤"}]}
{"text": "“浑厚华滋”本是古人描述黄公望山水画风格的一个术语，元人张雨题黄公望画就有“峰峦浑厚，草木华滋”之语，这被明代董其昌叹赏", "spo_list": [{"predicate": "朝代", "object_type": {"@value": "Text"}, "subject_type": "历史人物", "object": {"@value": "明代"}, "subject": "董其昌"}]}
{"text": "个人简介姓名：全成赞 1  国籍  韩国  英语名Jeon Sung Chan粤语名  全成赞  出生日期  -12-27  出生地点  韩国  身高", "spo_list": [{"predicate": "国籍", "object_type": {"@value": "国家"}, "subject_type": "人物", "object": {"@value": "韩国"}, "subject": "全成赞"}]}
{"text": "成立于1976年的英国皇家工程院是英国工程学界的最高学会，由工程科技各领域的专家组成", "spo_list": [{"predicate": "成立日期", "object_type": {"@value": "Date"}, "subject_type": "机构", "object": {"@value": "1976年"}, "subject": "英国皇家工程院"}]}
{"text": "在由黄健中导演的悬疑大戏《暗花》中，会再续前缘，饰演一对经历磨难的情侣", "spo_list": [{"predicate": "导演", "object_type": {"@value": "人物"}, "subject_type": "影视作品", "object": {"@value": "黄健中"}, "subject": "暗花"}]}
{"text": "潘之恒（约1536—1621）字景升，号鸾啸生，冰华生，安徽歙县、岩寺人，侨寓金陵（今江苏南京）", "spo_list": [{"predicate": "号", "object_type": {"@value": "Text"}, "subject_type": "历史人物", "object": {"@value": "鸾啸生"}, "subject": "潘之恒"}]}
{"text": "黄岐山位于揭阳市区北4公里，市区晓翠路一直延伸到公园大门前，榕江北河从山下缓缓流过，主峰海拔293.1米，总面积1180公顷", "spo_list": [{"predicate": "面积", "object_type": {"@value": "Number"}, "subject_type": "行政区", "object": {"@value": "1180公顷"}, "subject": "黄岐山"}]}
{"text": "南北朝《宋书》：宋武帝刘裕“楚言未变，雅道风流” 唐 储光羲 《安宜园林献高使君》：“楚言满邻里，雁叫喧池台 ”安宜，今江苏宝应 唐 温庭筠《烧歌》：邻翁能楚言，倚插欲潸然 自言楚越俗，烧畲为早田 今江浙一带 宋 苏辙 《竹枝歌》；舟行千里不至楚，忽闻竹枝皆楚语 长江两岸湖南湖北一带", "spo_list": [{"predicate": "作者", "object_type": {"@value": "人物"}, "subject_type": "图书作品", "object": {"@value": "苏辙"}, "subject": "竹枝歌"}]}
{"text": "上海文广互动电视有限公司（SiTV）成立于2001年12月31日，是上海文广新闻传媒集团（SMG）旗下从事数字电视,视频点播以及互动电视业务的经营实体，是中国目前规模最大的有线数字付费频道集成运营平台、数字电视频道运营商及多媒体内容体提供商和服务商", "spo_list": [{"predicate": "成立日期", "object_type": {"@value": "Date"}, "subject_type": "机构", "object": {"@value": "2001年12月31日"}, "subject": "SiTV"}, {"predicate": "成立日期", "object_type": {"@value": "Date"}, "subject_type": "机构", "object": {"@value": "2001年12月31日"}, "subject": "SiTV"}]}
{"text": "光绪皇帝一点都不喜欢他，光绪皇帝喜欢的只有珍妃，和隆裕的关系一点都不好，等到珍妃死后，光绪帝也没有宠幸隆裕太后", "spo_list": [{"predicate": "丈夫", "object_type": {"@value": "人物"}, "subject_type": "人物", "object": {"@value": "光绪"}, "subject": "隆裕太后"}, {"predicate": "妻子", "object_type": {"@value": "人物"}, "subject_type": "人物", "object": {"@value": "隆裕太后"}, "subject": "光绪"}]}
{"text": "东来东往的原名是戴恩泽，他在2004年里因为参加中国网络通俗歌手大赛获第二名而出道，并于2005年获得中国文学艺术基金会颁发的最受欢迎网络歌曲奖", "spo_list": [{"predicate": "获奖", "object_type": {"onDate": "Date", "@value": "奖项"}, "subject_type": "娱乐人物", "object": {"onDate": "2005年", "@value": "中国文学艺术基金会颁发的最受欢迎网络歌曲奖"}, "subject": "戴恩泽"}]}
{"text": "《你贵姓》是一档由山西卫视推出的姓氏揭秘互动脱口秀节目，该节目在6月5日下午三点于北京新闻大厦举行了开播新闻发布会，节目《你贵姓》将于6月16日在山西卫视首播，节目《你贵姓》由中国内地著名节目主持人兼歌手戴军担任主持，著名媒体评论人梁宏达等作为常驻嘉宾，每期邀请的同一姓氏嘉宾揭秘该姓氏的家族秘史，节目《你贵姓》是针对中国姓氏文化进行的深度挖掘", "spo_list": [{"predicate": "主持人", "object_type": {"@value": "人物"}, "subject_type": "电视综艺", "object": {"@value": "戴军"}, "subject": "你贵姓"}, {"predicate": "嘉宾", "object_type": {"@value": "人物"}, "subject_type": "电视综艺", "object": {"@value": "梁宏达"}, "subject": "你贵姓"}, {"predicate": "上映时间", "object_type": {"inArea": "地点", "@value": "Date"}, "subject_type": "影视作品", "object": {"inArea": "中国", "@value": "6月16日"}, "subject": "你贵姓"}]}
{"text": "安边中学没希望了     新上任的校长韩世权还比邹卉都黑 整天只顾捞钱，不管教学 唉", "spo_list": [{"predicate": "校长", "object_type": {"@value": "人物"}, "subject_type": "学校", "object": {"@value": "韩世权"}, "subject": "安边中学"}]}
{"text": "《隋唐嘉话》记载，李世民对李治说：“李世勣才干超群，不一定服从你的管教", "spo_list": [{"predicate": "父亲", "object_type": {"@value": "人物"}, "subject_type": "人物", "object": {"@value": "李世民"}, "subject": "李治"}]}
{"text": "中国科学院院士胡文瑞、江苏大学党委书记袁寿其、南通大学校长施卫东、西华大学副校长刘小兵、上海凯泉泵业(集团)有限公司总裁林凯文、兰州理工大学副校长俞树荣和李仁年以及来自全国60余家高校、研究院所、设计院和水力机械设备制造商的400余名专家和研究生参加会议", "spo_list": [{"predicate": "校长", "object_type": {"@value": "人物"}, "subject_type": "学校", "object": {"@value": "施卫东"}, "subject": "南通大学"}]}
{"text": "1个人生活2008年10月2日，辽宁男篮主力球员刘相韬举行婚礼迎娶辽宁女篮球员张丹", "spo_list": [{"predicate": "丈夫", "object_type": {"@value": "人物"}, "subject_type": "人物", "object": {"@value": "刘相韬"}, "subject": "张丹"}, {"predicate": "妻子", "object_type": {"@value": "人物"}, "subject_type": "人物", "object": {"@value": "张丹"}, "subject": "刘相韬"}]}
{"text": "新宏基建设集团董事长陈新非常重视员工的工作与生活，把每位员工都当成自己的家人来对待", "spo_list": [{"predicate": "董事长", "object_type": {"@value": "人物"}, "subject_type": "企业", "object": {"@value": "陈新"}, "subject": "新宏基建设集团"}]}
{"text": "现在的孙红雷在娱乐圈里的人气和知名度一直都是非常的高，时常的可以在各种影视剧中见到他的身影，在综艺节目《极限挑战》中的表现也圈了许多的粉丝，并且拥有大批观众的喜爱，与节目中的其他嘉宾的关系也都是非常的不错，比如大家都很喜欢的黄磊和黄渤，都很讨人喜欢", "spo_list": [{"predicate": "嘉宾", "object_type": {"@value": "人物"}, "subject_type": "电视综艺", "object": {"@value": "孙红雷"}, "subject": "极限挑战"}, {"predicate": "嘉宾", "object_type": {"@value": "人物"}, "subject_type": "电视综艺", "object": {"@value": "黄磊"}, "subject": "极限挑战"}]}
{"text": "《悠悠游》是17k小说网连载的小说，作者是冷雪猪", "spo_list": [{"predicate": "作者", "object_type": {"@value": "人物"}, "subject_type": "图书作品", "object": {"@value": "冷雪猪"}, "subject": "悠悠游"}]}
{"text": "《世界最强男》是17k小说网进行连载的小说，作者是陶冶闷骚", "spo_list": [{"predicate": "作者", "object_type": {"@value": "人物"}, "subject_type": "图书作品", "object": {"@value": "陶冶闷骚"}, "subject": "世界最强男"}]}
{"text": "“伴娘”张钧甯、薛凯琪送吻“新娘”陈意涵　　天津北方网讯：由黄真真执导，陈意涵、薛凯琪、张钧甯领衔主演的电影《闺蜜2》近日在京举办“我要结婚了”婚礼主题发布会", "spo_list": [{"predicate": "主演", "object_type": {"@value": "人物"}, "subject_type": "影视作品", "object": {"@value": "张钧甯"}, "subject": "闺蜜2"}, {"predicate": "主演", "object_type": {"@value": "人物"}, "subject_type": "影视作品", "object": {"@value": "薛凯琪"}, "subject": "闺蜜2"}, {"predicate": "主演", "object_type": {"@value": "人物"}, "subject_type": "影视作品", "object": {"@value": "陈意涵"}, "subject": "闺蜜2"}, {"predicate": "导演", "object_type": {"@value": "人物"}, "subject_type": "影视作品", "object": {"@value": "黄真真"}, "subject": "闺蜜2"}]}
{"text": "天使JUMP食欲不日本电视剧，导演：新田真三，上映于2013-12-23，主演：百田夏菜子 玉井诗织 有安杏果", "spo_list": [{"predicate": "主演", "object_type": {"@value": "人物"}, "subject_type": "影视作品", "object": {"@value": "有安杏果"}, "subject": "天使JUMP"}, {"predicate": "导演", "object_type": {"@value": "人物"}, "subject_type": "影视作品", "object": {"@value": "新田真三"}, "subject": "天使JUMP"}, {"predicate": "上映时间", "object_type": {"@value": "Date"}, "subject_type": "影视作品", "object": {"@value": "2013-12-23"}, "subject": "天使JUMP"}, {"predicate": "主演", "object_type": {"@value": "人物"}, "subject_type": "影视作品", "object": {"@value": "百田夏菜子"}, "subject": "天使JUMP"}]}
{"text": "9、《爱情旅程》是阿沁、陈淑秋作词，阿沁作曲，张韶涵演唱的歌曲，收录在张韶涵2006年发行的专辑《潘朵拉》中", "spo_list": [{"predicate": "作词", "object_type": {"@value": "人物"}, "subject_type": "歌曲", "object": {"@value": "阿沁"}, "subject": "爱情旅程"}, {"predicate": "作词", "object_type": {"@value": "人物"}, "subject_type": "歌曲", "object": {"@value": "陈淑秋"}, "subject": "爱情旅程"}, {"predicate": "作曲", "object_type": {"@value": "人物"}, "subject_type": "歌曲", "object": {"@value": "阿沁"}, "subject": "爱情旅程"}, {"predicate": "歌手", "object_type": {"@value": "人物"}, "subject_type": "歌曲", "object": {"@value": "张韶涵"}, "subject": "爱情旅程"}, {"predicate": "所属专辑", "object_type": {"@value": "音乐专辑"}, "subject_type": "歌曲", "object": {"@value": "潘朵拉"}, "subject": "爱情旅程"}]}
{"text": "她是一个出色的家族经营者邵华在1970年和毛岸青生下了一个儿子，就是今天的毛新宇，这是唯一继承了毛泽东姓氏和血脉的毛家第三代", "spo_list": [{"predicate": "母亲", "object_type": {"@value": "人物"}, "subject_type": "人物", "object": {"@value": "邵华"}, "subject": "毛新宇"}, {"predicate": "父亲", "object_type": {"@value": "人物"}, "subject_type": "人物", "object": {"@value": "毛岸青"}, "subject": "毛新宇"}, {"predicate": "父亲", "object_type": {"@value": "人物"}, "subject_type": "人物", "object": {"@value": "毛泽东"}, "subject": "毛岸青"}]}
{"text": "1998年，远赴佛罗内斯演出，成为第一个被俄罗斯交响乐团邀请到佛罗内斯进行歌唱演出的香港男歌手；同年录制交响乐专辑《情系佛罗内斯》33，在这张专辑里，罗文在在佛罗内斯和麦加乐的伴奏下把《明星》、《万水千山纵横》、《旧梦不需记》等歌曲重新演绎33；并凭借这张专辑获得当年十大劲歌金曲最佳音乐制作奖34", "spo_list": [{"predicate": "所属专辑", "object_type": {"@value": "音乐专辑"}, "subject_type": "歌曲", "object": {"@value": "情系佛罗内斯"}, "subject": "明星"}, {"predicate": "所属专辑", "object_type": {"@value": "音乐专辑"}, "subject_type": "歌曲", "object": {"@value": "情系佛罗内斯"}, "subject": "万水千山纵横"}, {"predicate": "所属专辑", "object_type": {"@value": "音乐专辑"}, "subject_type": "歌曲", "object": {"@value": "情系佛罗内斯"}, "subject": "旧梦不需记"}]}
{"text": "关你毛事，别人要说你你高兴不不喜欢她，太会包装自己了，都半老徐娘了还跟一群年轻的小姑娘混在一起刘涛能有这么高片酬以及片约靠她自己怎么可能，还不是靠王珂家的人脉，离开了他家的人脉她屁都不是她没离过婚，没有什么媒体所谓的前夫，不要捏造事实了第一段算恋爱吧，没领证啊", "spo_list": [{"predicate": "丈夫", "object_type": {"@value": "人物"}, "subject_type": "人物", "object": {"@value": "王珂"}, "subject": "刘涛"}, {"predicate": "妻子", "object_type": {"@value": "人物"}, "subject_type": "人物", "object": {"@value": "刘涛"}, "subject": "王珂"}]}
{"text": "二、赵广（三国时期蜀汉将领）赵广，赵云的次子，赵统之弟，常山真定人，官拜牙门将", "spo_list": [{"predicate": "朝代", "object_type": {"@value": "Text"}, "subject_type": "历史人物", "object": {"@value": "三国时期"}, "subject": "赵统"}, {"predicate": "朝代", "object_type": {"@value": "Text"}, "subject_type": "历史人物", "object": {"@value": "三国"}, "subject": "赵广"}, {"predicate": "国籍", "object_type": {"@value": "国家"}, "subject_type": "人物", "object": {"@value": "蜀汉"}, "subject": "赵广"}, {"predicate": "父亲", "object_type": {"@value": "人物"}, "subject_type": "人物", "object": {"@value": "赵云"}, "subject": "赵广"}]}
{"text": "福建招宝生态农庄1990年3月开始创业，至今已有近30年的历史，实现持久赢利", "spo_list": [{"predicate": "成立日期", "object_type": {"@value": "Date"}, "subject_type": "机构", "object": {"@value": "1990年3月"}, "subject": "招宝生态农庄"}]}
{"text": "最具有含金量的还要数影视剧类的奖项，从1985年到2014年，宋丹丹老师获得影视剧类奖项竟然高达24项，其中有第6届中国电视剧飞天奖最佳女配角奖、第26届飞天奖少儿电视剧一等奖、第23届电视金鹰奖之优秀长篇电视剧奖等奖项，这是对宋丹丹老师演技的高度认可，同时也更能够说明宋丹丹老师择剧的眼光非常高，她所出演的作品大多质量都很高", "spo_list": [{"predicate": "获奖", "object_type": {"@value": "奖项", "period": "Number"}, "subject_type": "娱乐人物", "object": {"@value": "电视金鹰奖之优秀长篇电视剧奖", "period": "23"}, "subject": "宋丹丹"}, {"predicate": "获奖", "object_type": {"@value": "奖项", "period": "Number"}, "subject_type": "娱乐人物", "object": {"@value": "飞天奖少儿电视剧一等奖", "period": "26"}, "subject": "宋丹丹"}, {"predicate": "获奖", "object_type": {"@value": "奖项", "period": "Number"}, "subject_type": "娱乐人物", "object": {"@value": "中国电视剧飞天奖最佳女配角奖", "period": "6"}, "subject": "宋丹丹"}, {"predicate": "国籍", "object_type": {"@value": "国家"}, "subject_type": "人物", "object": {"@value": "中国"}, "subject": "宋丹丹"}]}
{"text": "年，费埃罗首次入选智利国家队，至今出场18次进球1个", "spo_list": [{"predicate": "国籍", "object_type": {"@value": "国家"}, "subject_type": "人物", "object": {"@value": "智利"}, "subject": "费埃罗"}]}
{"text": "最爱<活佛济公>中白雪 的声音洪海天的 声音 太完美了", "spo_list": [{"predicate": "配音", "object_type": {"inWork": "影视作品", "@value": "人物"}, "subject_type": "娱乐人物", "object": {"inWork": "活佛济公", "@value": "白雪"}, "subject": "洪海天"}]}
{"text": "李青松，报告文学作家，主要代表作品有《一种精神》《兴隆之本》《遥远的虎啸》《林区与林区人》等", "spo_list": [{"predicate": "作者", "object_type": {"@value": "人物"}, "subject_type": "图书作品", "object": {"@value": "李青松"}, "subject": "一种精神"}, {"predicate": "作者", "object_type": {"@value": "人物"}, "subject_type": "图书作品", "object": {"@value": "李青松"}, "subject": "兴隆之本"}, {"predicate": "作者", "object_type": {"@value": "人物"}, "subject_type": "图书作品", "object": {"@value": "李青松"}, "subject": "遥远的虎啸"}, {"predicate": "作者", "object_type": {"@value": "人物"}, "subject_type": "图书作品", "object": {"@value": "李青松"}, "subject": "林区与林区人"}]}
{"text": "在优雅浪漫的环境和心境中，也许某一种奇特的感应，36岁的张爱玲与65岁的赖雅产生了忘年之恋，后者的女儿与前者年龄相当，也就是说一个可以当另一个的女儿", "spo_list": [{"predicate": "丈夫", "object_type": {"@value": "人物"}, "subject_type": "人物", "object": {"@value": "赖雅"}, "subject": "张爱玲"}, {"predicate": "妻子", "object_type": {"@value": "人物"}, "subject_type": "人物", "object": {"@value": "张爱玲"}, "subject": "赖雅"}]}
{"text": "二、于朦胧2016年，与杨幂、赵又廷、迪丽热巴合作主演古装仙侠剧《三生三世十里桃花》，在剧中饰演青丘白止帝君第四子白真", "spo_list": [{"predicate": "主演", "object_type": {"@value": "人物"}, "subject_type": "影视作品", "object": {"@value": "迪丽热巴"}, "subject": "三生三世十里桃花"}, {"predicate": "主演", "object_type": {"@value": "人物"}, "subject_type": "影视作品", "object": {"@value": "赵又廷"}, "subject": "三生三世十里桃花"}, {"predicate": "主演", "object_type": {"@value": "人物"}, "subject_type": "影视作品", "object": {"@value": "于朦胧"}, "subject": "三生三世十里桃花"}, {"predicate": "主演", "object_type": {"@value": "人物"}, "subject_type": "影视作品", "object": {"@value": "杨幂"}, "subject": "三生三世十里桃花"}, {"predicate": "饰演", "object_type": {"inWork": "影视作品", "@value": "人物"}, "subject_type": "娱乐人物", "object": {"inWork": "三生三世十里桃花", "@value": "白真"}, "subject": "于朦胧"}]}
{"text": "汪曾祺《大淖记事》：“这老头儿老没正轻，一把胡子了，还喜欢在媳妇们的胸前屁股上摸一把，拧一下", "spo_list": [{"predicate": "作者", "object_type": {"@value": "人物"}, "subject_type": "图书作品", "object": {"@value": "汪曾祺"}, "subject": "大淖记事"}]}
{"text": "8月12日，由其参演的爱情电影《微微一笑很倾城》上映，谭松韵在片中饰演性格爽朗的二喜4", "spo_list": [{"predicate": "主演", "object_type": {"@value": "人物"}, "subject_type": "影视作品", "object": {"@value": "谭松韵"}, "subject": "微微一笑很倾城"}, {"predicate": "上映时间", "object_type": {"@value": "Date"}, "subject_type": "影视作品", "object": {"@value": "8月12日"}, "subject": "微微一笑很倾城"}, {"predicate": "饰演", "object_type": {"inWork": "影视作品", "@value": "人物"}, "subject_type": "娱乐人物", "object": {"inWork": "微微一笑很倾城", "@value": "二喜"}, "subject": "谭松韵"}]}
{"text": "恭喜付辛博获2010年风尚盛典年度最佳新锐男演员奖 勇敢放心去驰骋，辛座陪你打天下", "spo_list": [{"predicate": "获奖", "object_type": {"onDate": "Date", "@value": "奖项"}, "subject_type": "娱乐人物", "object": {"onDate": "2010年", "@value": "风尚盛典年度最佳新锐男演员奖"}, "subject": "付辛博"}]}
{"text": "董志新的文章《南酒南味与曹雪芹饮食习惯——&lt;枣窗闲笔&gt;&lt;瓶湖懋斋记盛&gt;&lt;红楼梦&gt;合读偶得》就是通过三本书的对读，将曹雪芹所描写的南酒南味与史料记载相印证，“可证曹雪芹拥有《红楼梦》的著作权，也可证曹雪芹的现实主义描写是文学创作，而非作自述传”", "spo_list": [{"predicate": "编剧", "object_type": {"@value": "人物"}, "subject_type": "影视作品", "object": {"@value": "曹雪芹"}, "subject": "红楼梦"}]}
{"text": "这部由小猎豹文化出品、麦娱网独家营销的软科幻喜剧电影《无尽日》", "spo_list": [{"predicate": "出品公司", "object_type": {"@value": "企业"}, "subject_type": "影视作品", "object": {"@value": "小猎豹文化"}, "subject": "无尽日"}]}
{"text": "维多利加·德·布洛瓦《GOSICK》的女主角声优：悠木碧好可爱~~~~~~~~~~~", "spo_list": [{"predicate": "配音", "object_type": {"inWork": "影视作品", "@value": "人物"}, "subject_type": "娱乐人物", "object": {"inWork": "GOSICK", "@value": "维多利加·德·布洛瓦"}, "subject": "悠木碧"}]}
{"text": "《至极宠溺》是连载于17k小说网的小说，作者是陈卿舞", "spo_list": [{"predicate": "作者", "object_type": {"@value": "人物"}, "subject_type": "图书作品", "object": {"@value": "陈卿舞"}, "subject": "至极宠溺"}]}
{"text": "本次电视剧主题曲更是邀请到新生代华语乐坛教父、著名唱作人胡彦斌为电视剧《剃刀边缘》主题曲创编及演唱", "spo_list": [{"predicate": "作曲", "object_type": {"@value": "人物"}, "subject_type": "歌曲", "object": {"@value": "胡彦斌"}, "subject": "剃刀边缘"}, {"predicate": "歌手", "object_type": {"@value": "人物"}, "subject_type": "歌曲", "object": {"@value": "胡彦斌"}, "subject": "剃刀边缘"}]}
{"text": "与你共舞歌手：黑龙所属专辑：《别离开我好吗》发行时间：2007-11-26", "spo_list": [{"predicate": "歌手", "object_type": {"@value": "人物"}, "subject_type": "歌曲", "object": {"@value": "黑龙"}, "subject": "与你共舞"}, {"predicate": "所属专辑", "object_type": {"@value": "音乐专辑"}, "subject_type": "歌曲", "object": {"@value": "别离开我好吗"}, "subject": "与你共舞"}]}
{"text": "个人简介姓名：米伊奇  身高：厘米  体重：公斤  惯用脚：右脚  出生地：未知（塞尔维亚）  代表国家队：出场0次，进0球  欧洲三大杯：出场0次，进0球  欧洲冠军联赛：出场0次，进0球  在前锋线上的活动区域包括：右  边锋不仅需承担起边路进攻的职责", "spo_list": [{"predicate": "国籍", "object_type": {"@value": "国家"}, "subject_type": "人物", "object": {"@value": "塞尔维亚"}, "subject": "米伊奇"}]}
{"text": "《恶女仙途》是木木在笑创作的网络小说，发表于起点网", "spo_list": [{"predicate": "作者", "object_type": {"@value": "人物"}, "subject_type": "图书作品", "object": {"@value": "木木在笑"}, "subject": "恶女仙途"}]}
{"text": "公映时间：9月30日公映时间：9月30日公映时间：9月30日公映时间：9月20日公映时间：8月1日公映时间：8月8日公映时间：8月1日自2019年8月1日起，全国城市电影院将陆续开展“庆祝中华人民共和国成立70周年优秀国产电影新片展映”活动，展映片目为近期创作完成的《古田军号》《红星照耀中国》《烈火英雄》《决胜时刻》《我和我的祖国》《中国机长》《攀登者》7部影片", "spo_list": [{"predicate": "上映时间", "object_type": {"@value": "Date"}, "subject_type": "影视作品", "object": {"@value": "9月30日"}, "subject": "中国机长"}]}
{"text": "《老友记第二季》是迈克尔·莱拜克导演，詹妮弗·安妮斯顿、柯特妮·考克斯、丽莎·库卓、大卫·休默、马修·派瑞主演的24集喜剧", "spo_list": [{"predicate": "主演", "object_type": {"@value": "人物"}, "subject_type": "影视作品", "object": {"@value": "马修·派瑞"}, "subject": "老友记第二季"}, {"predicate": "主演", "object_type": {"@value": "人物"}, "subject_type": "影视作品", "object": {"@value": "大卫·休默"}, "subject": "老友记第二季"}, {"predicate": "导演", "object_type": {"@value": "人物"}, "subject_type": "影视作品", "object": {"@value": "迈克尔·莱拜克"}, "subject": "老友记第二季"}, {"predicate": "主演", "object_type": {"@value": "人物"}, "subject_type": "影视作品", "object": {"@value": "詹妮弗·安妮斯顿"}, "subject": "老友记第二季"}, {"predicate": "主演", "object_type": {"@value": "人物"}, "subject_type": "影视作品", "object": {"@value": "丽莎·库卓"}, "subject": "老友记第二季"}, {"predicate": "主演", "object_type": {"@value": "人物"}, "subject_type": "影视作品", "object": {"@value": "柯特妮·考克斯"}, "subject": "老友记第二季"}]}
{"text": "金宰范夺金很幸福北京时间2011年8月25日，在法国巴黎举行的2011年世界柔道锦标赛结束了第三日两个项目的争夺，韩国名将金宰范获得男子-81公斤级冠军，法国选手埃马内获得女子-63公斤级冠军", "spo_list": [{"predicate": "国籍", "object_type": {"@value": "国家"}, "subject_type": "人物", "object": {"@value": "韩国"}, "subject": "金宰范"}]}
{"text": "最重要的是杨幂与刘恺威结婚后，生下了可爱的女儿小糯米，据了解杨幂在女儿身上的花费颇多，也许就是想让女儿能够过上好日子，所以才这么努力的工作吧", "spo_list": [{"predicate": "父亲", "object_type": {"@value": "人物"}, "subject_type": "人物", "object": {"@value": "刘恺威"}, "subject": "小糯米"}, {"predicate": "丈夫", "object_type": {"@value": "人物"}, "subject_type": "人物", "object": {"@value": "刘恺威"}, "subject": "杨幂"}, {"predicate": "母亲", "object_type": {"@value": "人物"}, "subject_type": "人物", "object": {"@value": "杨幂"}, "subject": "小糯米"}, {"predicate": "妻子", "object_type": {"@value": "人物"}, "subject_type": "人物", "object": {"@value": "杨幂"}, "subject": "刘恺威"}]}
{"text": "《新名侦探福尔摩斯》是花语烟斗创作的网络小说，发表于17K小说网", "spo_list": [{"predicate": "作者", "object_type": {"@value": "人物"}, "subject_type": "图书作品", "object": {"@value": "花语烟斗"}, "subject": "新名侦探福尔摩斯"}]}
{"text": "简介孙根荣，1960年生，江西景德镇人，毕业于景德镇陶瓷职工大学美术系，高级工艺美术师", "spo_list": [{"predicate": "毕业院校", "object_type": {"@value": "学校"}, "subject_type": "人物", "object": {"@value": "景德镇陶瓷职工大学"}, "subject": "孙根荣"}]}
{"text": "端午金曲捞：#黎明张碧晨端午金曲捞#气质女神@张碧晨_ 满怀诚意向天王致敬，天王@黎明 被“唤醒”惊喜现身，二人默契合作将为我们重现金曲", "spo_list": [{"predicate": "嘉宾", "object_type": {"@value": "人物"}, "subject_type": "电视综艺", "object": {"@value": "黎明"}, "subject": "端午金曲捞"}]}
{"text": "本期华晨宇用《我管你》将舞台点燃，他用极具穿透力的声线表达个性和态度，霸气洒脱和高燃能量涌动迸发", "spo_list": [{"predicate": "歌手", "object_type": {"@value": "人物"}, "subject_type": "歌曲", "object": {"@value": "华晨宇"}, "subject": "我管你"}]}
{"text": "《极道鲜师THEMOVIE》是日本电视台同名电视剧的电影版作品，也是本系列电视剧作品的完结篇", "spo_list": [{"predicate": "出品公司", "object_type": {"@value": "企业"}, "subject_type": "影视作品", "object": {"@value": "日本电视台"}, "subject": "极道鲜师"}]}
{"text": "3.《创圣的大天使》由河森正治担任原案与监督的《创圣的大天使》系列新作《创圣EVOL》，是以前作故事过了1万2千年后的未来世界作为舞台，全新登场的角色将会搭乘新型的机械天使，与来自异次元的敌人们作战，本作中舞台所在的街道是以未来的香港为概念进行设计", "spo_list": [{"predicate": "导演", "object_type": {"@value": "人物"}, "subject_type": "影视作品", "object": {"@value": "河森正治"}, "subject": "创圣的大天使"}]}
{"text": "《草字部首写法》是1990年文化艺术出版社出版的图书，作者是董天庆", "spo_list": [{"predicate": "作者", "object_type": {"@value": "人物"}, "subject_type": "图书作品", "object": {"@value": "董天庆"}, "subject": "草字部首写法"}]}
{"text": "前晚，2007“好男儿”的全国十强也已经出炉，已晋升为“前辈”的蒲巴甲坦言自己特别关心扎西顿珠，“不仅因为我们都是藏族选手，而且他的妈妈，藏族著名女高音歌唱家宗庸卓玛也是我的偶像 ”", "spo_list": [{"predicate": "母亲", "object_type": {"@value": "人物"}, "subject_type": "人物", "object": {"@value": "宗庸卓玛"}, "subject": "扎西顿珠"}]}
{"text": "《界天》是天劫魂创作的网络小说，发表于17K小说网", "spo_list": [{"predicate": "作者", "object_type": {"@value": "人物"}, "subject_type": "图书作品", "object": {"@value": "天劫魂"}, "subject": "界天"}]}
{"text": "2010年，金山安全和可牛公司合并为金山网络，傅盛出任CEO，同时，金山网络正式对外宣布金山毒霸永久免费", "spo_list": [{"predicate": "成立日期", "object_type": {"@value": "Date"}, "subject_type": "机构", "object": {"@value": "2010年"}, "subject": "金山网络"}]}
{"text": "2015年两人首次尝试夫妻档户外综艺《出发吧爱情》，原因是因为李铭顺很喜欢这种户外挑战", "spo_list": [{"predicate": "嘉宾", "object_type": {"@value": "人物"}, "subject_type": "电视综艺", "object": {"@value": "李铭顺"}, "subject": "出发吧爱情"}]}
{"text": "张宗逊与儿子张又侠都是我国的将士，并且都是上将，父亲和儿子都是，这在我国可是很少见的啊，并且，他的这个儿子啊，还是唯一一个拥有真是的作战经验的上将，这可不是虚的", "spo_list": [{"predicate": "父亲", "object_type": {"@value": "人物"}, "subject_type": "人物", "object": {"@value": "张宗逊"}, "subject": "张又侠"}]}
{"text": "云邱山旅游区处于云邱山内，坐落在吕梁山南端河汾的夹角地带，总面积210平方公里，它处在临汾市乡宁县与运城市稷山、新绛的交界处，属于山西省南部", "spo_list": [{"predicate": "占地面积", "object_type": {"@value": "Number"}, "subject_type": "机构", "object": {"@value": "210平方公里"}, "subject": "云邱山旅游区"}]}
{"text": "2社会缅怀2013年5月13日9时8分，我国著名社会学家、农村问题专家、中国社会科学院社会学所原所长陆学艺先生因突发心脏病不幸辞世，享年80岁", "spo_list": [{"predicate": "国籍", "object_type": {"@value": "国家"}, "subject_type": "人物", "object": {"@value": "中国"}, "subject": "陆学艺"}]}
{"text": "圣克里斯托费和尼维斯联邦，1983年9月独立，是英联邦成员国，面积267平方公里，人口4万，黑人占94%，主要宗教为基督教，英语是官方语言", "spo_list": [{"predicate": "官方语言", "object_type": {"@value": "语言"}, "subject_type": "国家", "object": {"@value": "英语"}, "subject": "圣克里斯托费和尼维斯联邦"}]}
{"text": "节目中，著名华裔数学家丘成桐、90后画家西茜、登山爱好者张京川以及知名作家刘墉之子刘轩讲述了各自的家庭故事", "spo_list": [{"predicate": "父亲", "object_type": {"@value": "人物"}, "subject_type": "人物", "object": {"@value": "刘墉"}, "subject": "刘轩"}]}
{"text": "个人简历_朝鲜画家姜益夏（功勋艺术家）  年毕业于平壤美术大学，并任该校教师，有多幅作品在国家美展上获奖，  年被评为副教授，  年被评为功勋艺术家艺术风格笔力坚韧，笔工均匀，清新隽永，色彩鲜艳，画面充实，构图严谨，笔法细腻，层次分明，风格清雅", "spo_list": [{"predicate": "国籍", "object_type": {"@value": "国家"}, "subject_type": "人物", "object": {"@value": "朝鲜"}, "subject": "姜益夏"}, {"object_type": {"@value": "学校"}, "predicate": "毕业院校", "subject_type": "人物", "object": {"@value": "平壤美术大学"}, "subject": "姜益夏"}]}
{"text": "专辑曲目专辑鉴赏专辑《你的钱包里有多少爱》充满抒情又感性的氛围，朴有天和仓本裕基、申秀珍等艺人合作，使得专辑的完成度更高7，歌曲歌词中有很多朴有天长期以来收集的珍贵故事对世界的价值观等，是一张可以让人温暖和放松的专辑1", "spo_list": [{"predicate": "歌手", "object_type": {"@value": "人物"}, "subject_type": "歌曲", "object": {"@value": "朴有天"}, "subject": "你的钱包里有多少爱"}]}
{"text": "虽然说后面出了一版电影版的《泡沫之夏》，有了对比就能够原谅，但总体而言，何润东的第一次制片人成果是不太美好的", "spo_list": [{"predicate": "制片人", "object_type": {"@value": "人物"}, "subject_type": "影视作品", "object": {"@value": "何润东"}, "subject": "泡沫之夏"}]}
{"text": "最高点在峨边马鞍山主峰4288米最低点在岷江出境之处的龙溪口307米相对高竟然差达3981米", "spo_list": [{"predicate": "海拔", "object_type": {"@value": "Number"}, "subject_type": "地点", "object": {"@value": "4288米"}, "subject": "马鞍山"}]}
{"text": "媒体书评　　冯言冯语，有情有性，无忌无讳，见仁见智 ——柳传志　联想控股有限公司总裁　　冯仑这个人，聪明绝顶，侠义肝肠 嬉笑色骂皆文章，百计千心万成通 ——王石　万科企业股份有限公司董事长　　冯仑用他独特的经历、视角和语言为我们描述了一幅企业和社会的众生相，很值得现代人回味，更值得后来人研究 ——宁高宁　中粮集团董事长　　大作读毕，是我看过读物中最好的", "spo_list": [{"predicate": "董事长", "object_type": {"@value": "人物"}, "subject_type": "企业", "object": {"@value": "王石"}, "subject": "万科企业股份有限公司"}, {"predicate": "董事长", "object_type": {"@value": "人物"}, "subject_type": "企业", "object": {"@value": "宁高宁"}, "subject": "中粮集团"}]}
{"text": "歌曲介绍歌手：陈慧琳陈慧琳《若是你真想分手》 - 歌词", "spo_list": [{"predicate": "歌手", "object_type": {"@value": "人物"}, "subject_type": "歌曲", "object": {"@value": "陈慧琳"}, "subject": "若是你真想分手"}]}
{"text": "一次上海之行让何占豪无意中考上了上海音乐学院，并且创作了中国第一部小提琴协奏曲《梁祝》", "spo_list": [{"predicate": "毕业院校", "object_type": {"@value": "学校"}, "subject_type": "人物", "object": {"@value": "上海音乐学院"}, "subject": "何占豪"}, {"predicate": "作曲", "object_type": {"@value": "人物"}, "subject_type": "歌曲", "object": {"@value": "何占豪"}, "subject": "梁祝"}]}
{"text": "原标题：杨烁《利刃出击》开播获好评 国之利刃燃爆荧屏由武警部队政治工作部电视宣传艺术中心、在扬影视、鑫宝源、上象娱乐、嘉会文化联合出品，刘猛、翟小乐编剧，刘猛执导，杨烁、牟星领衔主演，范雷、翟小兴、郑浩南、吴京安、蒋羽熙等主演的武警特战题材电视剧《利刃出击》目前正在江苏卫视幸福剧场热播", "spo_list": [{"predicate": "主演", "object_type": {"@value": "人物"}, "subject_type": "影视作品", "object": {"@value": "吴京安"}, "subject": "利刃出击"}, {"predicate": "主演", "object_type": {"@value": "人物"}, "subject_type": "影视作品", "object": {"@value": "牟星"}, "subject": "利刃出击"}, {"predicate": "导演", "object_type": {"@value": "人物"}, "subject_type": "影视作品", "object": {"@value": "刘猛"}, "subject": "利刃出击"}, {"predicate": "出品公司", "object_type": {"@value": "企业"}, "subject_type": "影视作品", "object": {"@value": "嘉会文化"}, "subject": "利刃出击"}, {"predicate": "出品公司", "object_type": {"@value": "企业"}, "subject_type": "影视作品", "object": {"@value": "鑫宝源"}, "subject": "利刃出击"}, {"predicate": "主演", "object_type": {"@value": "人物"}, "subject_type": "影视作品", "object": {"@value": "杨烁"}, "subject": "利刃出击"}, {"predicate": "编剧", "object_type": {"@value": "人物"}, "subject_type": "影视作品", "object": {"@value": "翟小乐"}, "subject": "利刃出击"}, {"predicate": "出品公司", "object_type": {"@value": "企业"}, "subject_type": "影视作品", "object": {"@value": "上象娱乐"}, "subject": "利刃出击"}, {"predicate": "主演", "object_type": {"@value": "人物"}, "subject_type": "影视作品", "object": {"@value": "翟小兴"}, "subject": "利刃出击"}, {"predicate": "主演", "object_type": {"@value": "人物"}, "subject_type": "影视作品", "object": {"@value": "郑浩南"}, "subject": "利刃出击"}, {"predicate": "主演", "object_type": {"@value": "人物"}, "subject_type": "影视作品", "object": {"@value": "范雷"}, "subject": "利刃出击"}, {"predicate": "主演", "object_type": {"@value": "人物"}, "subject_type": "影视作品", "object": {"@value": "蒋羽熙"}, "subject": "利刃出击"}]}
{"text": "谢旭人，男，汉族，1947年10月生，浙江宁波人，1967年6月参加工作，1980年7月加入中国共产党，浙江大学工业经济专业毕业，工程师、高级经济师", "spo_list": [{"predicate": "毕业院校", "object_type": {"@value": "学校"}, "subject_type": "人物", "object": {"@value": "浙江大学"}, "subject": "谢旭人"}]}
{"text": "女人往往把爱情摆在首位，其次才轮到生命、财富、亲情，其他的一切更是十分遥远无暇多作计较，卓文君夜奔司马相如就是一个鲜明的例子", "spo_list": [{"predicate": "妻子", "object_type": {"@value": "人物"}, "subject_type": "人物", "object": {"@value": "卓文君"}, "subject": "司马相如"}, {"predicate": "丈夫", "object_type": {"@value": "人物"}, "subject_type": "人物", "object": {"@value": "司马相如"}, "subject": "卓文君"}]}
{"text": "2017年7月10日，辛瑞琪在根据梵缺小说《爆笑宠妃：爷我等你休妻》改编的古装爱情网络剧《双世宠妃》中饰演安乐侯的女儿赵轻云", "spo_list": [{"predicate": "上映时间", "object_type": {"@value": "Date"}, "subject_type": "影视作品", "object": {"@value": "2017年7月10日"}, "subject": "双世宠妃"}, {"predicate": "作者", "object_type": {"@value": "人物"}, "subject_type": "图书作品", "object": {"@value": "梵缺"}, "subject": "爆笑宠妃：爷我等你休妻"}, {"predicate": "主演", "object_type": {"@value": "人物"}, "subject_type": "影视作品", "object": {"@value": "辛瑞琪"}, "subject": "双世宠妃"}, {"predicate": "改编自", "object_type": {"@value": "作品"}, "subject_type": "影视作品", "object": {"@value": "爆笑宠妃：爷我等你休妻"}, "subject": "双世宠妃"}, {"predicate": "饰演", "object_type": {"inWork": "影视作品", "@value": "人物"}, "subject_type": "娱乐人物", "object": {"inWork": "双世宠妃", "@value": "赵轻云"}, "subject": "辛瑞琪"}]}
{"text": "要说古装武侠拍出特色的不能不说唐人了 唐人拍摄了不少古装剧 《仙剑奇侠传》《天外飞仙》《少年杨家将》《聊斋》《聊斋奇女子》 还有现在也在各地电台热播的《射雕英雄传》 导演是李国立，李导的古装剧每部戏几乎都是家喻户晓", "spo_list": [{"predicate": "导演", "object_type": {"@value": "人物"}, "subject_type": "影视作品", "object": {"@value": "李国立"}, "subject": "射雕英雄传"}]}
{"text": "黑龙江省恒昌米业有限公司于2012年12月10日在黑龙江省绥化市工商行政管理局登记成立", "spo_list": [{"predicate": "成立日期", "object_type": {"@value": "Date"}, "subject_type": "机构", "object": {"@value": "2012年12月10日"}, "subject": "黑龙江省恒昌米业有限公司"}]}
{"text": "4⃣️周日22:00#漂亮的房子# 吴彦祖、冯德伦、唐艺昕、伊一、黄仁德、潘宥诚，吴彦祖综艺开山之作，欢乐严肃的慢综艺", "spo_list": [{"predicate": "嘉宾", "object_type": {"@value": "人物"}, "subject_type": "电视综艺", "object": {"@value": "冯德伦"}, "subject": "漂亮的房子"}, {"predicate": "嘉宾", "object_type": {"@value": "人物"}, "subject_type": "电视综艺", "object": {"@value": "黄仁德"}, "subject": "漂亮的房子"}, {"predicate": "嘉宾", "object_type": {"@value": "人物"}, "subject_type": "电视综艺", "object": {"@value": "潘宥诚"}, "subject": "漂亮的房子"}, {"predicate": "嘉宾", "object_type": {"@value": "人物"}, "subject_type": "电视综艺", "object": {"@value": "唐艺昕"}, "subject": "漂亮的房子"}, {"predicate": "嘉宾", "object_type": {"@value": "人物"}, "subject_type": "电视综艺", "object": {"@value": "吴彦祖"}, "subject": "漂亮的房子"}, {"predicate": "嘉宾", "object_type": {"@value": "人物"}, "subject_type": "电视综艺", "object": {"@value": "伊一"}, "subject": "漂亮的房子"}]}
{"text": "1990年李力安执导 《戏说乾隆》，开创了大陆历史电视剧“戏说”先河，《戏说乾隆》这部亦庄亦谐的电视剧，不仅捧红了剧中的演员在大陆的名气，也让全国人民第一次认识了台湾导演李力安的过硬而扎实的艺术实力", "spo_list": [{"predicate": "导演", "object_type": {"@value": "人物"}, "subject_type": "影视作品", "object": {"@value": "李力安"}, "subject": "戏说乾隆"}]}
{"text": "《动物·植物-中国少年儿童百科全书》是2007年浙江教育出版的图书，作者是纪江红", "spo_list": [{"predicate": "作者", "object_type": {"@value": "人物"}, "subject_type": "图书作品", "object": {"@value": "纪江红"}, "subject": "动物·植物-中国少年儿童百科全书"}]}
{"text": "赵本山表示，毕畅这个孩子很聪明，从《乡村爱情故事》到《乡村爱情4》进步很大", "spo_list": [{"predicate": "主演", "object_type": {"@value": "人物"}, "subject_type": "影视作品", "object": {"@value": "毕畅"}, "subject": "乡村爱情故事"}]}
{"text": "陈数一位成熟女性，近期出演过不少大气个性风格的角色，在和平饭店剧中陈数出演一位有勇有谋的大气女性", "spo_list": [{"predicate": "主演", "object_type": {"@value": "人物"}, "subject_type": "影视作品", "object": {"@value": "陈数"}, "subject": "和平饭店"}]}
{"text": "现在还有在播放的《卧底归来》还不错，喜欢杨雨婷的朋友们可以去看，杨雨婷在里面很帅哦", "spo_list": [{"predicate": "主演", "object_type": {"@value": "人物"}, "subject_type": "影视作品", "object": {"@value": "杨雨婷"}, "subject": "卧底归来"}]}
{"text": "5、1990年，韦唯以一首《亚洲雄风》一举成为了内地歌坛天后级人物", "spo_list": [{"predicate": "歌手", "object_type": {"@value": "人物"}, "subject_type": "歌曲", "object": {"@value": "韦唯"}, "subject": "亚洲雄风"}]}
{"text": "婚姻家庭朱德夫妇牵线，成就杨梅生和刘坚情缘  婚前只见了一面，婚宴是一顿大米饭，新婚第一天就离别", "spo_list": [{"predicate": "妻子", "object_type": {"@value": "人物"}, "subject_type": "人物", "object": {"@value": "刘坚"}, "subject": "杨梅生"}, {"predicate": "丈夫", "object_type": {"@value": "人物"}, "subject_type": "人物", "object": {"@value": "杨梅生"}, "subject": "刘坚"}]}
{"text": "2013年陆续参演的《西游·降魔篇》、《101次求婚》、《无人区》、《厨子戏子痞子》四部作品累计成为当年票房冠军，且2013年被誉为“黄渤年”", "spo_list": [{"predicate": "上映时间", "object_type": {"@value": "Date"}, "subject_type": "影视作品", "object": {"@value": "2013年"}, "subject": "西游·降魔篇"}, {"predicate": "主演", "object_type": {"@value": "人物"}, "subject_type": "影视作品", "object": {"@value": "黄渤"}, "subject": "西游·降魔篇"}, {"predicate": "主演", "object_type": {"@value": "人物"}, "subject_type": "影视作品", "object": {"@value": "黄渤"}, "subject": "101次求婚"}]}
{"text": "北京喵喵甜心餐饮管理有限公司成立于2014年3月21日，注册资金100万元，员工20余人", "spo_list": [{"predicate": "成立日期", "object_type": {"@value": "Date"}, "subject_type": "机构", "object": {"@value": "2014年3月21日"}, "subject": "北京喵喵甜心餐饮管理有限公司"}, {"object_type": {"@value": "Number"}, "predicate": "注册资本", "subject_type": "企业", "object": {"@value": "100万元"}, "subject": "北京喵喵甜心餐饮管理有限公司"}]}
{"text": "《光年之外》由邓紫棋作词、作曲并演唱，是其为电影《太空旅客》创作的中文主题曲，曾获得MTV全球华语音乐盛典最佳十大金曲奖及Billboard Radio China 2017年度华语十大金曲奖", "spo_list": [{"predicate": "获奖", "object_type": {"@value": "奖项"}, "subject_type": "娱乐人物", "object": {"@value": "MTV全球华语音乐盛典最佳十大金曲"}, "subject": "邓紫棋"}, {"predicate": "作词", "object_type": {"@value": "人物"}, "subject_type": "歌曲", "object": {"@value": "邓紫棋"}, "subject": "光年之外"}, {"predicate": "歌手", "object_type": {"@value": "人物"}, "subject_type": "歌曲", "object": {"@value": "邓紫棋"}, "subject": "光年之外"}, {"predicate": "作曲", "object_type": {"@value": "人物"}, "subject_type": "歌曲", "object": {"@value": "邓紫棋"}, "subject": "光年之外"}]}
{"text": "个人简介王海忠，男，汉族，1963年6月生，陕西黄龙人，1983年7月参加工作，1987年1月加入中国共产党，陕西师范大学中文系汉语言文学专业毕业，大学学历，工商管理硕士学位", "spo_list": [{"predicate": "毕业院校", "object_type": {"@value": "学校"}, "subject_type": "人物", "object": {"@value": "陕西师范大学"}, "subject": "王海忠"}]}
{"text": "刘辑，刘理次子，东迁洛阳，拜奉车都尉，封乡侯", "spo_list": [{"predicate": "父亲", "object_type": {"@value": "人物"}, "subject_type": "人物", "object": {"@value": "刘理"}, "subject": "刘辑"}]}
{"text": "2011年成立了黄晓明工作室", "spo_list": [{"predicate": "成立日期", "object_type": {"@value": "Date"}, "subject_type": "机构", "object": {"@value": "2011年"}, "subject": "黄晓明工作室"}]}
{"text": "刘秀与阴丽华共有5个儿子，他们分别是：1汉明帝刘庄：(28年6月15日-75年9月5日)，原名刘阳，字子丽，东汉第二位皇帝，庙号显宗，谥号孝明皇帝", "spo_list": [{"predicate": "朝代", "object_type": {"@value": "Text"}, "subject_type": "历史人物", "object": {"@value": "东汉"}, "subject": "刘庄"}, {"predicate": "朝代", "object_type": {"@value": "Text"}, "subject_type": "历史人物", "object": {"@value": "东汉"}, "subject": "阴丽华"}]}
{"text": "极限挑战第三季最尴尬微笑奖：尴尬不失礼貌的微笑（林更新）小猪和迅哥只是默默看着你，那种穿屏而出的尴尬你感受到了吗", "spo_list": [{"predicate": "嘉宾", "object_type": {"@value": "人物"}, "subject_type": "电视综艺", "object": {"@value": "林更新"}, "subject": "极限挑战第三季"}]}
{"text": "歌曲介绍《舞伴》是杨钰莹第二张个人专辑《梦中花》里的一首歌", "spo_list": [{"predicate": "所属专辑", "object_type": {"@value": "音乐专辑"}, "subject_type": "歌曲", "object": {"@value": "梦中花"}, "subject": "舞伴"}, {"predicate": "歌手", "object_type": {"@value": "人物"}, "subject_type": "歌曲", "object": {"@value": "杨钰莹"}, "subject": "舞伴"}]}
{"text": "）6.宜家家具简介：创于1943年瑞典，全球性的家具和家居用品零售商，以大师级设计平民价格而著称，宜家(中国)投资有限公司点评：宜家家具是国内的大品牌，主营小资情节的人，收入比较高些的市场人群，是十大家具品牌之一", "spo_list": [{"predicate": "成立日期", "object_type": {"@value": "Date"}, "subject_type": "机构", "object": {"@value": "1943年"}, "subject": "宜家"}]}
{"text": "《奈何失落》是香港歌手张德兰演唱的一首单曲，该曲收录在专辑《风雨人生》里", "spo_list": [{"predicate": "所属专辑", "object_type": {"@value": "音乐专辑"}, "subject_type": "歌曲", "object": {"@value": "风雨人生"}, "subject": "奈何失落"}, {"predicate": "歌手", "object_type": {"@value": "人物"}, "subject_type": "歌曲", "object": {"@value": "张德兰"}, "subject": "风雨人生"}, {"predicate": "歌手", "object_type": {"@value": "人物"}, "subject_type": "歌曲", "object": {"@value": "张德兰"}, "subject": "奈何失落"}]}
{"text": "11.出走 演唱：海哲明作词：宋普照作曲：诗错亦染编曲：宋子楚混音：付威监制：赖剑亮出品：致力音乐 如果你肯回头我依然会牵你的手我做这荒凉的美梦思念再次落空 你带着微笑出走很想把你挽留如果能回到当初的镜头那我一定不会松手 守护着你给过的感动总觉得这只是个愚弄背负这你遗留的伤口是否也显的太过沉重 守护着你给过的感动回忆往事却不堪回首你带这微笑出走我又能如何挽留", "spo_list": [{"predicate": "作曲", "object_type": {"@value": "人物"}, "subject_type": "歌曲", "object": {"@value": "诗错亦染"}, "subject": "出走"}, {"predicate": "作词", "object_type": {"@value": "人物"}, "subject_type": "歌曲", "object": {"@value": "宋普照"}, "subject": "出走"}, {"predicate": "歌手", "object_type": {"@value": "人物"}, "subject_type": "歌曲", "object": {"@value": "海哲明"}, "subject": "出走"}]}
{"text": "宋小宝事业一片光明，在感情上也是非常顺利，他的妻子霍小红也是二人转演员，两个人结婚之后也是生了一对龙凤胎", "spo_list": [{"predicate": "丈夫", "object_type": {"@value": "人物"}, "subject_type": "人物", "object": {"@value": "宋小宝"}, "subject": "霍小红"}, {"predicate": "妻子", "object_type": {"@value": "人物"}, "subject_type": "人物", "object": {"@value": "霍小红"}, "subject": "宋小宝"}]}
{"text": "北京天一讯灵科技有限公司于2006年03月16日在丰台分局登记成立", "spo_list": [{"predicate": "成立日期", "object_type": {"@value": "Date"}, "subject_type": "机构", "object": {"@value": "2006年03月16日"}, "subject": "北京天一讯灵科技有限公司"}]}
{"text": "出席此次大会有深圳广播电影电视集团总经理刘璋飚、深圳卫视执行总监张峥女士、卫视中心主任张育民、《饭没了秀》主持人兼制片人史强、安徽淘云科技有限公司总裁吴玉胜、说客英语CEO吉登高等", "spo_list": [{"predicate": "主持人", "object_type": {"@value": "人物"}, "subject_type": "电视综艺", "object": {"@value": "史强"}, "subject": "饭没了秀"}]}
{"text": "第一条 中国旅游媒体联盟1（China Travel Media Alliance 简称：CTMA）是由中央旅游媒体单位共同倡议发起，联合全国各省市主流旅游媒体及长期关注旅游业发展的资深编辑记者，自愿组成的非赢利性、半紧密型，供交流与合作的公益性组织及旅游品牌宣传联合体4", "spo_list": [{"predicate": "简称", "object_type": {"@value": "Text"}, "subject_type": "机构", "object": {"@value": "CTMA"}, "subject": "中国旅游媒体联盟"}]}
{"text": "48\"   最喜欢的《浮沉》主题曲《不夜城传奇》，献丑了", "spo_list": [{"predicate": "主题曲", "object_type": {"@value": "歌曲"}, "subject_type": "影视作品", "object": {"@value": "不夜城传奇"}, "subject": "浮沉"}]}
{"text": "第一首：《听海》《听海》这首歌曲收录于张惠妹1997年发行的个人专辑《Bad Boy》中，1998年荣获好乐迪KTV年度点播冠军，张学友、The one等明星也分别在舞台上翻唱过", "spo_list": [{"predicate": "歌手", "object_type": {"@value": "人物"}, "subject_type": "歌曲", "object": {"@value": "张惠妹"}, "subject": "听海"}, {"predicate": "所属专辑", "object_type": {"@value": "音乐专辑"}, "subject_type": "歌曲", "object": {"@value": "Bad Boy"}, "subject": "听海"}]}
{"text": "影片监制为《钢的琴》导演张猛，也曾监制过《清水里的刀子》《我心雀跃》等影片", "spo_list": [{"predicate": "制片人", "object_type": {"@value": "人物"}, "subject_type": "影视作品", "object": {"@value": "张猛"}, "subject": "我心雀跃"}, {"predicate": "导演", "object_type": {"@value": "人物"}, "subject_type": "影视作品", "object": {"@value": "张猛"}, "subject": "钢的琴"}]}
{"text": "有晴姐的声音出现，但是没有邓红的声音，廖春玉在动画片《钢铁飞龙》中配的小雪，小雪是J博士的助理，J博士是李团配的", "spo_list": [{"predicate": "配音", "object_type": {"inWork": "影视作品", "@value": "人物"}, "subject_type": "娱乐人物", "object": {"inWork": "钢铁飞龙", "@value": "小雪"}, "subject": "廖春玉"}]}
{"text": "第一条 本团体的名称是：中华环保联合会；英文名称：ALL—CHINA ENVIRONMENT FEDERATION；缩写：ACEF", "spo_list": [{"predicate": "简称", "object_type": {"@value": "Text"}, "subject_type": "机构", "object": {"@value": "ACEF"}, "subject": "中华环保联合会"}]}
{"text": "周成建，浙江人，员工三千、资产过亿的上海美特斯邦威股份有限公司董事长，知名休闲品牌“美特斯·邦威”的创始人，企业家，2009年个人资产136亿元 1982年 17岁青田农民学泥瓦匠、木匠放弃　 　　1986年 21岁温州裁缝负债30万 　　1993年 28岁温州厂长 100万办厂 　　2004年 39岁上海老板美特斯邦威销售25亿 　　2010年 45岁上海富豪大陆服饰首富 204亿", "spo_list": [{"predicate": "董事长", "object_type": {"@value": "人物"}, "subject_type": "企业", "object": {"@value": "周成建"}, "subject": "美特斯·邦威"}]}
{"text": "6.九纹龙演职人员导演:鲍学礼编剧:靳蜀美", "spo_list": [{"predicate": "编剧", "object_type": {"@value": "人物"}, "subject_type": "影视作品", "object": {"@value": "靳蜀美"}, "subject": "九纹龙"}, {"predicate": "导演", "object_type": {"@value": "人物"}, "subject_type": "影视作品", "object": {"@value": "鲍学礼"}, "subject": "九纹龙"}]}
{"text": "No.10(恐怖蜡像馆)《恐怖蜡像馆》（House of Wax），2005年由佐米·希尔拉执导的美国惊悚片，改编自1953年的同名电影以及1933年的电影《Mystery of the Wax Museum》", "spo_list": [{"predicate": "导演", "object_type": {"@value": "人物"}, "subject_type": "影视作品", "object": {"@value": "佐米·希尔拉"}, "subject": "恐怖蜡像馆"}]}
{"text": "12年来，《乡村爱情》系列剧捧红了赵本山的不少弟子，像刘小光（赵四）、王小利（刘能）、谢广坤（唐鉴军）等人皆因这部剧走红，成为家喻户晓的荧幕红人", "spo_list": [{"predicate": "主演", "object_type": {"@value": "人物"}, "subject_type": "影视作品", "object": {"@value": "王小利"}, "subject": "乡村爱情"}, {"predicate": "饰演", "object_type": {"inWork": "影视作品", "@value": "人物"}, "subject_type": "娱乐人物", "object": {"inWork": "乡村爱情", "@value": "刘能"}, "subject": "王小利"}, {"predicate": "饰演", "object_type": {"inWork": "影视作品", "@value": "人物"}, "subject_type": "娱乐人物", "object": {"inWork": "乡村爱情", "@value": "谢广坤"}, "subject": "唐鉴军"}, {"predicate": "饰演", "object_type": {"inWork": "影视作品", "@value": "人物"}, "subject_type": "娱乐人物", "object": {"inWork": "乡村爱情", "@value": "赵四"}, "subject": "刘小光"}, {"predicate": "主演", "object_type": {"@value": "人物"}, "subject_type": "影视作品", "object": {"@value": "唐鉴军"}, "subject": "乡村爱情"}, {"predicate": "主演", "object_type": {"@value": "人物"}, "subject_type": "影视作品", "object": {"@value": "刘小光"}, "subject": "乡村爱情"}]}
{"text": "个人简介李耀堂( 1902-1989)，字恩荣，祖籍天津杨柳青镇，曾临清市第一届商会会长、市政协副主席", "spo_list": [{"predicate": "祖籍", "object_type": {"@value": "地点"}, "subject_type": "人物", "object": {"@value": "天津杨柳青镇"}, "subject": "李耀堂"}]}
{"text": "高祖二十二子：窦皇后生建成（李建成）、太宗皇帝（李世民）、玄霸（李玄霸）、元吉（李元吉），万贵妃生智云（李智云），莫嫔生元景（李元景），孙嫔生元昌（李元昌），尹德妃生元亨（李元亨），......", "spo_list": [{"predicate": "母亲", "object_type": {"@value": "人物"}, "subject_type": "人物", "object": {"@value": "尹德妃"}, "subject": "李元亨"}, {"predicate": "母亲", "object_type": {"@value": "人物"}, "subject_type": "人物", "object": {"@value": "孙嫔"}, "subject": "李元昌"}, {"predicate": "母亲", "object_type": {"@value": "人物"}, "subject_type": "人物", "object": {"@value": "万贵妃"}, "subject": "李智云"}, {"predicate": "母亲", "object_type": {"@value": "人物"}, "subject_type": "人物", "object": {"@value": "窦皇后"}, "subject": "李玄霸"}]}
{"text": "《坚持到底》是新加坡歌手阿杜于2002年11月29日发行的专辑，共收录了《坚持到底》、《你就像个小孩》等11首歌曲", "spo_list": [{"predicate": "所属专辑", "object_type": {"@value": "音乐专辑"}, "subject_type": "歌曲", "object": {"@value": "坚持到底"}, "subject": "你就像个小孩"}, {"predicate": "歌手", "object_type": {"@value": "人物"}, "subject_type": "歌曲", "object": {"@value": "阿杜"}, "subject": "你就像个小孩"}]}
{"text": "在《活佛济公》刚杀青没多久，刚巧赶上对方要拍《回家的诱惑》，郑亦桐透露原来洪宝莲角色有人选，但由于各种原因就可能需要换角色", "spo_list": [{"predicate": "饰演", "object_type": {"inWork": "影视作品", "@value": "人物"}, "subject_type": "娱乐人物", "object": {"inWork": "回家的诱惑", "@value": "洪宝莲"}, "subject": "郑亦桐"}, {"predicate": "主演", "object_type": {"@value": "人物"}, "subject_type": "影视作品", "object": {"@value": "郑亦桐"}, "subject": "回家的诱惑"}]}
{"text": "也许是因为血缘的关系，长大后的灵犀喜欢上了果郡王与孟静娴的孩子“元澈”，然而这两人实际上又是同父异母的兄妹，自然是不行的", "spo_list": [{"predicate": "母亲", "object_type": {"@value": "人物"}, "subject_type": "人物", "object": {"@value": "孟静娴"}, "subject": "元澈"}]}
{"text": "黄旭明，男，汉族，1955年11月生，浙江诸暨人，1976年2月参加工作，1979年毕业于浙江财政银行学院（浙江财经大学前身）财政专业，1984年9月加入中国共产党，中央党校经济管理专业大学毕业，香港理工大学EMBA毕业，工商管理硕士，会计师", "spo_list": [{"predicate": "毕业院校", "object_type": {"@value": "学校"}, "subject_type": "人物", "object": {"@value": "浙江财经大学"}, "subject": "黄旭明"}, {"predicate": "毕业院校", "object_type": {"@value": "学校"}, "subject_type": "人物", "object": {"@value": "香港理工大学"}, "subject": "黄旭明"}, {"object_type": {"@value": "学校"}, "predicate": "毕业院校", "subject_type": "人物", "object": {"@value": "浙江财政银行学院"}, "subject": "黄旭明"}]}
{"text": "《产科医生》1（《情定妇产科》）2是由东阳市花儿影视文化有限公司出品的现代时尚医疗职场电视剧，该剧由李小平执导、张作民编剧，佟丽娅、王耀庆、徐百卉、巩峥、张小磊、施京明、朱锐、钱洁等主演", "spo_list": [{"predicate": "主演", "object_type": {"@value": "人物"}, "subject_type": "影视作品", "object": {"@value": "张小磊"}, "subject": "产科医生"}, {"predicate": "主演", "object_type": {"@value": "人物"}, "subject_type": "影视作品", "object": {"@value": "朱锐"}, "subject": "产科医生"}, {"predicate": "主演", "object_type": {"@value": "人物"}, "subject_type": "影视作品", "object": {"@value": "钱洁"}, "subject": "产科医生"}, {"predicate": "主演", "object_type": {"@value": "人物"}, "subject_type": "影视作品", "object": {"@value": "佟丽娅"}, "subject": "产科医生"}, {"predicate": "编剧", "object_type": {"@value": "人物"}, "subject_type": "影视作品", "object": {"@value": "张作民"}, "subject": "产科医生"}, {"predicate": "出品公司", "object_type": {"@value": "企业"}, "subject_type": "影视作品", "object": {"@value": "东阳市花儿影视文化有限公司"}, "subject": "产科医生"}, {"predicate": "主演", "object_type": {"@value": "人物"}, "subject_type": "影视作品", "object": {"@value": "王耀庆"}, "subject": "产科医生"}, {"predicate": "主演", "object_type": {"@value": "人物"}, "subject_type": "影视作品", "object": {"@value": "徐百卉"}, "subject": "产科医生"}, {"predicate": "主演", "object_type": {"@value": "人物"}, "subject_type": "影视作品", "object": {"@value": "施京明"}, "subject": "产科医生"}, {"predicate": "导演", "object_type": {"@value": "人物"}, "subject_type": "影视作品", "object": {"@value": "李小平"}, "subject": "产科医生"}, {"predicate": "主演", "object_type": {"@value": "人物"}, "subject_type": "影视作品", "object": {"@value": "巩峥"}, "subject": "产科医生"}]}
{"text": "在机遇和挑战面前，梅河口市第五实验小学的全体教师，在以李喜霞校长为核心的新一届领导班子的带领下，将以他们的勤奋与智慧共同开创第五实验小学的美好明天", "spo_list": [{"predicate": "校长", "object_type": {"@value": "人物"}, "subject_type": "学校", "object": {"@value": "李喜霞"}, "subject": "河口市第五实验小学"}]}
{"text": "1999年2月7日，高岛礼子与演员高知东生结婚", "spo_list": [{"predicate": "丈夫", "object_type": {"@value": "人物"}, "subject_type": "人物", "object": {"@value": "高知东生"}, "subject": "高岛礼子"}, {"predicate": "妻子", "object_type": {"@value": "人物"}, "subject_type": "人物", "object": {"@value": "高岛礼子"}, "subject": "高知东生"}]}
{"text": "《了望哨》是保罗马汀斯写的网络小说连载于17k小说网", "spo_list": [{"predicate": "作者", "object_type": {"@value": "人物"}, "subject_type": "图书作品", "object": {"@value": "保罗马汀斯"}, "subject": "了望哨"}]}
{"text": "1976年，乔布斯成立了苹果公司并设计出了第一台的民用计算机,从此计算机正式进入了民用时代", "spo_list": [{"predicate": "创始人", "object_type": {"@value": "人物"}, "subject_type": "企业", "object": {"@value": "乔布斯"}, "subject": "苹果公司"}]}
{"text": "专辑：当找到你  年份：1996  公司：BMG/艺能动音  曲目：  当找到你  主角．配角  Ba Ba你好吗?  好戏之人  小心轻放  太幼稚  将错就错  求你原谅  没有你．赢了世界又如何  心领  一个人飞  叫世界喝采", "spo_list": [{"predicate": "所属专辑", "object_type": {"@value": "音乐专辑"}, "subject_type": "歌曲", "object": {"@value": "当找到你"}, "subject": "叫世界喝采"}, {"predicate": "所属专辑", "object_type": {"@value": "音乐专辑"}, "subject_type": "歌曲", "object": {"@value": "当找到你"}, "subject": "当找到你"}, {"predicate": "所属专辑", "object_type": {"@value": "音乐专辑"}, "subject_type": "歌曲", "object": {"@value": "当找到你"}, "subject": "好戏之人"}, {"predicate": "所属专辑", "object_type": {"@value": "音乐专辑"}, "subject_type": "歌曲", "object": {"@value": "当找到你"}, "subject": "小心轻放"}, {"predicate": "所属专辑", "object_type": {"@value": "音乐专辑"}, "subject_type": "歌曲", "object": {"@value": "当找到你"}, "subject": "心领"}, {"predicate": "所属专辑", "object_type": {"@value": "音乐专辑"}, "subject_type": "歌曲", "object": {"@value": "当找到你"}, "subject": "将错就错"}, {"predicate": "所属专辑", "object_type": {"@value": "音乐专辑"}, "subject_type": "歌曲", "object": {"@value": "当找到你"}, "subject": "太幼稚"}]}
{"text": "在12月16晚播出的《快乐大本营》中，吴昕和关晓彤搭档，难得的充当主持人的角色，虽然还是需要依靠着何老师控场打辅助，但吴昕整体来说还算不错", "spo_list": [{"predicate": "主持人", "object_type": {"@value": "人物"}, "subject_type": "电视综艺", "object": {"@value": "吴昕"}, "subject": "快乐大本营"}]}
{"text": "年8月，严成忠以优异成绩毕业于南京航空学院，被分配到刚刚组建的我国第一个航空发动机设计研究机构——沈阳发动机设计研究所，从此踏上了航空报国之路", "spo_list": [{"predicate": "毕业院校", "object_type": {"@value": "学校"}, "subject_type": "人物", "object": {"@value": "南京航空学院"}, "subject": "严成忠"}]}
{"text": "在周华健原唱大碟《奇幻游乐园》的“主打之争”中，苟乃鹏凭借其限时创作的歌曲《小小》获得乐评团所有人的认可，得到《中国好歌曲》开播以来的首个满分51分，成为周华健组冠军并晋级总决赛345", "spo_list": [{"predicate": "嘉宾", "object_type": {"@value": "人物"}, "subject_type": "电视综艺", "object": {"@value": "周华健"}, "subject": "中国好歌曲"}]}
{"text": "泳儿演唱歌曲《清空》是泳儿最新粤语专辑《接近天空的地方》中收录的歌曲，专辑已于2012年08月10日发行", "spo_list": [{"predicate": "所属专辑", "object_type": {"@value": "音乐专辑"}, "subject_type": "歌曲", "object": {"@value": "接近天空的地方"}, "subject": "清空"}, {"predicate": "歌手", "object_type": {"@value": "人物"}, "subject_type": "歌曲", "object": {"@value": "泳儿"}, "subject": "清空"}]}
{"text": "北京巧装家网络科技有限公司,成立于2016年1月26日,公司创始人戴江平,是一家以互联网家装为主的互联网公司,旗下主营产品:巧装家装修网.", "spo_list": [{"predicate": "创始人", "object_type": {"@value": "人物"}, "subject_type": "企业", "object": {"@value": "戴江平"}, "subject": "北京巧装家网络科技有限公司"}, {"predicate": "成立日期", "object_type": {"@value": "Date"}, "subject_type": "机构", "object": {"@value": "2016年1月26日"}, "subject": "北京巧装家网络科技有限公司"}]}
{"text": "广东证监局10月11日发布《关于对广州珠江实业开发股份有限公司、郑暑平、罗晓、罗彬、黄静采取出具警示函措施的决定》", "spo_list": [{"predicate": "董事长", "object_type": {"@value": "人物"}, "subject_type": "企业", "object": {"@value": "关于对广州珠江实业开发股份有限公司、郑暑平、罗晓、罗彬、黄静采取出具警示函措施的决定"}, "subject": "广州珠江实业开发股份有限公司"}]}
{"text": "《货币银行学教程》是1999年10月01日清华大学出版社出版的图书，作者是武康平", "spo_list": [{"predicate": "作者", "object_type": {"@value": "人物"}, "subject_type": "图书作品", "object": {"@value": "武康平"}, "subject": "货币银行学教程"}]}
{"text": "《中国好声音》平安资料平安照片　平安 性别: 男 生日: 1978-11-9 婚恋状况: 保密 星座: 天蝎座 民族: 汉族 省份: 上海　　★平安资料大全★ 　　平安(真名) 　　生日:11月09日(天蝎座) 　　曾为上海RELOAD乐队主唱　　乐团时期比赛部分: 　　2003 上海电视台“五星奖”大擂台乐队组合年度总冠军……", "spo_list": [{"predicate": "获奖", "object_type": {"onDate": "Date", "@value": "奖项"}, "subject_type": "娱乐人物", "object": {"onDate": "2003", "@value": "上海电视台“五星奖”大擂台乐队组合年度总冠军"}, "subject": "平安"}]}
{"text": "内容：①虚渊玄监修特别广播剧「フェアウェル・ストーリー」)②美树さやか(CV:喜多村英梨)＆佐仓杏子(CV:野中蓝)的角色歌(第9话特别ED)◆其他第9话：悠木碧、斎藤千和、加藤英美里第10话：悠木碧、斎藤千和价格看图片 我觉得卖蓝光真是赚钱 翻译、编辑：电波幻_,图、水印：栞注意", "spo_list": [{"predicate": "配音", "object_type": {"@value": "人物"}, "subject_type": "娱乐人物", "object": {"@value": "佐仓杏子"}, "subject": "野中蓝"}]}
{"text": "幕后花絮1、电影《我的钱我做主》导演王立新夸下海口－－看电影你不笑，请用板砖拍死我", "spo_list": [{"predicate": "导演", "object_type": {"@value": "人物"}, "subject_type": "影视作品", "object": {"@value": "王立新"}, "subject": "我的钱我做主"}]}
{"text": "第一部《知否知否应是绿肥红瘦》《知否知否应是绿肥红瘦》是由东阳正午阳光影视有限公司出品，侯鸿亮制片，张开宙执导，曾璐、吴桐编剧，赵丽颖、冯绍峰、朱一龙、施诗、张佳宁、曹翠芬、刘钧、高露、王仁君、王一楠、李依晓、刘琳等主演的古代社会家庭题材电视剧", "spo_list": [{"predicate": "主演", "object_type": {"@value": "人物"}, "subject_type": "影视作品", "object": {"@value": "朱一龙"}, "subject": "知否知否应是绿肥红瘦"}, {"predicate": "主演", "object_type": {"@value": "人物"}, "subject_type": "影视作品", "object": {"@value": "赵丽颖"}, "subject": "知否知否应是绿肥红瘦"}, {"predicate": "主演", "object_type": {"@value": "人物"}, "subject_type": "影视作品", "object": {"@value": "刘琳"}, "subject": "知否知否应是绿肥红瘦"}, {"predicate": "主演", "object_type": {"@value": "人物"}, "subject_type": "影视作品", "object": {"@value": "刘钧"}, "subject": "知否知否应是绿肥红瘦"}, {"predicate": "主演", "object_type": {"@value": "人物"}, "subject_type": "影视作品", "object": {"@value": "王一楠"}, "subject": "知否知否应是绿肥红瘦"}, {"predicate": "主演", "object_type": {"@value": "人物"}, "subject_type": "影视作品", "object": {"@value": "张佳宁"}, "subject": "知否知否应是绿肥红瘦"}, {"predicate": "主演", "object_type": {"@value": "人物"}, "subject_type": "影视作品", "object": {"@value": "施诗"}, "subject": "知否知否应是绿肥红瘦"}, {"predicate": "主演", "object_type": {"@value": "人物"}, "subject_type": "影视作品", "object": {"@value": "王仁君"}, "subject": "知否知否应是绿肥红瘦"}, {"predicate": "主演", "object_type": {"@value": "人物"}, "subject_type": "影视作品", "object": {"@value": "冯绍峰"}, "subject": "知否知否应是绿肥红瘦"}, {"predicate": "主演", "object_type": {"@value": "人物"}, "subject_type": "影视作品", "object": {"@value": "李依晓"}, "subject": "知否知否应是绿肥红瘦"}, {"predicate": "主演", "object_type": {"@value": "人物"}, "subject_type": "影视作品", "object": {"@value": "曹翠芬"}, "subject": "知否知否应是绿肥红瘦"}, {"predicate": "主演", "object_type": {"@value": "人物"}, "subject_type": "影视作品", "object": {"@value": "高露"}, "subject": "知否知否应是绿肥红瘦"}, {"predicate": "制片人", "object_type": {"@value": "人物"}, "subject_type": "影视作品", "object": {"@value": "侯鸿亮"}, "subject": "知否知否应是绿肥红瘦"}]}
{"text": "庄朝晖编著的《人类智慧读本》介绍和考察历史人物的思想，鼓励平等与自由的精神", "spo_list": [{"predicate": "作者", "object_type": {"@value": "人物"}, "subject_type": "图书作品", "object": {"@value": "庄朝晖"}, "subject": "人类智慧读本"}]}
{"text": "也是在这里，周立波遇到了他的妻子，也即他当时的学生林蓝，两人因志趣相投而结合，并成了少有的文坛伉俪", "spo_list": [{"predicate": "丈夫", "object_type": {"@value": "人物"}, "subject_type": "人物", "object": {"@value": "周立波"}, "subject": "林蓝"}, {"predicate": "妻子", "object_type": {"@value": "人物"}, "subject_type": "人物", "object": {"@value": "林蓝"}, "subject": "周立波"}]}
{"text": "进入90年代后期，中国的“中产阶层”新群体正在形成，他们之中既有外企职员，也有海归等，而这个群体正是邹其芳打算创办的瑞尔齿科所要吸引的目标客户", "spo_list": [{"predicate": "创始人", "object_type": {"@value": "人物"}, "subject_type": "企业", "object": {"@value": "邹其芳"}, "subject": "瑞尔齿科"}]}
{"text": "《财税改革纵论》是2011年经济科学出版社出版的图书，作者是廖晓军", "spo_list": [{"predicate": "作者", "object_type": {"@value": "人物"}, "subject_type": "图书作品", "object": {"@value": "廖晓军"}, "subject": "财税改革纵论"}]}
{"text": "花牌情缘 第三季监督: 浅香守生原作: 末次由纪主役声优: 濑户麻沙美 / 宫野真守 / 细谷佳正 / 奈良徹 / 茅野愛衣动画制作：MADHOUSE首播时间：2019-10-22动画《花牌情缘》系列改编自日本漫画家末次由纪原作的同名漫画，讲谈社于2011年5月31日宣布《花牌情缘》TV动画化，动画第一季于2011年10月开始播放，全26集", "spo_list": [{"predicate": "导演", "object_type": {"@value": "人物"}, "subject_type": "影视作品", "object": {"@value": "浅香守生"}, "subject": "花牌情缘"}]}
{"text": "国家物资管理局（德语：Reichszeugmeisterei，缩写：RZM）是纳粹德国的军需和国家物资管理机构，位于德国慕尼黑", "spo_list": [{"predicate": "简称", "object_type": {"@value": "Text"}, "subject_type": "机构", "object": {"@value": "RZM"}, "subject": "国家物资管理局"}]}
{"text": "有意思的是伦文叙正是弘治十二年的状元，而且是明朝第一个广东状元，高中状元的伦文叙被人配上了个好基友柳先开，但同样是神童的他在中了状元以后便戛然而止，故事不出广东，泯然众人矣", "spo_list": [{"predicate": "朝代", "object_type": {"@value": "Text"}, "subject_type": "历史人物", "object": {"@value": "明朝"}, "subject": "伦文叙"}]}
{"text": "王朗的儿子是王肃，王肃的女儿是王元姬，王元姬嫁给了司马昭，生下了司马炎", "spo_list": [{"predicate": "母亲", "object_type": {"@value": "人物"}, "subject_type": "人物", "object": {"@value": "王元姬"}, "subject": "司马炎"}, {"predicate": "父亲", "object_type": {"@value": "人物"}, "subject_type": "人物", "object": {"@value": "王朗"}, "subject": "王肃"}, {"predicate": "父亲", "object_type": {"@value": "人物"}, "subject_type": "人物", "object": {"@value": "司马昭"}, "subject": "司马炎"}, {"predicate": "父亲", "object_type": {"@value": "人物"}, "subject_type": "人物", "object": {"@value": "王肃"}, "subject": "王元姬"}]}
{"text": "Lamborghini兰博基尼兰博基尼（Automobili Lamborghini S.p.A.）是一家意大利汽车生产商，全球顶级跑车制造商及欧洲奢侈品标志之一，公司坐落于意大利圣亚加塔·波隆尼（Sant'Agata Bolognese），由费鲁吉欧·兰博基尼在1963年创立", "spo_list": [{"predicate": "总部地点", "object_type": {"@value": "地点"}, "subject_type": "企业", "object": {"@value": "意大利圣亚加塔·波隆尼"}, "subject": "兰博基尼"}, {"predicate": "成立日期", "object_type": {"@value": "Date"}, "subject_type": "机构", "object": {"@value": "1963年"}, "subject": "兰博基尼"}, {"predicate": "创始人", "object_type": {"@value": "人物"}, "subject_type": "企业", "object": {"@value": "费鲁吉欧·兰博基尼"}, "subject": "兰博基尼"}]}
{"text": "网易娱乐3月7日报道据香港媒体报导，甄子丹最近拍摄喜剧动作片《肥龙过江》，昨天（3月6日）凌晨3时才从深圳匆匆回香港，昨天（3月6日）与太太汪诗诗一齐主持旗下子弹电影公司春茗", "spo_list": [{"predicate": "丈夫", "object_type": {"@value": "人物"}, "subject_type": "人物", "object": {"@value": "甄子丹"}, "subject": "汪诗诗"}, {"predicate": "妻子", "object_type": {"@value": "人物"}, "subject_type": "人物", "object": {"@value": "汪诗诗"}, "subject": "甄子丹"}]}
{"text": "《当时的理想》是何炅的音乐作品，丁薇作曲，收录在《自己》专辑中", "spo_list": [{"predicate": "所属专辑", "object_type": {"@value": "音乐专辑"}, "subject_type": "歌曲", "object": {"@value": "自己"}, "subject": "当时的理想"}]}
{"text": "《听见下雨的声音》由方文山作词，周杰伦作曲，魏如昀演唱的歌曲，是方文山执导电影《听见下雨的声音》的同名主题曲", "spo_list": [{"predicate": "作词", "object_type": {"@value": "人物"}, "subject_type": "歌曲", "object": {"@value": "方文山"}, "subject": "听见下雨的声音"}, {"predicate": "作曲", "object_type": {"@value": "人物"}, "subject_type": "歌曲", "object": {"@value": "周杰伦"}, "subject": "听见下雨的声音"}, {"predicate": "导演", "object_type": {"@value": "人物"}, "subject_type": "影视作品", "object": {"@value": "方文山"}, "subject": "听见下雨的声音"}, {"predicate": "歌手", "object_type": {"@value": "人物"}, "subject_type": "歌曲", "object": {"@value": "魏如昀"}, "subject": "听见下雨的声音"}]}
{"text": "基本信息歌曲名称：杂志女生  专辑名称：等歌  手姓名：黄湘怡  发行时间：2001-1-1  发行公司：新力唱片  专辑语种：国语专辑介绍大学生，擅长创作，长得甜美，人缘好，有礼貌，善解人意", "spo_list": [{"predicate": "歌手", "object_type": {"@value": "人物"}, "subject_type": "歌曲", "object": {"@value": "黄湘怡"}, "subject": "等"}, {"predicate": "所属专辑", "object_type": {"@value": "音乐专辑"}, "subject_type": "歌曲", "object": {"@value": "等"}, "subject": "杂志女生"}, {"predicate": "歌手", "object_type": {"@value": "人物"}, "subject_type": "歌曲", "object": {"@value": "黄湘怡"}, "subject": "杂志女生"}]}
{"text": "金大勋，英文名KimDaeHoon，韩国足球运动员，身高182cm，生于1988年4月26日", "spo_list": [{"predicate": "国籍", "object_type": {"@value": "国家"}, "subject_type": "人物", "object": {"@value": "韩国"}, "subject": "金大勋"}]}
{"text": "作者简介《岷江夜曲》的作者是李厚襄先生(1916—1973)，浙江宁波人，司徒容、高剑声均是他的笔名", "spo_list": [{"predicate": "作曲", "object_type": {"@value": "人物"}, "subject_type": "歌曲", "object": {"@value": "高剑声"}, "subject": "岷江夜曲"}]}
{"text": "《采撷哲思》是2007年南方出版社出版的图书，作者是王玉强", "spo_list": [{"predicate": "作者", "object_type": {"@value": "人物"}, "subject_type": "图书作品", "object": {"@value": "王玉强"}, "subject": "采撷哲思"}]}
{"text": "择天记 TV版择天记：唐棠误入长生阵法中，轩辕破竟拿绳套头把他拉出来，好笑择天记", "spo_list": [{"predicate": "主角", "object_type": {"@value": "人物"}, "subject_type": "文学作品", "object": {"@value": "唐棠"}, "subject": "择天记"}]}
{"text": "导演张荣贵表示，就像《靠岸》这部片将的是自我追寻一样，他也要借此来为台湾自制的动画长片投石问路", "spo_list": [{"predicate": "导演", "object_type": {"@value": "人物"}, "subject_type": "影视作品", "object": {"@value": "张荣贵"}, "subject": "靠岸"}]}
{"text": "北京市二分检指控，被告人苏红于2000年至2015年期间，先后利用担任中国民航局运输司国内运输处主任科员、助理调研员、副处长、处长等职务便利，接受四川省恒翔航空服务有限公司法定代表人吴志强、上海吉祥航空股份有限公司法定代表人王均金等单位或个人请托，在国内及港澳台航空运输业务申请、航线航班经营许可、定期航班计划、节假日加班航班等审批事项中，分别为上述单位或个人谋取利益", "spo_list": [{"predicate": "董事长", "object_type": {"@value": "人物"}, "subject_type": "企业", "object": {"@value": "王均金"}, "subject": "上海吉祥航空股份有限公司"}]}
{"text": "2017年，左林为歌手阎维文演唱歌曲《无与伦比》作词作曲4", "spo_list": [{"predicate": "作词", "object_type": {"@value": "人物"}, "subject_type": "歌曲", "object": {"@value": "左林"}, "subject": "无与伦比"}, {"predicate": "歌手", "object_type": {"@value": "人物"}, "subject_type": "歌曲", "object": {"@value": "阎维文"}, "subject": "无与伦比"}, {"predicate": "作曲", "object_type": {"@value": "人物"}, "subject_type": "歌曲", "object": {"@value": "左林"}, "subject": "无与伦比"}]}
{"text": "专辑简介长春虫子继成功打造并演唱《我爱你你却爱着他》、《动了情伤了心》、《爱走了心碎了》、《如何能把你忘记》等原创作品后 ，2011再推全新作品《小心眼的男人》", "spo_list": [{"predicate": "歌手", "object_type": {"@value": "人物"}, "subject_type": "歌曲", "object": {"@value": "长春虫子"}, "subject": "小心眼的男人"}, {"predicate": "作曲", "object_type": {"@value": "人物"}, "subject_type": "歌曲", "object": {"@value": "长春虫子"}, "subject": "动了情伤了心"}, {"predicate": "歌手", "object_type": {"@value": "人物"}, "subject_type": "歌曲", "object": {"@value": "长春虫子"}, "subject": "如何能把你忘记"}, {"predicate": "作词", "object_type": {"@value": "人物"}, "subject_type": "歌曲", "object": {"@value": "长春虫子"}, "subject": "动了情伤了心"}, {"predicate": "歌手", "object_type": {"@value": "人物"}, "subject_type": "歌曲", "object": {"@value": "长春虫子"}, "subject": "动了情伤了心"}, {"predicate": "作词", "object_type": {"@value": "人物"}, "subject_type": "歌曲", "object": {"@value": "长春虫子"}, "subject": "如何能把你忘记"}]}
{"text": "第十一首：黄太志的我的天 有的人有可能不知道黄太志是谁，其实就是在无限挑战的歌谣祭，bigbang 的太阳和权志龙还有黄光熙组成的一个临时组合 感觉太阳唱的那部分，非常好听", "spo_list": [{"predicate": "嘉宾", "object_type": {"@value": "人物"}, "subject_type": "电视综艺", "object": {"@value": "黄光熙"}, "subject": "无限挑战"}, {"predicate": "歌手", "object_type": {"@value": "人物"}, "subject_type": "歌曲", "object": {"@value": "黄太志"}, "subject": "我的天"}, {"predicate": "嘉宾", "object_type": {"@value": "人物"}, "subject_type": "电视综艺", "object": {"@value": "黄太志"}, "subject": "无限挑战"}]}
{"text": "[3]中文名称宝马英文名称Bavarian Motor Work创立时间1916年3月7日创始人吉斯坦奥托所属公司BMW集团所属行业车辆制造总部德国慕尼黑德文名称Bayerische Motoren Werke AG官网http://bmw.com经营范围高端汽车宝马BMW，全称为巴伐利亚机械制造厂股份公司（德文：BayerischeMotorenWerkeAG），是德国一家世界知名的高档汽车和摩托车制造商，总部位于慕尼黑", "spo_list": [{"predicate": "成立日期", "object_type": {"@value": "Date"}, "subject_type": "机构", "object": {"@value": "1916年3月7日"}, "subject": "宝马"}]}
{"text": "香港电影《癫婆寻仔》由金华电影公司于1955年出品", "spo_list": [{"predicate": "出品公司", "object_type": {"@value": "企业"}, "subject_type": "影视作品", "object": {"@value": "金华电影公司"}, "subject": "癫婆寻仔"}, {"predicate": "上映时间", "object_type": {"inArea": "地点", "@value": "Date"}, "subject_type": "影视作品", "object": {"inArea": "香港", "@value": "1955年"}, "subject": "癫婆寻仔"}]}
{"text": "《古汉语音韵学述要》是2010年中华书局出版的图书，作者是何九盈", "spo_list": [{"predicate": "作者", "object_type": {"@value": "人物"}, "subject_type": "图书作品", "object": {"@value": "何九盈"}, "subject": "古汉语音韵学述要"}]}
{"text": "清朝时期，英国人看中了维多利亚港有成为东亚地区大港口的优良潜力，不惜以鸦片战争来夺得香港及其优良的港口，以发展其远东海上贸易，也为了不让当时的其他列强占有这个有重要战略意义的优良深水港，翻开了香港成为英国殖民地的历史", "spo_list": [{"predicate": "所在城市", "object_type": {"@value": "城市"}, "subject_type": "景点", "object": {"@value": "香港"}, "subject": "维多利亚港"}]}
{"text": "《法网难逃》是由梁伟民执导1968年香港冯淬帆主演电视剧", "spo_list": [{"predicate": "导演", "object_type": {"@value": "人物"}, "subject_type": "影视作品", "object": {"@value": "梁伟民"}, "subject": "法网难逃"}, {"predicate": "主演", "object_type": {"@value": "人物"}, "subject_type": "影视作品", "object": {"@value": "冯淬帆"}, "subject": "法网难逃"}]}
{"text": "美国钢铁公司成立于1901年，总部设在宾夕法尼亚匹兹堡", "spo_list": [{"predicate": "总部地点", "object_type": {"@value": "地点"}, "subject_type": "企业", "object": {"@value": "匹兹堡"}, "subject": "美国钢铁公司"}, {"predicate": "成立日期", "object_type": {"@value": "Date"}, "subject_type": "机构", "object": {"@value": "1901年"}, "subject": "美国钢铁公司"}]}
{"text": "声优方面，岛崎信长饰演藤丸立香、高桥李依饰演玛修、关智一饰演吉尔伽美什，还有夫妻一同上台的铃村健一和坂本真绫", "spo_list": [{"predicate": "配音", "object_type": {"@value": "人物"}, "subject_type": "娱乐人物", "object": {"@value": "藤丸立香"}, "subject": "岛崎信长"}, {"predicate": "配音", "object_type": {"@value": "人物"}, "subject_type": "娱乐人物", "object": {"@value": "吉尔伽美什"}, "subject": "关智一"}]}
{"text": "大家都知道，中国体坛有很多奥运冠军在退役后有了很好的归宿，像乒坛女皇张怡宁就嫁给了富豪徐威，两人相差20岁", "spo_list": [{"predicate": "丈夫", "object_type": {"@value": "人物"}, "subject_type": "人物", "object": {"@value": "徐威"}, "subject": "张怡宁"}, {"predicate": "妻子", "object_type": {"@value": "人物"}, "subject_type": "人物", "object": {"@value": "张怡宁"}, "subject": "徐威"}]}
{"text": "」她说凤妈、赵家都还在，名嘴要留口德 　老公开旅行社养名马 　密友说，赵宏琦妈妈是东北大学的高材生，赵出身书香世家，生活优渥，不爱曝光，所以才不喜欢凤飞飞婚后继续在演艺圈，「赵大哥对凤姊很好，她生气，他就投降 」她也指出不少「凤式传闻」都是误传，「有人说，凤姊走前只剩狗陪她", "spo_list": [{"predicate": "丈夫", "object_type": {"@value": "人物"}, "subject_type": "人物", "object": {"@value": "赵宏琦"}, "subject": "凤飞飞"}, {"predicate": "妻子", "object_type": {"@value": "人物"}, "subject_type": "人物", "object": {"@value": "凤飞飞"}, "subject": "赵宏琦"}]}
{"text": "增山江威子配音的峰不二子才是峰不二子", "spo_list": [{"predicate": "配音", "object_type": {"@value": "人物"}, "subject_type": "娱乐人物", "object": {"@value": "峰不二子"}, "subject": "增山江威子"}]}
{"text": "后来，王尚勤因为专情痴心，不肯他嫁，王尚勤即将婴儿李文由美国带回台湾，本来由外婆带，后来演出“孩儿失窃记”，被李敖幕后导演“偷回”，从此由李敖的母亲抚养长大，成为这段凄美又曲折的爱情见证   　　所以，当李敖出狱后，第一次见到女儿，真正“恍如隔世”(李敖用语) 重情重义的他，当下决定，尽其一切可能，给李文最大的补偿", "spo_list": [{"predicate": "母亲", "object_type": {"@value": "人物"}, "subject_type": "人物", "object": {"@value": "王尚勤"}, "subject": "李文"}, {"predicate": "父亲", "object_type": {"@value": "人物"}, "subject_type": "人物", "object": {"@value": "李敖"}, "subject": "李文"}]}
{"text": "据香港媒体报道，当年红极一时的一代艳星叶玉卿， 16年前与美国华裔商人胡兆明结婚，从此宣布退出影坛移居美国，两人育有两子一女 现时15岁大女Victoria（胡芷欣）一直深受母亲影响，对娱乐圈深感兴趣 疼爱女儿的叶玉卿亦没有反对，更一直为爱女铺路入娱圈 记者近日就发现Victoria经常拍片放上社交网站，当中更豪晒出比基尼照，身材绝对不比妈妈逊色", "spo_list": [{"predicate": "丈夫", "object_type": {"@value": "人物"}, "subject_type": "人物", "object": {"@value": "胡兆明"}, "subject": "叶玉卿"}, {"predicate": "妻子", "object_type": {"@value": "人物"}, "subject_type": "人物", "object": {"@value": "叶玉卿"}, "subject": "胡兆明"}, {"predicate": "母亲", "object_type": {"@value": "人物"}, "subject_type": "人物", "object": {"@value": "叶玉卿"}, "subject": "胡芷欣"}, {"predicate": "父亲", "object_type": {"@value": "人物"}, "subject_type": "人物", "object": {"@value": "胡兆明"}, "subject": "胡芷欣"}]}
{"text": "张韶涵销声匿迹的这几年也算是养精蓄锐，希望能够通过《歌手》能够再次走进大众的视野当中，尽管张韶涵喜欢唱自己喜欢的歌曲，但小编还是希望张韶涵能在歌坛一直呆下去，创作一些除了《欧若拉》《隐形的翅膀》之外的更多动听的歌曲", "spo_list": [{"predicate": "歌手", "object_type": {"@value": "人物"}, "subject_type": "歌曲", "object": {"@value": "张韶涵"}, "subject": "隐形的翅膀"}, {"predicate": "歌手", "object_type": {"@value": "人物"}, "subject_type": "歌曲", "object": {"@value": "张韶涵"}, "subject": "欧若拉"}]}
{"text": "谭晶版和江涛版的《愚公移山》都出现在电视剧《王屋山下的传说》（又名《愚公移山》）中，分别是片头曲和片尾曲", "spo_list": [{"predicate": "歌手", "object_type": {"@value": "人物"}, "subject_type": "歌曲", "object": {"@value": "江涛"}, "subject": "愚公移山"}]}
{"text": "代理仁自歌曲《预谋》之后续发单曲《爱来爱去累不累》", "spo_list": [{"predicate": "歌手", "object_type": {"@value": "人物"}, "subject_type": "歌曲", "object": {"@value": "代理仁"}, "subject": "爱来爱去累不累"}, {"predicate": "歌手", "object_type": {"@value": "人物"}, "subject_type": "歌曲", "object": {"@value": "代理仁"}, "subject": "预谋"}]}
{"text": "《甘十九妹》是武侠小说作家萧逸创造的一部武侠小说", "spo_list": [{"predicate": "编剧", "object_type": {"@value": "人物"}, "subject_type": "影视作品", "object": {"@value": "萧逸"}, "subject": "甘十九妹"}, {"predicate": "作者", "object_type": {"@value": "人物"}, "subject_type": "图书作品", "object": {"@value": "萧逸"}, "subject": "甘十九妹"}]}
{"text": "(记者李源)刘莲玉，女，汉族，1960年2月生，湖南澧县人，1980年12月参加工作，1981年12月加入中国共产党，湖南大学国际商学院工商管理专业毕业，在职研究生学历，工商管理硕士学位", "spo_list": [{"predicate": "毕业院校", "object_type": {"@value": "学校"}, "subject_type": "人物", "object": {"@value": "湖南大学"}, "subject": "刘莲玉"}]}
{"text": "#都暻秀#.#D.O.# 电视剧《记得你》官网 角色李俊英(都暻秀役)侧面描写 「在仲民死之后，【李俊英】越狱」「杀人犯【李俊英】杀死了自己的爸爸，抢走了自己的妹妹，」「【李俊英】事件」杀人魔嗯哼哼哼哼 wuli宝一直想尝试的黑暗的反派角色", "spo_list": [{"predicate": "饰演", "object_type": {"inWork": "影视作品", "@value": "人物"}, "subject_type": "娱乐人物", "object": {"inWork": "记得你", "@value": "李俊英"}, "subject": "都暻秀"}, {"predicate": "主演", "object_type": {"@value": "人物"}, "subject_type": "影视作品", "object": {"@value": "都暻秀"}, "subject": "记得你"}]}
{"text": "镇魂女孩慕名前来然后……西高是高中吗orz，我小升初的时候好像看到一个西安高级中学……所以到底是初中还是高中啊", "spo_list": [{"predicate": "简称", "object_type": {"@value": "Text"}, "subject_type": "机构", "object": {"@value": "西高"}, "subject": "西安高级中学"}]}
{"text": "番外六：岁岁年年1媒体评价正面《三生三世十里桃花》是作家唐七的成名之作，也是“三生三世”系列第一部，故事讲述了青丘帝姬白浅（刘亦菲饰）和九重天太子夜华（杨洋饰）的三生爱恨、三世纠葛", "spo_list": [{"predicate": "主演", "object_type": {"@value": "人物"}, "subject_type": "影视作品", "object": {"@value": "刘亦菲"}, "subject": "三生三世十里桃花"}, {"predicate": "主演", "object_type": {"@value": "人物"}, "subject_type": "影视作品", "object": {"@value": "杨洋"}, "subject": "三生三世十里桃花"}, {"predicate": "作者", "object_type": {"@value": "人物"}, "subject_type": "图书作品", "object": {"@value": "唐七"}, "subject": "三生三世十里桃花"}, {"predicate": "编剧", "object_type": {"@value": "人物"}, "subject_type": "影视作品", "object": {"@value": "唐七"}, "subject": "三生三世十里桃花"}, {"predicate": "饰演", "object_type": {"inWork": "影视作品", "@value": "人物"}, "subject_type": "娱乐人物", "object": {"inWork": "三生三世十里桃花", "@value": "夜华"}, "subject": "杨洋"}]}
{"text": "《东坡词编年笺证》是1998年三秦出版社出版的图书，作者是（宋）苏轼", "spo_list": [{"predicate": "作者", "object_type": {"@value": "人物"}, "subject_type": "图书作品", "object": {"@value": "苏轼"}, "subject": "东坡词编年笺证"}]}
{"text": "在他正事业巅峰的时候，却宣布退出歌坛，这一做法很是让人震惊，而退出后转战做起了IT行业，成为了企业家，时隔多年，他又签约公司，准备复出，可是名气这就和之前没法比了，因为他已经成为了过气的一个歌手了，他的歌也因此成为了老歌，不过像郑智化的代表作《水手》、《星星点灯》等这些歌依然是在KTV里点击率比较的歌曲的", "spo_list": [{"predicate": "歌手", "object_type": {"@value": "人物"}, "subject_type": "歌曲", "object": {"@value": "郑智化"}, "subject": "星星点灯"}, {"predicate": "歌手", "object_type": {"@value": "人物"}, "subject_type": "歌曲", "object": {"@value": "郑智化"}, "subject": "水手"}, {"predicate": "作曲", "object_type": {"@value": "人物"}, "subject_type": "歌曲", "object": {"@value": "郑智化"}, "subject": "星星点灯"}]}
{"text": "橙留香：菠萝吹雪：陆小果：上官子怡：梨花诗：花如意：菠萝小薇：小果叮：老婆婆，鬼太公，容嬷嬷：贼眉鼠眼：认贼作父：乱臣贼子：天下无贼：东方求败：无极：英雄：方丈：夜燕：果姥：甘蔗兵：张三丰：橙留香他妈：橙留香他爸：上官金虹：", "spo_list": [{"predicate": "丈夫", "object_type": {"@value": "人物"}, "subject_type": "人物", "object": {"@value": "张三丰"}, "subject": "上官金虹"}, {"predicate": "妻子", "object_type": {"@value": "人物"}, "subject_type": "人物", "object": {"@value": "上官金虹"}, "subject": "张三丰"}]}
{"text": "纬晶光电股份有限公司在2002年成立於工研院创育中心，为台湾第一家专业的TFT-LCD设计公司", "spo_list": [{"predicate": "成立日期", "object_type": {"@value": "Date"}, "subject_type": "机构", "object": {"@value": "2002年"}, "subject": "纬晶光电股份有限公司"}]}
{"text": "宋·陆游《拆号前一日作》诗：“飘零随处是生涯，断梗飞蓬但可嗟", "spo_list": [{"predicate": "作者", "object_type": {"@value": "人物"}, "subject_type": "图书作品", "object": {"@value": "陆游"}, "subject": "拆号前一日作"}]}
{"text": "《卑微之爱》是一部在17k小说网连载的青春校园小说，作者是苏艳杰", "spo_list": [{"predicate": "作者", "object_type": {"@value": "人物"}, "subject_type": "图书作品", "object": {"@value": "苏艳杰"}, "subject": "卑微之爱"}]}
{"text": "《中华传统文化精粹:忍经·正经·反经(经典珍藏版)》由许名奎著、雷盈编译《忍经》是中国最系统的忍学教科书，展现古代圣贤处世哲学的智慧锦囊，帮助世人提升思想道德修养", "spo_list": [{"predicate": "作者", "object_type": {"@value": "人物"}, "subject_type": "图书作品", "object": {"@value": "许名奎"}, "subject": "中华传统文化精粹:忍经·正经·反经(经典珍藏版)"}]}
{"text": "中信银行董事长李庆萍强调：“‘老吾老以及人之老’，呵护老人的幸福就是呵护我们中华民族的传统美德，关爱老人就是关爱每个人的未来", "spo_list": [{"predicate": "董事长", "object_type": {"@value": "人物"}, "subject_type": "企业", "object": {"@value": "李庆萍"}, "subject": "中信银行"}]}
{"text": "胡戈·容克斯（Hugo Junkers，1859~1935）德国著名飞机设计师、热动力学专家和航空工业企业家", "spo_list": [{"predicate": "国籍", "object_type": {"@value": "国家"}, "subject_type": "人物", "object": {"@value": "德国"}, "subject": "胡戈·容克斯"}]}
{"text": "《我的父亲我的兵》张一山《我的父亲我的兵》是由杜军执导的一部军事题材电视剧，张一山和刘威联袂出演，据了解，这部电视剧将要登陆中央八台，这部剧将抗日战争当成主要背景，讲述了张一山扮演的付子龙是一位八路军连长，他带领战士们和日军展开激战，在战斗中遇到失散多年的父亲，也就是刘威扮演的田守义，两个人携手抗敌，最后也粉碎了敌人计划的故事", "spo_list": [{"predicate": "主演", "object_type": {"@value": "人物"}, "subject_type": "影视作品", "object": {"@value": "刘威"}, "subject": "我的父亲我的兵"}, {"predicate": "主演", "object_type": {"@value": "人物"}, "subject_type": "影视作品", "object": {"@value": "张一山"}, "subject": "我的父亲我的兵"}, {"predicate": "导演", "object_type": {"@value": "人物"}, "subject_type": "影视作品", "object": {"@value": "杜军"}, "subject": "我的父亲我的兵"}, {"predicate": "父亲", "object_type": {"@value": "人物"}, "subject_type": "人物", "object": {"@value": "田守义"}, "subject": "付子龙"}, {"predicate": "饰演", "object_type": {"inWork": "影视作品", "@value": "人物"}, "subject_type": "娱乐人物", "object": {"inWork": "我的父亲我的兵", "@value": "付子龙"}, "subject": "张一山"}, {"predicate": "饰演", "object_type": {"inWork": "影视作品", "@value": "人物"}, "subject_type": "娱乐人物", "object": {"inWork": "我的父亲我的兵", "@value": "田守义"}, "subject": "刘威"}]}
{"text": "明星大侦探第一季请回答1998第十四分钟五十秒左右蔡康永调侃撒贝宁时候的bgm是什么，在之后的节目里也经常出现，就是那个，蹬，噔噔噔，登冷冷冷 描述的不好，见谅，找了好久都没找到", "spo_list": [{"predicate": "嘉宾", "object_type": {"@value": "人物"}, "subject_type": "电视综艺", "object": {"@value": "撒贝宁"}, "subject": "明星大侦探第一季"}]}
{"text": "卢冠廷的《一生所爱》粤语版、演唱会版本我都有，当我一个人孤寂的时候我就会听一听，里面唱了紫霞对至尊宝的爱，但往往有情人难成眷属，让人唏嘘", "spo_list": [{"predicate": "歌手", "object_type": {"@value": "人物"}, "subject_type": "歌曲", "object": {"@value": "卢冠廷"}, "subject": "一生所爱"}]}
{"text": "2009年2月，执导由歌什菲·法拉哈尼、沙哈布·侯赛尼、塔兰涅·阿里多斯蒂等联袂主演的剧情片《关于伊丽》，该片获得第1届北京国际电影节国外展映单元提名，阿斯哈·法哈蒂凭借此片获得第59届柏林国际电影节银熊奖最佳导演8", "spo_list": [{"predicate": "导演", "object_type": {"@value": "人物"}, "subject_type": "影视作品", "object": {"@value": "阿斯哈·法哈蒂"}, "subject": "关于伊丽"}, {"predicate": "主演", "object_type": {"@value": "人物"}, "subject_type": "影视作品", "object": {"@value": "塔兰涅·阿里多斯蒂"}, "subject": "关于伊丽"}]}
{"text": "林书豪将自己的录像DVD和简历发给了所有常春藤联盟的球队，但只有哈佛和布朗大学愿意接收他，却不提供奖学金，最终林书豪选择了哈佛大学", "spo_list": [{"predicate": "毕业院校", "object_type": {"@value": "学校"}, "subject_type": "人物", "object": {"@value": "哈佛大学"}, "subject": "林书豪"}]}
{"text": "留不住去也难是电视连续剧《西游记》歌曲，作词：易茗 作曲：许镜清 演唱：李殊  1", "spo_list": [{"predicate": "作曲", "object_type": {"@value": "人物"}, "subject_type": "歌曲", "object": {"@value": "许镜清"}, "subject": "留不住去也难"}, {"predicate": "作词", "object_type": {"@value": "人物"}, "subject_type": "歌曲", "object": {"@value": "易茗"}, "subject": "留不住去也难"}, {"predicate": "歌手", "object_type": {"@value": "人物"}, "subject_type": "歌曲", "object": {"@value": "李殊"}, "subject": "留不住去也难"}]}
{"text": "《古都》是川端康成诺贝尔文学奖的获奖作品之一", "spo_list": [{"predicate": "作者", "object_type": {"@value": "人物"}, "subject_type": "图书作品", "object": {"@value": "川端康成"}, "subject": "古都"}]}
{"text": "86.夏莉·菲内特出自：反叛的鲁鲁修声优：折笠富美子 萌点：泳衣 长发 得奖感言：不管我转世投胎多少次，都一定会喜欢上鲁鲁的 就算世界毁灭了，这一点都是永远不会变的", "spo_list": [{"predicate": "配音", "object_type": {"inWork": "影视作品", "@value": "人物"}, "subject_type": "娱乐人物", "object": {"inWork": "反叛的鲁鲁修", "@value": "夏莉·菲内特"}, "subject": "折笠富美子"}]}
{"text": "2016年3月，张锐钢任天津港（集团）有限公司董事长", "spo_list": [{"predicate": "董事长", "object_type": {"@value": "人物"}, "subject_type": "企业", "object": {"@value": "张锐钢"}, "subject": "天津港（集团）有限公司"}]}
{"text": "”原著小说我没有读过，印象中关于布鲁克林的部分只有《纽约黑帮》里的争斗、《布鲁克林孤儿》里患有妥瑞氏症的侦探（据说爱德华·诺顿要改编小说，自导自演），还有就是布鲁克林篮网队", "spo_list": [{"predicate": "导演", "object_type": {"@value": "人物"}, "subject_type": "影视作品", "object": {"@value": "爱德华·诺顿"}, "subject": "布鲁克林孤儿"}, {"predicate": "主演", "object_type": {"@value": "人物"}, "subject_type": "影视作品", "object": {"@value": "爱德华·诺顿"}, "subject": "布鲁克林孤儿"}]}
{"text": "据小编了解，杜淳在2005年的时候出演《汉武大帝》里面的青年汉武帝，成功出现在观众面前，后来又凭借《51号兵站》荣获南方影视盛典“年度最佳男主角奖”，演艺生涯可谓是节节高升", "spo_list": [{"predicate": "主演", "object_type": {"@value": "人物"}, "subject_type": "影视作品", "object": {"@value": "杜淳"}, "subject": "51号兵站"}]}
{"text": "猫扑： 2008年TVB 8金曲榜最受欢迎男歌手奖候选名单(请选出1位歌手)   选项 比例 票数  1 张　杰 花手绢 41.5%   18079  2 杨宗纬 鸽子 30.6%   13362  3 孙　楠 心里话 13.4%   5849", "spo_list": [{"predicate": "获奖", "object_type": {"@value": "奖项"}, "subject_type": "娱乐人物", "object": {"@value": "最受欢迎男歌手奖"}, "subject": "杨宗纬"}]}
{"text": "河南艺术中心：【新镜花水月——李玉刚2012演歌会】演出内容提前看（三）*一流主创团队，倾力打造中国式的歌舞盛宴出品方集结各界创意制作精英，从文学、音乐、舞美、灯光、服装、舞蹈及多媒体，以国际化视角创制“镜花水月”，倾力打造一部中国式的歌舞盛宴，并以李玉刚独特的表演为支点，传播中国传统文化 今天12:57 来自新浪微博", "spo_list": [{"predicate": "歌手", "object_type": {"@value": "人物"}, "subject_type": "歌曲", "object": {"@value": "李玉刚"}, "subject": "新镜花水月"}]}
{"text": "《爱来的悄无声息》第二章 叫吧萧景深却一根根地掰开她的手指，然后一脸冰冷地看着她：“抱歉，我今晚，已经有约了 ”“那你，能不能把人约到家里来", "spo_list": [{"predicate": "主角", "object_type": {"@value": "人物"}, "subject_type": "文学作品", "object": {"@value": "萧景深"}, "subject": "爱来的悄无声息"}]}
{"text": "《炫舞天鹅》是余治林执导的剧情片，由中影集团出品", "spo_list": [{"predicate": "导演", "object_type": {"@value": "人物"}, "subject_type": "影视作品", "object": {"@value": "余治林"}, "subject": "炫舞天鹅"}, {"predicate": "出品公司", "object_type": {"@value": "企业"}, "subject_type": "影视作品", "object": {"@value": "中影集团"}, "subject": "炫舞天鹅"}]}
{"text": "《一条修真的狗》是连载于起点中文网的网络小说，作者是就爱老婆孩儿", "spo_list": [{"predicate": "作者", "object_type": {"@value": "人物"}, "subject_type": "图书作品", "object": {"@value": "就爱老婆孩儿"}, "subject": "一条修真的狗"}]}
{"text": "另外他很明白自己的缺点优点，所以在遇到事的时候往往能扬长避短，比如，有一次曹操要出征，临行之前，曹植作词相赠，曹丕知道自己的才华不如弟弟，于是不用言语来表达，取而代之的是哭泣，这样，曹操就感动得一塌糊涂", "spo_list": [{"predicate": "父亲", "object_type": {"@value": "人物"}, "subject_type": "人物", "object": {"@value": "曹操"}, "subject": "曹植"}]}
{"text": "最爱：魔神英雄坛最精彩（还是个未完成的坑）：全职猎人（不推荐重制版，要看就看老版的）珍藏的就这俩，偶本人比较挑，当然看的也不多，不过全职猎人动漫版真的好精彩，其中西索大人的声优高桥广树可是把西索的BT发挥到了极致，以致重制版的出来后，看到西索出场一听那完全没有创意的声音就再也不看了……", "spo_list": [{"predicate": "配音", "object_type": {"@value": "人物"}, "subject_type": "娱乐人物", "object": {"@value": "西索"}, "subject": "高桥广树"}]}
{"text": "《格林童话/金苹果经典注音系列》是2006年河北少年儿童出版社出版的图书，作者是格林兄弟", "spo_list": [{"predicate": "作者", "object_type": {"@value": "人物"}, "subject_type": "图书作品", "object": {"@value": "格林兄弟"}, "subject": "格林童话/金苹果经典注音系列"}]}
{"text": "今天是房祖名的母亲林凤娇的65个生日，下午，房祖名在一个社交平台上给母亲送生日祝福", "spo_list": [{"predicate": "母亲", "object_type": {"@value": "人物"}, "subject_type": "人物", "object": {"@value": "林凤娇"}, "subject": "房祖名"}]}
{"text": "以下纯属个人意见：从《蔷薇少女》第一次听到泽城美雪的声音，就被那高贵的音色吸引了，以后看了不少她的作品，但在我看来就是找不到真红那种感觉，即无可替代，动漫角色就应该是这种声音的感觉 连我抱有极大希望的《丹特丽安的书架》也没有真红那种效果 直到前一阵子看《绝园》，美雪对锁部叶风的配音又让我感受到了她招牌般的贵气嗓音与角色的高度契合 我知道美雪的声音可以很多变，但我还是觉得美雪配高贵女角色最好了", "spo_list": [{"predicate": "配音", "object_type": {"inWork": "影视作品", "@value": "人物"}, "subject_type": "娱乐人物", "object": {"inWork": "蔷薇少女", "@value": "锁部叶风"}, "subject": "泽城美雪"}, {"predicate": "配音", "object_type": {"inWork": "影视作品", "@value": "人物"}, "subject_type": "娱乐人物", "object": {"inWork": "丹特丽安的书架", "@value": "真红"}, "subject": "泽城美雪"}, {"predicate": "配音", "object_type": {"inWork": "影视作品", "@value": "人物"}, "subject_type": "娱乐人物", "object": {"inWork": "绝园", "@value": "锁部叶风"}, "subject": "泽城美雪"}]}
{"text": "北京智讯宏达科技有限公司成立于2009年，注册资金500万，公司位于北京市中关村科技园区，是一家从事于现代化信息技术服务领域，集软、硬件电子产品销售、系统维护为一体的高新企业", "spo_list": [{"predicate": "总部地点", "object_type": {"@value": "地点"}, "subject_type": "企业", "object": {"@value": "北京"}, "subject": "北京智讯宏达科技有限公司"}, {"predicate": "成立日期", "object_type": {"@value": "Date"}, "subject_type": "机构", "object": {"@value": "2009年"}, "subject": "北京智讯宏达科技有限公司"}, {"object_type": {"@value": "Number"}, "predicate": "注册资本", "subject_type": "企业", "object": {"@value": "500万"}, "subject": "北京智讯宏达科技有限公司"}]}
{"text": "蔡依林 《take it easy》 作词：于光中&毛毛 作曲：陈志远", "spo_list": [{"predicate": "作词", "object_type": {"@value": "人物"}, "subject_type": "歌曲", "object": {"@value": "于光中"}, "subject": "take it easy"}, {"predicate": "作词", "object_type": {"@value": "人物"}, "subject_type": "歌曲", "object": {"@value": "毛毛"}, "subject": "take it easy"}, {"predicate": "作曲", "object_type": {"@value": "人物"}, "subject_type": "歌曲", "object": {"@value": "陈志远"}, "subject": "take it easy"}, {"predicate": "歌手", "object_type": {"@value": "人物"}, "subject_type": "歌曲", "object": {"@value": "蔡依林"}, "subject": "take it easy"}]}
{"text": "从1923年建系以来，师资力量雄厚的厦门大学化学系人才辈出，卢嘉锡就是其中的一位", "spo_list": [{"predicate": "毕业院校", "object_type": {"@value": "学校"}, "subject_type": "人物", "object": {"@value": "厦门大学"}, "subject": "卢嘉锡"}]}
{"text": "蒋峰，男，1962年5月出生，1985年毕业于第四军医大学医疗系，在浙医大研修1年，2001年在上海二医大仁济医院风湿免疫科进修1年，主任医师", "spo_list": [{"predicate": "毕业院校", "object_type": {"@value": "学校"}, "subject_type": "人物", "object": {"@value": "第四军医大学"}, "subject": "蒋峰"}]}
{"text": "此次研讨班是由中国文联、中央统战部八局、共青团中央社会联络部、北京市委统战部作为联合指导单位；中国舞蹈家协会主办；中国舞蹈家协会街舞委员会承办；中国舞协街舞委员会全国联盟（CHUC）协办", "spo_list": [{"predicate": "简称", "object_type": {"@value": "Text"}, "subject_type": "机构", "object": {"@value": "CHUC"}, "subject": "中国舞蹈家协会街舞委员会"}]}
{"text": "在重耳流亡期间，晋国连连发生重大变故，先是晋献公归天，接着奚齐即位，因不满骊姬弄权，里克、邳郑等重臣派人刺杀了奚齐", "spo_list": [{"predicate": "国籍", "object_type": {"@value": "国家"}, "subject_type": "人物", "object": {"@value": "晋国"}, "subject": "晋献公"}]}
{"text": "红袖添香点击超五百万作品，《优爱》杂志首部超火爆连载 原名《独家霸爱：邪少的御用恋人》黛颦儿《如果天空会流泪》现已全面上市 登录新浪微博，关注@优爱youai 参与主题讨论#这一滴泪为谁而流", "spo_list": [{"predicate": "作者", "object_type": {"@value": "人物"}, "subject_type": "图书作品", "object": {"@value": "黛颦儿"}, "subject": "如果天空会流泪"}]}
{"text": "《大浴堂》是由由甲、王三毛编剧、王文盛导演的34集电视连续剧，该剧由贾一平、陶泽如、胡可、奚美娟等主演", "spo_list": [{"predicate": "导演", "object_type": {"@value": "人物"}, "subject_type": "影视作品", "object": {"@value": "王文盛"}, "subject": "大浴堂"}, {"predicate": "主演", "object_type": {"@value": "人物"}, "subject_type": "影视作品", "object": {"@value": "奚美娟"}, "subject": "大浴堂"}, {"predicate": "主演", "object_type": {"@value": "人物"}, "subject_type": "影视作品", "object": {"@value": "胡可"}, "subject": "大浴堂"}, {"predicate": "主演", "object_type": {"@value": "人物"}, "subject_type": "影视作品", "object": {"@value": "陶泽如"}, "subject": "大浴堂"}, {"predicate": "编剧", "object_type": {"@value": "人物"}, "subject_type": "影视作品", "object": {"@value": "由甲"}, "subject": "大浴堂"}, {"predicate": "主演", "object_type": {"@value": "人物"}, "subject_type": "影视作品", "object": {"@value": "贾一平"}, "subject": "大浴堂"}, {"predicate": "编剧", "object_type": {"@value": "人物"}, "subject_type": "影视作品", "object": {"@value": "王三毛"}, "subject": "大浴堂"}]}
{"text": "《相思树》是孙周又一部现实主义题材作品，形成了荧屏新亮点（评论家王伟国）14", "spo_list": [{"predicate": "导演", "object_type": {"@value": "人物"}, "subject_type": "影视作品", "object": {"@value": "孙周"}, "subject": "相思树"}]}
{"text": "合作项目日前，中国知名软件供应商任我行旗下366EC事业部与2008年北京奥运会爆米花的供应商——北京中钜铖国际商贸有限公司展开了为期10个月的全程电子商务系统开发合作", "spo_list": [{"predicate": "总部地点", "object_type": {"@value": "地点"}, "subject_type": "企业", "object": {"@value": "北京"}, "subject": "北京中钜铖国际商贸有限公司"}]}
{"text": "冯嘉丽追进餐厅，燕儿替苏志炜掩护，凶巴巴地赶冯嘉丽走，临了才知道冯嘉丽是苏志炜的妈，但已经来不及了，冯嘉丽对燕儿印象坏透了", "spo_list": [{"predicate": "母亲", "object_type": {"@value": "人物"}, "subject_type": "人物", "object": {"@value": "冯嘉丽"}, "subject": "苏志炜"}]}
{"text": "《我喜欢上幼儿园:幼儿园里朋友多(适合3-6岁)》由稚子文化编著", "spo_list": [{"predicate": "作者", "object_type": {"@value": "人物"}, "subject_type": "图书作品", "object": {"@value": "稚子文化"}, "subject": "我喜欢上幼儿园:幼儿园里朋友多(适合3-6岁)"}]}
{"text": "除了首先推出来的《怎么开始忘了》我第一次听全盘记忆最深的就是《别人的情歌比我好听》《好朋友的定义》《桃花源》《老是忘了吃药》这四首歌儿是按专辑排序排列的因为再也没法给这四首再排一二三了", "spo_list": [{"predicate": "所属专辑", "object_type": {"@value": "音乐专辑"}, "subject_type": "歌曲", "object": {"@value": "怎么开始忘了"}, "subject": "桃花源"}, {"predicate": "所属专辑", "object_type": {"@value": "音乐专辑"}, "subject_type": "歌曲", "object": {"@value": "怎么开始忘了"}, "subject": "老是忘了吃药"}, {"predicate": "所属专辑", "object_type": {"@value": "音乐专辑"}, "subject_type": "歌曲", "object": {"@value": "怎么开始忘了"}, "subject": "别人的情歌比我好听"}, {"predicate": "所属专辑", "object_type": {"@value": "音乐专辑"}, "subject_type": "歌曲", "object": {"@value": "怎么开始忘了"}, "subject": "好朋友的定义"}]}
{"text": "《玉楼人醉杏花天》是连载于17k小说网的网络小说，作者是京蛰", "spo_list": [{"predicate": "作者", "object_type": {"@value": "人物"}, "subject_type": "图书作品", "object": {"@value": "京蛰"}, "subject": "玉楼人醉杏花天"}]}
{"text": "卡萨布兰卡火山是智利的火山，位于该国中部，由湖大区负责管辖，属于安第斯山脉的一部分，距离奥索尔诺90公里，海拔高度2,240米", "spo_list": [{"predicate": "海拔", "object_type": {"@value": "Number"}, "subject_type": "地点", "object": {"@value": "2,240米"}, "subject": "卡萨布兰卡火山"}]}
{"text": "其次是北东向和东西向构造，最高海拔4076米，向家坝电站蓄水后最低海拔由325米上升到380米，7气候雷波县属亚热带山地立体气候，四季分明，垂直变化明显，多年平均气温12", "spo_list": [{"predicate": "气候", "object_type": {"@value": "气候"}, "subject_type": "行政区", "object": {"@value": "亚热带山地立体气候"}, "subject": "雷波县"}]}
{"text": "1乐华娱乐成立于2009年06月，目前的主要业务分为乐华音乐、乐华经纪、乐华影视和乐华综艺四大板块", "spo_list": [{"predicate": "成立日期", "object_type": {"@value": "Date"}, "subject_type": "机构", "object": {"@value": "2009年06月"}, "subject": "乐华娱乐"}]}
{"text": "可不知为何，前几天周立波突然通过微博晒出与妻子胡洁乘坐上海地铁的照片，身体力行为绿色出行做榜样，呼吁公众少开车，多坐地铁，不仅方便而且划算，只不过站久了腿有点微酸", "spo_list": [{"predicate": "丈夫", "object_type": {"@value": "人物"}, "subject_type": "人物", "object": {"@value": "周立波"}, "subject": "胡洁"}, {"predicate": "妻子", "object_type": {"@value": "人物"}, "subject_type": "人物", "object": {"@value": "胡洁"}, "subject": "周立波"}]}
{"text": "没有明星，但是有部分曾配音过迪士尼公主们的配音演员 拉尔夫由上一部的胡军变成了戴超行，云妮变成张琦（上译那个女配音演员）配音了 遗憾的是吴磊、黄雷没回来，他们的角色变成曹真、黄莺配音了，这点差评", "spo_list": [{"predicate": "配音", "object_type": {"@value": "人物"}, "subject_type": "娱乐人物", "object": {"@value": "拉尔夫"}, "subject": "戴超行"}, {"predicate": "配音", "object_type": {"@value": "人物"}, "subject_type": "娱乐人物", "object": {"@value": "拉尔夫"}, "subject": "胡军"}]}
{"text": "2009年2月，黄建新找到陈可辛，以及负责发行的博纳影业，共同成立了“人人电影”，拍摄了开山之作《十月围城》，从此拉开香港导演执导主旋律电影的先河", "spo_list": [{"predicate": "出品公司", "object_type": {"@value": "企业"}, "subject_type": "影视作品", "object": {"@value": "人人电影"}, "subject": "十月围城"}]}
{"text": "《混沌雷帝传》 作者：魂圣", "spo_list": [{"predicate": "作者", "object_type": {"@value": "人物"}, "subject_type": "图书作品", "object": {"@value": "魂圣"}, "subject": "混沌雷帝传"}]}
{"text": "在当年20几岁的时候，张涵予是个优秀的配音演员，曾经给《西游记》孙悟空配过音，甚至还在《米老鼠和唐老鸭》给唐老鸭配过音", "spo_list": [{"predicate": "配音", "object_type": {"inWork": "影视作品", "@value": "人物"}, "subject_type": "娱乐人物", "object": {"inWork": "西游记", "@value": "孙悟空"}, "subject": "张涵予"}]}
{"text": "姜夔，字尧章，号白石道人", "spo_list": [{"predicate": "号", "object_type": {"@value": "Text"}, "subject_type": "历史人物", "object": {"@value": "白石道人"}, "subject": "姜夔"}]}
{"text": "今后要是再说类似的话，我可能还得数出第三本：奥尔森的《基督教神学思想史》（吴瑞诚、徐成德译，北京大学出版社，2003年）", "spo_list": [{"predicate": "作者", "object_type": {"@value": "人物"}, "subject_type": "图书作品", "object": {"@value": "奥尔森"}, "subject": "基督教神学思想史"}]}
{"text": "颜师古（581年—645年），名籀（zhòu），字师古，隋唐以字行，故称颜师古，雍州万年人，生于京兆万年（今西安），祖籍琅邪临沂（今山东临沂）", "spo_list": [{"predicate": "朝代", "object_type": {"@value": "Text"}, "subject_type": "历史人物", "object": {"@value": "隋唐"}, "subject": "颜师古"}, {"predicate": "祖籍", "object_type": {"@value": "地点"}, "subject_type": "人物", "object": {"@value": "琅邪临沂"}, "subject": "颜师古"}]}
{"text": "伟大的塞万提斯，在安达卢西亚的一个小监狱里写出了不朽的《唐吉诃德》", "spo_list": [{"predicate": "作者", "object_type": {"@value": "人物"}, "subject_type": "图书作品", "object": {"@value": "塞万提斯"}, "subject": "唐吉诃德"}]}
{"text": "《废材女王重生》是梁静创作的网络小说，发表于17K小说网", "spo_list": [{"predicate": "作者", "object_type": {"@value": "人物"}, "subject_type": "图书作品", "object": {"@value": "梁静"}, "subject": "废材女王重生"}]}
{"text": "韩帅，来自内蒙古通辽，浙江卫视《中国新歌声第二季》成员，因唱了一首《烽火扬州路》加入了陈奕迅团队1", "spo_list": [{"predicate": "嘉宾", "object_type": {"@value": "人物"}, "subject_type": "电视综艺", "object": {"@value": "陈奕迅"}, "subject": "中国新歌声第二季"}]}
{"text": "《离婚不分手》是李·托兰德·克莱格执导，拉什达·琼斯、安迪·萨姆伯格等主演的爱情喜剧", "spo_list": [{"predicate": "导演", "object_type": {"@value": "人物"}, "subject_type": "影视作品", "object": {"@value": "李·托兰德·克莱格"}, "subject": "离婚不分手"}, {"predicate": "主演", "object_type": {"@value": "人物"}, "subject_type": "影视作品", "object": {"@value": "安迪·萨姆伯格"}, "subject": "离婚不分手"}, {"predicate": "主演", "object_type": {"@value": "人物"}, "subject_type": "影视作品", "object": {"@value": "拉什达·琼斯"}, "subject": "离婚不分手"}]}
{"text": "英格玛人力资源集团成立于2002年，是大中华区人力资源服务品牌100强企业 集团主营业务有：人事外包、制造承包、中高级人才搜寻、人力资源战略咨询、职业培训、会展服务等 集团下属12个子公司，年营业收入6亿人民币，现有管理团队216人，外派雇员27000人 小单300/人 一笔，300人以上大单另详细谈", "spo_list": [{"predicate": "成立日期", "object_type": {"@value": "Date"}, "subject_type": "机构", "object": {"@value": "2002年"}, "subject": "英格玛人力资源集团"}]}
{"text": "《每天第一件事》由姚若龙填词，伍仲衡作曲，歌曲以优美的吉他和弦开场，是少女的情思，也是午后的那杯茶，竖琴伴奏的悠扬专供有太阳的冬日下午享用", "spo_list": [{"predicate": "作曲", "object_type": {"@value": "人物"}, "subject_type": "歌曲", "object": {"@value": "伍仲衡"}, "subject": "每天第一件事"}, {"predicate": "作词", "object_type": {"@value": "人物"}, "subject_type": "歌曲", "object": {"@value": "姚若龙"}, "subject": "每天第一件事"}]}
{"text": "9月，参演古天乐、张家辉、刘烨主演的电影《保持通话》；10月30日，洪卓立发行第三张唱片《NextAttraction》；12月，参演郭品超主演的中国台湾偶像剧《王子看见二公主》9", "spo_list": [{"predicate": "主演", "object_type": {"@value": "人物"}, "subject_type": "影视作品", "object": {"@value": "郭品超"}, "subject": "王子看见二公主"}, {"predicate": "主演", "object_type": {"@value": "人物"}, "subject_type": "影视作品", "object": {"@value": "张家辉"}, "subject": "保持通话"}, {"predicate": "主演", "object_type": {"@value": "人物"}, "subject_type": "影视作品", "object": {"@value": "刘烨"}, "subject": "保持通话"}, {"predicate": "主演", "object_type": {"@value": "人物"}, "subject_type": "影视作品", "object": {"@value": "古天乐"}, "subject": "保持通话"}]}
{"text": "马科斯·安东尼奥·卡塞雷斯·森图里昂，巴拉圭足球运动员，球场位置是后卫，惯用脚是右脚", "spo_list": [{"predicate": "国籍", "object_type": {"@value": "国家"}, "subject_type": "人物", "object": {"@value": "巴拉圭"}, "subject": "马科斯·安东尼奥·卡塞雷斯·森图里昂"}]}
{"text": "《儒家狂生》是无心恋野发表在起点中文网的网络小说", "spo_list": [{"predicate": "作者", "object_type": {"@value": "人物"}, "subject_type": "图书作品", "object": {"@value": "无心恋野"}, "subject": "儒家狂生"}]}
{"text": "王氏被追赠为德妃，王德妃生昌宁公主，七郎，八郎三人", "spo_list": [{"predicate": "母亲", "object_type": {"@value": "人物"}, "subject_type": "人物", "object": {"@value": "王德妃"}, "subject": "昌宁公主"}, {"predicate": "母亲", "object_type": {"@value": "人物"}, "subject_type": "人物", "object": {"@value": "王氏"}, "subject": "昌宁公主"}]}
{"text": "编剧：肖明幕后花絮《婆婆》平凡朴实诉真情", "spo_list": [{"predicate": "编剧", "object_type": {"@value": "人物"}, "subject_type": "影视作品", "object": {"@value": "肖明"}, "subject": "婆婆"}]}
{"text": "苏州市联运有限公司前身为江苏省苏州市联运公司，于1984年3月1日根据国家二委三部文件精神而创建，2001年5月18日由国有企业改制为有限责任公司，使企业联股、联心更加具有活力和动力", "spo_list": [{"predicate": "成立日期", "object_type": {"@value": "Date"}, "subject_type": "机构", "object": {"@value": "1984年3月1日"}, "subject": "苏州市联运有限公司"}]}
{"text": "草间弥生（Yayoi Kusama），出生于日本长野县松本市，毕业于日本长野县松本女子学校", "spo_list": [{"predicate": "毕业院校", "object_type": {"@value": "学校"}, "subject_type": "人物", "object": {"@value": "日本长野县松本女子学校"}, "subject": "草间弥生"}]}
{"text": "《补天裂》是回族女作家霍达的三部长篇小说之一，另两篇为《穆斯林的葬礼》、《未穿的红嫁衣》。《补天裂》出版之际，正值香港回归祖国、十二亿人民“炼石补天”之时，国人捧读此书，蓦然回首上个世纪惨不忍睹的历史，更有其震撼人心的现实意义", "spo_list": [{"predicate": "编剧", "object_type": {"@value": "人物"}, "subject_type": "影视作品", "object": {"@value": "霍达"}, "subject": "补天裂"}]}
{"text": "从风华正茂到鬓染风霜，陈洪渊在南京大学分析化学领域度过了40载岁月", "spo_list": [{"predicate": "毕业院校", "object_type": {"@value": "学校"}, "subject_type": "人物", "object": {"@value": "南京大学"}, "subject": "陈洪渊"}]}
{"text": "公司简介广东益华百货有限公司(石岐店)开业于1995年5月，经营面积近5万平方米， 是中山市最早对国际流行消费模式CITYMALL作出的诠释， 让市民最先体验到了现代时尚购物与文化品味的融合， 成为市民尊贵享受悠闲购物之首选", "spo_list": [{"predicate": "成立日期", "object_type": {"@value": "Date"}, "subject_type": "机构", "object": {"@value": "1995年5月"}, "subject": "广东益华百货有限公司"}]}
{"text": "近日，宁波奕齐集团有限公司董事长马奕谦先生，收到了一份特别的礼物 一位年过古稀的老人，驱车8个小时，带来了自己最真诚朴实的谢意 来访的老人，是大别山北利辛县板集初级小学的退休老校长", "spo_list": [{"predicate": "董事长", "object_type": {"@value": "人物"}, "subject_type": "企业", "object": {"@value": "马奕谦"}, "subject": "宁波奕齐集团有限公司"}]}
{"text": "1945年胡志明宣布越南独立并成立“越南民主共和国”后，他并随即宣布采用越南语和越南罗马字为官方语言的政策", "spo_list": [{"predicate": "国籍", "object_type": {"@value": "国家"}, "subject_type": "人物", "object": {"@value": "越南"}, "subject": "胡志明"}, {"predicate": "官方语言", "object_type": {"@value": "语言"}, "subject_type": "国家", "object": {"@value": "越南语"}, "subject": "越南"}]}
{"text": "《太古最强大帝 1》是连载于起点中文网的一部玄幻小说，作者是方脑壳", "spo_list": [{"predicate": "作者", "object_type": {"@value": "人物"}, "subject_type": "图书作品", "object": {"@value": "方脑壳"}, "subject": "太古最强大帝"}]}
{"text": "宝宝贝贝宠物有限公司是一家宠物综合性公司，公司成立于2002年1月，下设宠物医院、宠物美容培训学校、宠物商店、宠物用品贸易公司、宠物繁殖场 目前有100家连锁分支机构，拥有80余名的宠物专家队伍，包括专业的动医队伍、国际认证的宠物美容师、 20 余年部队驯养经验的训犬师 宝宝贝贝小宠店，小投资，大回报，收效快", "spo_list": [{"predicate": "成立日期", "object_type": {"@value": "Date"}, "subject_type": "机构", "object": {"@value": "2002年1月"}, "subject": "宝宝贝贝宠物有限公司"}]}
{"text": "《花的智慧》是一本由(比利时)莫里斯·梅特林克著作，新星出版社出版的书籍", "spo_list": [{"predicate": "作者", "object_type": {"@value": "人物"}, "subject_type": "图书作品", "object": {"@value": "莫里斯·梅特林克"}, "subject": "花的智慧"}, {"predicate": "国籍", "object_type": {"@value": "国家"}, "subject_type": "人物", "object": {"@value": "比利时"}, "subject": "梅特林克"}]}
{"text": "《奶油柠檬》（CreamLemon）于2004年9月25日在日本上映，是山下敦弘执导的爱情电影，由根岸季衣、山下敦弘主演", "spo_list": [{"predicate": "上映时间", "object_type": {"inArea": "地点", "@value": "Date"}, "subject_type": "影视作品", "object": {"inArea": "日本", "@value": "2004年9月25日"}, "subject": "奶油柠檬"}, {"predicate": "主演", "object_type": {"@value": "人物"}, "subject_type": "影视作品", "object": {"@value": "根岸季衣"}, "subject": "奶油柠檬"}, {"predicate": "导演", "object_type": {"@value": "人物"}, "subject_type": "影视作品", "object": {"@value": "山下敦弘"}, "subject": "奶油柠檬"}, {"predicate": "主演", "object_type": {"@value": "人物"}, "subject_type": "影视作品", "object": {"@value": "山下敦弘"}, "subject": "奶油柠檬"}]}
{"text": "1999年，傅靖生再次亲自执导拍摄了故事片《说好不分手》", "spo_list": [{"predicate": "导演", "object_type": {"@value": "人物"}, "subject_type": "影视作品", "object": {"@value": "傅靖生"}, "subject": "说好不分手"}]}
{"text": "可能很多的人都不知道，甄子丹的妻子汪诗诗的父母是加拿大最大的华人珠宝商身价百亿，而汪诗诗的妹妹汪圆圆则嫁给了香港“玩具大王”千亿富翁蔡志明的独子蔡加赞", "spo_list": [{"predicate": "丈夫", "object_type": {"@value": "人物"}, "subject_type": "人物", "object": {"@value": "蔡志明"}, "subject": "汪圆圆"}, {"predicate": "妻子", "object_type": {"@value": "人物"}, "subject_type": "人物", "object": {"@value": "汪圆圆"}, "subject": "蔡志明"}, {"predicate": "丈夫", "object_type": {"@value": "人物"}, "subject_type": "人物", "object": {"@value": "甄子丹"}, "subject": "汪诗诗"}, {"predicate": "妻子", "object_type": {"@value": "人物"}, "subject_type": "人物", "object": {"@value": "汪诗诗"}, "subject": "甄子丹"}, {"predicate": "父亲", "object_type": {"@value": "人物"}, "subject_type": "人物", "object": {"@value": "蔡志明"}, "subject": "蔡加赞"}, {"predicate": "丈夫", "object_type": {"@value": "人物"}, "subject_type": "人物", "object": {"@value": "蔡加赞"}, "subject": "汪圆圆"}, {"predicate": "妻子", "object_type": {"@value": "人物"}, "subject_type": "人物", "object": {"@value": "汪圆圆"}, "subject": "蔡加赞"}]}
{"text": "”王子文，1987年2月28日出生于四川成都，中国内地女演员、模特，毕业于中央戏剧学院", "spo_list": [{"predicate": "国籍", "object_type": {"@value": "国家"}, "subject_type": "人物", "object": {"@value": "中国"}, "subject": "王子文"}, {"predicate": "毕业院校", "object_type": {"@value": "学校"}, "subject_type": "人物", "object": {"@value": "中央戏剧学院"}, "subject": "王子文"}]}
{"text": "《金枝欲孽2》（英语：Beauty at War），香港电视广播有限公司清装宫廷电视剧，由邓萃雯、蔡少芬、陈豪、伍咏薇、黄德斌及关礼杰领衔主演，监制戚其义", "spo_list": [{"predicate": "主演", "object_type": {"@value": "人物"}, "subject_type": "影视作品", "object": {"@value": "伍咏薇"}, "subject": "金枝欲孽2"}, {"predicate": "主演", "object_type": {"@value": "人物"}, "subject_type": "影视作品", "object": {"@value": "关礼杰"}, "subject": "金枝欲孽2"}, {"predicate": "主演", "object_type": {"@value": "人物"}, "subject_type": "影视作品", "object": {"@value": "蔡少芬"}, "subject": "金枝欲孽2"}, {"predicate": "出品公司", "object_type": {"@value": "企业"}, "subject_type": "影视作品", "object": {"@value": "香港电视广播有限公司"}, "subject": "金枝欲孽2"}, {"predicate": "主演", "object_type": {"@value": "人物"}, "subject_type": "影视作品", "object": {"@value": "陈豪"}, "subject": "金枝欲孽2"}, {"predicate": "主演", "object_type": {"@value": "人物"}, "subject_type": "影视作品", "object": {"@value": "邓萃雯"}, "subject": "金枝欲孽2"}, {"predicate": "主演", "object_type": {"@value": "人物"}, "subject_type": "影视作品", "object": {"@value": "黄德斌"}, "subject": "金枝欲孽2"}]}
{"text": "对于这些过程中出现的诸多问题，胡莉莉编著的《当会计80%用的是实务》则选择从拓展财会专业人员视野的角度进行分析，在介绍具体会计处理的程序、方法、业务内容的基础上，重点介绍不同行业的会计实务的处理方法，企业内部不同工作职能的会计工作的范畴、实务处理等", "spo_list": [{"predicate": "作者", "object_type": {"@value": "人物"}, "subject_type": "图书作品", "object": {"@value": "胡莉莉"}, "subject": "当会计80%用的是实务"}]}
{"text": "《江湖天下》是一首由谭笑聪填词、谭笑聪谱曲、金若晨编曲的中国风国语歌曲，演唱者是汪苏泷", "spo_list": [{"predicate": "作曲", "object_type": {"@value": "人物"}, "subject_type": "歌曲", "object": {"@value": "谭笑聪"}, "subject": "江湖天下"}, {"predicate": "歌手", "object_type": {"@value": "人物"}, "subject_type": "歌曲", "object": {"@value": "汪苏泷"}, "subject": "江湖天下"}, {"predicate": "作词", "object_type": {"@value": "人物"}, "subject_type": "歌曲", "object": {"@value": "谭笑聪"}, "subject": "江湖天下"}]}
{"text": "湖南省湘乡市第一中学，简称湘乡一中，为一所全日制普通高级中学，位于湖南省湘乡市东山路15号", "spo_list": [{"predicate": "简称", "object_type": {"@value": "Text"}, "subject_type": "机构", "object": {"@value": "湘乡一中"}, "subject": "湘乡市第一中学"}]}
{"text": "这张叫做《鸽子与海》的唱片以及1989年的《纯属虚构》和1991年的《儿童乐园》，完整拼凑出郭子心中完美的流行音乐梦想，一种充满实验性的音乐结构，充满画面感和纵深视野的听觉画作，融汇着他最擅长的音乐剧手法，以古典音乐的优美意境造就唯美写意的流行听感", "spo_list": [{"predicate": "歌手", "object_type": {"@value": "人物"}, "subject_type": "歌曲", "object": {"@value": "郭子"}, "subject": "鸽子与海"}]}
{"text": "2016年2月28日，3中共安庆市委决定3：陈党生3同志任安庆市第七中学校长3，免去其安庆市第五中学校长职务3；", "spo_list": [{"predicate": "校长", "object_type": {"@value": "人物"}, "subject_type": "学校", "object": {"@value": "陈党生"}, "subject": "安庆市第七中学"}]}
{"text": "所以，不要杀了我 我不想消失，就算做沈亦臻的幻象，我也愿意 只要，能让我留在你身边 ——荒原的妥协是荆棘丛生这首歌是【柒个我】里面的枷锁也是我最近的单曲循环", "spo_list": [{"predicate": "主题曲", "object_type": {"@value": "歌曲"}, "subject_type": "影视作品", "object": {"@value": "枷锁"}, "subject": "柒个我"}]}
{"text": "蔡琴翻唱张宇经典《用心良苦》II 曾经的刻骨铭心，如今提起不过云淡风轻", "spo_list": [{"predicate": "歌手", "object_type": {"@value": "人物"}, "subject_type": "歌曲", "object": {"@value": "蔡琴"}, "subject": "用心良苦"}, {"predicate": "歌手", "object_type": {"@value": "人物"}, "subject_type": "歌曲", "object": {"@value": "张宇"}, "subject": "用心良苦"}]}
{"text": "逼死情敌陈璧君与汪精卫结婚后，暴露出了她任性、跋扈的性格，有时完全不顾及汪精卫的面子", "spo_list": [{"predicate": "妻子", "object_type": {"@value": "人物"}, "subject_type": "人物", "object": {"@value": "陈璧君"}, "subject": "汪精卫"}, {"predicate": "丈夫", "object_type": {"@value": "人物"}, "subject_type": "人物", "object": {"@value": "汪精卫"}, "subject": "陈璧君"}]}
{"text": "本山传媒本山传媒可以算是最早投身于电影事业的喜剧团体，早在2009年就合作张艺谋拍摄了《三枪拍案惊奇》结果成为了张艺谋最失败的作品", "spo_list": [{"predicate": "导演", "object_type": {"@value": "人物"}, "subject_type": "影视作品", "object": {"@value": "张艺谋"}, "subject": "三枪拍案惊奇"}, {"predicate": "上映时间", "object_type": {"@value": "Date"}, "subject_type": "影视作品", "object": {"@value": "2009年"}, "subject": "三枪拍案惊奇"}]}
{"text": "致我们单纯的小美好剧情简介：改编自赵乾乾同名畅销小说，主要讲述了陈小希与江辰19年间共同成长，从青梅竹马到错失后的再次牵手的爱情故事", "spo_list": [{"predicate": "编剧", "object_type": {"@value": "人物"}, "subject_type": "影视作品", "object": {"@value": "赵乾乾"}, "subject": "致我们单纯的小美好"}]}
{"text": "完美不是直销吗，完美（中国）日用品有限公司完美公司董事长马来西亚丹斯里皇室拿督古润金太平绅士，由于我国禁止传销，所有传销的公司都改名叫直销了 其实如果他们是上线发展下线的模式，产品明显高于市场价格，都还是算传销的，至少是变相传销 这种大公司的传销跟那些完全没有产品的传销又会好一点，起码不会把你关起来不放人", "spo_list": [{"predicate": "董事长", "object_type": {"@value": "人物"}, "subject_type": "企业", "object": {"@value": "古润金"}, "subject": "完美（中国）日用品有限公司"}]}
{"text": "自杀前三天，即1918年11月7日，已经下了决定的梁济问儿子梁漱溟：“这个世界会好吗", "spo_list": [{"predicate": "父亲", "object_type": {"@value": "人物"}, "subject_type": "人物", "object": {"@value": "梁济"}, "subject": "梁漱溟"}]}
{"text": "1997年度十大中文金曲名单 《我们的主题曲》（主唱：郑秀文 作曲：吴国敬 填词：黄伟文）十大优秀流行歌手大奖 郑秀文　彭羚　许志安　刘德华　张学友　郑伊健　黎明　郭富城　古巨基 王菲 全年最高销量歌手大奖 郑秀文　张学友　郭富城　黎明　郑伊健 女歌手 金奖︰郑秀文 银奖︰王菲 铜奖︰陈慧琳", "spo_list": [{"predicate": "获奖", "object_type": {"@value": "奖项"}, "subject_type": "娱乐人物", "object": {"@value": "十大优秀流行歌手大奖"}, "subject": "郑秀文"}, {"predicate": "作词", "object_type": {"@value": "人物"}, "subject_type": "歌曲", "object": {"@value": "黄伟文"}, "subject": "我们的主题曲"}, {"predicate": "作曲", "object_type": {"@value": "人物"}, "subject_type": "歌曲", "object": {"@value": "吴国敬"}, "subject": "我们的主题曲"}, {"predicate": "歌手", "object_type": {"@value": "人物"}, "subject_type": "歌曲", "object": {"@value": "郑秀文"}, "subject": "我们的主题曲"}, {"predicate": "获奖", "object_type": {"@value": "奖项"}, "subject_type": "娱乐人物", "object": {"@value": "十大优秀流行歌手大奖"}, "subject": "彭羚"}, {"predicate": "获奖", "object_type": {"@value": "奖项"}, "subject_type": "娱乐人物", "object": {"@value": "十大优秀流行歌手大奖"}, "subject": "许志安"}, {"predicate": "获奖", "object_type": {"@value": "奖项"}, "subject_type": "娱乐人物", "object": {"@value": "十大优秀流行歌手大奖"}, "subject": "刘德华"}, {"predicate": "获奖", "object_type": {"@value": "奖项"}, "subject_type": "娱乐人物", "object": {"@value": "十大优秀流行歌手大奖"}, "subject": "张学友"}, {"predicate": "获奖", "object_type": {"@value": "奖项"}, "subject_type": "娱乐人物", "object": {"@value": "十大优秀流行歌手大奖"}, "subject": "郑伊健"}, {"predicate": "获奖", "object_type": {"@value": "奖项"}, "subject_type": "娱乐人物", "object": {"@value": "十大优秀流行歌手大奖"}, "subject": "黎明"}, {"predicate": "获奖", "object_type": {"@value": "奖项"}, "subject_type": "娱乐人物", "object": {"@value": "十大优秀流行歌手大奖"}, "subject": "郭富城"}, {"predicate": "获奖", "object_type": {"@value": "奖项"}, "subject_type": "娱乐人物", "object": {"@value": "十大优秀流行歌手大奖"}, "subject": "古巨基"}, {"predicate": "获奖", "object_type": {"@value": "奖项"}, "subject_type": "娱乐人物", "object": {"@value": "十大优秀流行歌手大奖"}, "subject": "王菲"}, {"predicate": "获奖", "object_type": {"@value": "奖项"}, "subject_type": "娱乐人物", "object": {"@value": "全年最高销量歌手大奖"}, "subject": "郑秀文"}, {"predicate": "获奖", "object_type": {"@value": "奖项"}, "subject_type": "娱乐人物", "object": {"@value": "全年最高销量歌手大奖"}, "subject": "张学友"}, {"predicate": "获奖", "object_type": {"@value": "奖项"}, "subject_type": "娱乐人物", "object": {"@value": "全年最高销量歌手大奖"}, "subject": "郭富城"}, {"predicate": "获奖", "object_type": {"@value": "奖项"}, "subject_type": "娱乐人物", "object": {"@value": "全年最高销量歌手大奖"}, "subject": "黎明"}, {"predicate": "获奖", "object_type": {"@value": "奖项"}, "subject_type": "娱乐人物", "object": {"@value": "全年最高销量歌手大奖"}, "subject": "郑伊健"}]}
{"text": "成都高新实验中学校长潘先根认为，教育不是简单地加工复制，而应是建立在尊重基础上的一种人性化的扶持与引领，只有这样才能体现对生命成长的理解与尊重，才能体现教育在生命历程中的价值和意义", "spo_list": [{"predicate": "校长", "object_type": {"@value": "人物"}, "subject_type": "学校", "object": {"@value": "潘先根"}, "subject": "成都高新实验中学"}]}
{"text": "广东森鼎工艺品有限公司（原东莞市三鼎德工艺品厂，创建于1999年），坐落于的东莞市道滘镇", "spo_list": [{"predicate": "总部地点", "object_type": {"@value": "地点"}, "subject_type": "企业", "object": {"@value": "东莞"}, "subject": "广东森鼎工艺品有限公司"}]}
{"text": "林海波，男，汉族，1971年6月生，广西钦州人，1998年2月加入中国共产党，1994年7月参加工作，广西大学商学院工商管理专业毕业，在职研究生学历，工商管理硕士", "spo_list": [{"predicate": "毕业院校", "object_type": {"@value": "学校"}, "subject_type": "人物", "object": {"@value": "广西大学"}, "subject": "林海波"}]}
{"text": "中央新影集团副总编辑、曾经执导过《布达拉宫》和《抗战》的著名导演时间和曾经执导过《故宫》的著名导演周兵将担任本次《百年南京》的联合总导演", "spo_list": [{"predicate": "导演", "object_type": {"@value": "人物"}, "subject_type": "影视作品", "object": {"@value": "时间"}, "subject": "百年南京"}, {"predicate": "导演", "object_type": {"@value": "人物"}, "subject_type": "影视作品", "object": {"@value": "周兵"}, "subject": "百年南京"}, {"predicate": "导演", "object_type": {"@value": "人物"}, "subject_type": "影视作品", "object": {"@value": "周兵"}, "subject": "故宫"}]}
{"text": "不过王令尘已经日渐长大，张艾嘉开始释怀，早前还找来儿子跟她一同拍摄广告照，才使王令尘亮相于人前，2008年张艾嘉一家三口一同去澳门欣赏刘若英演唱会，但并没有被人拍到照片", "spo_list": [{"predicate": "母亲", "object_type": {"@value": "人物"}, "subject_type": "人物", "object": {"@value": "张艾嘉"}, "subject": "王令尘"}]}
{"text": "不知道大家前一段时间有没有注意到周迅带领着窦靖童回家过年的新闻，真的是不想说李亚鹏周迅他们三个的关系有多么的让人难以想象，但是我想大家都是知道的是当初的李亚鹏和周迅是男女朋友关系，但是最终由于王菲的加入，他们的关系出现裂缝", "spo_list": [{"predicate": "母亲", "object_type": {"@value": "人物"}, "subject_type": "人物", "object": {"@value": "王菲"}, "subject": "窦靖童"}]}
{"text": "并且隋炀帝杨广还听信了这个传言，于是便找了个借口把李敏给处死了，再加上宇文娥英是李敏的妻子，所以也没有逃脱被杀的命运", "spo_list": [{"predicate": "丈夫", "object_type": {"@value": "人物"}, "subject_type": "人物", "object": {"@value": "李敏"}, "subject": "宇文娥英"}, {"predicate": "妻子", "object_type": {"@value": "人物"}, "subject_type": "人物", "object": {"@value": "宇文娥英"}, "subject": "李敏"}]}
{"text": "吴勇男跟着母亲韩素梅去找赵大龙问个究竟,却发现赵大龙对母亲韩素梅的态度异样", "spo_list": [{"predicate": "母亲", "object_type": {"@value": "人物"}, "subject_type": "人物", "object": {"@value": "韩素梅"}, "subject": "吴勇男"}]}
{"text": "面试报名电话曹主管（15905514416）安徽美芝制冷设备有限公司成立于2008年2月，是一家极具专业化的大型合资企业，产销规模雄踞全球第一，现有员工2000人左右，占地总面积400亩，现因生产需求，高薪诚聘各类人才：选择理由：企业五大强力优势", "spo_list": [{"predicate": "成立日期", "object_type": {"@value": "Date"}, "subject_type": "机构", "object": {"@value": "2008年2月"}, "subject": "安徽美芝制冷设备有限公司"}, {"predicate": "占地面积", "object_type": {"@value": "Number"}, "subject_type": "机构", "object": {"@value": "400亩"}, "subject": "安徽美芝制冷设备有限公司"}]}
{"text": "2006年６月６日上午，我校在大礼堂隆重举行建校104周年庆祝大会 全国政协常委、社会和法制委员会副主任伍绍祖同志，全国政协外事委员会副主任原焘同志，印尼力宝集团董事长李文正及夫人，原中山大学党委书记李延保等嘉宾和校友以及全体校领导出席了庆典 大会由校党委书记胡凌云主持 -------李文正及夫人，再次来访，可能又要捐款了，真正的有钱人 /div>", "spo_list": [{"predicate": "董事长", "object_type": {"@value": "人物"}, "subject_type": "企业", "object": {"@value": "李文正"}, "subject": "印尼力宝集团"}]}
{"text": "《灾难灰姑娘》作者：罗诗涵      慕容哲风是贵族学院内众人闻风丧胆的黑马王子 商迪是贫民学校中貌不惊人的学生会会长 八竿子打不著的两人，偏偏因为一场大雨而杠上了…… 十三号星期五那天，商迪衰事连连—— 淋成落汤鸡的她被一辆酷炫跑车溅得一身污泥 最令人火大的是，肇事者竟还把她当成示爱的花痴女 事后，他带著9999朵玫瑰以及一挂兄弟来道歉 她这才知道，这小子是坏事做尽的恶人风 黄鼠狼给鸡拜年，有鬼", "spo_list": [{"predicate": "主角", "object_type": {"@value": "人物"}, "subject_type": "文学作品", "object": {"@value": "商迪"}, "subject": "灾难灰姑娘"}, {"predicate": "主角", "object_type": {"@value": "人物"}, "subject_type": "文学作品", "object": {"@value": "慕容哲风"}, "subject": "灾难灰姑娘"}, {"predicate": "作者", "object_type": {"@value": "人物"}, "subject_type": "图书作品", "object": {"@value": "罗诗涵"}, "subject": "灾难灰姑娘"}]}
{"text": "如果瓷炫是华策影视的签约演员的话,努力争取一下或许有一点点机会,因为华策影视有投资这部电影,总觉得瓷炫的运气差了一点,她的愿望就是在中国拍电影,错过了太平轮这部电影我认为是挺可惜的,不过我相信将来一定会有比太平轮更好的电影剧本在等待着瓷炫,瓷炫也一定会在中国电影上有所突破的,让我们共同期待吧", "spo_list": [{"predicate": "出品公司", "object_type": {"@value": "企业"}, "subject_type": "影视作品", "object": {"@value": "华策影视"}, "subject": "太平轮"}]}
{"text": "2017年票房年亚为《美女与野兽》——5.04亿美元", "spo_list": [{"predicate": "上映时间", "object_type": {"@value": "Date"}, "subject_type": "影视作品", "object": {"@value": "2017年"}, "subject": "美女与野兽"}, {"predicate": "票房", "object_type": {"@value": "Number"}, "subject_type": "影视作品", "object": {"@value": "5.04亿美元"}, "subject": "美女与野兽"}]}
{"text": "姜真圭 - 简介姓名：姜真圭国籍：韩国性别：男生日：1983/09/10身高：176Cm体重：70Kg血型：A百米速度：12", "spo_list": [{"predicate": "国籍", "object_type": {"@value": "国家"}, "subject_type": "人物", "object": {"@value": "韩国"}, "subject": "姜真圭"}]}
{"text": "欧阳修生于北宋景德四年（公元1007年），其父欧阳观为人正直， 但仕途坎坷 欧阳修 4 岁那年，父亲病故 其母郑氏在贫穷中把儿女培育成人，她教欧阳修识字作文 买不起笔，以荻草代笔，在沙上写字", "spo_list": [{"predicate": "父亲", "object_type": {"@value": "人物"}, "subject_type": "人物", "object": {"@value": "欧阳观"}, "subject": "欧阳修"}, {"predicate": "母亲", "object_type": {"@value": "人物"}, "subject_type": "人物", "object": {"@value": "郑氏"}, "subject": "欧阳修"}, {"predicate": "朝代", "object_type": {"@value": "Text"}, "subject_type": "历史人物", "object": {"@value": "北宋"}, "subject": "欧阳修"}]}
{"text": "于正说，杨幂当初在《美人心计》中表现太好，所以他特意为了杨幂写了《宫》，但是杨幂在大红大紫之后，心态还跟从前一样，得了奖都会第一时间给于正打电话", "spo_list": [{"predicate": "主演", "object_type": {"@value": "人物"}, "subject_type": "影视作品", "object": {"@value": "杨幂"}, "subject": "美人心计"}]}
{"text": "郑州生态园位于郑州市中牟县郑庵镇台前村，园区占地面积400余亩，西距郑州市区15公里，东到开封30公里，距郑民高速路郑庵下站口2公里，郑庵境内国道220横贯东西，万三公路（新规划中的107国道）穿越南北，具备交通枢纽的绝对优势", "spo_list": [{"predicate": "占地面积", "object_type": {"@value": "Number"}, "subject_type": "机构", "object": {"@value": "400余亩"}, "subject": "郑州生态园"}]}
{"text": "《13春口算达标天天练数学·一年级下》是2012年1月出版的图书，作者是赖林祥", "spo_list": [{"predicate": "作者", "object_type": {"@value": "人物"}, "subject_type": "图书作品", "object": {"@value": "赖林祥"}, "subject": "13春口算达标天天练数学·一年级下"}]}
{"text": "一为中国古代春秋战国时期魏国（又名梁国）国君称号，即梁王，又名魏王", "spo_list": [{"predicate": "朝代", "object_type": {"@value": "Text"}, "subject_type": "历史人物", "object": {"@value": "战国"}, "subject": "梁王"}]}
{"text": "张译本身就是军人出身，而且在他之前在《士兵突击》和《我的团长我的团》中都饰演过很经典的军人形象，即便是他现在退伍了，军人的气质不会褪去", "spo_list": [{"predicate": "主演", "object_type": {"@value": "人物"}, "subject_type": "影视作品", "object": {"@value": "张译"}, "subject": "我的团长我的团"}]}
{"text": "《最遥远的距离》是一部由林靖杰导演和编剧，桂纶镁、莫子仪、贾孝国主演的爱情片", "spo_list": [{"predicate": "导演", "object_type": {"@value": "人物"}, "subject_type": "影视作品", "object": {"@value": "林靖杰"}, "subject": "最遥远的距离"}, {"predicate": "主演", "object_type": {"@value": "人物"}, "subject_type": "影视作品", "object": {"@value": "桂纶镁"}, "subject": "最遥远的距离"}, {"predicate": "主演", "object_type": {"@value": "人物"}, "subject_type": "影视作品", "object": {"@value": "莫子仪"}, "subject": "最遥远的距离"}, {"predicate": "编剧", "object_type": {"@value": "人物"}, "subject_type": "影视作品", "object": {"@value": "林靖杰"}, "subject": "最遥远的距离"}, {"predicate": "主演", "object_type": {"@value": "人物"}, "subject_type": "影视作品", "object": {"@value": "贾孝国"}, "subject": "最遥远的距离"}]}
{"text": "《落跑甜心同人之跑得了和尚年跑不了庙》是天上飘着的绵羊创作的网络小说，发表于晋江文学网", "spo_list": [{"predicate": "作者", "object_type": {"@value": "人物"}, "subject_type": "图书作品", "object": {"@value": "天上飘着的绵羊"}, "subject": "落跑甜心同人之跑得了和尚年跑不了庙"}]}
{"text": "1995年，在加拿大读大一的杨恭如因机缘报名参加了亚洲小姐选举，赢得“亚洲小姐冠军”、“最上镜小姐”、“最具人缘佳丽”、“一人一票”四个大奖，她也随即成为香港亚洲电视的签约艺人5", "spo_list": [{"predicate": "获奖", "object_type": {"onDate": "Date", "@value": "奖项"}, "subject_type": "娱乐人物", "object": {"onDate": "1995年", "@value": "亚洲小姐冠军"}, "subject": "杨恭如"}]}
{"text": "当我们还是校园里奋笔疾书的学子，坐在课堂里也曾无数幻想背上背包，哼着陈绮贞的《旅行的意义》，去品尝夜的巴黎，踏入下雪的北京，拥抱热情的土耳其，去寻找电影里每一个真实存在的场景", "spo_list": [{"predicate": "歌手", "object_type": {"@value": "人物"}, "subject_type": "歌曲", "object": {"@value": "陈绮贞"}, "subject": "旅行的意义"}]}
{"text": "立足岗位，行稳致远作为湖南远航控股集团有限公司董事长，陈旭荣爱岗敬业，勤勉尽责，立足岗位发挥带头作用，在本地区本领域具有一定影响力和示范性", "spo_list": [{"predicate": "董事长", "object_type": {"@value": "人物"}, "subject_type": "企业", "object": {"@value": "陈旭荣"}, "subject": "湖南远航控股集团有限公司"}]}
{"text": "黄石市住宅建筑公司于1989年1月30日在黄石市工商行政管理局登记成立", "spo_list": [{"predicate": "成立日期", "object_type": {"@value": "Date"}, "subject_type": "机构", "object": {"@value": "1989年1月30日"}, "subject": "黄石市住宅建筑公司"}]}
{"text": "人物生平早期经历朱由崧，字福八，明神宗朱翊钧之孙，福忠王（明恭宗）朱常洵的庶长子", "spo_list": [{"predicate": "父亲", "object_type": {"@value": "人物"}, "subject_type": "人物", "object": {"@value": "明神宗朱翊钧"}, "subject": "朱常洵"}]}
{"text": "歌曲背景作为《翻白眼》三部曲中最虐心的歌曲《隔墙花》由曾和周笔畅合作多次，创作《密友》《福尔摩斯》等经典情歌的郭顶量身打造", "spo_list": [{"predicate": "作曲", "object_type": {"@value": "人物"}, "subject_type": "歌曲", "object": {"@value": "郭顶"}, "subject": "翻白眼"}]}
{"text": "02%股权，陈劲松佟捷夫妇持有世联中国97%股权，为世联地产实际控制人", "spo_list": [{"predicate": "董事长", "object_type": {"@value": "人物"}, "subject_type": "企业", "object": {"@value": "陈劲松"}, "subject": "世联地产"}, {"predicate": "国籍", "object_type": {"@value": "国家"}, "subject_type": "人物", "object": {"@value": "中国"}, "subject": "陈劲松"}]}
{"text": "裴映章，祖籍甘肃天水新阳，曾在新疆军区某边防部队任排长", "spo_list": [{"predicate": "祖籍", "object_type": {"@value": "地点"}, "subject_type": "人物", "object": {"@value": "甘肃天水新阳"}, "subject": "裴映章"}]}
{"text": "宋丹丹昨晚发送上文祝贺女儿得奖：“我们的宝贝女儿赵婷编剧导演和制作的故事片《骑士》获美国电影独立精神奖四项提名，并被授予表彰当年杰出女导演的邦妮奖", "spo_list": [{"predicate": "导演", "object_type": {"@value": "人物"}, "subject_type": "影视作品", "object": {"@value": "赵婷"}, "subject": "骑士"}, {"predicate": "编剧", "object_type": {"@value": "人物"}, "subject_type": "影视作品", "object": {"@value": "赵婷"}, "subject": "骑士"}]}
{"text": "《夺粮剿匪记》是由林楠执导的近代革命类电视剧，韩乃寅、韩炜编剧，董勇、唐一菲、姜峰、张明健主演", "spo_list": [{"predicate": "主演", "object_type": {"@value": "人物"}, "subject_type": "影视作品", "object": {"@value": "董勇"}, "subject": "夺粮剿匪记"}, {"predicate": "主演", "object_type": {"@value": "人物"}, "subject_type": "影视作品", "object": {"@value": "张明健"}, "subject": "夺粮剿匪记"}, {"predicate": "编剧", "object_type": {"@value": "人物"}, "subject_type": "影视作品", "object": {"@value": "韩炜"}, "subject": "夺粮剿匪记"}, {"predicate": "主演", "object_type": {"@value": "人物"}, "subject_type": "影视作品", "object": {"@value": "姜峰"}, "subject": "夺粮剿匪记"}, {"predicate": "主演", "object_type": {"@value": "人物"}, "subject_type": "影视作品", "object": {"@value": "唐一菲"}, "subject": "夺粮剿匪记"}, {"predicate": "导演", "object_type": {"@value": "人物"}, "subject_type": "影视作品", "object": {"@value": "林楠"}, "subject": "夺粮剿匪记"}, {"predicate": "编剧", "object_type": {"@value": "人物"}, "subject_type": "影视作品", "object": {"@value": "韩乃寅"}, "subject": "夺粮剿匪记"}]}
{"text": "《侍魂传》是连载于起点中文网的网络小说，作者是泽安", "spo_list": [{"predicate": "作者", "object_type": {"@value": "人物"}, "subject_type": "图书作品", "object": {"@value": "泽安"}, "subject": "侍魂传"}]}
{"text": "《爱过了我就不会哭 》 是欣哲演唱的一首歌曲，歌曲于2012年7月发行", "spo_list": [{"predicate": "作曲", "object_type": {"@value": "人物"}, "subject_type": "歌曲", "object": {"@value": "欣哲"}, "subject": "爱过了我就不会哭"}, {"predicate": "歌手", "object_type": {"@value": "人物"}, "subject_type": "歌曲", "object": {"@value": "欣哲"}, "subject": "爱过了我就不会哭"}]}
{"text": "《中国人参和西洋参》是2002年中国农业科学技术出版社出版的图书，作者是李方元", "spo_list": [{"predicate": "作者", "object_type": {"@value": "人物"}, "subject_type": "图书作品", "object": {"@value": "李方元"}, "subject": "中国人参和西洋参"}]}
{"text": "郭造卿（1532—1593），字建初，号海岳，福建福清县化南里人（今福清市人），郭遇卿之弟，郭造卿少年的时候就很有名气，曾游学吴越", "spo_list": [{"predicate": "号", "object_type": {"@value": "Text"}, "subject_type": "历史人物", "object": {"@value": "海岳"}, "subject": "郭造卿"}]}
{"text": "曹芙嘉，昨晚看到你与青歌赛流行冠军擦肩而过，心里十分郁闷......不论是催人泪下、细腻深情的《呼唤》，还是时尚明快、摇滚味道的《爱情的味道》，你都让我们着迷......你才是我们心里的真正冠军", "spo_list": [{"predicate": "歌手", "object_type": {"@value": "人物"}, "subject_type": "歌曲", "object": {"@value": "曹芙嘉"}, "subject": "呼唤"}, {"predicate": "歌手", "object_type": {"@value": "人物"}, "subject_type": "歌曲", "object": {"@value": "曹芙嘉"}, "subject": "爱情的味道"}]}
{"text": "《终归田居》作者：郁雨竹（VIP完结）TXT下载|起点VIP2013.01.02完结总点击：1428028 总推荐：38201 没有吃的，没有穿的，一穷二白也就算了，为什么她还这么小啊，两个哥哥也是手无缚鸡之力，任由村里的人欺负，好在她有所依仗，看女主怎样和两个哥哥相依为命，活出自己的一份精彩来，但是那个……他为什么老是在自己眼前晃啊……", "spo_list": [{"predicate": "作者", "object_type": {"@value": "人物"}, "subject_type": "图书作品", "object": {"@value": "郁雨竹"}, "subject": "终归田居"}]}
{"text": "那个在里约奥运会上说自己“没有保留，我使出了全部的洪荒之力”的傅园慧，近期和爸爸一起现身综艺节目《我家那闺女》", "spo_list": [{"predicate": "嘉宾", "object_type": {"@value": "人物"}, "subject_type": "电视综艺", "object": {"@value": "傅园慧"}, "subject": "我家那闺女"}]}
{"text": "仿电视剧《篱笆女人和狗》插曲《篱笆墙的影子》 星星还是那颗星星哟，                 月亮还是那个月亮，酒也还是那种酒哟，  歌也还是那首歌 银子是银子，金是金，你是你来我是我... 星星咋不像那颗星星，月亮也不像那个月亮，杯也不像那个杯哟，调也不像那个调 银子变成了碎石子哟，金子变成了电火花...", "spo_list": [{"predicate": "主题曲", "object_type": {"@value": "歌曲"}, "subject_type": "影视作品", "object": {"@value": "篱笆墙的影子"}, "subject": "篱笆女人和狗"}]}
{"text": "乌塔·哈根的这本《尊重表演艺术》是表演方法丛书中非常经典的一部——简要实用", "spo_list": [{"predicate": "作者", "object_type": {"@value": "人物"}, "subject_type": "图书作品", "object": {"@value": "乌塔·哈根"}, "subject": "尊重表演艺术"}]}
{"text": "陈先新，1968年12月26日出生于湖北省仙桃市，武汉亿童文教股份有限公司董事长，湖北省出版发行行业协会副会长", "spo_list": [{"predicate": "董事长", "object_type": {"@value": "人物"}, "subject_type": "企业", "object": {"@value": "陈先新"}, "subject": "武汉亿童文教股份有限公司"}]}
{"text": "山东省泰安市恒远国际旅行社有限公司成立于2014年4月1日，公司位于山东省泰安市，经山东省旅游局批准、山东省工商局注册、注册资本金100万", "spo_list": [{"predicate": "成立日期", "object_type": {"@value": "Date"}, "subject_type": "机构", "object": {"@value": "2014年4月1日"}, "subject": "泰安市恒远国际旅行社有限公司"}, {"predicate": "注册资本", "object_type": {"@value": "Number"}, "subject_type": "企业", "object": {"@value": "100万"}, "subject": "泰安市恒远国际旅行社有限公司"}, {"predicate": "总部地点", "object_type": {"@value": "地点"}, "subject_type": "企业", "object": {"@value": "山东省泰安市"}, "subject": "泰安市恒远国际旅行社有限公司"}]}
{"text": "《叮当》是由香港著名歌手郑秀文演唱的一首粤语歌曲，收录在其专辑《大报复》中", "spo_list": [{"predicate": "歌手", "object_type": {"@value": "人物"}, "subject_type": "歌曲", "object": {"@value": "郑秀文"}, "subject": "叮当"}, {"predicate": "所属专辑", "object_type": {"@value": "音乐专辑"}, "subject_type": "歌曲", "object": {"@value": "大报复"}, "subject": "叮当"}]}
{"text": "朗天曾任职报社，是香港资深编辑与作家，从事文字、影像、装置艺术等创作，亦撰写影评、剧评等 著作丰富，近作有《村上春树与后虚无年代》、《后九七与香港电影》、《行者之错步——误解老子与悟解老学》、《永远不能明白的经典电影》等", "spo_list": [{"predicate": "作者", "object_type": {"@value": "人物"}, "subject_type": "图书作品", "object": {"@value": "朗天"}, "subject": "后九七与香港电影"}]}
{"text": "《英国封建王权论稿》是2002年人民出版社出版的图书，作者是孟广林", "spo_list": [{"predicate": "作者", "object_type": {"@value": "人物"}, "subject_type": "图书作品", "object": {"@value": "孟广林"}, "subject": "英国封建王权论稿"}]}
{"text": "[4] 顾颉刚：《五德终始说下的政治和历史》，载《顾颉刚全集》，第2册，北京：中华书局2010年版，第274-275页", "spo_list": [{"predicate": "作者", "object_type": {"@value": "人物"}, "subject_type": "图书作品", "object": {"@value": "顾颉刚"}, "subject": "顾颉刚全集"}]}
{"text": "2007年10月24日在云南省工商行政管理局变更名称为云南城投置业股份有限公司,企业法人营业执照注册号:530000000004673,公司注册地址为云南省昆明市民航路400号,法定代表人:许雷", "spo_list": [{"predicate": "董事长", "object_type": {"@value": "人物"}, "subject_type": "企业", "object": {"@value": "许雷"}, "subject": "云南城投置业股份有限公司"}]}
{"text": "电影《重回地球》由甘肃文交影视中心挂牌，永康亚视影业有限公司出品，香港著名影视人王子鸣任导演，著名演员黄奕监制", "spo_list": [{"predicate": "出品公司", "object_type": {"@value": "企业"}, "subject_type": "影视作品", "object": {"@value": "永康亚视影业有限公司"}, "subject": "重回地球"}, {"predicate": "导演", "object_type": {"@value": "人物"}, "subject_type": "影视作品", "object": {"@value": "王子鸣"}, "subject": "重回地球"}]}
{"text": "陈道明，1955年4月26日出生于天津，祖籍浙江绍兴", "spo_list": [{"predicate": "祖籍", "object_type": {"@value": "地点"}, "subject_type": "人物", "object": {"@value": "浙江绍兴"}, "subject": "陈道明"}]}
{"text": "王钦,1975年6月生于新疆，祖籍河南南阳", "spo_list": [{"predicate": "祖籍", "object_type": {"@value": "地点"}, "subject_type": "人物", "object": {"@value": "河南南阳"}, "subject": "王钦"}]}
{"text": "张艾嘉当年认识台湾商人王靖雄后，就诞下儿子王令尘(Oscar)，随后才跟王靖雄结婚", "spo_list": [{"predicate": "母亲", "object_type": {"@value": "人物"}, "subject_type": "人物", "object": {"@value": "张艾嘉"}, "subject": "王令尘"}, {"predicate": "丈夫", "object_type": {"@value": "人物"}, "subject_type": "人物", "object": {"@value": "王靖雄"}, "subject": "张艾嘉"}, {"predicate": "妻子", "object_type": {"@value": "人物"}, "subject_type": "人物", "object": {"@value": "张艾嘉"}, "subject": "王靖雄"}, {"predicate": "父亲", "object_type": {"@value": "人物"}, "subject_type": "人物", "object": {"@value": "王靖雄"}, "subject": "王令尘"}]}
{"text": "该专辑以《 怕黑 》《 你现在还好吗 》《伤心的歌 》作为主打歌，是台湾歌坛商业作品中的佼佼者之一，该曲是翻唱自Cliff Richard的曲，由周华健填词", "spo_list": [{"predicate": "作词", "object_type": {"@value": "人物"}, "subject_type": "歌曲", "object": {"@value": "周华健"}, "subject": "伤心的歌"}]}
{"text": "4体育2017年5月19日，国际冰球联合会当天以55票赞成，52票反对，通过了拉脱维亚首都里加市和白俄罗斯首都明斯克市共同主办2021年世界冰球锦标赛的决定", "spo_list": [{"predicate": "首都", "object_type": {"@value": "城市"}, "subject_type": "国家", "object": {"@value": "明斯克"}, "subject": "白俄罗斯"}, {"predicate": "首都", "object_type": {"@value": "城市"}, "subject_type": "国家", "object": {"@value": "里加"}, "subject": "拉脱维亚"}]}
{"text": "眼下，反映时下年轻人生活现状的影视剧作品层出不穷，日前由新任辣妈胡静担任监制的都市V喜剧《新拼住时代》正式杀青，新锐演员魏大勋也受邀加盟，倾情演绎了这部将焦点放在目前80后及90后等年轻一代所面临的“拼居”话题上的青春剧", "spo_list": [{"predicate": "制片人", "object_type": {"@value": "人物"}, "subject_type": "影视作品", "object": {"@value": "胡静"}, "subject": "新拼住时代"}, {"predicate": "主演", "object_type": {"@value": "人物"}, "subject_type": "影视作品", "object": {"@value": "魏大勋"}, "subject": "新拼住时代"}]}
{"text": "当初三闾大学校长高松年发给方鸿渐的电报——敬聘为教授月薪三百四十元酌送路费，盼电复，国立三闾大学校长高松年", "spo_list": [{"predicate": "校长", "object_type": {"@value": "人物"}, "subject_type": "学校", "object": {"@value": "高松年"}, "subject": "三闾大学"}]}
{"text": "据陈赓的儿子陈知建说，在一次听报告时，陈赓拿出一张纸条，写下：“王根英同志，我爱你", "spo_list": [{"predicate": "父亲", "object_type": {"@value": "人物"}, "subject_type": "人物", "object": {"@value": "陈赓"}, "subject": "陈知建"}]}
{"text": "《一想到你》是李幸倪演唱的一首歌曲，该曲目收录在专辑《beGin》中", "spo_list": [{"predicate": "所属专辑", "object_type": {"@value": "音乐专辑"}, "subject_type": "歌曲", "object": {"@value": "beGin"}, "subject": "一想到你"}, {"predicate": "歌手", "object_type": {"@value": "人物"}, "subject_type": "歌曲", "object": {"@value": "李幸倪"}, "subject": "一想到你"}]}
{"text": "中国电影报：2012第15周（4.9-15），人次1256万，同比翻了两番；票房5.33亿，同比增289% 14年前热映数月，吸引了1800多万观众、创造3.6亿票房传奇的#泰坦尼克号#，本周卷土重来，拉动大盘刷新了2010年12月#让子弹飞#、#非诚勿扰2#上映时的4.75亿，以及去年7月底#变形金刚3#上映时4.38亿的周票房纪录", "spo_list": [{"predicate": "上映时间", "object_type": {"inArea": "地点", "@value": "Date"}, "subject_type": "影视作品", "object": {"inArea": "中国", "@value": "2010年12月"}, "subject": "非诚勿扰2"}, {"predicate": "票房", "object_type": {"@value": "Number"}, "subject_type": "影视作品", "object": {"@value": "3.6亿"}, "subject": "泰坦尼克号"}, {"predicate": "票房", "object_type": {"@value": "Number"}, "subject_type": "影视作品", "object": {"@value": "4.75亿"}, "subject": "非诚勿扰2"}]}
{"text": "11.美亚娱乐21号发布公告，回应本日搜狐、国际在线等网站捏造散布不实新闻.详情见此贴：http://tieba.baidu.com/p/129231545710.《北京爱情故事》的三首主题曲之一的《爱情爱情》，将由幂幂演唱，另两首主题曲是《再见青春》、《滴答》，片头曲《北京北京》，片尾曲《地心》.9.《时尚COSMO》12月重磅专题，评选出9位在本年度拥有杰出成就的女性，解读梦想的力量", "spo_list": [{"predicate": "主题曲", "object_type": {"@value": "歌曲"}, "subject_type": "影视作品", "object": {"@value": "地心"}, "subject": "北京爱情故事"}, {"predicate": "主题曲", "object_type": {"@value": "歌曲"}, "subject_type": "影视作品", "object": {"@value": "滴答"}, "subject": "北京爱情故事"}, {"predicate": "主题曲", "object_type": {"@value": "歌曲"}, "subject_type": "影视作品", "object": {"@value": "再见青春"}, "subject": "北京爱情故事"}, {"predicate": "主题曲", "object_type": {"@value": "歌曲"}, "subject_type": "影视作品", "object": {"@value": "爱情爱情"}, "subject": "北京爱情故事"}]}
{"text": "据了解，“印象派喜剧”电影《印度神游》由曾经打造过《就是闹着玩的》的王牌制片人王彤倾力打造，这部作品融合了众多好看元素在其中，因此拍摄期间便备受关注", "spo_list": [{"predicate": "制片人", "object_type": {"@value": "人物"}, "subject_type": "影视作品", "object": {"@value": "王彤"}, "subject": "印度神游"}, {"predicate": "制片人", "object_type": {"@value": "人物"}, "subject_type": "影视作品", "object": {"@value": "王彤"}, "subject": "就是闹着玩的"}]}
{"text": "淄博旭硝子刚玉材料有限公司于2000年05月10日在淄博市工商行政管理局登记成立", "spo_list": [{"predicate": "成立日期", "object_type": {"@value": "Date"}, "subject_type": "机构", "object": {"@value": "2000年05月10日"}, "subject": "淄博旭硝子刚玉材料有限公司"}]}
{"text": "中华老字号（第三册），ISBN：9787504451415，作者：张庶平，张之君主编", "spo_list": [{"predicate": "作者", "object_type": {"@value": "人物"}, "subject_type": "图书作品", "object": {"@value": "张庶平"}, "subject": "中华老字号（第三册）"}, {"predicate": "作者", "object_type": {"@value": "人物"}, "subject_type": "图书作品", "object": {"@value": "张之君"}, "subject": "中华老字号（第三册）"}]}
{"text": "《一夜未眠》是代岳东联袂新子演唱的一首唯美情歌对唱，歌词着笔于浅浅的爱恋，旋律舒缓，自然流露一种淡淡的忧伤", "spo_list": [{"predicate": "歌手", "object_type": {"@value": "人物"}, "subject_type": "歌曲", "object": {"@value": "新子"}, "subject": "一夜未眠"}]}
{"text": "真马斯路，男，1986年2月5日出生，足球运动员，斯洛伐克人", "spo_list": [{"predicate": "国籍", "object_type": {"@value": "国家"}, "subject_type": "人物", "object": {"@value": "斯洛伐克"}, "subject": "真马斯路"}]}
{"text": "(to be continued)——摘自金惠康著《跨文化交际翻译》（中国对外翻译出版公司出版）（来源：catti.net.cn）", "spo_list": [{"predicate": "作者", "object_type": {"@value": "人物"}, "subject_type": "图书作品", "object": {"@value": "金惠康"}, "subject": "跨文化交际翻译"}]}
{"text": "1气候平昌县属四川盆地中亚热带湿润季风气候区，四季分明，气候温和，多年日平均气温为16", "spo_list": [{"predicate": "气候", "object_type": {"@value": "气候"}, "subject_type": "行政区", "object": {"@value": "亚热带湿润季风气候"}, "subject": "平昌县"}]}
{"text": "求指正 反正有一点我很清楚，她是上海电视台体育评论员译男的妈妈 ）；最深刻的是《阿凡提种金子》，毕克的阿凡提，邱岳峰的巴依老爷，由他俩一演绎，到现在闭着眼睛都能想起那活灵活现的可爱形象 无愧于用声音塑造人物的大师!最后，列一份名单，有兴趣的朋友可以看看，这些人里头你“认识”几个", "spo_list": [{"predicate": "配音", "object_type": {"@value": "人物"}, "subject_type": "娱乐人物", "object": {"@value": "巴依"}, "subject": "邱岳峰"}]}
{"text": "2014年6月，金亚荣参加MBC综艺《我们结婚了4》3，并于年底获得MBC演艺大赏女子新人赏4", "spo_list": [{"predicate": "嘉宾", "object_type": {"@value": "人物"}, "subject_type": "电视综艺", "object": {"@value": "金亚荣"}, "subject": "我们结婚了"}]}
{"text": "专家：通常，品牌与市场、行业、消费者的沟通最重要的桥梁还是在于产品，而金牌卫浴非常明显地在超越 首先，金牌卫浴连续四年签约与品牌形象契合的明星-田亮为品牌形象代言人，并将产品、代言人、服务、营销策略等多种元素集合在一起 金牌卫浴全国限量首发“青花瓷”系列产品空间效果图 小编：据了解，金牌卫浴“感恩15载，田亮中国行”的首发之战已经确定于7月13日在运城举办，您是否了解更多的细节呢", "spo_list": [{"predicate": "代言人", "object_type": {"@value": "人物"}, "subject_type": "企业/品牌", "object": {"@value": "田亮"}, "subject": "金牌卫浴"}]}
{"text": "杨洁在自己的书中写道，那时候《西游记》刚刚拍摄结束，六小龄童等师徒四人就离开了剧组，去往别的地方捞金", "spo_list": [{"predicate": "主演", "object_type": {"@value": "人物"}, "subject_type": "影视作品", "object": {"@value": "六小龄童"}, "subject": "西游记"}]}
{"text": "历史学家和考古学家米歇尔·施茂德尔博士在波恩的博物馆工作，他在《什么是什么：游牧民族》中，生动地再现了那个时期的各种真实的画面", "spo_list": [{"predicate": "作者", "object_type": {"@value": "人物"}, "subject_type": "图书作品", "object": {"@value": "米歇尔·施茂德尔"}, "subject": "什么是什么：游牧民族"}]}
{"text": "想知道帝国与部落之间的战争史诗么?想知道纨绔少年和少女刺客的爱情颂歌吗?请看想翁巨作《想世纪……", "spo_list": [{"predicate": "作者", "object_type": {"@value": "人物"}, "subject_type": "图书作品", "object": {"@value": "想翁"}, "subject": "想世纪"}]}
{"text": "姓名：柳相秀  国籍：韩国  性别：男  生日：1973/08/28  身高：167Cm  体重：75Kg  血型：B  百米速度：12", "spo_list": [{"predicate": "国籍", "object_type": {"@value": "国家"}, "subject_type": "人物", "object": {"@value": "韩国"}, "subject": "柳相秀"}]}
{"text": "[音乐]发如雪-周杰伦", "spo_list": [{"predicate": "歌手", "object_type": {"@value": "人物"}, "subject_type": "歌曲", "object": {"@value": "周杰伦"}, "subject": "发如雪"}]}
{"text": "定边县第五中学校长刘正旺表示：“成绩只代表过去，学校工作无小事，细节决定成败", "spo_list": [{"predicate": "校长", "object_type": {"@value": "人物"}, "subject_type": "学校", "object": {"@value": "刘正旺"}, "subject": "定边县第五中学"}]}
{"text": "2006年加盟华谊兄弟，成为其力推新人，2008年凭借舞蹈功底主演海岩剧《舞者》成名，获得新浪2008网络盛典年度新人", "spo_list": [{"predicate": "上映时间", "object_type": {"@value": "Date"}, "subject_type": "影视作品", "object": {"@value": "2008年"}, "subject": "舞者"}, {"predicate": "作者", "object_type": {"@value": "人物"}, "subject_type": "图书作品", "object": {"@value": "海岩"}, "subject": "舞者"}]}
{"text": "权相佑*孙泰英婚礼汇总 （请勿回贴）", "spo_list": [{"predicate": "丈夫", "object_type": {"@value": "人物"}, "subject_type": "人物", "object": {"@value": "权相佑"}, "subject": "孙泰英"}, {"predicate": "妻子", "object_type": {"@value": "人物"}, "subject_type": "人物", "object": {"@value": "孙泰英"}, "subject": "权相佑"}]}
{"text": "转：YYeTs新闻组12月5日盖瑞·马歇尔执导电影《新年前夜》好莱坞中国剧院举行首映礼", "spo_list": [{"predicate": "导演", "object_type": {"@value": "人物"}, "subject_type": "影视作品", "object": {"@value": "盖瑞·马歇尔"}, "subject": "新年前夜"}]}
{"text": "冯志强，男，汉族，1964年3月15日出生，先后毕业于大庆石油学院（现东北石油大学）和英国里丁大学，教授级高工，现任大庆油田有限责任公司副总经理、大庆石油管理局副局长", "spo_list": [{"predicate": "毕业院校", "object_type": {"@value": "学校"}, "subject_type": "人物", "object": {"@value": "英国里丁大学"}, "subject": "冯志强"}, {"predicate": "毕业院校", "object_type": {"@value": "学校"}, "subject_type": "人物", "object": {"@value": "东北石油大学"}, "subject": "冯志强"}, {"object_type": {"@value": "学校"}, "predicate": "毕业院校", "subject_type": "人物", "object": {"@value": "大庆石油学院"}, "subject": "冯志强"}]}
{"text": "首都阿洛菲（Alofi），位于纽埃到西部湾区，东南有国际机场，居民约900人", "spo_list": [{"predicate": "首都", "object_type": {"@value": "城市"}, "subject_type": "国家", "object": {"@value": "阿洛菲"}, "subject": "纽埃"}]}
{"text": "我以为我不会喝醉3歌曲鉴赏陈楚生的《醉》从作曲到歌词都节奏感十足，充满了强劲的力量，这首歌讲的不仅仅是酒局应酬上觥筹交错的情景，他借着一身酒气，说出了自己的生活哲学，即一种“众人皆醒我独醉”的状态，只要坚定了自己的信念，他选择“但愿长醉不愿醒”4", "spo_list": [{"predicate": "歌手", "object_type": {"@value": "人物"}, "subject_type": "歌曲", "object": {"@value": "陈楚生"}, "subject": "醉"}]}
{"text": "《秋文别来无恙》是依心念创作的网络小说，发表于17K小说网", "spo_list": [{"predicate": "作者", "object_type": {"@value": "人物"}, "subject_type": "图书作品", "object": {"@value": "依心念"}, "subject": "秋文别来无恙"}]}
{"text": "由梅二月编剧的都市新喜剧《好大一个家》于2015年春节期间央视一套黄金档播出期间，收视率稳居第一，创下央视开年大剧超高口碑，并入围第30届飞天奖优秀剧目", "spo_list": [{"predicate": "编剧", "object_type": {"@value": "人物"}, "subject_type": "影视作品", "object": {"@value": "梅二月"}, "subject": "好大一个家"}]}
{"text": "北京华辰拍卖有限公司董事长兼总经理甘学军，是大陆艺术文化事业领域中颇具知名度的少壮派", "spo_list": [{"predicate": "董事长", "object_type": {"@value": "人物"}, "subject_type": "企业", "object": {"@value": "甘学军"}, "subject": "北京华辰拍卖有限公司"}]}
{"text": "说到刘强东不仅因为创建京东出名，最让网友熟悉的还是刘强东娶了了清纯的奶茶妹妹章泽天，在清华上大学的时候，章泽天就因为拿着一杯奶茶出名，不得不说长相真是太清纯了，本以为会进入娱乐圈的章泽天想不到嫁给了刘强东，成为了京东的老板娘，更是让很多人嫉妒", "spo_list": [{"predicate": "妻子", "object_type": {"@value": "人物"}, "subject_type": "人物", "object": {"@value": "章泽天"}, "subject": "刘强东"}, {"predicate": "丈夫", "object_type": {"@value": "人物"}, "subject_type": "人物", "object": {"@value": "刘强东"}, "subject": "章泽天"}]}
{"text": "人物生平诸葛攀，诸葛乔之子，诸葛显之父，在蜀国官至行护军翊武将军，诸葛恪在吴国被杀后，其家族也被杀尽", "spo_list": [{"predicate": "父亲", "object_type": {"@value": "人物"}, "subject_type": "人物", "object": {"@value": "诸葛乔"}, "subject": "诸葛攀"}]}
{"text": "炎亚纶说：可能你还爱我，是我第一次写词被采用的作品，音乐也是我自选并推荐给老板的歌，希望大家可以喜欢", "spo_list": [{"predicate": "歌手", "object_type": {"@value": "人物"}, "subject_type": "歌曲", "object": {"@value": "炎亚纶"}, "subject": "可能你还爱我"}, {"predicate": "作词", "object_type": {"@value": "人物"}, "subject_type": "歌曲", "object": {"@value": "炎亚纶"}, "subject": "可能你还爱我"}]}
{"text": "1984年11月，筹备三年的电视剧《末代皇帝》开拍，导演周寰和张建民前后脚找了姜文和陈道明，这事儿姜文不知道，后来用了陈道明他也不知道，就这么在家干等着", "spo_list": [{"predicate": "导演", "object_type": {"@value": "人物"}, "subject_type": "影视作品", "object": {"@value": "周寰"}, "subject": "末代皇帝"}, {"predicate": "导演", "object_type": {"@value": "人物"}, "subject_type": "影视作品", "object": {"@value": "张建民"}, "subject": "末代皇帝"}, {"predicate": "主演", "object_type": {"@value": "人物"}, "subject_type": "影视作品", "object": {"@value": "陈道明"}, "subject": "末代皇帝"}]}
{"text": "从90年代初开始，姐弟恋就是编剧们手中炙手可热的题材，细数一些日剧，如泷泽秀明的《只属于我的女神》", "spo_list": [{"predicate": "主演", "object_type": {"@value": "人物"}, "subject_type": "影视作品", "object": {"@value": "泷泽秀明"}, "subject": "只属于我的女神"}]}
{"text": "2015年11月李光洁搭档张睿、倪大红等出演电视剧《林海雪原》，饰演男主角传奇英雄杨子荣61", "spo_list": [{"predicate": "主演", "object_type": {"@value": "人物"}, "subject_type": "影视作品", "object": {"@value": "李光洁"}, "subject": "林海雪原"}, {"predicate": "饰演", "object_type": {"inWork": "影视作品", "@value": "人物"}, "subject_type": "娱乐人物", "object": {"inWork": "林海雪原", "@value": "杨子荣"}, "subject": "李光洁"}]}
{"text": "老子就不信，这里面至少有些句子，是有存在价值的吧 比如，评萨尔曼·拉什迪的《羞耻》，“一个成天强调羞耻的国家，背地里往往不知羞耻 我说的是巴基斯坦 ”不客气地说，这句话就值5块钱 10.朋友哪句话最让你感动", "spo_list": [{"predicate": "作者", "object_type": {"@value": "人物"}, "subject_type": "图书作品", "object": {"@value": "萨尔曼·拉什迪"}, "subject": "羞耻"}]}
{"text": "西夏王李安全对高逸的牺牲感到很伤心", "spo_list": [{"predicate": "朝代", "object_type": {"@value": "Text"}, "subject_type": "历史人物", "object": {"@value": "西夏"}, "subject": "李安全"}]}
{"text": "朱权（1155～1232），字圣与，号默斋，休宁（今属安徽）人", "spo_list": [{"predicate": "号", "object_type": {"@value": "Text"}, "subject_type": "历史人物", "object": {"@value": "默斋"}, "subject": "朱权"}]}
{"text": "NAME：坂本龙太声优本乡奏多AGE：22BLOODTYPE：B　WORKS：无业HOME：东京BIMTYPE：计时式原本每天过着关在家里打电动的颓废生活，却不知为何被带到谜般的无人岛上，被迫参加与自己所拿手的网络对战游戏「BTOOOM", "spo_list": [{"predicate": "配音", "object_type": {"@value": "人物"}, "subject_type": "娱乐人物", "object": {"@value": "坂本龙太"}, "subject": "本乡奏多"}]}
{"text": "诒吏具有高超的编剧才能，这个喜欢幻想的才女，仅管现在原创的歌词并不多，从《借你的肩膀哭哭》到《不能爱你就忘了你》，诒吏表现出来的歌词创作能力让我们赞叹不已", "spo_list": [{"predicate": "作词", "object_type": {"@value": "人物"}, "subject_type": "歌曲", "object": {"@value": "诒吏"}, "subject": "不能爱你就忘了你"}]}
{"text": "山东大学校董，山东大学济南校友会会长，浪潮集团有限公司党委书记、董事长兼CEO孙丕恕受邀作了“要活着、靠创新”的宣讲报告", "spo_list": [{"predicate": "董事长", "object_type": {"@value": "人物"}, "subject_type": "企业", "object": {"@value": "孙丕恕"}, "subject": "浪潮集团有限公司"}]}
{"text": "卢慕贞十七岁时与年方十八岁的孙中山结婚，并诞下三名子女：孙科、孙娫及孙婉", "spo_list": [{"predicate": "父亲", "object_type": {"@value": "人物"}, "subject_type": "人物", "object": {"@value": "孙中山"}, "subject": "孙娫"}, {"predicate": "父亲", "object_type": {"@value": "人物"}, "subject_type": "人物", "object": {"@value": "孙中山"}, "subject": "孙科"}, {"predicate": "母亲", "object_type": {"@value": "人物"}, "subject_type": "人物", "object": {"@value": "卢慕贞"}, "subject": "孙娫"}]}
{"text": "2008年：61 带我走 半熟宣言小总结：年底发行的半熟宣言，销量口碑双丰收，07年的小滑铁卢，08年再度爆红，不良笑花[HEAVY PLUS SIGN]神曲带我走，销量更是08年的女冠，专辑好评度也不错，可能是年底发行的缘故导致hito的成绩不是很理想", "spo_list": [{"predicate": "主题曲", "object_type": {"@value": "歌曲"}, "subject_type": "影视作品", "object": {"@value": "带我走"}, "subject": "不良笑花"}, {"predicate": "所属专辑", "object_type": {"@value": "音乐专辑"}, "subject_type": "歌曲", "object": {"@value": "半熟宣言"}, "subject": "带我走"}]}
{"text": "紫霞峰，海拔2618米，位于天池东侧，西北与华盖峰相对", "spo_list": [{"predicate": "海拔", "object_type": {"@value": "Number"}, "subject_type": "地点", "object": {"@value": "2618米"}, "subject": "紫霞峰"}]}
{"text": "《在那遥远的地方》是谭维维演唱的一首歌曲，收录在第三张个人专辑《3》中", "spo_list": [{"predicate": "所属专辑", "object_type": {"@value": "音乐专辑"}, "subject_type": "歌曲", "object": {"@value": "3"}, "subject": "在那遥远的地方"}, {"predicate": "歌手", "object_type": {"@value": "人物"}, "subject_type": "歌曲", "object": {"@value": "谭维维"}, "subject": "在那遥远的地方"}]}
{"text": "前晚江苏卫视播出首期《郭的秀》，观众终于看到了两人对阵的场面 节目中，身为主持人的郭德纲试图对赵本山进行“贴身大挖底”，却不料反被赵本山的连番教导说得只有连连点头的份 有观众感叹：“姜还是老的辣", "spo_list": [{"predicate": "嘉宾", "object_type": {"@value": "人物"}, "subject_type": "电视综艺", "object": {"@value": "赵本山"}, "subject": "郭的秀"}, {"predicate": "主持人", "object_type": {"@value": "人物"}, "subject_type": "电视综艺", "object": {"@value": "郭德纲"}, "subject": "郭的秀"}]}
{"text": "网易娱乐2月23日报道2月22日，2018年的春节档，实力小花姬天语继电影《祖宗十九代》于大荧幕亮相之后，又将在电视荧屏与观众见面，姬天语搭档左小青、刘以豪等演员主演的青春热血电视剧《台湾往事》于昨日在浙江卫视中国蓝剧场火热开播", "spo_list": [{"predicate": "主演", "object_type": {"@value": "人物"}, "subject_type": "影视作品", "object": {"@value": "左小青"}, "subject": "台湾往事"}, {"predicate": "主演", "object_type": {"@value": "人物"}, "subject_type": "影视作品", "object": {"@value": "刘以豪"}, "subject": "台湾往事"}]}
{"text": "陈伶俐参加1996年度香港小姐竞选后，因工作关系，于出访时结识填词人兼节目主持林敏骢，二人年龄相差19年，于1997年公开恋情，1年后因陈伶俐怀孕而宣布婚讯，二人于1998年10月19日正式注册结婚", "spo_list": [{"predicate": "丈夫", "object_type": {"@value": "人物"}, "subject_type": "人物", "object": {"@value": "林敏骢"}, "subject": "陈伶俐"}, {"predicate": "妻子", "object_type": {"@value": "人物"}, "subject_type": "人物", "object": {"@value": "陈伶俐"}, "subject": "林敏骢"}]}
{"text": "《唐山绝恋》是由高立执导的励志灾难电视剧，李雪健、黄海波、贾一平、张延、宾洁等主演", "spo_list": [{"predicate": "主演", "object_type": {"@value": "人物"}, "subject_type": "影视作品", "object": {"@value": "张延"}, "subject": "唐山绝恋"}, {"predicate": "主演", "object_type": {"@value": "人物"}, "subject_type": "影视作品", "object": {"@value": "宾洁"}, "subject": "唐山绝恋"}, {"predicate": "主演", "object_type": {"@value": "人物"}, "subject_type": "影视作品", "object": {"@value": "黄海波"}, "subject": "唐山绝恋"}, {"predicate": "主演", "object_type": {"@value": "人物"}, "subject_type": "影视作品", "object": {"@value": "贾一平"}, "subject": "唐山绝恋"}, {"predicate": "导演", "object_type": {"@value": "人物"}, "subject_type": "影视作品", "object": {"@value": "高立"}, "subject": "唐山绝恋"}, {"predicate": "主演", "object_type": {"@value": "人物"}, "subject_type": "影视作品", "object": {"@value": "李雪健"}, "subject": "唐山绝恋"}]}
{"text": "本期《卫健音乐时光》中，孙楠与戴玉强正式回应了退赛的内幕 当主持人刘小溪调侃孙楠“当时太顽皮”，并问起孙楠“当时是怎么想的”时，孙楠尚未答话，好友戴玉强就先打趣地模仿了孙楠退赛时的一番话，引得全场哄堂大笑 节目中，孙楠还坦言自己是一个称职的歌手，并且有自律规范，一定会对舞台负责，如果再有一次机会，仍然会选择退赛 孙楠退赛有何用意", "spo_list": [{"predicate": "嘉宾", "object_type": {"@value": "人物"}, "subject_type": "电视综艺", "object": {"@value": "孙楠"}, "subject": "卫健音乐时光"}, {"predicate": "主持人", "object_type": {"@value": "人物"}, "subject_type": "电视综艺", "object": {"@value": "刘小溪"}, "subject": "卫健音乐时光"}]}
{"text": "母为前赵帝刘曜幼女安定公主，后赵太和二年（329年），前赵被后赵所灭，石虎将安定公主纳为妾，遂生石世", "spo_list": [{"predicate": "父亲", "object_type": {"@value": "人物"}, "subject_type": "人物", "object": {"@value": "石虎"}, "subject": "石世"}, {"predicate": "父亲", "object_type": {"@value": "人物"}, "subject_type": "人物", "object": {"@value": "刘曜"}, "subject": "安定公主"}, {"predicate": "朝代", "object_type": {"@value": "Text"}, "subject_type": "历史人物", "object": {"@value": "后赵"}, "subject": "石世"}]}
{"text": "CAST则由古谷彻担任卡夏、宫原永海担任琉兹、皆口裕子担任苹果、矢岛晶子担任露娜、内海贤二担任布莱金等豪华声优阵容集结", "spo_list": [{"predicate": "配音", "object_type": {"@value": "人物"}, "subject_type": "娱乐人物", "object": {"@value": "露娜"}, "subject": "矢岛晶子"}, {"predicate": "配音", "object_type": {"@value": "人物"}, "subject_type": "娱乐人物", "object": {"@value": "卡夏"}, "subject": "古谷彻"}, {"predicate": "配音", "object_type": {"@value": "人物"}, "subject_type": "娱乐人物", "object": {"@value": "布莱金"}, "subject": "内海贤二"}]}
{"text": "《神笔马良》由上海电影制片厂出品，洪汛涛编剧（根据童话《神笔马良》改编），靳夕、尤磊导演的木偶电影《神笔》是第一部在国际上获奖的中国美术片，更是百年中国在国际上获奖最多的一部影片", "spo_list": [{"predicate": "导演", "object_type": {"@value": "人物"}, "subject_type": "影视作品", "object": {"@value": "尤磊"}, "subject": "神笔马良"}, {"predicate": "出品公司", "object_type": {"@value": "企业"}, "subject_type": "影视作品", "object": {"@value": "上海电影制片厂"}, "subject": "神笔马良"}, {"predicate": "导演", "object_type": {"@value": "人物"}, "subject_type": "影视作品", "object": {"@value": "靳夕"}, "subject": "神笔马良"}, {"predicate": "编剧", "object_type": {"@value": "人物"}, "subject_type": "影视作品", "object": {"@value": "洪汛涛"}, "subject": "神笔马良"}]}
{"text": "（其实还有个有意思的事情，当年看完「言叶之庭」跟高中基友打赌说认为新海诚如果还按这个水平搞，下一部作品一定是部神作，基友一脸不信说：新海诚故事都讲不明白，要是神作他就全裸看电影", "spo_list": [{"predicate": "编剧", "object_type": {"@value": "人物"}, "subject_type": "影视作品", "object": {"@value": "新海诚"}, "subject": "言叶之庭"}]}
{"text": "《浪漫医生金师傅》是由刘仁值执导、姜银庆编剧，韩石圭、柳演锡、徐玄振等主演的月火剧，于2016年11月7日在韩国SBS电视台首播1", "spo_list": [{"predicate": "编剧", "object_type": {"@value": "人物"}, "subject_type": "影视作品", "object": {"@value": "姜银庆"}, "subject": "浪漫医生金师傅"}, {"predicate": "主演", "object_type": {"@value": "人物"}, "subject_type": "影视作品", "object": {"@value": "柳演锡"}, "subject": "浪漫医生金师傅"}, {"predicate": "国籍", "object_type": {"@value": "国家"}, "subject_type": "人物", "object": {"@value": "韩国"}, "subject": "柳演锡"}, {"predicate": "主演", "object_type": {"@value": "人物"}, "subject_type": "影视作品", "object": {"@value": "韩石圭"}, "subject": "浪漫医生金师傅"}, {"predicate": "主演", "object_type": {"@value": "人物"}, "subject_type": "影视作品", "object": {"@value": "徐玄振"}, "subject": "浪漫医生金师傅"}, {"predicate": "导演", "object_type": {"@value": "人物"}, "subject_type": "影视作品", "object": {"@value": "刘仁值"}, "subject": "浪漫医生金师傅"}, {"predicate": "上映时间", "object_type": {"inArea": "地点", "@value": "Date"}, "subject_type": "影视作品", "object": {"inArea": "韩国", "@value": "2016年11月7日"}, "subject": "浪漫医生金师傅"}]}
{"text": "近日在《徐小明完全歌集22首》中看到《人生之旅》作曲是李宗盛，推测是李作曲的哪首国语歌重新填词的粤语版，有哪位熟悉李宗盛歌曲的知道是什么吗", "spo_list": [{"predicate": "作曲", "object_type": {"@value": "人物"}, "subject_type": "歌曲", "object": {"@value": "李宗盛"}, "subject": "人生之旅"}]}
{"text": "[音乐]伍思凯《特别的爱给特别的你》", "spo_list": [{"predicate": "歌手", "object_type": {"@value": "人物"}, "subject_type": "歌曲", "object": {"@value": "伍思凯"}, "subject": "特别的爱给特别的你"}]}
{"text": "再到襄阳访问旧居   白居易    昔到襄阳日，髯髯初有髭 今过襄阳日，髭鬓半成丝  旧游都是梦，乍到忽如归 东郭蓬蒿宅，荒凉今属谁  故知多零落，闾井亦迁移 独有秋江水，烟波似旧时 /div>", "spo_list": [{"predicate": "作者", "object_type": {"@value": "人物"}, "subject_type": "图书作品", "object": {"@value": "白居易"}, "subject": "再到襄阳访问旧居"}]}
{"text": "陆母发觉，暗中改字为“百年” 唐婉从此绝望，为使陆游决断情爱，一心报国，依从父命改嫁赵士程", "spo_list": [{"predicate": "丈夫", "object_type": {"@value": "人物"}, "subject_type": "人物", "object": {"@value": "赵士程"}, "subject": "唐婉"}, {"predicate": "妻子", "object_type": {"@value": "人物"}, "subject_type": "人物", "object": {"@value": "唐婉"}, "subject": "赵士程"}]}
{"text": "被称作“不老男神”的林志颖，我们经常在电视上看到他，《爸爸去哪了》有火了一把，又有《二十四小时》等综艺，是一个明星，但是人家还是歌手这事儿，小编也很惊讶(●—●)1992年，年仅17的林志颖推出自己的首张个人专辑，林志颖以主打歌《不是每个恋曲都有美好回忆》和《十七岁的雨季》成为当时热门的流行金曲，好吧，那时候我们都还在遥远的未来", "spo_list": [{"predicate": "歌手", "object_type": {"@value": "人物"}, "subject_type": "歌曲", "object": {"@value": "林志颖"}, "subject": "不是每个恋曲都有美好回忆"}, {"predicate": "歌手", "object_type": {"@value": "人物"}, "subject_type": "歌曲", "object": {"@value": "林志颖"}, "subject": "十七岁的雨季"}]}
{"text": "前元七年（前150年））夏四月乙巳日，王娡被立为皇后，同月丁巳日，王娡的儿子刘彻被立为太子", "spo_list": [{"predicate": "母亲", "object_type": {"@value": "人物"}, "subject_type": "人物", "object": {"@value": "王娡"}, "subject": "刘彻"}]}
{"text": "1988年的《西游记》在全国首播之后，迟重瑞也是被更多人所认识，演技也是得到很多观众的认可，当时的师徒四人所到之处备受关注，一时间成为全国最受欢迎的演员", "spo_list": [{"predicate": "上映时间", "object_type": {"@value": "Date"}, "subject_type": "影视作品", "object": {"@value": "1988年"}, "subject": "西游记"}, {"predicate": "主演", "object_type": {"@value": "人物"}, "subject_type": "影视作品", "object": {"@value": "迟重瑞"}, "subject": "西游记"}]}
{"text": "2006年11月，李小璐出演的《刻骨铭心的爱》播出，李小璐扮演一位扮演被荆浩暗恋的未婚妈妈", "spo_list": [{"predicate": "主演", "object_type": {"@value": "人物"}, "subject_type": "影视作品", "object": {"@value": "李小璐"}, "subject": "刻骨铭心的爱"}, {"predicate": "主演", "object_type": {"@value": "人物"}, "subject_type": "影视作品", "object": {"@value": "荆浩"}, "subject": "刻骨铭心的爱"}, {"predicate": "上映时间", "object_type": {"@value": "Date"}, "subject_type": "影视作品", "object": {"@value": "2006年11月"}, "subject": "刻骨铭心的爱"}]}
{"text": "大家好，我是师大模特团的副团长，给大家介绍一下我们的社团吧～江西师范大学模特团，成立于1983年，是隶属于江西师范大学大学生艺术团的一个元老级团体 模特团自成立以来，一直是艺术团乃至学校范围内高颜值高海拔的团体，被各大院级·校级晚会邀请作为特邀嘉宾，每年五月与美院有一场大型的服装展 如果你的身材很高挑，又有一颗爱美的心，快来加入我们吧", "spo_list": [{"predicate": "成立日期", "object_type": {"@value": "Date"}, "subject_type": "机构", "object": {"@value": "1983年"}, "subject": "江西师范大学大学生艺术团"}, {"predicate": "成立日期", "object_type": {"@value": "Date"}, "subject_type": "机构", "object": {"@value": "1983年"}, "subject": "江西师范大学模特团"}]}
{"text": "石河子大学历史可追溯至1949年第一兵团卫生学校，1996年，石河子农学院、石河子医学院、兵团经济专科学校和兵团师范专科学校合并组建石河子大学", "spo_list": [{"predicate": "成立日期", "object_type": {"@value": "Date"}, "subject_type": "机构", "object": {"@value": "1949年"}, "subject": "石河子大学"}]}
{"text": "白文氏和白颖轩的婚姻，是父母之命，媒妁之言，两人性格相差甚远，但是却相亲相爱", "spo_list": [{"predicate": "丈夫", "object_type": {"@value": "人物"}, "subject_type": "人物", "object": {"@value": "白颖轩"}, "subject": "白文氏"}, {"predicate": "妻子", "object_type": {"@value": "人物"}, "subject_type": "人物", "object": {"@value": "白文氏"}, "subject": "白颖轩"}]}
{"text": "”想当年看到这几句就能跟着唱起来，也是伴着这歌声，《铁齿铜牙纪晓岚》让很多人认识并喜爱上了张铁林、张国立、王刚组成的“清朝铁三角”", "spo_list": [{"predicate": "主演", "object_type": {"@value": "人物"}, "subject_type": "影视作品", "object": {"@value": "张铁林"}, "subject": "铁齿铜牙纪晓岚"}, {"predicate": "主演", "object_type": {"@value": "人物"}, "subject_type": "影视作品", "object": {"@value": "张国立"}, "subject": "铁齿铜牙纪晓岚"}, {"predicate": "主演", "object_type": {"@value": "人物"}, "subject_type": "影视作品", "object": {"@value": "王刚"}, "subject": "铁齿铜牙纪晓岚"}]}
{"text": "脑海的橡皮擦歌手： 黄玉荣 （183Club） 专辑： 《天使情人", "spo_list": [{"predicate": "歌手", "object_type": {"@value": "人物"}, "subject_type": "歌曲", "object": {"@value": "黄玉荣"}, "subject": "脑海的橡皮擦"}]}
{"text": "针对青少年学生于暑假推出的武侠剧《灵山神箭》是潘迎紫和孟飞继《神雕侠侣》《神州侠侣》之后第三次合作的武侠连续剧", "spo_list": [{"predicate": "主演", "object_type": {"@value": "人物"}, "subject_type": "影视作品", "object": {"@value": "潘迎紫"}, "subject": "灵山神箭"}]}
{"text": "至此，霍光妻子显及儿子，侄子，女婿等家人除女婿金赏因告发谋反一事被赦免外，全部被杀或者自杀，女儿霍成君也被废处昭台宫，十二年后自杀，长安城中有数千家人家被牵连族灭", "spo_list": [{"predicate": "父亲", "object_type": {"@value": "人物"}, "subject_type": "人物", "object": {"@value": "霍光"}, "subject": "霍成君"}]}
{"text": "”万历己酉年是公元1609年，由此可证：冯从吾《关学编》编定于1608年", "spo_list": [{"predicate": "作者", "object_type": {"@value": "人物"}, "subject_type": "图书作品", "object": {"@value": "冯从吾"}, "subject": "关学编"}]}
{"text": "李克强主持 栗战书汪洋王沪宁赵乐际韩正出席据新华社1月5日报道，新进中央委员会的委员、候补委员和省部级主要领导干部学习贯彻习近平新时代中国特色社会主义思想和党的十九大精神研讨班5日上午在中央党校开班", "spo_list": [{"predicate": "国籍", "object_type": {"@value": "国家"}, "subject_type": "人物", "object": {"@value": "中国"}, "subject": "习近平"}, {"predicate": "国籍", "object_type": {"@value": "国家"}, "subject_type": "人物", "object": {"@value": "中国"}, "subject": "李克强"}]}
{"text": "《微笑的向日葵》EP中共收录了：《微笑的向日葵》、《爱似Fantasy》、《银白色旋律》、《冬季恋》、《星空下约定》5首歌曲", "spo_list": [{"predicate": "所属专辑", "object_type": {"@value": "音乐专辑"}, "subject_type": "歌曲", "object": {"@value": "微笑的向日葵"}, "subject": "星空下约定"}, {"predicate": "所属专辑", "object_type": {"@value": "音乐专辑"}, "subject_type": "歌曲", "object": {"@value": "微笑的向日葵"}, "subject": "银白色旋律"}, {"predicate": "所属专辑", "object_type": {"@value": "音乐专辑"}, "subject_type": "歌曲", "object": {"@value": "微笑的向日葵"}, "subject": "冬季恋"}]}
{"text": "（有图有真相）太好了，   能登麻美子....是很出名没错啦....  但是....看了第8话之后觉得若是乃木坂春香发火时要配音可能有问题哩......  (双重性格吧)    ============================== 在《草莓100%》中东城绫在天台上冲真中发火那一段你一定看过吧", "spo_list": [{"predicate": "配音", "object_type": {"@value": "人物"}, "subject_type": "娱乐人物", "object": {"@value": "乃木坂春香"}, "subject": "能登麻美子"}]}
{"text": "宁津县鸿宝化工有限公司始创于2005年，是国内生产和研发高性能工程塑料产品规模最大的厂家，公司占地28000平方米，我们的硬件设施和生产力处于行业领先 现因扩建，需诚聘大批有志之士 ■销售人员若干1. 内贸部网络营销人员要求：女性，年龄20-30周岁，高中以上学历,性格开朗,善于沟通,熟悉操作电脑办公软件,头脑灵活,责任心强,有较强的学习能力和团队合作精神", "spo_list": [{"predicate": "成立日期", "object_type": {"@value": "Date"}, "subject_type": "机构", "object": {"@value": "2005年"}, "subject": "宁津县鸿宝化工有限公司"}]}
{"text": "《剑空大帝》是天风剑梦创作的网络小说，发表于17K小说网", "spo_list": [{"predicate": "作者", "object_type": {"@value": "人物"}, "subject_type": "图书作品", "object": {"@value": "天风剑梦"}, "subject": "剑空大帝"}]}
{"text": "概述简介齐子如（1902年――1955年），名良琨，是齐白石第三个儿子，也是第一个继承父业的孩子", "spo_list": [{"predicate": "父亲", "object_type": {"@value": "人物"}, "subject_type": "人物", "object": {"@value": "齐白石"}, "subject": "齐子如"}]}
{"text": "截至2015年，哈尔滨总面积5.31万平方公里，市辖区面积10198平方公里，辖9个市辖区、7个县，代管2个县级市，常住人口1066.5万人", "spo_list": [{"predicate": "面积", "object_type": {"@value": "Number"}, "subject_type": "行政区", "object": {"@value": "5.31万平方公里"}, "subject": "哈尔滨"}, {"predicate": "人口数量", "object_type": {"@value": "Number"}, "subject_type": "行政区", "object": {"@value": "1066.5万人"}, "subject": "哈尔滨"}]}
{"text": "由山东省政协原副主席李殿魁同志作词，省音乐家协会副主席刘新海和作曲家邓冠东、刘森联合作曲；著名歌唱家毛阿敏演唱，中央电视台录制的反映我市改革创业成就、风采、文化及风土人情的形象MTV《济宁之歌》，被\"全国城市行业形象MTV展播\"办公室确定作为年度重点作品，已在中央电视台第11套（2008年12月29日至2009年元月3日）展播35次", "spo_list": [{"predicate": "作词", "object_type": {"@value": "人物"}, "subject_type": "歌曲", "object": {"@value": "李殿魁"}, "subject": "济宁之歌"}, {"predicate": "作曲", "object_type": {"@value": "人物"}, "subject_type": "歌曲", "object": {"@value": "邓冠东"}, "subject": "济宁之歌"}, {"predicate": "歌手", "object_type": {"@value": "人物"}, "subject_type": "歌曲", "object": {"@value": "毛阿敏"}, "subject": "济宁之歌"}, {"predicate": "作曲", "object_type": {"@value": "人物"}, "subject_type": "歌曲", "object": {"@value": "刘新海"}, "subject": "济宁之歌"}, {"predicate": "作曲", "object_type": {"@value": "人物"}, "subject_type": "歌曲", "object": {"@value": "刘森联"}, "subject": "济宁之歌"}]}
{"text": "一念偷心（橙光游戏《偷心冷医仙》主题曲）#橙光音乐赏析##古风小分队##古风文化交流圈# 橙光游戏《偷心冷医仙》主题曲 游戏作者：冷汐雪沫 你本来是不谙尘世的离世谷小师妹，却因为追求真相，失去记忆，与一个与你容貌几乎一模一样的女子置换了身份", "spo_list": [{"predicate": "主题曲", "object_type": {"@value": "歌曲"}, "subject_type": "影视作品", "object": {"@value": "一念偷心"}, "subject": "偷心冷医仙"}]}
{"text": "持证上岗 作者：雨过碧色 文案 愣头青顾之泽在师父李润野眼里一直是个“猪八戒”，所以他非常非常……非常努力地想要扭转这种糟心的印象 至少做个天蓬元帅吧", "spo_list": [{"predicate": "主角", "object_type": {"@value": "人物"}, "subject_type": "文学作品", "object": {"@value": "李润野"}, "subject": "持证上岗"}, {"predicate": "主角", "object_type": {"@value": "人物"}, "subject_type": "文学作品", "object": {"@value": "顾之泽"}, "subject": "持证上岗"}, {"predicate": "作者", "object_type": {"@value": "人物"}, "subject_type": "图书作品", "object": {"@value": "雨过碧色"}, "subject": "持证上岗"}]}
{"text": "她相继为北魏孝文帝生下两子一女，即元恪（北魏宣武帝）、广平武穆王元怀和女儿长乐郡长公主元瑛", "spo_list": [{"predicate": "父亲", "object_type": {"@value": "人物"}, "subject_type": "人物", "object": {"@value": "北魏孝文帝"}, "subject": "元怀"}, {"predicate": "朝代", "object_type": {"@value": "Text"}, "subject_type": "历史人物", "object": {"@value": "北魏"}, "subject": "元瑛"}]}
{"text": "书中讲的主要就是明朝嘉靖年间的名妓王翠翘与大海盗徐海之间的爱情故事", "spo_list": [{"predicate": "朝代", "object_type": {"@value": "Text"}, "subject_type": "历史人物", "object": {"@value": "明朝"}, "subject": "嘉靖"}]}
{"text": "《原谅我》是邰正宵演唱的一首歌曲，由邰正宵谱曲，火火填词", "spo_list": [{"predicate": "歌手", "object_type": {"@value": "人物"}, "subject_type": "歌曲", "object": {"@value": "邰正宵"}, "subject": "原谅我"}, {"predicate": "作曲", "object_type": {"@value": "人物"}, "subject_type": "歌曲", "object": {"@value": "邰正宵"}, "subject": "原谅我"}, {"predicate": "作词", "object_type": {"@value": "人物"}, "subject_type": "歌曲", "object": {"@value": "火火"}, "subject": "原谅我"}]}
{"text": "有一期是光洙突然变异几位演员来的，有朴宝英他们最后撕到精疲力尽，虽然看着好刺激 但感觉时不时就好，不要经常这样 不要说他们顶得住，没问题，那是他们敬业才那么拼命的，有伤在身谁不想修养好 RM除了竞技还有很多有趣的，但是现在看电视的有多少年轻人呢，年龄大的人真的喜欢看那种很深奥的，推理的，背叛的东西吗", "spo_list": [{"predicate": "主演", "object_type": {"@value": "人物"}, "subject_type": "影视作品", "object": {"@value": "朴宝英"}, "subject": "突然变异"}]}
{"text": "南京公安局特警支队民警郭富城和女友子兰近日领取了结婚证 当晚，子兰逛街时看到了正在执勤的丈夫，为了不影响丈夫工作，她只能隔空和丈夫拍了一张合影", "spo_list": [{"predicate": "丈夫", "object_type": {"@value": "人物"}, "subject_type": "人物", "object": {"@value": "郭富城"}, "subject": "子兰"}, {"predicate": "妻子", "object_type": {"@value": "人物"}, "subject_type": "人物", "object": {"@value": "子兰"}, "subject": "郭富城"}]}
{"text": "ATL（Amperex Technology Limited）东莞新能源科技有限公司本公司成立于1999年，是国家认证的高新科技企业", "spo_list": [{"predicate": "简称", "object_type": {"@value": "Text"}, "subject_type": "机构", "object": {"@value": "ATL"}, "subject": "东莞新能源科技有限公司"}, {"predicate": "成立日期", "object_type": {"@value": "Date"}, "subject_type": "机构", "object": {"@value": "1999年"}, "subject": "东莞新能源科技有限公司"}, {"predicate": "成立日期", "object_type": {"@value": "Date"}, "subject_type": "机构", "object": {"@value": "1999年"}, "subject": "ATL"}]}
{"text": "金坛市惠金建设投资发展有限公司于2012年09月06日在常州市金坛区市场监督管理局登记成立", "spo_list": [{"predicate": "成立日期", "object_type": {"@value": "Date"}, "subject_type": "机构", "object": {"@value": "2012年09月06日"}, "subject": "金坛市惠金建设投资发展有限公司"}]}
{"text": "后来，这个小男孩果然成了一个不凡的人，他就是摩托罗拉公司的创始人和缔造者保罗·高尔文 新方向把一万个爱给孩子 网址：1000love.com 地址：凤城二路天地时代广场A座12层", "spo_list": [{"predicate": "创始人", "object_type": {"@value": "人物"}, "subject_type": "企业", "object": {"@value": "保罗·高尔文"}, "subject": "摩托罗拉"}]}
{"text": "基本信息出嫁的李艺没有跟随父亲李书福打拼家族产业，而是选择到上海一家投资管理公司上班，任副总经理", "spo_list": [{"predicate": "父亲", "object_type": {"@value": "人物"}, "subject_type": "人物", "object": {"@value": "李书福"}, "subject": "李艺"}]}
{"text": "【预告片】《三傻大闹宝莱坞》中文预告片1 剧情,喜剧,爱情,歌舞 拉吉库马尔·希拉尼 阿米尔·汗,黄渤,卡琳娜·卡普 2011-12-08大陆上映 2D", "spo_list": [{"predicate": "上映时间", "object_type": {"inArea": "地点", "@value": "Date"}, "subject_type": "影视作品", "object": {"inArea": "大陆", "@value": "2011-12-08"}, "subject": "三傻大闹宝莱坞"}]}
{"text": "-6-《至味在人间》作者:陈晓卿出版社:广西师范大学出版社馆藏地点：杭图文献借阅中心推荐理由 |大隐于市的美食，散落江湖的佳肴，东奔西走，只为吃口热乎的", "spo_list": [{"predicate": "作者", "object_type": {"@value": "人物"}, "subject_type": "图书作品", "object": {"@value": "陈晓卿"}, "subject": "至味在人间"}]}
{"text": "5歌曲mv汪苏泷在金曲MV导演陈映之指导下，特别奉献这首轻松自然的歌曲，将失去重力下“万有引力”般的轻松歌曲演绎的更加有趣", "spo_list": [{"predicate": "作曲", "object_type": {"@value": "人物"}, "subject_type": "歌曲", "object": {"@value": "汪苏泷"}, "subject": "万有引力"}]}
{"text": "7不久，郭子仪的母亲、赠魏国夫人向氏去世，他去职返家守孝", "spo_list": [{"predicate": "母亲", "object_type": {"@value": "人物"}, "subject_type": "人物", "object": {"@value": "魏国夫人向氏"}, "subject": "子仪"}, {"predicate": "母亲", "object_type": {"@value": "人物"}, "subject_type": "人物", "object": {"@value": "向氏"}, "subject": "郭子仪"}]}
{"text": "《我的女友在美国》是燕南疯创作的网络小说，发表于17K小说网", "spo_list": [{"predicate": "作者", "object_type": {"@value": "人物"}, "subject_type": "图书作品", "object": {"@value": "燕南疯"}, "subject": "我的女友在美国"}]}
{"text": "一汽大众于1991年2月6日成立，虽然旗下的速腾和迈腾销量都还不错，但在销量以及车型的发布都与同门师兄上海大众都有着不小的差距", "spo_list": [{"predicate": "成立日期", "object_type": {"@value": "Date"}, "subject_type": "机构", "object": {"@value": "1991年2月6日"}, "subject": "一汽大众"}]}
{"text": "《暗黑四面楚歌》是起点中文网连载的小说，作者是妖颜惑众的小疯子", "spo_list": [{"predicate": "作者", "object_type": {"@value": "人物"}, "subject_type": "图书作品", "object": {"@value": "妖颜惑众的小疯子"}, "subject": "暗黑四面楚歌"}]}
{"text": "北本笃史：菅沼久义  配音动画-角色表 《魔法的坎娜》 ナツキ  《战吼》 凪宫漂介  《风-心之呼吸》 丘野真  《边境王子～月桂树的王子们》 悠太  《蜜X蜜DROPS》 樱树那由太  《夏目友人帐》 北本笃史", "spo_list": [{"predicate": "配音", "object_type": {"inWork": "影视作品", "@value": "人物"}, "subject_type": "娱乐人物", "object": {"inWork": "夏目友人帐", "@value": "北本笃史"}, "subject": "菅沼久义"}]}
{"text": "北社西村位于原平、五台、定襄三岔路口，全村共有人口3106人，总户数915户，有党员49名，其中女党员2名，土地面积8848亩，其中水浇地4450亩，旱地4398亩，在土地面积中有葡萄园360亩，梨果900亩，每年粮食产量在200万斤左右，今年虽然天旱无雨，但在井水包浇的情况下，可谓温饱生活", "spo_list": [{"predicate": "面积", "object_type": {"@value": "Number"}, "subject_type": "行政区", "object": {"@value": "8848亩"}, "subject": "北社西村"}, {"predicate": "人口数量", "object_type": {"@value": "Number"}, "subject_type": "行政区", "object": {"@value": "3106人"}, "subject": "北社西村"}]}
{"text": "《黎塞留和马萨林》是2003年上海译文出版社出版的一本图书，作者是杰弗里・特雷休尔", "spo_list": [{"predicate": "作者", "object_type": {"@value": "人物"}, "subject_type": "图书作品", "object": {"@value": "杰弗里・特雷休尔"}, "subject": "黎塞留和马萨林"}]}
{"text": "苏州金龙海格客车办公室主任吴忠勤介绍，苏州金龙成立于1998年，经过21的发展年销售额超越百亿", "spo_list": [{"predicate": "成立日期", "object_type": {"@value": "Date"}, "subject_type": "机构", "object": {"@value": "1998年"}, "subject": "海格客车"}]}
{"text": "2、《古剑奇谭》欧阳少恭——乔振宇文质彬彬，通晓乐律，精于炼丹制药之术，为青玉坛丹芷长老，与蓬莱国巽芳公主相爱，以后蓬莱毁于天灾，他误觉得巽芳已死，便不再压制心里的猖獗与憎恶，为逆天改命不吝统统", "spo_list": [{"predicate": "主演", "object_type": {"@value": "人物"}, "subject_type": "影视作品", "object": {"@value": "乔振宇"}, "subject": "古剑奇谭"}, {"predicate": "妻子", "object_type": {"@value": "人物"}, "subject_type": "人物", "object": {"@value": "巽芳"}, "subject": "欧阳少恭"}, {"predicate": "丈夫", "object_type": {"@value": "人物"}, "subject_type": "人物", "object": {"@value": "欧阳少恭"}, "subject": "巽芳"}]}
{"text": "《冷殿下的头号甜心》是网站云中书城连载的一部小说，作者是奶香冰淇凌", "spo_list": [{"predicate": "作者", "object_type": {"@value": "人物"}, "subject_type": "图书作品", "object": {"@value": "奶香冰淇凌"}, "subject": "冷殿下的头号甜心"}]}
{"text": "比尔巴奥，阿根廷足球远动员，球场位置为后卫", "spo_list": [{"predicate": "国籍", "object_type": {"@value": "国家"}, "subject_type": "人物", "object": {"@value": "阿根廷"}, "subject": "比尔巴奥"}]}
{"text": "2017年10月10日，武汉卓尔召开新闻发布会，聘请王小松担任俱乐部董事长", "spo_list": [{"predicate": "董事长", "object_type": {"@value": "人物"}, "subject_type": "企业", "object": {"@value": "王小松"}, "subject": "武汉卓尔"}]}
{"text": "苏幻儿，本性柔弱，因为貌美备受异母姐妹们的欺凌，更成为其父的工具，想要将她嫁给北方巨富石无忌，不堪忍受摆布的苏幻儿在逃跑途中为躲避苏家家丁追捕不慎坠崖", "spo_list": [{"predicate": "丈夫", "object_type": {"@value": "人物"}, "subject_type": "人物", "object": {"@value": "石无忌"}, "subject": "苏幻儿"}, {"predicate": "妻子", "object_type": {"@value": "人物"}, "subject_type": "人物", "object": {"@value": "苏幻儿"}, "subject": "石无忌"}]}
{"text": "《半生缘》对《十八春》的改写，凸显了张爱玲新的艺术构思，是张爱玲式“倾城之恋美学”的灿烂重现，虽《十八春》同源共根，结出的却是不同的更为艳异的果实", "spo_list": [{"predicate": "编剧", "object_type": {"@value": "人物"}, "subject_type": "影视作品", "object": {"@value": "张爱玲"}, "subject": "半生缘"}]}
{"text": "由此，林雨产生了过激的想法，2013年6月2日，她通过QQ联系到了网名“职业杀手”的人，约定“职业杀手”帮助林雨让丈夫陈锋“永远消失”，价格为2万元", "spo_list": [{"predicate": "丈夫", "object_type": {"@value": "人物"}, "subject_type": "人物", "object": {"@value": "陈锋"}, "subject": "林雨"}, {"predicate": "妻子", "object_type": {"@value": "人物"}, "subject_type": "人物", "object": {"@value": "林雨"}, "subject": "陈锋"}]}
{"text": "来看看旧神系玖健·黎德（Jojen Reed），是霍兰·黎德唯一的儿子，梅拉·黎德的弟弟 玖健拥有绿之视野，即做预言之梦的能力 他现年13岁 目前为此他的法力比布兰强得多，布兰易形者的能力还未完全掌握", "spo_list": [{"predicate": "父亲", "object_type": {"@value": "人物"}, "subject_type": "人物", "object": {"@value": "霍兰·黎德"}, "subject": "玖健·黎德"}]}
{"text": "我看不管怎么反垄断，电老虎是不用去害怕的 这不像电信与保险，市场已经放开，它们的垄断已经被打破了，私人已经可以自由投资了 对于电力行业来说，短期内不可能有大的变动 看起来2002年12月 ，原国家电力公司被拆分成了11家公司，但实质上和普通大众密切相关的供电网络并没有改革彻底，现在的国家电网公司（sgcc）还不是占有着88%的国土面积吗", "spo_list": [{"predicate": "简称", "object_type": {"@value": "Text"}, "subject_type": "机构", "object": {"@value": "sgcc"}, "subject": "国家电网公司"}]}
{"text": "第1：《扶摇》是根据天下归元小说《扶摇皇后》改编，由柠萌影业、柠萌悦心和腾讯视频联合出品的古装女性励志电视剧，由杨文军、谢泽和李才联合执导，杨晓培担任总制片人，杨幂、阮经天、高伟光、刘奕君、张雅钦和赖艺等联袂主演 ，这部剧粉丝很期待，不知道比起三生三世十里桃花，杨幂给我们带来怎样的惊喜，这部剧大家熬夜也要看完", "spo_list": [{"predicate": "导演", "object_type": {"@value": "人物"}, "subject_type": "影视作品", "object": {"@value": "谢泽"}, "subject": "扶摇"}, {"predicate": "主演", "object_type": {"@value": "人物"}, "subject_type": "影视作品", "object": {"@value": "阮经天"}, "subject": "扶摇"}, {"predicate": "导演", "object_type": {"@value": "人物"}, "subject_type": "影视作品", "object": {"@value": "杨文军"}, "subject": "扶摇"}, {"predicate": "导演", "object_type": {"@value": "人物"}, "subject_type": "影视作品", "object": {"@value": "李才"}, "subject": "扶摇"}, {"predicate": "制片人", "object_type": {"@value": "人物"}, "subject_type": "影视作品", "object": {"@value": "杨晓培"}, "subject": "扶摇"}, {"predicate": "出品公司", "object_type": {"@value": "企业"}, "subject_type": "影视作品", "object": {"@value": "柠萌影业"}, "subject": "扶摇"}, {"predicate": "作者", "object_type": {"@value": "人物"}, "subject_type": "图书作品", "object": {"@value": "天下归元"}, "subject": "扶摇皇后"}, {"predicate": "主演", "object_type": {"@value": "人物"}, "subject_type": "影视作品", "object": {"@value": "张雅钦"}, "subject": "扶摇"}, {"predicate": "主演", "object_type": {"@value": "人物"}, "subject_type": "影视作品", "object": {"@value": "刘奕君"}, "subject": "扶摇"}, {"predicate": "主演", "object_type": {"@value": "人物"}, "subject_type": "影视作品", "object": {"@value": "高伟光"}, "subject": "扶摇"}, {"predicate": "出品公司", "object_type": {"@value": "企业"}, "subject_type": "影视作品", "object": {"@value": "腾讯视频"}, "subject": "扶摇"}, {"predicate": "主演", "object_type": {"@value": "人物"}, "subject_type": "影视作品", "object": {"@value": "赖艺"}, "subject": "扶摇"}, {"predicate": "出品公司", "object_type": {"@value": "企业"}, "subject_type": "影视作品", "object": {"@value": "柠萌悦心"}, "subject": "扶摇"}, {"predicate": "主演", "object_type": {"@value": "人物"}, "subject_type": "影视作品", "object": {"@value": "杨幂"}, "subject": "扶摇"}, {"predicate": "改编自", "object_type": {"@value": "作品"}, "subject_type": "影视作品", "object": {"@value": "扶摇皇后"}, "subject": "扶摇"}]}
{"text": "1.周瑜的夫人小乔出使魏国，曹操派了一个小官接见她", "spo_list": [{"predicate": "妻子", "object_type": {"@value": "人物"}, "subject_type": "人物", "object": {"@value": "小乔"}, "subject": "周瑜"}, {"predicate": "丈夫", "object_type": {"@value": "人物"}, "subject_type": "人物", "object": {"@value": "周瑜"}, "subject": "小乔"}]}
{"text": "『黎曦光延』——作者：ZeroHero  真名：周家永 性别:男 年龄:22（还有一个多月满22） 出生在80年代的最后一年,即80最后  QQ:327487059 E-mail:q9i9ai@yahoo.com.cn&q9i9ai@163.com  地址:上岛咖啡北海店", "spo_list": [{"predicate": "作者", "object_type": {"@value": "人物"}, "subject_type": "图书作品", "object": {"@value": "ZeroHero"}, "subject": "黎曦光延"}]}
{"text": "《绊脚石》由拉敏·巴哈尼执导，他曾导演过《拉丁男孩的天空》、《再见索罗》，两部都是小编大为喜爱的剧情片，由他来执导《绊脚石》，当然值得重点期待", "spo_list": [{"predicate": "导演", "object_type": {"@value": "人物"}, "subject_type": "影视作品", "object": {"@value": "拉敏·巴哈尼"}, "subject": "再见索罗"}, {"predicate": "导演", "object_type": {"@value": "人物"}, "subject_type": "影视作品", "object": {"@value": "拉敏·巴哈尼"}, "subject": "绊脚石"}, {"predicate": "导演", "object_type": {"@value": "人物"}, "subject_type": "影视作品", "object": {"@value": "拉敏·巴哈尼"}, "subject": "拉丁男孩的天空"}]}
{"text": "校党总支书记朱焕兴传达了《淮阳中学关于开展向彭群浩同志学习活动的通知》精神副校长王峰宣读了《河南省淮阳中学关于开展学习彭群浩同志先进事迹活动的实施方案》学习要点学生黄雅典朗诵了彭群浩老师先进事迹——《德润桃李，岁月芳华》校长高远征生动讲述了彭群浩老师的四个感人瞬间：情感投入，经常谈心", "spo_list": [{"predicate": "校长", "object_type": {"@value": "人物"}, "subject_type": "学校", "object": {"@value": "高远征"}, "subject": "河南省淮阳中学"}]}
{"text": "黄俊鹏在电视剧《庚子风云》中再次扮演反派人物，将剧中的大奸臣反一号鲁永展现的够狠够毒辣，同时展现其深厚的表演功力，给观众带来极大惊喜", "spo_list": [{"predicate": "主演", "object_type": {"@value": "人物"}, "subject_type": "影视作品", "object": {"@value": "黄俊鹏"}, "subject": "庚子风云"}, {"predicate": "饰演", "object_type": {"inWork": "影视作品", "@value": "人物"}, "subject_type": "娱乐人物", "object": {"inWork": "庚子风云", "@value": "鲁永"}, "subject": "黄俊鹏"}]}
{"text": "湖南华莱生物科技有限公司创立于2007年，是一家集黑茶种植、研发、生产、销售及黑茶文化传播于一体的现代化企业 公司坐落在湖南省安化县冷市镇华莱黑茶产业园，注册资金8000万元人民币，总资产近3亿元人民币", "spo_list": [{"predicate": "成立日期", "object_type": {"@value": "Date"}, "subject_type": "机构", "object": {"@value": "2007年"}, "subject": "湖南华莱生物科技有限公司"}, {"predicate": "注册资本", "object_type": {"@value": "Number"}, "subject_type": "企业", "object": {"@value": "8000万元人民币"}, "subject": "湖南华莱生物科技有限公司"}]}
{"text": "又在在1987年由林岭东执导的《监狱风云》中，成奎安再度被锁定“大傻”一角", "spo_list": [{"predicate": "导演", "object_type": {"@value": "人物"}, "subject_type": "影视作品", "object": {"@value": "林岭东"}, "subject": "监狱风云"}, {"predicate": "饰演", "object_type": {"inWork": "影视作品", "@value": "人物"}, "subject_type": "娱乐人物", "object": {"inWork": "监狱风云", "@value": "大傻"}, "subject": "成奎安"}, {"predicate": "主演", "object_type": {"@value": "人物"}, "subject_type": "影视作品", "object": {"@value": "成奎安"}, "subject": "监狱风云"}]}
{"text": "目前，雪漠撰写的《大手印实修心髓》，已有甘肃民族出版社正式出版，这是国家正式出版的第一部关于香巴噶举的图书，将对香巴噶举教法和文化起到不可估量的影响", "spo_list": [{"predicate": "作者", "object_type": {"@value": "人物"}, "subject_type": "图书作品", "object": {"@value": "雪漠"}, "subject": "大手印实修心髓"}]}
{"text": "艺术简介李延声，原名李延生，1943年生，祖籍广东中山市濠头村", "spo_list": [{"predicate": "祖籍", "object_type": {"@value": "地点"}, "subject_type": "人物", "object": {"@value": "广东中山"}, "subject": "李延生"}, {"predicate": "祖籍", "object_type": {"@value": "地点"}, "subject_type": "人物", "object": {"@value": "广东"}, "subject": "李延声"}]}
{"text": "记者：各位网友大家好，这里是2015郑州国际汽车后市场博览会的直播现场，我们所处在的位置是2015郑州后博会的慧聪直播间 那么我们今天很荣幸的请到上海海晏威固国际贸易有限公司董事长潘丽华，潘总", "spo_list": [{"predicate": "董事长", "object_type": {"@value": "人物"}, "subject_type": "企业", "object": {"@value": "潘丽华"}, "subject": "上海海晏威固国际贸易有限公司"}]}
{"text": "张艺兴虽然在《极限挑战》有五位实力演技派的哥哥手把手指导，但是他的演技却忽高忽低，在《好先生》以及《老九门》中的表现还是不错的，只不过与陈都灵合作《求婚大作战》却很尴尬，或许张艺兴在感情戏的处理上还有待提升吧，期待张艺兴在《大明皇妃》中的表现", "spo_list": [{"predicate": "主演", "object_type": {"@value": "人物"}, "subject_type": "影视作品", "object": {"@value": "张艺兴"}, "subject": "求婚大作战"}, {"predicate": "嘉宾", "object_type": {"@value": "人物"}, "subject_type": "电视综艺", "object": {"@value": "张艺兴"}, "subject": "极限挑战"}, {"predicate": "主演", "object_type": {"@value": "人物"}, "subject_type": "影视作品", "object": {"@value": "张艺兴"}, "subject": "好先生"}, {"predicate": "主演", "object_type": {"@value": "人物"}, "subject_type": "影视作品", "object": {"@value": "陈都灵"}, "subject": "求婚大作战"}]}
{"text": "发展历程本田成立于1948年9月，本田汽车公司全称为“本田技研工业股份有限公司”，这一研究所主要生产纺织机械", "spo_list": [{"predicate": "成立日期", "object_type": {"@value": "Date"}, "subject_type": "机构", "object": {"@value": "1948年9月"}, "subject": "本田"}]}
{"text": "《最后一次祷告》是由许常德作词，郭建良作曲，刘允乐演唱的一首歌曲，收录在专辑《允乐》中", "spo_list": [{"predicate": "歌手", "object_type": {"@value": "人物"}, "subject_type": "歌曲", "object": {"@value": "刘允乐"}, "subject": "最后一次祷告"}, {"predicate": "作词", "object_type": {"@value": "人物"}, "subject_type": "歌曲", "object": {"@value": "许常德"}, "subject": "最后一次祷告"}, {"predicate": "歌手", "object_type": {"@value": "人物"}, "subject_type": "歌曲", "object": {"@value": "刘允乐"}, "subject": "允乐"}, {"predicate": "所属专辑", "object_type": {"@value": "音乐专辑"}, "subject_type": "歌曲", "object": {"@value": "允乐"}, "subject": "最后一次祷告"}, {"predicate": "作曲", "object_type": {"@value": "人物"}, "subject_type": "歌曲", "object": {"@value": "郭建良"}, "subject": "最后一次祷告"}]}
{"text": "董子健的老婆，王京花的儿媳孙怡", "spo_list": [{"predicate": "母亲", "object_type": {"@value": "人物"}, "subject_type": "人物", "object": {"@value": "王京花"}, "subject": "董子健"}]}
{"text": "——燕立国小档案：燕立国，湖南省桃源县第一中学校长，中学正高级教师，中学物理特级教师、湖南省骨干教师、常德市学科带头人", "spo_list": [{"predicate": "校长", "object_type": {"@value": "人物"}, "subject_type": "学校", "object": {"@value": "燕立国"}, "subject": "湖南省桃源县第一中学"}]}
{"text": "《决胜高中——高中学习生活全攻略（青少年第一推动力丛书）》是于2014年11月社会科学文献出版社出版的一本图书，作者是王永新", "spo_list": [{"predicate": "作者", "object_type": {"@value": "人物"}, "subject_type": "图书作品", "object": {"@value": "王永新"}, "subject": "决胜高中——高中学习生活全攻略（青少年第一推动力丛书）"}]}
{"text": "《贾科梅蒂》是魏如萱填词、谱曲并演唱的歌曲，收录于魏如萱2016年11月11日发行的专辑《末路狂花》中", "spo_list": [{"predicate": "所属专辑", "object_type": {"@value": "音乐专辑"}, "subject_type": "歌曲", "object": {"@value": "末路狂花"}, "subject": "贾科梅蒂"}, {"predicate": "作曲", "object_type": {"@value": "人物"}, "subject_type": "歌曲", "object": {"@value": "魏如萱"}, "subject": "贾科梅蒂"}, {"predicate": "歌手", "object_type": {"@value": "人物"}, "subject_type": "歌曲", "object": {"@value": "魏如萱"}, "subject": "末路狂花"}, {"predicate": "作词", "object_type": {"@value": "人物"}, "subject_type": "歌曲", "object": {"@value": "魏如萱"}, "subject": "贾科梅蒂"}, {"predicate": "作曲", "object_type": {"@value": "人物"}, "subject_type": "歌曲", "object": {"@value": "魏如萱"}, "subject": "末路狂花"}]}
{"text": "天主教金门、马祖宗座署理区（简称金马宗座署理区）成立于1968年，涵盖范围包括中华民国福建省现今仅有的两个县份，即金门县1与连江县（马祖）2", "spo_list": [{"predicate": "成立日期", "object_type": {"@value": "Date"}, "subject_type": "机构", "object": {"@value": "1968年"}, "subject": "马祖宗座署理区"}]}
{"text": "原标题：“准新娘”陈意涵 携“伴娘团”张钧甯、薛凯琪亮相　　电影《闺蜜2》首映　　电影《闺蜜2》25日在京举行“我要结婚了”首映发布会,“新娘”陈意涵自曝姐妹团趣事,“伴娘团”张钧甯、薛凯琪、范湉湉以及导演黄真真等亮相", "spo_list": [{"predicate": "主演", "object_type": {"@value": "人物"}, "subject_type": "影视作品", "object": {"@value": "张钧甯"}, "subject": "闺蜜2"}, {"predicate": "导演", "object_type": {"@value": "人物"}, "subject_type": "影视作品", "object": {"@value": "黄真真"}, "subject": "闺蜜2"}, {"predicate": "主演", "object_type": {"@value": "人物"}, "subject_type": "影视作品", "object": {"@value": "薛凯琪"}, "subject": "闺蜜2"}]}
{"text": "元 朱德润 《读》诗：“ 陈郎 酣睡未知晓， 采石 夜渡江声秋", "spo_list": [{"predicate": "朝代", "object_type": {"@value": "Text"}, "subject_type": "历史人物", "object": {"@value": "元"}, "subject": "朱德润"}]}
{"text": "《爱不会绝迹》为恐龙宝贝之龙神勇士的图片动画片《恐龙宝贝之龙神勇士》主题曲，同时是林俊杰2009年7月的新歌，王雅君作词，林俊杰亲自谱曲", "spo_list": [{"predicate": "主题曲", "object_type": {"@value": "歌曲"}, "subject_type": "影视作品", "object": {"@value": "爱不会绝迹"}, "subject": "恐龙宝贝之龙神勇士"}, {"predicate": "作词", "object_type": {"@value": "人物"}, "subject_type": "歌曲", "object": {"@value": "王雅君"}, "subject": "爱不会绝迹"}, {"predicate": "歌手", "object_type": {"@value": "人物"}, "subject_type": "歌曲", "object": {"@value": "林俊杰"}, "subject": "爱不会绝迹"}]}
{"text": "刘德华 的电影演的很好，歌也很好听，很多经典的歌曲，天意 冰雨 来生缘 笨小孩很多很多~~~ 最近我很喜欢听他唱的这首《苦命梁祝》 真的很 棒", "spo_list": [{"predicate": "歌手", "object_type": {"@value": "人物"}, "subject_type": "歌曲", "object": {"@value": "刘德华"}, "subject": "苦命梁祝"}]}
{"text": "奥特曼系列（日语：ウルトラマンシリーズ），是日本“特摄之神”的圆谷英二导演一手创办的“圆谷制作公司”（円谷プロダクション，原名：圆谷株式会社）所拍摄的作品，自二十世纪六十年代起推出的空想特摄系列电视剧", "spo_list": [{"predicate": "出品公司", "object_type": {"@value": "企业"}, "subject_type": "影视作品", "object": {"@value": "圆谷株式会社"}, "subject": "奥特曼"}]}
{"text": "跳水明星田亮和叶一茜的婚姻一直都是让大家十分羡慕呢，他有一个明星老婆，家里有一儿一女，儿女双全，真是幸福的一家人，而这对夫妇的婚前协议是叶一茜要主内，天亮主外，叶一茜负责照顾家庭，不再演戏，只可接一些主持和代言工作，这样我们也是可以理解的", "spo_list": [{"predicate": "丈夫", "object_type": {"@value": "人物"}, "subject_type": "人物", "object": {"@value": "田亮"}, "subject": "叶一茜"}, {"predicate": "妻子", "object_type": {"@value": "人物"}, "subject_type": "人物", "object": {"@value": "叶一茜"}, "subject": "田亮"}]}
{"text": "《紫金山天文台史稿：中国天文学现代化个案》是2004年山东教育出版社出版的图书，作者是江晓原，吴燕 著 路甬祥 编", "spo_list": [{"predicate": "国籍", "object_type": {"@value": "国家"}, "subject_type": "人物", "object": {"@value": "中国"}, "subject": "吴燕"}, {"predicate": "作者", "object_type": {"@value": "人物"}, "subject_type": "图书作品", "object": {"@value": "吴燕"}, "subject": "紫金山天文台史稿"}, {"predicate": "作者", "object_type": {"@value": "人物"}, "subject_type": "图书作品", "object": {"@value": "江晓原"}, "subject": "紫金山天文台史稿"}]}
{"text": "瓜生 樱乃Uryu Sakuno 　　备注：动漫作品《纯白交响曲》中角色 　　声优：后藤麻衣 　　生日：1月23日 　　星座：水瓶座 　　血型：AB型 　　身高：162cm 　　三围：B80/ W54/ H80 　　学校：各务台学园 　　年级：1年级 　　喜欢的东西：只要是哥哥的亲手料理", "spo_list": [{"predicate": "配音", "object_type": {"inWork": "影视作品", "@value": "人物"}, "subject_type": "娱乐人物", "object": {"inWork": "纯白交响曲", "@value": "瓜生 樱乃"}, "subject": "后藤麻衣"}]}
{"text": "《哲学全书·第一部分·逻辑学》是2002年人民出版社出版的图书，作者是黑格尔", "spo_list": [{"predicate": "作者", "object_type": {"@value": "人物"}, "subject_type": "图书作品", "object": {"@value": "黑格尔"}, "subject": "哲学全书·第一部分·逻辑学"}]}
{"text": "卢毓其人应该这样说，蜀汉三国时期提到刘备，无人不知，无人不晓，他是汉朝的正式宗统之后，因此所有的篇章和主角基本上都以刘备为主角，但是很少有人知道刘备师傅的儿子是谁，换句话说刘备的师傅又是谁，其实三国历史上有一个人堪称刘备的师傅，那就是卢植，而卢植的小儿子便是著名的卢玉，如意经历的从曹操到曹某，五代君王因此对曹氏家族感情深厚", "spo_list": [{"predicate": "父亲", "object_type": {"@value": "人物"}, "subject_type": "人物", "object": {"@value": "卢植"}, "subject": "卢毓"}, {"predicate": "朝代", "object_type": {"@value": "Text"}, "subject_type": "历史人物", "object": {"@value": "三国"}, "subject": "刘备"}, {"predicate": "朝代", "object_type": {"@value": "Text"}, "subject_type": "历史人物", "object": {"@value": "汉朝"}, "subject": "刘备"}, {"predicate": "朝代", "object_type": {"@value": "Text"}, "subject_type": "历史人物", "object": {"@value": "蜀汉"}, "subject": "刘备"}]}
{"text": "虽然苹果向来喜欢在周三发布新产品，但是.1976年4月1号苹果公司创立 那眼下ipad 5会不会也挑选在这个时候呢", "spo_list": [{"predicate": "成立日期", "object_type": {"@value": "Date"}, "subject_type": "机构", "object": {"@value": "1976年4月1号"}, "subject": "苹果公司"}]}
{"text": "骊姬深得晋献公的宠爱，获立夫人，并生下儿子奚齐，而骊姬的妹妹少姬生子卓子", "spo_list": [{"predicate": "妻子", "object_type": {"@value": "人物"}, "subject_type": "人物", "object": {"@value": "骊姬"}, "subject": "晋献公"}, {"predicate": "丈夫", "object_type": {"@value": "人物"}, "subject_type": "人物", "object": {"@value": "晋献公"}, "subject": "骊姬"}]}
{"text": "至于原因，《左传》与《史记》均无说明，张正明所撰《楚史》一书猜测可能是因为越军军纪不严", "spo_list": [{"predicate": "作者", "object_type": {"@value": "人物"}, "subject_type": "图书作品", "object": {"@value": "张正明"}, "subject": "楚史"}]}
{"text": "江苏海峡投资有限公司于2011年04月28日在江苏省工商行政管理局登记成立", "spo_list": [{"predicate": "成立日期", "object_type": {"@value": "Date"}, "subject_type": "机构", "object": {"@value": "2011年04月28日"}, "subject": "江苏海峡投资有限公司"}]}
{"text": "还有徐志摩的《再别康桥》，“轻轻的我走了， 正如我轻轻的来", "spo_list": [{"predicate": "作者", "object_type": {"@value": "人物"}, "subject_type": "图书作品", "object": {"@value": "徐志摩"}, "subject": "再别康桥"}]}
{"text": "2008年10月，清大光辉签约湖南卫视著名主持人李锐作为公司的形象代言人；", "spo_list": [{"predicate": "代言人", "object_type": {"@value": "人物"}, "subject_type": "企业/品牌", "object": {"@value": "李锐"}, "subject": "清大光辉"}]}
{"text": "地狱滔天是作者晴雨已完结于17k小说网的东方玄幻小说", "spo_list": [{"predicate": "作者", "object_type": {"@value": "人物"}, "subject_type": "图书作品", "object": {"@value": "晴雨"}, "subject": "地狱滔天"}]}
{"text": "说实在的，本人最喜欢的三个主持人就是：何炅，汪涵和杨乐乐 成为护卫艇，也因为他们和好节目-我们约会吧，天天向上等", "spo_list": [{"predicate": "主持人", "object_type": {"@value": "人物"}, "subject_type": "电视综艺", "object": {"@value": "杨乐乐"}, "subject": "我们约会吧"}, {"predicate": "主持人", "object_type": {"@value": "人物"}, "subject_type": "电视综艺", "object": {"@value": "汪涵"}, "subject": "天天向上"}, {"predicate": "主持人", "object_type": {"@value": "人物"}, "subject_type": "电视综艺", "object": {"@value": "何炅"}, "subject": "我们约会吧"}]}
{"text": "上海聚驿德电子商务有限公司成立于2009年6月，公司创建人和管理团队具有丰富的电子商务营运管理和化学行业从业背景，并从成立伊始即专注于试剂行业电子商务解决方案提供", "spo_list": [{"predicate": "成立日期", "object_type": {"@value": "Date"}, "subject_type": "机构", "object": {"@value": "2009年6月"}, "subject": "上海聚驿德电子商务有限公司"}]}
{"text": "后面的故事想必不用多说，房地产市场如期爆发，1995年，安治富成立了四川富临实业集团有限公司，越赚越多后，安治富相继进入工业、运输、商贸、医疗等多个领域，并从绵阳闯入了成都市场", "spo_list": [{"predicate": "董事长", "object_type": {"@value": "人物"}, "subject_type": "企业", "object": {"@value": "安治富"}, "subject": "四川富临实业集团有限公司"}, {"predicate": "成立日期", "object_type": {"@value": "Date"}, "subject_type": "机构", "object": {"@value": "1995年"}, "subject": "四川富临实业集团有限公司"}]}
{"text": "杯暖天道作者：雪夜茶暖 天道原是泥中径，崎岖坎坷皆不平", "spo_list": [{"predicate": "作者", "object_type": {"@value": "人物"}, "subject_type": "图书作品", "object": {"@value": "雪夜茶暖"}, "subject": "杯暖天道"}]}
{"text": "蒋开鲍在《爱之链》音乐作品中担纲作词，罗斌担纲作曲", "spo_list": [{"predicate": "作曲", "object_type": {"@value": "人物"}, "subject_type": "歌曲", "object": {"@value": "罗斌"}, "subject": "爱之链"}, {"predicate": "作词", "object_type": {"@value": "人物"}, "subject_type": "歌曲", "object": {"@value": "蒋开鲍"}, "subject": "爱之链"}]}
{"text": "姓名：萨姆·索德耶生日: 1979-5-25(年龄34)　　出生地: Greenwich　　国籍: 尼日利亚　　身高: 183cm", "spo_list": [{"predicate": "国籍", "object_type": {"@value": "国家"}, "subject_type": "人物", "object": {"@value": "尼日利亚"}, "subject": "萨姆·索德耶"}]}
{"text": "暮云深里，越临川对陌楚荻说\"三殿下爱上你也真是可怜\"，陌楚荻说\"君王无私情\" 真是心疼我的三殿下 聪明如陌楚荻，心机如陌楚荻，在知道自己活不过而立之年后，没有给过他的三哥哥半分\"真情\"，只一心也他争得一片江山 我不是聪明人，不知道他这样做对不对，哎", "spo_list": [{"predicate": "主角", "object_type": {"@value": "人物"}, "subject_type": "文学作品", "object": {"@value": "陌楚荻"}, "subject": "暮云深"}]}
{"text": "恭喜付辛博获2010年风尚盛典年度最佳新锐男演员奖", "spo_list": [{"predicate": "获奖", "object_type": {"onDate": "Date", "@value": "奖项"}, "subject_type": "娱乐人物", "object": {"onDate": "2010年", "@value": "风尚盛典年度最佳新锐男演员奖"}, "subject": "付辛博"}]}
{"text": "根据《好莱坞记者报》的报道，第81届“奥斯卡金像奖”长篇最佳动画赏分别由押井守监督的《空中杀手》和安藤真裕监督的《异邦人·无皇刃谭》两部剧场版动画获得初选，不过两部最后并没有得奖", "spo_list": [{"predicate": "导演", "object_type": {"@value": "人物"}, "subject_type": "影视作品", "object": {"@value": "安藤真裕"}, "subject": "异邦人·无皇刃谭"}, {"predicate": "导演", "object_type": {"@value": "人物"}, "subject_type": "影视作品", "object": {"@value": "押井守"}, "subject": "空中杀手"}]}
{"text": "基本介绍深圳面点王饮食连锁有限公司1996年11月成立涉足中式快餐行业，目前已发展成为一家在深圳、广州和珠三角地区拥有两个现代化配送中心的现代大型中式快餐连锁企业", "spo_list": [{"predicate": "成立日期", "object_type": {"@value": "Date"}, "subject_type": "机构", "object": {"@value": "1996年11月"}, "subject": "面点王"}]}
{"text": "基本信息报备机构：上海蓝星广告传播有限公司2014 年4 月许可证号： （沪）字第148号剧名题材体裁集数拍摄日期制作周期一般喜剧戏曲最后的决杀近代传奇√　　302014", "spo_list": [{"predicate": "出品公司", "object_type": {"@value": "企业"}, "subject_type": "影视作品", "object": {"@value": "上海蓝星广告传播有限公司"}, "subject": "最后的决杀"}]}
{"text": "明治维新后，女院制废止，但对于身为国母的中山庆子和柳原爱子两人（明治天皇和大正天皇生母）的待遇，有意见应使女院制复活，但最后因大量的反对声浪而作罢", "spo_list": [{"predicate": "母亲", "object_type": {"@value": "人物"}, "subject_type": "人物", "object": {"@value": "柳原爱子"}, "subject": "大正天皇"}, {"predicate": "母亲", "object_type": {"@value": "人物"}, "subject_type": "人物", "object": {"@value": "中山庆子"}, "subject": "明治天皇"}]}
{"text": "由著名导演于立清执导的谍战大戏《天堂马帮》时下（2011年）正在紧锣密鼓的拍摄之中，该剧由实力派演员陆玲、王海地领衔主演", "spo_list": [{"predicate": "主演", "object_type": {"@value": "人物"}, "subject_type": "影视作品", "object": {"@value": "王海地"}, "subject": "天堂马帮"}, {"predicate": "导演", "object_type": {"@value": "人物"}, "subject_type": "影视作品", "object": {"@value": "于立清"}, "subject": "天堂马帮"}, {"predicate": "主演", "object_type": {"@value": "人物"}, "subject_type": "影视作品", "object": {"@value": "陆玲"}, "subject": "天堂马帮"}]}
{"text": "布朗大学好像与总统的儿女特别有缘，最受他们欢迎：约翰·肯尼迪的儿子约翰·菲茨杰拉德·肯尼迪二世，詹姆斯·厄尔·卡特的女儿艾米·林恩·卡特·安东努奇，哥伦比亚总统胡安·曼努埃尔·桑托斯·卡尔德龙的女儿María Antonia Santos都在这里度过了他们的大学时光", "spo_list": [{"predicate": "父亲", "object_type": {"@value": "人物"}, "subject_type": "人物", "object": {"@value": "约翰·肯尼迪"}, "subject": "约翰·菲茨杰拉德·肯尼迪二世"}]}
{"text": "早在2013年，64岁的牛群参加了综艺节目《中国星跳跃》，成为了该节目史上年纪最大的嘉宾", "spo_list": [{"predicate": "嘉宾", "object_type": {"@value": "人物"}, "subject_type": "电视综艺", "object": {"@value": "牛群"}, "subject": "中国星跳跃"}]}
{"text": "我只想说谢霆锋张柏芝之子lucas ，郑少秋沈殿霞之女郑欣宜，李宗盛林忆莲之女李喜儿都被媒体报道过，就他妈你家少爷特殊啊，一被报道就侵权", "spo_list": [{"predicate": "母亲", "object_type": {"@value": "人物"}, "subject_type": "人物", "object": {"@value": "林忆莲"}, "subject": "李喜儿"}, {"predicate": "母亲", "object_type": {"@value": "人物"}, "subject_type": "人物", "object": {"@value": "沈殿霞"}, "subject": "郑欣宜"}, {"predicate": "父亲", "object_type": {"@value": "人物"}, "subject_type": "人物", "object": {"@value": "郑少秋"}, "subject": "郑欣宜"}, {"predicate": "父亲", "object_type": {"@value": "人物"}, "subject_type": "人物", "object": {"@value": "李宗盛"}, "subject": "李喜儿"}]}
{"text": "宇多田光（日语：宇多田 ヒカル，1983年1月19日－），日裔美国人女歌手、作词家、作曲家、音乐制作人 出生于美国纽约市 所属唱片公司为EMI Music Japan（原东芝EMI），所属经纪公司为U3MUSIC 昵称为“ヒッキー”（Hikki） 除作为演唱歌手外，其乐曲之作词、作曲亦多由本人完成 其父亲是音乐制作人宇多田照实，也是她目前的经纪人 母亲是日本1970年代风靡一世的演歌歌手藤圭子", "spo_list": [{"predicate": "母亲", "object_type": {"@value": "人物"}, "subject_type": "人物", "object": {"@value": "藤圭子"}, "subject": "宇多田光"}, {"predicate": "父亲", "object_type": {"@value": "人物"}, "subject_type": "人物", "object": {"@value": "宇多田照实"}, "subject": "宇多田光"}, {"predicate": "妻子", "object_type": {"@value": "人物"}, "subject_type": "人物", "object": {"@value": "藤圭子"}, "subject": "宇多田照实"}, {"predicate": "丈夫", "object_type": {"@value": "人物"}, "subject_type": "人物", "object": {"@value": "宇多田照实"}, "subject": "藤圭子"}]}
{"text": "02. 《Fighting For My Life》（词：缪杰 / 曲：卢庚戌 / 编曲：卢小旭 / 制作：水木年华）", "spo_list": [{"predicate": "作词", "object_type": {"@value": "人物"}, "subject_type": "歌曲", "object": {"@value": "缪杰"}, "subject": "Fighting For My Life"}, {"predicate": "作曲", "object_type": {"@value": "人物"}, "subject_type": "歌曲", "object": {"@value": "卢庚戌"}, "subject": "Fighting For My Life"}]}
{"text": "角色设定阿瑞斯是宙斯与赫拉之子，在奥林匹斯山司职战神，性情暴躁，手段残忍嗜杀", "spo_list": [{"predicate": "父亲", "object_type": {"@value": "人物"}, "subject_type": "人物", "object": {"@value": "宙斯"}, "subject": "阿瑞斯"}, {"predicate": "母亲", "object_type": {"@value": "人物"}, "subject_type": "人物", "object": {"@value": "赫拉"}, "subject": "阿瑞斯"}]}
{"text": "相信很多人都不能理解，为什么杨幂当初那么红却要选择嫁给刘恺威", "spo_list": [{"predicate": "丈夫", "object_type": {"@value": "人物"}, "subject_type": "人物", "object": {"@value": "刘恺威"}, "subject": "杨幂"}, {"predicate": "妻子", "object_type": {"@value": "人物"}, "subject_type": "人物", "object": {"@value": "杨幂"}, "subject": "刘恺威"}]}
{"text": "学术成就何成洲，南京师范大学英语本科和硕士，挪威奥斯陆大学哲学博士，在易卜生研究、跨文化戏剧研究与批评理论方面取得令人瞩目的成就，主持国家社科基金项目一项，欧盟资助的科研课题二项，南京大学“985”基地资助课题一项", "spo_list": [{"predicate": "毕业院校", "object_type": {"@value": "学校"}, "subject_type": "人物", "object": {"@value": "挪威奥斯陆大学"}, "subject": "何成洲"}]}
{"text": "王庆节，男，南京大学学士，北京大学硕士，1994年获美国杜兰大学哲学博士", "spo_list": [{"predicate": "毕业院校", "object_type": {"@value": "学校"}, "subject_type": "人物", "object": {"@value": "北京大学"}, "subject": "王庆节"}]}
{"text": "你不愧是新版笑傲江湖的导演啊 阿紫，你是刚从非洲来的还是吃了TNT啊 虚竹和尚，你确定你演的是虚竹而不是田伯光 还有段誉他妈刀白凤，你是不是之前去客串西游记的观音菩萨然后没换戏服", "spo_list": [{"predicate": "母亲", "object_type": {"@value": "人物"}, "subject_type": "人物", "object": {"@value": "刀白凤"}, "subject": "段誉"}]}
{"text": "二、松下      始于1918年，隶属日本松下电器产业株式会社旗下，涉及家电/数码视听电子/办公产品/航空等诸多领域，专业从事各种电器产品的生产、销售的综合性电子技术企业集团", "spo_list": [{"predicate": "总部地点", "object_type": {"@value": "地点"}, "subject_type": "企业", "object": {"@value": "日本"}, "subject": "松下电器产业株式会社"}, {"predicate": "成立日期", "object_type": {"@value": "Date"}, "subject_type": "机构", "object": {"@value": "1918年"}, "subject": "松下电器产业株式会社"}]}
{"text": "由黄真真执导，陈意涵、薛凯琪、张钧甯领衔主演的电影《闺蜜2》近日在京举办&ldquo", "spo_list": [{"predicate": "主演", "object_type": {"@value": "人物"}, "subject_type": "影视作品", "object": {"@value": "张钧甯"}, "subject": "闺蜜2"}, {"predicate": "主演", "object_type": {"@value": "人物"}, "subject_type": "影视作品", "object": {"@value": "陈意涵"}, "subject": "闺蜜2"}, {"predicate": "主演", "object_type": {"@value": "人物"}, "subject_type": "影视作品", "object": {"@value": "薛凯琪"}, "subject": "闺蜜2"}, {"predicate": "导演", "object_type": {"@value": "人物"}, "subject_type": "影视作品", "object": {"@value": "黄真真"}, "subject": "闺蜜2"}]}
{"text": "“假如这世界上有一百个人爱你，那么我会是其中一个；假如这世界上有十个人爱你，那么我会是其中一个；假如这个世界有一个人爱你，那这个人一定是我；假如这个世界上没有人爱你了，那一定是我不在了......”——————《刺青》雪小禅", "spo_list": [{"predicate": "作者", "object_type": {"@value": "人物"}, "subject_type": "图书作品", "object": {"@value": "雪小禅"}, "subject": "刺青"}]}
{"text": "单曲介绍《唯一的童话》是由情歌王子陈星安打造、由可可薇娜演唱的一首歌曲", "spo_list": [{"predicate": "歌手", "object_type": {"@value": "人物"}, "subject_type": "歌曲", "object": {"@value": "可可薇娜"}, "subject": "唯一的童话"}]}
{"text": "性情中人吴祖强的父亲吴瀛是著名文物考古学家，善书画，是故宫博物院的创办人之一", "spo_list": [{"predicate": "父亲", "object_type": {"@value": "人物"}, "subject_type": "人物", "object": {"@value": "吴瀛"}, "subject": "吴祖强"}]}
{"text": "《重生之系统修仙》是连载于起点中文网的都市生活小说，作者是天雨小仙", "spo_list": [{"predicate": "作者", "object_type": {"@value": "人物"}, "subject_type": "图书作品", "object": {"@value": "天雨小仙"}, "subject": "重生之系统修仙"}]}
{"text": "朱振武教授主要研究方向为英美文学与文化、翻译学和比较文学，先后主持国家哲学社会科学规划项目、国家重大招标项目子项目等科研项目多项，出版著作《在心理美学的平面上：威廉·福克纳小说创作论》、《美国小说本土化的多元因素》、《爱伦·坡研究》、《解密丹·布朗》和《丹·布朗们的居家密码》等10余种，出版编著五十余种，译著二十种", "spo_list": [{"predicate": "作者", "object_type": {"@value": "人物"}, "subject_type": "图书作品", "object": {"@value": "朱振武"}, "subject": "在心理美学的平面上：威廉·福克纳小说创作论"}, {"predicate": "作者", "object_type": {"@value": "人物"}, "subject_type": "图书作品", "object": {"@value": "朱振武"}, "subject": "爱伦·坡研究"}, {"predicate": "作者", "object_type": {"@value": "人物"}, "subject_type": "图书作品", "object": {"@value": "朱振武"}, "subject": "美国小说本土化的多元因素"}, {"predicate": "作者", "object_type": {"@value": "人物"}, "subject_type": "图书作品", "object": {"@value": "朱振武"}, "subject": "解密丹·布朗"}, {"predicate": "作者", "object_type": {"@value": "人物"}, "subject_type": "图书作品", "object": {"@value": "朱振武"}, "subject": "丹·布朗们的居家密码"}]}
{"text": "11月6日，成龙携《功夫瑜伽》剧组在上海赛车场赛道正上方的“空中平台”举办首场发布会，并发布“飙车版”预告1516", "spo_list": [{"predicate": "主演", "object_type": {"@value": "人物"}, "subject_type": "影视作品", "object": {"@value": "成龙"}, "subject": "功夫瑜伽"}, {"predicate": "歌手", "object_type": {"@value": "人物"}, "subject_type": "歌曲", "object": {"@value": "成龙"}, "subject": "功夫瑜伽"}]}
{"text": "如果曹昂没死，丁夫人就不会与曹操离异，卞夫人也只是一个小妾，但是事实的是宛城这次动乱让卞夫人人生出现转机，成为了正室，说明自己的儿子会成为继承人，这是不是巧合呢", "spo_list": [{"predicate": "丈夫", "object_type": {"@value": "人物"}, "subject_type": "人物", "object": {"@value": "曹操"}, "subject": "丁夫人"}, {"predicate": "妻子", "object_type": {"@value": "人物"}, "subject_type": "人物", "object": {"@value": "丁夫人"}, "subject": "曹操"}]}
{"text": "国际足球协会理事会是1886年英格兰、苏格兰、威尔士和爱尔兰（当时爱尔兰共和国尚未独立）的国家足球协会于曼彻斯特会议后成立的，会议决定四地足球比赛的共同规例及成立名为英国本土四角锦标赛的首个国际足球竞赛", "spo_list": [{"predicate": "成立日期", "object_type": {"@value": "Date"}, "subject_type": "机构", "object": {"@value": "1886年"}, "subject": "国际足球协会理事会"}]}
{"text": "夏威夷，当地时间12月28日，Facebook创始人马克·扎克伯格（MarkZuckerberg）与妻子海滩度假，美籍华裔妻子普莉希拉·陈(Priscilla Chan)穿着连体泳衣,大腿肌肉尽显", "spo_list": [{"predicate": "丈夫", "object_type": {"@value": "人物"}, "subject_type": "人物", "object": {"@value": "马克·扎克伯格"}, "subject": "普莉希拉·陈"}, {"predicate": "妻子", "object_type": {"@value": "人物"}, "subject_type": "人物", "object": {"@value": "普莉希拉·陈"}, "subject": "马克·扎克伯格"}]}
{"text": "她和林青霞都演过《新蜀山剑侠传》，林青霞演初版的仙堡堡主，张柏芝演翻拍版的同一个角色", "spo_list": [{"predicate": "饰演", "object_type": {"@value": "人物"}, "subject_type": "娱乐人物", "object": {"@value": "仙堡堡主"}, "subject": "林青霞"}]}
{"text": "2010年7月，成立“上海最世文化发展有限公司”，郭敬明担任董事长兼总经理 “上海柯艾文化传播有限公司”成为其附属公司，并更名为作家经纪部（兼漫画部） 公司出版杂志《最小说 ZUI NOVEL》、《最漫画 ZUI COMIC》、《放课后 AfterSchool》等，并举办有“THE NEXT·文学之新 全国新人选拔赛”", "spo_list": [{"predicate": "成立日期", "object_type": {"@value": "Date"}, "subject_type": "机构", "object": {"@value": "2010年7月"}, "subject": "上海最世文化发展有限公司"}]}
{"text": "青蛙王子梗加失忆梗我第一次知道青蛙王子这个梗是在看《王子变青蛙》的时候，由明道扮演的男主角在失忆之后被女主角给捡到了", "spo_list": [{"predicate": "主演", "object_type": {"@value": "人物"}, "subject_type": "影视作品", "object": {"@value": "明道"}, "subject": "王子变青蛙"}]}
{"text": "冯绍峰最帅的4个角色：吴居蓝 冯绍峰在《那片星空那片海》中饰演吴居蓝一角，是一个没落的鲛人王，前往人间寻找本就属于自己的灵珠来维持生命", "spo_list": [{"predicate": "主演", "object_type": {"@value": "人物"}, "subject_type": "影视作品", "object": {"@value": "冯绍峰"}, "subject": "那片星空那片海"}, {"predicate": "饰演", "object_type": {"inWork": "影视作品", "@value": "人物"}, "subject_type": "娱乐人物", "object": {"inWork": "那片星空那片海", "@value": "吴居蓝"}, "subject": "冯绍峰"}]}
{"text": "名著：《八十天环游地球》 儒勒·凡尔纳 《母亲》 高尔基 《鲁滨逊漂流记》 丹尼尔·笛福 《爱丽丝漫游奇境记》卡罗尔 《少年维特之烦恼》 约翰·沃尔夫冈·歌德 《在人间》 《童年》 高尔基 《鲁迅作品精选》 鲁迅 文学集 原价国学：《声律启蒙·弟子规》 年万有&李毓秀 《儒林外史》《朝花夕拾》鲁迅 《镜花缘》低价 QQ:2336580746", "spo_list": [{"predicate": "作者", "object_type": {"@value": "人物"}, "subject_type": "图书作品", "object": {"@value": "约翰·沃尔夫冈·歌德"}, "subject": "少年维特之烦恼"}, {"predicate": "作者", "object_type": {"@value": "人物"}, "subject_type": "图书作品", "object": {"@value": "高尔基"}, "subject": "母亲"}, {"predicate": "作者", "object_type": {"@value": "人物"}, "subject_type": "图书作品", "object": {"@value": "丹尼尔·笛福"}, "subject": "鲁滨逊漂流记"}, {"predicate": "作者", "object_type": {"@value": "人物"}, "subject_type": "图书作品", "object": {"@value": "儒勒·凡尔纳"}, "subject": "八十天环游地球"}, {"predicate": "作者", "object_type": {"@value": "人物"}, "subject_type": "图书作品", "object": {"@value": "李毓秀"}, "subject": "声律启蒙·弟子规"}, {"predicate": "作者", "object_type": {"@value": "人物"}, "subject_type": "图书作品", "object": {"@value": "高尔基"}, "subject": "童年"}]}
{"text": "【【【《集结号》票房已经达到1.8亿元】】】  “集结号”已经被注册成12类商标，而“集结号，THE ASSEMBLY”被注册成7类商标 在这19类商标中，有11类商标被个人抢注，另外8类商标被制片方华谊兄弟(华谊兄弟吧)传媒公司抢注   看着影片名称被疯狂抢注，制片方华谊兄弟传媒公司坐不住了   看准吧 价格涨了", "spo_list": [{"predicate": "票房", "object_type": {"@value": "Number"}, "subject_type": "影视作品", "object": {"@value": "1.8亿元"}, "subject": "集结号"}]}
{"text": "《麻雀》：这是海飞创作的谍战小说合集，收录了原发于《人民文学》上的两个中篇小说《麻雀》和《捕风者》", "spo_list": [{"predicate": "编剧", "object_type": {"@value": "人物"}, "subject_type": "影视作品", "object": {"@value": "海飞"}, "subject": "麻雀"}, {"predicate": "作者", "object_type": {"@value": "人物"}, "subject_type": "图书作品", "object": {"@value": "海飞"}, "subject": "麻雀"}]}
{"text": "我可以忍受是歌手徐婕儿专辑女人不坏其中的一首歌，由导演林炳存主持拍摄MV", "spo_list": [{"predicate": "歌手", "object_type": {"@value": "人物"}, "subject_type": "歌曲", "object": {"@value": "徐婕儿"}, "subject": "我可以忍受"}, {"predicate": "所属专辑", "object_type": {"@value": "音乐专辑"}, "subject_type": "歌曲", "object": {"@value": "女人不坏"}, "subject": "我可以忍受"}]}
{"text": "胜战计：考官揭秘 考题内幕雅思官方力邀展示，雅思前考官加盟朗阁，考官角度讲述雅思考试背后不为人知的秘密，你想到的想不到的，命题组全到位，让你备考无忧 国内权威发布2011年雅思考试最新趋势动态 战考计：高人指路 技高一筹 RAFLE（朗阁海外考试研究中心）名师团亲自领队，一线授课专家组团亲临，现场破解雅思最新考题规律，口语", "spo_list": [{"predicate": "简称", "object_type": {"@value": "Text"}, "subject_type": "机构", "object": {"@value": "RAFLE"}, "subject": "朗阁海外考试研究中心"}]}
{"text": "杨元寿的儿子是太原太守杨惠嘏，杨惠嘏的儿子是平原太守杨烈，杨烈的儿子是宁远将军杨祯，杨祯的儿子是杨忠，杨忠就是隋文帝的父亲", "spo_list": [{"predicate": "父亲", "object_type": {"@value": "人物"}, "subject_type": "人物", "object": {"@value": "杨祯"}, "subject": "杨忠"}, {"predicate": "父亲", "object_type": {"@value": "人物"}, "subject_type": "人物", "object": {"@value": "杨元寿"}, "subject": "杨惠嘏"}]}
{"text": "2015年2月-6月，历经4个月的筹备，高晓松为导演、以李开复癌症后的心路历程和人生思考为背景拍摄的纪录片“筑梦者之《李开复忏悔录》”正式完成，这不仅仅是一部电影，而是一次关于生命的顿悟、灵魂的对话，让你参透人生的心灵巨献", "spo_list": [{"predicate": "导演", "object_type": {"@value": "人物"}, "subject_type": "影视作品", "object": {"@value": "高晓松"}, "subject": "李开复忏悔录"}]}
{"text": "朝鲜媒体的报道说，金正日在视察中说，金元均创作了《金日成将军之歌》和《爱国歌》，建立了很大的功劳，他是“我们民族的骄傲”，这所新建成的音乐大学应该用他的名字命名", "spo_list": [{"predicate": "作曲", "object_type": {"@value": "人物"}, "subject_type": "歌曲", "object": {"@value": "金元均"}, "subject": "金日成将军之歌"}]}
{"text": "（榜单由著名的世界顶级的品牌沟通服务集团——WPP与和凯度华通明略联合Google在北京发布）智明星通2018年BrandZ中国出海50强品牌榜：第6名智明星通创立于2008年，专注于海外市场开拓，现已成为中国互联网企业国际化过程的一家标杆企业", "spo_list": [{"predicate": "成立日期", "object_type": {"@value": "Date"}, "subject_type": "机构", "object": {"@value": "2008年"}, "subject": "智明星通"}]}
{"text": "《如果墙会说话》是马来西亚华裔女歌手李幸倪演唱的一首粤语歌曲，由林若宁作词，Eric Kwok作曲", "spo_list": [{"predicate": "作曲", "object_type": {"@value": "人物"}, "subject_type": "歌曲", "object": {"@value": "Eric Kwok"}, "subject": "如果墙会说话"}, {"predicate": "作词", "object_type": {"@value": "人物"}, "subject_type": "歌曲", "object": {"@value": "林若宁"}, "subject": "如果墙会说话"}, {"predicate": "歌手", "object_type": {"@value": "人物"}, "subject_type": "歌曲", "object": {"@value": "李幸倪"}, "subject": "如果墙会说话"}]}
{"text": "雨婷儿陈哲远最纯情表达vs最决绝一剑余英男白谷逸高甜定情虐心催泪在本周，《蜀山战纪2踏火行歌》的剧情渐入高潮", "spo_list": [{"predicate": "主演", "object_type": {"@value": "人物"}, "subject_type": "影视作品", "object": {"@value": "陈哲远"}, "subject": "蜀山战纪2踏火行歌"}, {"predicate": "主演", "object_type": {"@value": "人物"}, "subject_type": "影视作品", "object": {"@value": "雨婷儿"}, "subject": "蜀山战纪2踏火行歌"}]}
{"text": "台湾高雄医学大学源自民国四十三年高雄医学院创校至今，由首任董事长曾任高雄市长陈启川先生捐资校地，与台湾第一位医学博士杜聪明教授共同创建全国第一所私立医学院，为台湾地区理念独具，历史最悠久的私立医学院", "spo_list": [{"predicate": "董事长", "object_type": {"@value": "人物"}, "subject_type": "企业", "object": {"@value": "陈启川"}, "subject": "高雄医学大学"}, {"predicate": "董事长", "object_type": {"@value": "人物"}, "subject_type": "企业", "object": {"@value": "陈启川"}, "subject": "高雄医学院"}]}
{"text": "其墓志《大唐故袁州别驾薛府君墓志铭并序》中显示，在公主事败后，薛崇简随即被送出长安，出为蒲州（今山西永济）别驾，寻坐事谪居于溪州（今湖南龙山）数年，谪居中，其妻方城县主武氏（梁王武三思女）于开元十二年（724年）病逝于溪州；妻亡后不久，起复为袁州别驾，但因心情郁闷、怀才不遇，薛崇简在开元十二年（724年）九月二十三日2病逝于袁州官舍，十四年（726年）葬于黄山之原", "spo_list": [{"predicate": "丈夫", "object_type": {"@value": "人物"}, "subject_type": "人物", "object": {"@value": "薛崇简"}, "subject": "方城县主"}, {"predicate": "妻子", "object_type": {"@value": "人物"}, "subject_type": "人物", "object": {"@value": "方城县主"}, "subject": "薛崇简"}]}
{"text": "【首播】：04/06 月 / 25:08 TOKYO MX【简介】本作是以「女高网球部」中的登场人物高宫茄乃为主人公的衍生作品 该作描绘了中学时代的高宫及其朋友们的日常喜剧 【staff】原作：Roots、Piyo监督、剧本、演出：板垣伸角色设计：板垣伸、三宅舞子动画制作：millepensee【cast】高宫茄乃：鸣海杏子押本阳太：逢坂良太板东鞠萌：花泽香菜新庄佳苗：三森铃子押本百合：渡部优衣", "spo_list": [{"predicate": "配音", "object_type": {"@value": "人物"}, "subject_type": "娱乐人物", "object": {"@value": "押本阳太"}, "subject": "逢坂良太"}]}
{"text": "截至10月4日17时，《我和我的祖国》《中国机长》和《攀登者》三部影片在票房上分别达到了15亿、12亿和近6亿元", "spo_list": [{"predicate": "票房", "object_type": {"@value": "Number"}, "subject_type": "影视作品", "object": {"@value": "15亿"}, "subject": "我和我的祖国"}]}
{"text": "基本信息梁司渝（2003年2月——）女， 跳水皇后伏明霞与香港前财政司司长梁锦松的大女儿", "spo_list": [{"predicate": "母亲", "object_type": {"@value": "人物"}, "subject_type": "人物", "object": {"@value": "伏明霞"}, "subject": "梁司渝"}, {"predicate": "丈夫", "object_type": {"@value": "人物"}, "subject_type": "人物", "object": {"@value": "梁锦松"}, "subject": "伏明霞"}, {"predicate": "父亲", "object_type": {"@value": "人物"}, "subject_type": "人物", "object": {"@value": "梁锦松"}, "subject": "梁司渝"}, {"predicate": "妻子", "object_type": {"@value": "人物"}, "subject_type": "人物", "object": {"@value": "伏明霞"}, "subject": "梁锦松"}]}
{"text": "华宇科技发展有限公司于20160418在天津市宝坻区市场和质量监督管理局登记成立", "spo_list": [{"predicate": "成立日期", "object_type": {"@value": "Date"}, "subject_type": "机构", "object": {"@value": "20160418"}, "subject": "华宇科技发展有限公司"}]}
{"text": "《紫蝶纷飞》作者是冷血动物与寒心孤女，是在17k小说网连载的都市言情小说", "spo_list": [{"predicate": "作者", "object_type": {"@value": "人物"}, "subject_type": "图书作品", "object": {"@value": "冷血动物与寒心孤女"}, "subject": "紫蝶纷飞"}]}
{"text": "米娅·汉森-洛夫和她的丈夫奥利维耶·阿萨亚斯是电影圈最成功的“导演夫妻档”7", "spo_list": [{"predicate": "丈夫", "object_type": {"@value": "人物"}, "subject_type": "人物", "object": {"@value": "奥利维耶·阿萨亚斯"}, "subject": "米娅·汉森-洛夫"}, {"predicate": "妻子", "object_type": {"@value": "人物"}, "subject_type": "人物", "object": {"@value": "米娅·汉森-洛夫"}, "subject": "奥利维耶·阿萨亚斯"}]}
{"text": "《偷偷的醉》是金城武演唱的一首单曲，该曲收录在金城武的个人音乐专辑中", "spo_list": [{"predicate": "作曲", "object_type": {"@value": "人物"}, "subject_type": "歌曲", "object": {"@value": "金城武"}, "subject": "偷偷的醉"}, {"predicate": "歌手", "object_type": {"@value": "人物"}, "subject_type": "歌曲", "object": {"@value": "金城武"}, "subject": "偷偷的醉"}]}
{"text": "③蒋勋先生的《写给大家的西方美术史》《写给大家的中国美术史》 这两本书是艺术史入门的必备，说得比较易懂，尤其是中国美术史，用的是一种跟小朋友聊起来的语气", "spo_list": [{"predicate": "作者", "object_type": {"@value": "人物"}, "subject_type": "图书作品", "object": {"@value": "蒋勋"}, "subject": "写给大家的中国美术史"}, {"predicate": "作者", "object_type": {"@value": "人物"}, "subject_type": "图书作品", "object": {"@value": "蒋勋"}, "subject": "写给大家的西方美术史"}]}
{"text": "美少年:本乡奏多.. 出演过 <网球王子真人版>--越前龙马  <秘密花园>--片冈阳  &lt;NANA2真人版&gt;--冈崎真一", "spo_list": [{"predicate": "饰演", "object_type": {"inWork": "影视作品", "@value": "人物"}, "subject_type": "娱乐人物", "object": {"inWork": "秘密花园", "@value": "片冈阳"}, "subject": "本乡奏多"}, {"predicate": "主演", "object_type": {"@value": "人物"}, "subject_type": "影视作品", "object": {"@value": "本乡奏多"}, "subject": "秘密花园"}]}
{"text": "在阿桑的歌唱生涯中，演唱了很多红极一时的歌曲，像《一直很安静》、《受了点伤》、《寂寞在唱歌》、《温柔的慈悲》、《开车》等，都是深受歌迷喜爱的曲目，但就是歌红人不红，甚至大家只熟悉她的歌曲，连演唱者是谁都不知晓", "spo_list": [{"predicate": "歌手", "object_type": {"@value": "人物"}, "subject_type": "歌曲", "object": {"@value": "阿桑"}, "subject": "受了点伤"}, {"predicate": "歌手", "object_type": {"@value": "人物"}, "subject_type": "歌曲", "object": {"@value": "阿桑"}, "subject": "寂寞在唱歌"}, {"predicate": "歌手", "object_type": {"@value": "人物"}, "subject_type": "歌曲", "object": {"@value": "阿桑"}, "subject": "一直很安静"}]}
{"text": "23.《扶摇》导演: 杨文军 / 谢泽 / 李才编剧: 天下归元 / 解嬿嬿主演: 杨幂 / 阮经天 / 刘奕君 / 王劲松 / 高伟光", "spo_list": [{"predicate": "导演", "object_type": {"@value": "人物"}, "subject_type": "影视作品", "object": {"@value": "谢泽"}, "subject": "扶摇"}, {"predicate": "主演", "object_type": {"@value": "人物"}, "subject_type": "影视作品", "object": {"@value": "阮经天"}, "subject": "扶摇"}, {"predicate": "导演", "object_type": {"@value": "人物"}, "subject_type": "影视作品", "object": {"@value": "杨文军"}, "subject": "扶摇"}, {"predicate": "导演", "object_type": {"@value": "人物"}, "subject_type": "影视作品", "object": {"@value": "李才"}, "subject": "扶摇"}, {"predicate": "主演", "object_type": {"@value": "人物"}, "subject_type": "影视作品", "object": {"@value": "刘奕君"}, "subject": "扶摇"}, {"predicate": "主演", "object_type": {"@value": "人物"}, "subject_type": "影视作品", "object": {"@value": "高伟光"}, "subject": "扶摇"}, {"predicate": "编剧", "object_type": {"@value": "人物"}, "subject_type": "影视作品", "object": {"@value": "解嬿嬿"}, "subject": "扶摇"}, {"predicate": "编剧", "object_type": {"@value": "人物"}, "subject_type": "影视作品", "object": {"@value": "天下归元"}, "subject": "扶摇"}, {"predicate": "主演", "object_type": {"@value": "人物"}, "subject_type": "影视作品", "object": {"@value": "杨幂"}, "subject": "扶摇"}]}
{"text": "于此相类，上个月，一名香港浸会大学传理系学生涉嫌藏有攻击性武器在北角被拘后，逾百浸大学生日前竟在校内发起游行，部分学生到校长钱大康办公室，要求校方谴责警方“滥捕", "spo_list": [{"predicate": "校长", "object_type": {"@value": "人物"}, "subject_type": "学校", "object": {"@value": "钱大康"}, "subject": "香港浸会大学"}]}
{"text": "渐渐的，冰心对吴文藻也产生了爱意，两个人由着共同的文化和认知走到了一起，回国之后，两人在燕京大学的未名湖畔临湖轩举行了简单的婚礼", "spo_list": [{"predicate": "妻子", "object_type": {"@value": "人物"}, "subject_type": "人物", "object": {"@value": "冰心"}, "subject": "吴文藻"}, {"predicate": "丈夫", "object_type": {"@value": "人物"}, "subject_type": "人物", "object": {"@value": "吴文藻"}, "subject": "冰心"}]}
{"text": "作者罗伯特清崎写完<富爸爸穷爸爸>后，又写了一本关于四种金钱来源方式的书，叫<富爸爸财务自由之路> 是被作者认为写的最重要的一本书，因为这本书所谈论的正是那些决定在生活中作出改变的人们所面临的最为关键的问题 图片来自：zhechuan0的百度相册", "spo_list": [{"predicate": "作者", "object_type": {"@value": "人物"}, "subject_type": "图书作品", "object": {"@value": "罗伯特清崎"}, "subject": "富爸爸穷爸爸"}, {"predicate": "作者", "object_type": {"@value": "人物"}, "subject_type": "图书作品", "object": {"@value": "罗伯特清崎"}, "subject": "富爸爸财务自由之路"}]}
{"text": "《老婆难追》是靓钥创作的网络小说，发表于17K小说网", "spo_list": [{"predicate": "作者", "object_type": {"@value": "人物"}, "subject_type": "图书作品", "object": {"@value": "靓钥"}, "subject": "老婆难追"}]}
{"text": "篆刻刀法百讲，ISBN：9787540114459，作者：张华飚", "spo_list": [{"predicate": "作者", "object_type": {"@value": "人物"}, "subject_type": "图书作品", "object": {"@value": "张华飚"}, "subject": "篆刻刀法百讲"}]}
{"text": "明显的《等你回来》，《回到三国》每次的片尾嘛", "spo_list": [{"predicate": "主题曲", "object_type": {"@value": "歌曲"}, "subject_type": "影视作品", "object": {"@value": "等你回来"}, "subject": "回到三国"}]}
{"text": "” 这次“毛泽东日”倡议活动中，耀邦的夫人李昭老同志也签了名，并写下留言“毛主席永远活在我们心中胡乔木也和耀邦差不多，文革时受过冲击，否定文革时起过作用，按照某些人的猜度，他一家也一定对毛泽东不满 可是这次“毛泽东日”倡议活动中，胡乔木的儿子胡石英同志写道：“早该如此", "spo_list": [{"predicate": "父亲", "object_type": {"@value": "人物"}, "subject_type": "人物", "object": {"@value": "胡乔木"}, "subject": "胡石英"}]}
{"text": "专辑名称《这般发生》专辑背景这是苏有朋1993年出的第二张专辑，其中专辑同名作《这般发生》和《君子要动手》两首粤语歌为专辑新歌，其他歌曲均为精选老歌", "spo_list": [{"predicate": "歌手", "object_type": {"@value": "人物"}, "subject_type": "歌曲", "object": {"@value": "苏有朋"}, "subject": "这般发生"}, {"predicate": "歌手", "object_type": {"@value": "人物"}, "subject_type": "歌曲", "object": {"@value": "苏有朋"}, "subject": "君子要动手"}, {"predicate": "所属专辑", "object_type": {"@value": "音乐专辑"}, "subject_type": "歌曲", "object": {"@value": "这般发生"}, "subject": "这般发生"}, {"predicate": "所属专辑", "object_type": {"@value": "音乐专辑"}, "subject_type": "歌曲", "object": {"@value": "这般发生"}, "subject": "君子要动手"}]}
{"text": "日本命力延续专业及身心健康形象，推出一系列整合营销传播宣传模式，用形象健康的知名人士为品牌形象代言，例如香港著名艺人邓萃雯、邓梓峰及Jacky仔，都是形象健康、身心愉快及品格高尚的合适代言人", "spo_list": [{"predicate": "代言人", "object_type": {"@value": "人物"}, "subject_type": "企业/品牌", "object": {"@value": "Jacky仔"}, "subject": "日本命力"}, {"predicate": "代言人", "object_type": {"@value": "人物"}, "subject_type": "企业/品牌", "object": {"@value": "邓梓峰"}, "subject": "日本命力"}, {"predicate": "代言人", "object_type": {"@value": "人物"}, "subject_type": "企业/品牌", "object": {"@value": "邓萃雯"}, "subject": "日本命力"}]}
{"text": "战争时期，李国庆和俞渝能做到夫妻一心，但守业时，俞渝似乎更不甘寂寞，很多的分歧都来自于价值观的不同", "spo_list": [{"predicate": "丈夫", "object_type": {"@value": "人物"}, "subject_type": "人物", "object": {"@value": "李国庆"}, "subject": "俞渝"}, {"predicate": "妻子", "object_type": {"@value": "人物"}, "subject_type": "人物", "object": {"@value": "俞渝"}, "subject": "李国庆"}]}
{"text": "《娃娃看天下》是郑秀文演唱的一首歌曲，由冯正填词，冯正谱曲，收录于专辑《Sammi Miracle Best Collection》中", "spo_list": [{"predicate": "作词", "object_type": {"@value": "人物"}, "subject_type": "歌曲", "object": {"@value": "冯正"}, "subject": "娃娃看天下"}, {"predicate": "歌手", "object_type": {"@value": "人物"}, "subject_type": "歌曲", "object": {"@value": "郑秀文"}, "subject": "娃娃看天下"}, {"predicate": "所属专辑", "object_type": {"@value": "音乐专辑"}, "subject_type": "歌曲", "object": {"@value": "《Sammi Miracle Best Collection》"}, "subject": "娃娃看天下"}, {"predicate": "作曲", "object_type": {"@value": "人物"}, "subject_type": "歌曲", "object": {"@value": "冯正"}, "subject": "娃娃看天下"}]}
{"text": "《不谈爱情》是东南的音乐作品，收录在《不谈爱情》专辑中", "spo_list": [{"predicate": "歌手", "object_type": {"@value": "人物"}, "subject_type": "歌曲", "object": {"@value": "东南"}, "subject": "不谈爱情"}]}
{"text": "基本资料球员:胡游  生日:1985年02月19日  身高:175  体重:67  球衣号码:999  国籍:中国  效力球队:厦门石狮  场上位置:后卫", "spo_list": [{"predicate": "国籍", "object_type": {"@value": "国家"}, "subject_type": "人物", "object": {"@value": "中国"}, "subject": "胡游"}]}
{"text": "五指峰如五指矗立，直插云霄，最高指峰海拔1607米，远观五指峰仪态万千", "spo_list": [{"predicate": "海拔", "object_type": {"@value": "Number"}, "subject_type": "地点", "object": {"@value": "1607米"}, "subject": "五指峰"}]}
[truncated: 55,991,563 more chars]
