# Supplementary material for: Span-based single-stage joint entity-relation extraction model
Source: PLoS One. 2023 Feb 7;18(2):e0281055. doi: 10.1371/journal.pone.0281055 (PMC9904475; doi:10.1371/journal.pone.0281055)
Supplement: S1 Dataset — (ZIP) [file pone.0281055.s001.zip › duie2.0/vocab.txt]

[PAD]
《
邪
少
兵
王
》
是
冰
火
未
央
写
的
网
络
小
说
连
载
于
旗
峰
天
下
G
V
-
9
7
1
由
中
国
海
洋
大
学
、
科
院
上
药
物
研
究
所
（
称
“
”
）
和
绿
谷
制
有
限
公
司
联
合
发
，
不
同
传
统
向
抗
体
从
藻
提
取
寡
糖
类
分
子
电
影
里
让
我
直
接
想
起
来
还
—
吴
宇
森
导
演
辣
手
神
探
房
秘
门
啊
古
往
今
能
饰
龙
人
楚
留
香
无
一
娱
乐
圈
认
美
男
2
0
年
3
6
岁
张
智
尧
在
新
依
旧
帅
得
法
自
拔
畏
约
翰
弗
兰
德
斯
爵
菲
利
普
二
世
儿
勃
第
三
老
爹
因
为
领
派
与
阿
玛
尼
克
奥
尔
良
争
夺
可
爱
查
理
摄
政
权
而
打
出
葬
送
了
五
亲
建
立
好
局
势
先
刺
杀
路
易
并
后
又
通
外
英
亨
眉
眼
去
贵
阳
金
地
产
开
责
任
月
日
市
观
山
湖
区
场
监
督
管
登
记
成
基
此
母
桂
荃
忍
痛
把
幼
梁
思
礼
到
习
西
方
进
技
术
希
望
他
回
报
效
祖
文
娥
隋
帝
之
女
平
主
杨
丽
华
坚
篡
北
周
前
嫁
给
宣
赟
诞
姓
名
：
 
阮
身
高
c
m
家
越
南
重
k
g
生
8
师
阵
容
面
达
喜
剧
选
代
笑
星
死
亡
幻
觉
部
颇
另
整
片
充
满
着
纪
Y
A
招
牌
符
码
·
凯
却
放
弃
扬
梦
改
以
忧
伤
语
调
哀
悼
青
春
消
逝
附
带
超
现
实
般
道
寓
言
仿
佛
就
卫
林
奇
敏
锐
诗
意
怀
型
注
入
点
汉
族
5
甘
肃
丹
加
共
党
4
参
工
作
州
历
武
威
律
检
委
员
会
副
书
韩
延
那
边
看
遍
都
厌
江
午
夜
租
车
惊
悚
呢
定
位
你
温
情
解
畅
河
流
域
属
暖
东
亚
季
风
陆
性
气
候
距
较
近
时
具
明
显
特
征
全
李
双
夫
妇
对
孩
如
变
这
样
令
惋
惜
企
业
协
六
届
次
横
店
集
团
董
事
长
总
裁
徐
永
安
当
军
省
桃
县
花
鼓
戏
牛
拜
寿
等
获
益
创
汇
优
秀
别
奖
众
十
红
．
 
扎
顿
珠
云
迪
庆
著
歌
宗
庸
卓
宝
贝
评
但
才
最
棒
推
专
辑
狂
民
义
曲
用
元
素
诠
释
经
典
赢
多
粉
丝
也
被
陈
维
涵
辽
宁
卒
空
治
视
艺
焦
炳
照
宏
洲
.
数
京
清
版
社
；
泰
警
示
设
备
品
造
贯
崇
质
量
石
诚
信
根
本
托
展
针
尚
计
客
户
供
及
服
务
廖
举
行
媒
见
私
活
保
密
贾
晓
燕
首
布
已
结
婚
朴
惠
崔
俊
据
交
两
系
辈
友
恋
关
缘
灭
即
怪
傅
九
虚
界
失
修
尊
精
儒
魔
鬼
诀
炼
仅
个
甲
飞
升
只
待
间
音
离
曾
过
壁
像
败
话
使
续
孤
傲
百
度
台
湾
马
授
予
终
罗
识
包
括
唐
兄
初
要
讲
述
独
故
角
伽
史
真
正
存
受
敬
皇
围
绕
预
者
朝
盛
广
赞
赵
标
乃
彰
波
换
模
糊
控
隙
测
机
械
程
:
妮
拉
哈
格
队
球
卡
妻
缇
娜
碧
士
荣
膺
心
莉
忠
琛
(
)
拍
拖
携
走
教
堂
纱
/
d
i
v
>
原
题
猎
鹰
号
软
跌
跤
太
索
始
伊
隆
兴
奋
箭
图
该
功
将
船
际
站
收
试
验
继
遭
遇
们
表
再
项
投
远
冬
吹
没
D
e
a
r
M
y
F
n
s
卢
熙
编
奎
很
难
期
p
黯
然
转
犹
博
刘
娶
郭
蔼
懦
致
韦
氏
弄
旦
击
玄
纵
尘
邦
猜
苏
米
巨
症
病
乔
处
妃
爆
涉
嫌
抄
袭
缥
缈
录
?
斛
引
寂
寞
庭
欲
晚
匪
微
讨
伐
潋
紫
甄
执
懿
蔷
薇
序
深
播
　
P
E
C
H
I
T
松
尾
衡
列
色
案
构
田
辉
井
久
动
画
ノ
ー
マ
ッ
ド
'
羽
雷
耳
霸
至
仍
津
比
破
釜
沉
舟
鸿
宴
姬
底
迁
感
港
坛
级
o
+
瞩
目
热
蜻
蜓
陪
倒
h
t
内
洁
亮
四
票
亿
伯
村
担
兼
运
志
萱
酒
股
份
单
商
销
售
俗
化
顾
问
苟
恒
慧
各
嘉
宾
席
极
挑
战
应
黄
渤
孙
磊
祥
迅
班
形
估
旬
档
俞
洪
办
校
简
介
洛
娃
俄
诺
哥
毕
持
育
靡
光
城
彩
挺
欢
冯
敢
恨
更
白
岱
恩
硕
钟
察
愿
护
苗
启
仪
式
暨
童
防
侵
命
园
综
厚
斌
许
勇
邓
霜
某
装
旅
读
伍
郑
爽
搭
偶
倾
暴
瘦
腿
竹
竿
似
晋
歪
黑
狮
座
汤
圆
签
荼
玫
瑰
甜
萌
妖
涯
冲
幂
姐
嘿
哒
她
游
么
声
听
蓝
错
爷
蒋
劲
努
力
做
沈
严
宽
杜
若
溪
纷
萧
晨
谣
猫
摆
l
K
线
兆
伦
唱
融
词
屠
颖
蔡
健
雅
揽
b
&
油
付
铝
顶
尖
费
睐
…
灰
狼
葫
芦
头
爸
裙
妈
啥
^
－
唯
千
秋
万
佳
巴
筠
戴
否
谁
除
种
乱
诸
葛
临
切
排
妥
怎
赏
罚
哪
些
需
戒
己
蜀
寄
尽
竭
虑
必
几
吧
鹃
厂
革
材
绍
丁
鼎
考
哲
谓
右
烘
野
兽
笼
血
氛
舍
u
杂
求
落
突
论
炀
魏
八
柱
官
封
贞
献
七
父
丈
价
恺
杰
承
芝
浓
且
羊
菜
栽
培
践
撕
侠
仕
裕
盘
吐
炸
桥
段
屡
鲜
呼
知
倚
剑
仙
渡
侦
劳
币
忆
剪
笔
钱
沐
买
架
钢
琴
柏
坡
常
资
栀
景
何
炅
农
决
组
算
完
朋
贡
籍
汕
丰
昱
睿
善
谈
尤
其
倡
呈
饶
便
愤
崩
享
朗
瓦
果
埃
勒
牙
驱
支
济
刚
激
浪
频
酷
扇
灯
夏
侯
纳
妾
室
罪
窗
幸
冷
随
非
相
树
逐
渐
熟
悉
谍
黎
腾
讯
跃
节
玉
诙
谐
贤
凤
占
顷
筑
积
栋
层
墅
规
划
复
拿
什
拯
救
润
断
翌
岩
凭
福
叫
咏
冠
截
止
居
攀
绩
阶
梯
洗
议
孟
衔
助
S
芬
快
步
味
早
粤
澳
盟
况
盖
短
跑
强
竞
赛
禁
弹
耀
坤
脚
顺
射
追
榜
L
额
覆
源
贸
乎
赚
桶
琢
磨
链
骄
旋
役
订
轻
趣
描
守
赌
斗
冒
险
摇
滚
[
孽
]
狩
左
川
泽
反
迹
恶
寒
鸡
皮
嘴
吼
态
土
壤
陇
木
屯
群
响
街
厦
W
O
课
Ⅰ
Ⅱ
霖
芷
岚
配
哟
帖
姜
涛
宋
迈
誉
舞
泡
挂
危
艾
锦
增
告
召
审
航
插
沧
桑
漫
麦
雾
锁
住
挥
洒
详
宫
颁
句
浩
勤
困
找
职
足
练
欧
映
仓
仁
悔
仰
袁
琼
玮
廉
印
柯
淑
捧
块
媳
裳
×
扮
猪
吃
虎
赖
攻
磁
低
纠
缠
货
坪
寨
乡
镇
口
耕
亩
烤
烟
茶
叶
畜
牧
卷
庚
末
泛
仇
亦
潇
池
「
」
淮
字
则
伴
雨
鲁
植
雄
割
障
诊
养
枪
殿
塔
疾
速
饥
饿
燎
腥
屿
奈
茅
崎
吉
隽
逸
凉
残
余
沮
渠
讳
率
昌
阚
逃
柔
避
丨
臣
倍
Z
署
营
衰
晖
伙
震
,
端
募
纲
芒
狐
夷
吾
偃
毛
辅
圳
互
姚
圃
彤
鹤
莎
填
谱
穿
烧
毁
【
】
柬
埔
潘
q
w
叙
医
府
浙
适
沛
湿
象
灾
害
繁
息
牡
韧
违
织
芹
吕
萍
堪
滨
蒂
沃
兹
苹
脑
负
皓
翼
贷
聪
证
券
财
富
状
昭
渊
迎
勘
鑫
霞
捐
赠
篇
毅
雪
殷
背
奏
缺
憾
虽
巧
峯
伟
励
篮
杯
沁
蕾
佩
遗
阁
丫
鬟
砚
怒
颜
值
允
纸
圣
帆
闫
淳
夕
范
齐
嫡
弟
藏
曝
陶
袂
炎
寻
幕
压
轴
绎
鸣
崭
露
绝
鱼
雕
册
遂
拥
灏
遣
请
懂
曼
ア
ル
恭
纽
钦
阴
拓
跋
珪
赓
悲
脱
眠
择
抚
按
烈
邮
辰
玲
扫
霾
溢
它
媚
椅
棕
条
纹
砂
壶
渴
搜
婷
悄
璐
晒
跟
馨
诉
绯
闻
隔
曹
嗨
睡
芳
掖
纬
鉴
趋
页
胡
吸
稍
累
每
刻
柴
屏
歇
章
疯
魁
宿
囚
凰
翻
X
侣
飘
韵
异
施
炜
译
迷
指
辞
嬅
嘟
吻
忙
忘
抽
访
答
铅
豪
凌
斥
促
と
う
じ
ょ
の
み
B
楠
衣
昵
酱
ち
ゃ
ん
龄
炮
康
肖
茜
秦
敦
谦
瑞
半
唏
嘘
稷
件
淀
恰
逢
婆
祝
湘
薰
草
跳
水
晶
霍
龚
琳
忐
忑
瞬
哦
奠
置
娟
紧
膜
净
琏
膝
掉
嗣
犯
偷
沙
准
奕
擂
莲
杭
擅
嵩
竟
昆
勋
归
耍
欺
骗
廷
燃
欣
鹏
穹
墓
铁
瑶
N
筹
孝
庄
衮
朵
泼
睛
骨
境
凡
铸
吗
舒
谢
倪
借
厉
础
静
霓
虹
箱
稼
琪
鸭
寮
蛋
枫
卦
闭
欠
食
绵
蟹
板
珍
咨
询
龟
悦
霆
锋
狄
猛
涨
或
邀
禧
璋
捉
"
梨
闯
翠
荷
患
碍
罕
佐
茗
番
x
疑
扯
淡
操
碟
R
丘
孔
笙
靓
差
降
遐
餐
稳
递
崛
稻
熊
铭
徽
驻
俪
梓
煦
彦
触
る
で
醉
珑
谭
刊
厨
混
棠
夸
笨
误
戊
戌
蕙
瑛
涧
艰
酿
祸
栗
妙
泪
岛
谊
狱
伏
睦
振
鳄
汪
醒
怡
疼
棘
慕
坐
泸
窖
淼
炙
纯
粹
料
莫
捷
莱
姆
采
J
透
蒲
<
!
垣
嗜
殇
浅
银
弘
衷
艳
荧
跪
急
滑
碌
叔
帽
略
蜜
娇
旁
～
咩
诏
｜
卖
斑
娅
颈
鹿
麾
汗
扰
沟
筝
淬
婉
催
冤
靖
雀
徘
徊
蕊
茨
枢
塞
聊
浚
君
坦
梵
冈
馆
稽
彭
鲍
玻
璃
薄
址
z
疆
楼
轩
谅
涕
掌
疗
训
麻
聘
跨
郝
退
翔
;
甚
懒
窝
爬
隍
庙
须
奉
贴
荆
慈
肯
拆
拳
狠
揍
例
●
＞
沾
蝴
蝶
趁
逍
遥
灵
徒
巫
婿
堡
乘
娲
裔
妹
奴
蛮
忱
é
茂
宪
穆
旺
逆
@
_
逊
黛
抱
摩
轮
杉
矶
骑
哭
恐
柳
撰
朱
昊
裴
郁
蕴
含
宙
散
陕
姑
娘
假
ジ
す
か
藤
圭
绅
岂
郎
タ
ム
ラ
コ
ロ
赤
こ
昨
钉
隐
壬
晴
坂
彻
~
隧
洞
析
坝
申
巍
〈
嘎
〉
胜
乾
巡
碑
嬴
―
樱
仆
・
痕
涂
旌
榆
纤
谜
楷
盈
套
讼
珊
谋
策
寰
彪
妍
桦
埋
玩
拼
吵
撒
闹
扭
惹
概
念
涅
肥
皂
f
U
枯
芊
驸
尉
陌
刑
愫
懵
羞
捏
桌
笃
彬
咖
碰
撞
啸
吟
贺
琦
奶
呆
援
羌
槐
葭
喊
滴
痴
怨
悟
聚
匆
汽
畔
掠
穴
既
铮
崖
檬
脸
僵
硬
幅
殖
扩
核
棣
幽
默
乖
饮
婕
妤
俩
钻
姻
环
卯
谏
雍
勿
濑
茉
瀬
い
せ
ま
り
や
姿
够
嫣
珂
貌
阎
豫
媛
鸟
隶
辖
剖
厅
殊
桩
虞
仲
岑
栏
嫂
佬
镝
绮
兔
忌
漂
蹈
蹇
棋
宠
惯
批
苍
羲
颠
桐
铃
薛
垂
枣
飚
粗
齿
魂
絮
垃
圾
陵
朔
轰
峻
寺
蒙
襄
敞
葱
壮
峦
叠
茵
骏
丛
尸
刀
凑
戚
抒
奂
废
顽
搂
郡
沂
均
匀
厥
拱
抵
谨
汶
恢
瞿
麟
刷
库
禹
倩
霄
邯
郸
荐
屋
稀
堀
泉
迢
誓
替
奔
磕
胥
蛇
骊
斤
秉
搞
迫
‘
’
梅
菩
萨
赫
姣
岳
郴
鳌
宜
铉
饭
秒
暗
挽
仔
细
器
鹅
沪
庵
辛
钊
珈
钗
姨
甥
侄
唤
耻
停
喆
裸
阔
漩
涡
芯
寸
补
途
圻
巅
滩
盲
戎
褚
肿
瘤
慰
渚
干
侨
镜
骂
蓉
靠
庞
折
挠
竣
岭
潭
疏
涿
绪
刃
胆
臂
耐
粘
椒
瓜
帮
泥
墙
碗
筒
墨
挤
丑
j
饱
肌
歧
讶
肉
愧
祠
轼
陀
扶
贫
巩
固
袋
玹
霹
雳
玟
驹
盼
淌
Q
聂
忽
虫
赣
款
昀
盗
束
岗
惮
偏
帜
措
侏
畿
肇
亭
慢
悬
裤
芭
犀
颂
帕
厘
俱
浦
罢
舜
`
祯
婢
疚
坏
玖
颐
潮
锷
禀
览
俨
径
灌
输
盆
屑
钩
锤
剩
蜘
蛛
摧
牺
牲
冀
晟
琥
佟
咯
*
﹏
瘾
鞭
瑟
樊
祭
札
绒
孜
僧
蜂
巷
噪
籁
宵
掀
斐
葡
萄
ó
璇
萃
雯
巾
帼
枭
豆
瓣
烊
玺
壳
确
辕
咸
抑
贩
怖
咒
凶
蜗
弱
孕
暂
庾
澄
昂
瀑
兮
禅
祈
曙
乌
伶
娴
翁
剔
免
邂
逅
寐
尺
涩
砸
啼
皆
脏
胖
芈
雁
汾
哗
啦
瑾
侍
镶
辗
弥
脉
攒
叛
尹
赐
休
耶
契
豹
烁
呱
卿
匈
吏
媪
栖
胁
弦
莒
巽
蓬
傍
坑
堆
烦
恼
漓
乳
愚
煌
螺
簪
瓷
炫
浑
滋
叹
鸾
歙
岐
揭
伸
榕
缓
储
邻
喧
潸
辙
枝
岸
挖
掘
邹
卉
捞
唉
泵
韬
悠
冶
闷
骚
钧
甯
闺
杏
韶
邵
赴
酬
屁
朦
胧
祺
胸
摸
驰
骋
闲
瓶
懋
斋
溺
剃
詹
宰
糯
#
涌
敌
炉
劫
毒
尝
邱
夹
绛
缅
%
墉
腻
沫
峨
鞍
岷
仑
肝
肠
嬉
粮
翟
牟
旭
暇
喻
绥
️
昕
宥
卧
牵
痞
喵
谥
尴
尬
钰
莹
零
染
荒
胎
峥
淘
浮
缩
匠
缝
债
靳
蜡
窦
嫔
赶
诱
惑
澈
哨
汀
稚
喝
踏
泳
暑
函
蝎
★
①
フ
ェ
ウ
ス
ト
リ
②
さ
＆
◆
砖
伉
税
戛
矣
奢
侈
绳
碎
辆
癫
潜
鸦
匹
丸
绫
乒
渥
姊
狗
婴
窃
敖
凄
恍
偿
移
铺
匿
蓄
翅
膀
侧
抢
嗯
哼
笺
橙
菠
萝
叮
嬷
贼
鼠
姥
於
梗
卑
囊
呵
戈
侃
眷
笠
扑
绢
鸽
歉
丕
泣
塌
嗓
锡
疫
奚
邳
袖
添
御
浴
钜
铖
掩
蛰
吁
酸
莺
沌
夔
琅
朽
诃
烽
雇
竖
烨
裂
。
惨
睹
撼
鬓
购
驯
犬
柠
畴
泷
臻
柒
循
苦
逼
璧
扈
漱
溟
羚
铜
莞
踞
薪
６
焘
丧
杠
淋
溅
污
坎
坷
穷
荻
褪
纶
镁
勉
宅
崧
翊
洵
庶
虐
剿
寅
芙
擦
肩
|
缚
仗
晃
篱
颗
咋
稿
颉
怕
佼
闾
酌
磅
淄
硝
摘
塑
您
纨
绔
佑
坞
恙
嫉
妒
恪
颓
恕
俐
骢
哄
曜
琉
矢
汛
昔
髯
乍
乙
巳
娡
迟
溯
橡
赦
酉
葵
哩
=
莓
■
琨
汐
谙
愣
糟
妓
翘
邰
洙
疲
逛
缔
傻
阅
返
菅
沼
ナ
ツ
キ
凪
帐
岔
浇
旱
猖
憎
吝
淇
躲
捕
慎
坠
凸
灿
烂
握
垄
熬
瑜
『
曦
』
啡
绊
焕
诵
奸
漠
髓
噶
濠
晏
纺
祷
湉
ン
シ
ズ
プ
ダ
ク
ョ
株
羡
甬
逻
毓
峡
滔
艇
驿
剂
暮
怜
哎
押
锣
厄
í
カ
缪
躁
挪
卜
串
瀛
飙
卞
宛
蛙
捡
笛
拾
癌
忏
杆
驾
谪
茄
衍
绘
鞠
渝
③
嬿
浸
拘
逾
谴
滥
键
钥
篆
嘛
愉
蔚
晔
轨
迄
狭
弓
荡
瑄
铨
肤
床
萎
喷
漾
馥
晗
芮
狙
茹
拟
灼
桀
骜
煤
炭
矿
蹉
跎
哑
聋
彝
─
骆
淹
僖
嘱
咐
熔
锻
盐
胞
轶
毫
惧
刮
瞰
砺
闪
藉
舆
萤
脂
苡
馒
呐
慨
阻
璀
璨
沿
炯
腊
糜
舅
拷
诡
瘫
腔
蚂
蚁
赋
呀
邸
闵
肋
翡
烙
踪
邬
禺
昏
扉
减
喀
娓
楂
冉
桢
晰
绸
敲
陷
劣
姗
镐
缆
焉
妆
摹
丢
缸
瞻
阙
曰
滤
冻
鲨
骧
骁
萦
悍
あ
し
れ
め
穗
菀
绣
磐
墩
冢
棚
栾
猷
燊
琮
虔
箫
琊
伪
毗
パ
罩
堰
伞
彷
惫
弯
履
撩
垫
朕
掳
婧
燮
魅
胀
疤
玥
棉
摊
窟
撑
咚
祎
筷
兢
炒
槽
廊
桓
珉
舵
搅
拒
舛
泓
藩
孪
↓
澎
湃
屹
濮
帘
濛
お
も
ひ
ら
き
瀚
愈
愁
昇
丞
惟
判
胤
挡
茫
徨
憔
悴
醇
辩
叟
扒
诬
铂
锯
澜
戾
娣
喋
赁
鸠
拐
嘻
胭
栎
暧
昧
胶
浆
珀
嬛
瑁
熠
彼
腹
冕
驳
庐
旨
菱
憨
妞
斟
蝙
蝠
ず
え
わ
が
く
だ
た
ぶ
卤
阜
妨
鸳
鸯
煞
旷
慌
粱
椎
钓
喔
蹄
披
妲
纣
吓
妩
壹
仟
佰
凝
缨
删
羿
叉
祉
踢
焰
糕
俏
弋
鲲
浏
＜
渭
液
垦
辟
暄
寇
哆
焚
倦
哇
衢
呦
赎
躬
泊
阖
剥
銮
涓
惇
蕉
弈
屌
浣
桔
沅
殉
璟
煜
鸥
囧
溜
辨
滇
黔
卸
呗
噩
苑
嵘
毯
洽
跻
晤
戳
禽
栈
碳
氓
黏
鹦
鹉
寥
侮
辱
驴
袱
婶
汝
怼
丙
漳
绞
甫
毙
‧
！
拂
铠
戟
锵
腰
肚
框
樵
鄂
蛟
呷
哺
锅
よ
瞳
荔
屈
麒
爪
绰
讴
莘
邑
彗
け
匡
埠
瞎
蚕
呕
喇
砍
衬
衫
拨
礴
孚
聿
樽
蔽
／
橘
な
ゆ
赔
郜
肺
遵
殡
豚
•
禩
骥
诛
饲
坊
雏
菊
钏
揣
焯
脆
绑
忒
梧
洼
纫
凿
纂
祐
绾
苇
渔
霉
馅
琰
唇
塘
咪
邈
虾
澹
贻
瑗
嫩
癖
恬
漆
盾
搏
喽
魄
℃
焊
迭
麓
宦
颍
遮
恃
腐
霏
噱
挚
メ
吊
挣
罹
耽
褒
贬
柚
帧
辍
葆
粟
噢
郦
°
迦
肾
夭
幺
琐
猥
阀
逮
溶
滕
矛
澍
锟
á
缴
凛
〔
〕
梢
靴
＋
泄
咱
佣
秤
贿
赂
＂
◇
揆
→
渣
邢
嵇
掷
菏
绚
兑
钞
贱
苓
蹦
隅
鞋
俭
俑
揉
郅
テ
ィ
エ
▼
柜
敷
账
阪
镕
歼
潍
酥
钝
莆
螃
佘
汁
珞
２
毋
粒
溃
裘
蚀
烛
劭
堕
鹭
琍
驶
舱
剌
肆
羁
喉
舰
棵
茧
宕
脊
％
◎
腕
沦
乞
丐
遁
弼
禄
羹
斜
蔻
霁
聆
骸
逵
つ
觅
臼
耘
闽
檀
稣
骈
颊
饼
瞧
耿
芸
绽
○
抓
稹
弧
葩
蒨
沽
沥
烯
棍
蔬
铎
亥
蓟
饺
洱
弑
匮
乏
孛
兀
佗
菘
坟
璞
鹗
猬
舌
缕
牢
冥

樟
霈
谎
畸
峪
匾
豁
霑
襟
厕
卵
胄
籽
旻
枕
蜕
橄
榄
菌
敛
捍
砥
勾
拭
贪
蕃
亏
窜
芜
攸
痒
湛
巢
琶
ā
溧
嫄
蝉
珅
缉
挨
篷
镰
榻
迩
抬
翩
蹲
盯
帷
嵌
扣
枚
郊
皱
骐
幡
そ
ふ
憧
憬
ど
蟾
袍
後
嘲
弊
锺
∶
耗
菡
抹
抛
炬
镖
劝
嚣
吒
瓯
偕
町
庇
损
溥
贰
姒
黜
祁
搬
辜
颤
咕
嵯
鼻
挫
哉
湄
斩
讽
沸
倘
姝
甸
‎
蒸
殴
逗
忻
塾
禾
刁
婵
轿
脍
筱
诣
榈
跆
囍
ο
ς
ω
钿
啰
Ｄ
莽
傀
儡
恳
堤
俘
妫
骅
筛
椿
梭
이
瓘
镑
惩
轲
躯
玏
戮
熄
珣
窄
眨
窍
僚
揪
焱
暌
羔
筋
硅
孰
芽
桧
\
麼
眺
钵
乓
驭
抖
晁
咳
荟
汴
蘑
菇
堃
陂
圩
侬
咧
钮
桨
幢
璠
蟠
に
っ
を
柄
垚
嗅
咬
１
０
媺
咫
阐
骷
髅
髦
鄙
吞
芥
翎
蚌
舫
勺
蛊
诈
飒
糙
翦
兖
盒
睽
惺
恤
槿
昼
荀
彧
诩
孺
壑
邕
蛾
鸢
晦
馈
瘟
皎
羯
莅
煊
邺
顼
祀
泌
尿
迥
泗
偲
诫
雉
俯
菁
臭
瑚
瞒
懈
罐
灶
苻
僻
♡
纭
闰
à
燥
汲
诘
撤
覃
′
麽
辐
猩
芋
铿
箴
趟
谯
婺
驼
悯
嘹
锴
–
濂
禛
闳
娄
膏
碾
珩
荫
稠
蹿
垮
皋
崴
祜
刹
瓢
陋
弩
哽
咽
琬
倬
掐
舔
扔
珺
☆
醋
鲸
勖
ブ
ミ
汰
玑
擎
郗
璿
绀
＿
躺
祚
谌
窑
觞
舶
薨
噗
罡
秩
炽
熹
秃
腺
晕
诅
デ
▲
厮
倔
挟
氟
鄢
邝
犇
簿
嘅
咁
о
р
а
л
е
н
и
в
ч
к
烫
烹
饪
蓓
娆
窘
咤
笋
摔
畑
蹭
闸
阑
骇
呜
宸
悫
胃
霭
ご
猴
臧
瞑
轧
嵊
て
睁
削
粥
楞
擒
嫦
钛
貂
腓
拢
鹊
？
抠
 
矩
咲
垒
狸
眸
凋
奭
谟
歆
拌
❤
觑
矮
浜
蘅
甩
煎
夙
灸
瑕
晞
柿
谧
咘
笈
寝
筵
葳
陛
竺
炆
ا
墟
م
ي
ل
酝
△
窥
趴
潼
虏
艘
潞
吨
□
椰
畊
堵
梶
棺
奘
幌
佚
с
脖
郧
掏
礁
叨
﹝
﹞
╱
昙
橱
踩
裹
诶
歹
厢
抉
▬
薯
７
脾
愍
碱
兜
ب
蜈
蚣
琵
堇
惘
濡
眶
杖
滞
喘
烬
孀
燧
瓒
缤
熏
贲
✎
棱
鄞
秧
渲
谒
恽
瑀
缭
亳
暝
嫚
畠
峙
肢
矫
惶
缀
亢
淫
浒
扁
鄱
俺
泾
㎡
炖
猿
啤
伎
噬
谕
诹
煮
洮
淞
サ
氧
⊙
捣
赘
炊
诰
˙
☞
酪
斧
潢
涪
漏
佶
苔
酵
撇
曳
阡
怯
ろ
{
}
谛
氢
侗
９
４
拽
碁
蔓
廓
珙
皖
硫
鹈
铄
颢
濒
搁
缜
觐
遴
栅
蠢
イ
黒
睫
ρ
遏
喂
糅
劈
澡
锭
偎
叱
锈
拙
ァ
レ
$
渺
徙
戍
仨
狡
慷
妄
楹
←
梳
皙
蟜
喾
锥
④
掺
噜
は
鲇
渗
ニ
陨
嵬
衙
踵
璘
骠
侑
┅
━
箐
犁
栩
茱
※
谚
実
♥
↑
柘
怅
癸
蹊
鳞
嫖
├
呛
屎
煽
锂
磷
阱
窈
鲤
繇
≡
媲
盏
馀
▂
╮
╰
涤
璜
戸
隼
蒜
匙
譬
溏
凹
韫
杲
檐
杞
膛
馗
恂
汹
苾
矜
泠
蚊
漪
〖
涟
浔
佢
骤
荪
漕
戬
炟
纮
┄
＊
徵
耆
昶
叁
瞄
睇
唔
粽
苒
昴
槟
伢
沢
咀
镯
帛
酋
〜
庹
伺
丶
チ
バ
扛
💜
纥
拦
讷
廿
镛
啪
ゅ
ば
窕
╭
樾
撮
赳
蜚
弛
茴
グ
ぎ
沣
枉
ガ
谬
襁
褓
冼
▽
＝
ハ
ャ
▌
瑙
辫
捆
呃
蓁
☜
オ
榴
哔
仄
袅
盎
膳
骝
酯
́
♪
袜
铲
苛
眯
邃
耸
皑
裟
倭
咆
哮
セ
诲
▪
孵
荥
α
惦
紘
恵
５
痘
耒
ほ
惆
∴
愔
睢
藕
┈
啾
々
斡
骞
醍
嘶
む
藜
泱
３
〓
┉
蛤
宓
亘
倜
傥
瞪
◤
◥
◣
◢
涣
∩
〗
喃
珏
８
ュ
ね
阆
崂
柑
Ⅲ
潺
漯
盔
┃
█
≈
﹍
叽
囡
嗷
═
╬
­
∵
[UNK]
