# Supplementary material for: Span-based single-stage joint entity-relation extraction model
Source: PLoS One. 2023 Feb 7;18(2):e0281055. doi: 10.1371/journal.pone.0281055 (PMC9904475; doi:10.1371/journal.pone.0281055)
Supplement: S1 Dataset — (ZIP) [file pone.0281055.s001.zip › nyt_star/ent2id.json]

{"DEFAULT": 0}
