# Supplementary material for: Span-based single-stage joint entity-relation extraction model
Source: PLoS One. 2023 Feb 7;18(2):e0281055. doi: 10.1371/journal.pone.0281055 (PMC9904475; doi:10.1371/journal.pone.0281055)
Supplement: S1 Dataset — (ZIP) [file pone.0281055.s001.zip › nyt_star/rel2id.json]

{"/business/company/advisors": 0, "/business/company/founders": 1, "/business/company/industry": 2, "/business/company/major_shareholders": 3, "/business/company/place_founded": 4, "/business/company_shareholder/major_shareholder_of": 5, "/business/person/company": 6, "/location/administrative_division/country": 7, "/location/country/administrative_divisions": 8, "/location/country/capital": 9, "/location/location/contains": 10, "/location/neighborhood/neighborhood_of": 11, "/people/deceased_person/place_of_death": 12, "/people/ethnicity/geographic_distribution": 13, "/people/ethnicity/people": 14, "/people/person/children": 15, "/people/person/ethnicity": 16, "/people/person/nationality": 17, "/people/person/place_lived": 18, "/people/person/place_of_birth": 19, "/people/person/profession": 20, "/people/person/religion": 21, "/sports/sports_team/location": 22, "/sports/sports_team_location/teams": 23}
