# Supplementary material for: Span-based single-stage joint entity-relation extraction model
Source: PLoS One. 2023 Feb 7;18(2):e0281055. doi: 10.1371/journal.pone.0281055 (PMC9904475; doi:10.1371/journal.pone.0281055)
Supplement: S1 Dataset — (ZIP) [file pone.0281055.s001.zip › nyt_star/test_triples.json]

[{"text": "But that spasm of irritation by a master intimidator was minor compared with what Bobby Fischer , the erratic former world chess champion , dished out in March at a news conference in Reykjavik , Iceland .", "id": "test_0", "relation_list": [{"subject": "Iceland", "object": "Reykjavik", "subj_char_span": [196, 203], "obj_char_span": [184, 193], "predicate": "/location/country/capital", "subj_tok_span": [44, 45], "obj_tok_span": [39, 43]}, {"subject": "Iceland", "object": "Reykjavik", "subj_char_span": [196, 203], "obj_char_span": [184, 193], "predicate": "/location/location/contains", "subj_tok_span": [44, 45], "obj_tok_span": [39, 43]}, {"subject": "Fischer", "object": "Iceland", "subj_char_span": [88, 95], "obj_char_span": [196, 203], "predicate": "/people/person/nationality", "subj_tok_span": [20, 21], "obj_tok_span": [44, 45]}, {"subject": "Fischer", "object": "Reykjavik", "subj_char_span": [88, 95], "obj_char_span": [184, 193], "predicate": "/people/deceased_person/place_of_death", "subj_tok_span": [20, 21], "obj_tok_span": [39, 43]}], "entity_list": [{"text": "Iceland", "type": "DEFAULT", "char_span": [196, 203], "tok_span": [44, 45]}, {"text": "Reykjavik", "type": "DEFAULT", "char_span": [184, 193], "tok_span": [39, 43]}, {"text": "Iceland", "type": "DEFAULT", "char_span": [196, 203], "tok_span": [44, 45]}, {"text": "Reykjavik", "type": "DEFAULT", "char_span": [184, 193], "tok_span": [39, 43]}, {"text": "Fischer", "type": "DEFAULT", "char_span": [88, 95], "tok_span": [20, 21]}, {"text": "Iceland", "type": "DEFAULT", "char_span": [196, 203], "tok_span": [44, 45]}, {"text": "Fischer", "type": "DEFAULT", "char_span": [88, 95], "tok_span": [20, 21]}, {"text": "Reykjavik", "type": "DEFAULT", "char_span": [184, 193], "tok_span": [39, 43]}]}, {"text": "But Schaap seems as comfortable in that role as Joe Buck , the Fox baseball and football sportscaster who so clearly benefited from learning beside his father , Jack Buck , the late voice of the St. Louis Cardinals . ''", "id": "test_1", "relation_list": [{"subject": "Buck", "object": "Buck", "subj_char_span": [52, 56], "obj_char_span": [52, 56], "predicate": "/people/person/children", "subj_tok_span": [12, 13], "obj_tok_span": [12, 13]}, {"subject": "Buck", "object": "Buck", "subj_char_span": [52, 56], "obj_char_span": [166, 170], "predicate": "/people/person/children", "subj_tok_span": [12, 13], "obj_tok_span": [32, 33]}, {"subject": "Buck", "object": "Buck", "subj_char_span": [166, 170], "obj_char_span": [52, 56], "predicate": "/people/person/children", "subj_tok_span": [32, 33], "obj_tok_span": [12, 13]}, {"subject": "Buck", "object": "Buck", "subj_char_span": [166, 170], "obj_char_span": [166, 170], "predicate": "/people/person/children", "subj_tok_span": [32, 33], "obj_tok_span": [32, 33]}], "entity_list": [{"text": "Buck", "type": "DEFAULT", "char_span": [52, 56], "tok_span": [12, 13]}, {"text": "Buck", "type": "DEFAULT", "char_span": [52, 56], "tok_span": [12, 13]}, {"text": "Buck", "type": "DEFAULT", "char_span": [52, 56], "tok_span": [12, 13]}, {"text": "Buck", "type": "DEFAULT", "char_span": [166, 170], "tok_span": [32, 33]}, {"text": "Buck", "type": "DEFAULT", "char_span": [166, 170], "tok_span": [32, 33]}, {"text": "Buck", "type": "DEFAULT", "char_span": [52, 56], "tok_span": [12, 13]}, {"text": "Buck", "type": "DEFAULT", "char_span": [166, 170], "tok_span": [32, 33]}, {"text": "Buck", "type": "DEFAULT", "char_span": [166, 170], "tok_span": [32, 33]}]}, {"text": "www.bonhams.com July 22 Mecum Hawkeye Classic Auction , Iowa Sate Fairgrounds , Des Moines .", "id": "test_2", "relation_list": [{"subject": "Iowa", "object": "Moines", "subj_char_span": [56, 60], "obj_char_span": [84, 90], "predicate": "/location/location/contains", "subj_tok_span": [18, 19], "obj_tok_span": [25, 26]}], "entity_list": [{"text": "Iowa", "type": "DEFAULT", "char_span": [56, 60], "tok_span": [18, 19]}, {"text": "Moines", "type": "DEFAULT", "char_span": [84, 90], "tok_span": [25, 26]}]}, {"text": "www.formula1.com August Aug. 1-5 National Corvette Restorers Society Annual Convention , Henry B. Gonzalez Convention Center , San Antonio .", "id": "test_3", "relation_list": [{"subject": "Gonzalez", "object": "Antonio", "subj_char_span": [98, 106], "obj_char_span": [131, 138], "predicate": "/people/person/place_lived", "subj_tok_span": [25, 26], "obj_tok_span": [30, 31]}, {"subject": "Gonzalez", "object": "Antonio", "subj_char_span": [98, 106], "obj_char_span": [131, 138], "predicate": "/people/deceased_person/place_of_death", "subj_tok_span": [25, 26], "obj_tok_span": [30, 31]}, {"subject": "Gonzalez", "object": "Antonio", "subj_char_span": [98, 106], "obj_char_span": [131, 138], "predicate": "/people/person/place_of_birth", "subj_tok_span": [25, 26], "obj_tok_span": [30, 31]}], "entity_list": [{"text": "Gonzalez", "type": "DEFAULT", "char_span": [98, 106], "tok_span": [25, 26]}, {"text": "Antonio", "type": "DEFAULT", "char_span": [131, 138], "tok_span": [30, 31]}, {"text": "Gonzalez", "type": "DEFAULT", "char_span": [98, 106], "tok_span": [25, 26]}, {"text": "Antonio", "type": "DEFAULT", "char_span": [131, 138], "tok_span": [30, 31]}, {"text": "Gonzalez", "type": "DEFAULT", "char_span": [98, 106], "tok_span": [25, 26]}, {"text": "Antonio", "type": "DEFAULT", "char_span": [131, 138], "tok_span": [30, 31]}]}, {"text": "( 248 ) 269-7672 , www.meadowbrookconcours.org Aug. 6 Formula One Grand Prix , Budapest , Hungary .", "id": "test_4", "relation_list": [{"subject": "Hungary", "object": "Budapest", "subj_char_span": [90, 97], "obj_char_span": [79, 87], "predicate": "/location/country/capital", "subj_tok_span": [29, 30], "obj_tok_span": [27, 28]}, {"subject": "Hungary", "object": "Budapest", "subj_char_span": [90, 97], "obj_char_span": [79, 87], "predicate": "/location/location/contains", "subj_tok_span": [29, 30], "obj_tok_span": [27, 28]}, {"subject": "Hungary", "object": "Budapest", "subj_char_span": [90, 97], "obj_char_span": [79, 87], "predicate": "/location/country/administrative_divisions", "subj_tok_span": [29, 30], "obj_tok_span": [27, 28]}, {"subject": "Budapest", "object": "Hungary", "subj_char_span": [79, 87], "obj_char_span": [90, 97], "predicate": "/location/administrative_division/country", "subj_tok_span": [27, 28], "obj_tok_span": [29, 30]}], "entity_list": [{"text": "Hungary", "type": "DEFAULT", "char_span": [90, 97], "tok_span": [29, 30]}, {"text": "Budapest", "type": "DEFAULT", "char_span": [79, 87], "tok_span": [27, 28]}, {"text": "Hungary", "type": "DEFAULT", "char_span": [90, 97], "tok_span": [29, 30]}, {"text": "Budapest", "type": "DEFAULT", "char_span": [79, 87], "tok_span": [27, 28]}, {"text": "Hungary", "type": "DEFAULT", "char_span": [90, 97], "tok_span": [29, 30]}, {"text": "Budapest", "type": "DEFAULT", "char_span": [79, 87], "tok_span": [27, 28]}, {"text": "Budapest", "type": "DEFAULT", "char_span": [79, 87], "tok_span": [27, 28]}, {"text": "Hungary", "type": "DEFAULT", "char_span": [90, 97], "tok_span": [29, 30]}]}, {"text": "www.lemansclassic.com July 9 Italian Car Festival , Stark County Fairgrounds , Canton , Ohio .", "id": "test_5", "relation_list": [{"subject": "Ohio", "object": "Canton", "subj_char_span": [88, 92], "obj_char_span": [79, 85], "predicate": "/location/location/contains", "subj_tok_span": [22, 23], "obj_tok_span": [20, 21]}], "entity_list": [{"text": "Ohio", "type": "DEFAULT", "char_span": [88, 92], "tok_span": [22, 23]}, {"text": "Canton", "type": "DEFAULT", "char_span": [79, 85], "tok_span": [20, 21]}]}, {"text": "Hockenheim , Germany .", "id": "test_6", "relation_list": [{"subject": "Germany", "object": "Hockenheim", "subj_char_span": [13, 20], "obj_char_span": [0, 10], "predicate": "/location/location/contains", "subj_tok_span": [5, 6], "obj_tok_span": [0, 4]}], "entity_list": [{"text": "Germany", "type": "DEFAULT", "char_span": [13, 20], "tok_span": [5, 6]}, {"text": "Hockenheim", "type": "DEFAULT", "char_span": [0, 10], "tok_span": [0, 4]}]}, {"text": "The final deal was brokered through the major assistance of Annette L. Nazareth , an S.E.C . commissioner who once led its market regulation office , and Frank G. Zarb , the former chairman of NASD and a major presence on Wall Street and in Washington for much of his career .", "id": "test_7", "relation_list": [{"subject": "Zarb", "object": "NASD", "subj_char_span": [163, 167], "obj_char_span": [193, 197], "predicate": "/business/person/company", "subj_tok_span": [38, 41], "obj_tok_span": [46, 48]}], "entity_list": [{"text": "Zarb", "type": "DEFAULT", "char_span": [163, 167], "tok_span": [38, 41]}, {"text": "NASD", "type": "DEFAULT", "char_span": [193, 197], "tok_span": [46, 48]}]}, {"text": "Mary L. Schapiro , who earlier this year became the new head of NASD , was more amenable to fashioning a deal to the New York Exchange 's liking than her predecessor , Robert R. Glauber .", "id": "test_8", "relation_list": [{"subject": "Glauber", "object": "NASD", "subj_char_span": [178, 185], "obj_char_span": [64, 68], "predicate": "/business/person/company", "subj_tok_span": [45, 48], "obj_tok_span": [17, 19]}], "entity_list": [{"text": "Glauber", "type": "DEFAULT", "char_span": [178, 185], "tok_span": [45, 48]}, {"text": "NASD", "type": "DEFAULT", "char_span": [64, 68], "tok_span": [17, 19]}]}, {"text": "Graveside service Monday January 31 , 2:00 P.M. at Riverside Cemetery , Rochelle Park , N.J . Donations may be made to Hospice By The Sea , Boca Raton , Florida .", "id": "test_9", "relation_list": [{"subject": "Florida", "object": "Raton", "subj_char_span": [153, 160], "obj_char_span": [145, 150], "predicate": "/location/location/contains", "subj_tok_span": [43, 44], "obj_tok_span": [40, 42]}], "entity_list": [{"text": "Florida", "type": "DEFAULT", "char_span": [153, 160], "tok_span": [43, 44]}, {"text": "Raton", "type": "DEFAULT", "char_span": [145, 150], "tok_span": [40, 42]}]}, {"text": "This summer , the United States Embassy in Beirut , Lebanon , once again made its presence felt on the cultural scene by sponsoring a photo exhibition , an experimental jazz performance , a classical music concert and a visit from the Whiffenpoofs , Yale University 's a cappella singers .", "id": "test_10", "relation_list": [{"subject": "Lebanon", "object": "Beirut", "subj_char_span": [52, 59], "obj_char_span": [43, 49], "predicate": "/location/country/capital", "subj_tok_span": [10, 11], "obj_tok_span": [8, 9]}, {"subject": "Lebanon", "object": "Beirut", "subj_char_span": [52, 59], "obj_char_span": [43, 49], "predicate": "/location/location/contains", "subj_tok_span": [10, 11], "obj_tok_span": [8, 9]}], "entity_list": [{"text": "Lebanon", "type": "DEFAULT", "char_span": [52, 59], "tok_span": [10, 11]}, {"text": "Beirut", "type": "DEFAULT", "char_span": [43, 49], "tok_span": [8, 9]}, {"text": "Lebanon", "type": "DEFAULT", "char_span": [52, 59], "tok_span": [10, 11]}, {"text": "Beirut", "type": "DEFAULT", "char_span": [43, 49], "tok_span": [8, 9]}]}, {"text": "Sophiline Shapiro , the Cambodian-born artistic director of the Khmer Arts Academy , which has a school in Long Beach , Calif. , and a new dance company in Cambodia , was one of the first dance students at the School of Fine Arts in Phnom Penh after the fall of the Khmer Rouge in 1979 .", "id": "test_11", "relation_list": [{"subject": "Cambodia", "object": "Penh", "subj_char_span": [156, 164], "obj_char_span": [239, 243], "predicate": "/location/country/administrative_divisions", "subj_tok_span": [35, 36], "obj_tok_span": [54, 56]}, {"subject": "Cambodia", "object": "Penh", "subj_char_span": [156, 164], "obj_char_span": [239, 243], "predicate": "/location/location/contains", "subj_tok_span": [35, 36], "obj_tok_span": [54, 56]}, {"subject": "Penh", "object": "Cambodia", "subj_char_span": [239, 243], "obj_char_span": [156, 164], "predicate": "/location/administrative_division/country", "subj_tok_span": [54, 56], "obj_tok_span": [35, 36]}, {"subject": "Cambodia", "object": "Penh", "subj_char_span": [156, 164], "obj_char_span": [239, 243], "predicate": "/location/country/capital", "subj_tok_span": [35, 36], "obj_tok_span": [54, 56]}], "entity_list": [{"text": "Cambodia", "type": "DEFAULT", "char_span": [156, 164], "tok_span": [35, 36]}, {"text": "Penh", "type": "DEFAULT", "char_span": [239, 243], "tok_span": [54, 56]}, {"text": "Cambodia", "type": "DEFAULT", "char_span": [156, 164], "tok_span": [35, 36]}, {"text": "Penh", "type": "DEFAULT", "char_span": [239, 243], "tok_span": [54, 56]}, {"text": "Penh", "type": "DEFAULT", "char_span": [239, 243], "tok_span": [54, 56]}, {"text": "Cambodia", "type": "DEFAULT", "char_span": [156, 164], "tok_span": [35, 36]}, {"text": "Cambodia", "type": "DEFAULT", "char_span": [156, 164], "tok_span": [35, 36]}, {"text": "Penh", "type": "DEFAULT", "char_span": [239, 243], "tok_span": [54, 56]}]}, {"text": "Homage to Cambodia '' was performed at Chaktomuk Conference Hall in Phnom Penh on Oct. 21 , attended by the king .", "id": "test_12", "relation_list": [{"subject": "Cambodia", "object": "Penh", "subj_char_span": [10, 18], "obj_char_span": [74, 78], "predicate": "/location/country/administrative_divisions", "subj_tok_span": [3, 4], "obj_tok_span": [19, 21]}, {"subject": "Cambodia", "object": "Penh", "subj_char_span": [10, 18], "obj_char_span": [74, 78], "predicate": "/location/location/contains", "subj_tok_span": [3, 4], "obj_tok_span": [19, 21]}, {"subject": "Penh", "object": "Cambodia", "subj_char_span": [74, 78], "obj_char_span": [10, 18], "predicate": "/location/administrative_division/country", "subj_tok_span": [19, 21], "obj_tok_span": [3, 4]}, {"subject": "Cambodia", "object": "Penh", "subj_char_span": [10, 18], "obj_char_span": [74, 78], "predicate": "/location/country/capital", "subj_tok_span": [3, 4], "obj_tok_span": [19, 21]}], "entity_list": [{"text": "Cambodia", "type": "DEFAULT", "char_span": [10, 18], "tok_span": [3, 4]}, {"text": "Penh", "type": "DEFAULT", "char_span": [74, 78], "tok_span": [19, 21]}, {"text": "Cambodia", "type": "DEFAULT", "char_span": [10, 18], "tok_span": [3, 4]}, {"text": "Penh", "type": "DEFAULT", "char_span": [74, 78], "tok_span": [19, 21]}, {"text": "Penh", "type": "DEFAULT", "char_span": [74, 78], "tok_span": [19, 21]}, {"text": "Cambodia", "type": "DEFAULT", "char_span": [10, 18], "tok_span": [3, 4]}, {"text": "Cambodia", "type": "DEFAULT", "char_span": [10, 18], "tok_span": [3, 4]}, {"text": "Penh", "type": "DEFAULT", "char_span": [74, 78], "tok_span": [19, 21]}]}, {"text": "Mr. Hollander began touring in Asia in the early 1990 's , when he was a Fulbright lecturer in India , talking about dance and touring with his company .", "id": "test_13", "relation_list": [{"subject": "Asia", "object": "India", "subj_char_span": [31, 35], "obj_char_span": [95, 100], "predicate": "/location/location/contains", "subj_tok_span": [7, 8], "obj_tok_span": [24, 25]}], "entity_list": [{"text": "Asia", "type": "DEFAULT", "char_span": [31, 35], "tok_span": [7, 8]}, {"text": "India", "type": "DEFAULT", "char_span": [95, 100], "tok_span": [24, 25]}]}, {"text": "The proportion of residents in the town of East Hampton who are 65 and older , 16.6 percent , is one of the highest in Suffolk County , according to a draft of the regional planning board 's report .", "id": "test_14", "relation_list": [{"subject": "County", "object": "Hampton", "subj_char_span": [127, 133], "obj_char_span": [48, 55], "predicate": "/location/location/contains", "subj_tok_span": [28, 29], "obj_tok_span": [9, 10]}], "entity_list": [{"text": "County", "type": "DEFAULT", "char_span": [127, 133], "tok_span": [28, 29]}, {"text": "Hampton", "type": "DEFAULT", "char_span": [48, 55], "tok_span": [9, 10]}]}, {"text": "In Yaphank , the report notes , the Suffolk County executive , Steve Levy , has proposed a development on county-owned land that would have up to 1,000 residential units of '' employer-assisted housing , '' referring to a housing assistance program that combines employer contributions with state and federal funds . ''", "id": "test_15", "relation_list": [{"subject": "County", "object": "Yaphank", "subj_char_span": [44, 50], "obj_char_span": [3, 10], "predicate": "/location/location/contains", "subj_tok_span": [11, 12], "obj_tok_span": [1, 4]}], "entity_list": [{"text": "County", "type": "DEFAULT", "char_span": [44, 50], "tok_span": [11, 12]}, {"text": "Yaphank", "type": "DEFAULT", "char_span": [3, 10], "tok_span": [1, 4]}]}, {"text": "Born in Montreal , resided in Middle Village and Bayside , Queens for 70 years and Deerfield Beach , FL for 30 years .", "id": "test_16", "relation_list": [{"subject": "Queens", "object": "Bayside", "subj_char_span": [59, 65], "obj_char_span": [49, 56], "predicate": "/location/location/contains", "subj_tok_span": [12, 13], "obj_tok_span": [9, 11]}, {"subject": "Village", "object": "Queens", "subj_char_span": [37, 44], "obj_char_span": [59, 65], "predicate": "/location/neighborhood/neighborhood_of", "subj_tok_span": [7, 8], "obj_tok_span": [12, 13]}, {"subject": "Bayside", "object": "Queens", "subj_char_span": [49, 56], "obj_char_span": [59, 65], "predicate": "/location/neighborhood/neighborhood_of", "subj_tok_span": [9, 11], "obj_tok_span": [12, 13]}, {"subject": "Queens", "object": "Village", "subj_char_span": [59, 65], "obj_char_span": [37, 44], "predicate": "/location/location/contains", "subj_tok_span": [12, 13], "obj_tok_span": [7, 8]}], "entity_list": [{"text": "Queens", "type": "DEFAULT", "char_span": [59, 65], "tok_span": [12, 13]}, {"text": "Bayside", "type": "DEFAULT", "char_span": [49, 56], "tok_span": [9, 11]}, {"text": "Village", "type": "DEFAULT", "char_span": [37, 44], "tok_span": [7, 8]}, {"text": "Queens", "type": "DEFAULT", "char_span": [59, 65], "tok_span": [12, 13]}, {"text": "Bayside", "type": "DEFAULT", "char_span": [49, 56], "tok_span": [9, 11]}, {"text": "Queens", "type": "DEFAULT", "char_span": [59, 65], "tok_span": [12, 13]}, {"text": "Queens", "type": "DEFAULT", "char_span": [59, 65], "tok_span": [12, 13]}, {"text": "Village", "type": "DEFAULT", "char_span": [37, 44], "tok_span": [7, 8]}]}, {"text": "As a half Englishman , half Frenchman who arrived in New York from Paris in 1965 at 23 , and has opened and operated fashion boutiques , night clubs and now restaurants , including La Goulue on Madison Avenue , Mr. Denoyer has served the moneyed men and women of Manhattan well , putting them at ease on their own terms .", "id": "test_17", "relation_list": [{"subject": "Goulue", "object": "Paris", "subj_char_span": [184, 190], "obj_char_span": [67, 72], "predicate": "/people/person/place_lived", "subj_tok_span": [38, 41], "obj_tok_span": [15, 16]}, {"subject": "York", "object": "Manhattan", "subj_char_span": [57, 61], "obj_char_span": [263, 272], "predicate": "/location/location/contains", "subj_tok_span": [13, 14], "obj_tok_span": [59, 60]}], "entity_list": [{"text": "Goulue", "type": "DEFAULT", "char_span": [184, 190], "tok_span": [38, 41]}, {"text": "Paris", "type": "DEFAULT", "char_span": [67, 72], "tok_span": [15, 16]}, {"text": "York", "type": "DEFAULT", "char_span": [57, 61], "tok_span": [13, 14]}, {"text": "Manhattan", "type": "DEFAULT", "char_span": [263, 272], "tok_span": [59, 60]}]}, {"text": "The couple have two daughters , Seon-yong , 34 , who works in Seoul for the Korea Foundation , a nonprofit organization that promotes Korean culture , and Hyun-hee , 30 , a field officer for Unicef in Nairobi , Kenya .", "id": "test_18", "relation_list": [{"subject": "Kenya", "object": "Nairobi", "subj_char_span": [211, 216], "obj_char_span": [201, 208], "predicate": "/location/country/capital", "subj_tok_span": [50, 51], "obj_tok_span": [48, 49]}, {"subject": "Kenya", "object": "Nairobi", "subj_char_span": [211, 216], "obj_char_span": [201, 208], "predicate": "/location/location/contains", "subj_tok_span": [50, 51], "obj_tok_span": [48, 49]}], "entity_list": [{"text": "Kenya", "type": "DEFAULT", "char_span": [211, 216], "tok_span": [50, 51]}, {"text": "Nairobi", "type": "DEFAULT", "char_span": [201, 208], "tok_span": [48, 49]}, {"text": "Kenya", "type": "DEFAULT", "char_span": [211, 216], "tok_span": [50, 51]}, {"text": "Nairobi", "type": "DEFAULT", "char_span": [201, 208], "tok_span": [48, 49]}]}, {"text": "WHERE -- Dixie , Idaho WHAT -- 2-bedroom house HOW MUCH $ 285,000 This 1,400-square-foot log house is on 10 acres bordered on three sides by the Nez Perce National Forest .", "id": "test_19", "relation_list": [{"subject": "Idaho", "object": "Forest", "subj_char_span": [17, 22], "obj_char_span": [164, 170], "predicate": "/location/location/contains", "subj_tok_span": [8, 9], "obj_tok_span": [52, 53]}], "entity_list": [{"text": "Idaho", "type": "DEFAULT", "char_span": [17, 22], "tok_span": [8, 9]}, {"text": "Forest", "type": "DEFAULT", "char_span": [164, 170], "tok_span": [52, 53]}]}, {"text": "WHERE -- Honey Harbour , Ontario WHAT -- 2-bedroom cabin HOW MUCH -- $ 160,000 This cabin is on a Georgian Bay island , part of which is federal park land .", "id": "test_20", "relation_list": [{"subject": "Ontario", "object": "Bay", "subj_char_span": [25, 32], "obj_char_span": [107, 110], "predicate": "/location/location/contains", "subj_tok_span": [9, 10], "obj_tok_span": [36, 37]}], "entity_list": [{"text": "Ontario", "type": "DEFAULT", "char_span": [25, 32], "tok_span": [9, 10]}, {"text": "Bay", "type": "DEFAULT", "char_span": [107, 110], "tok_span": [36, 37]}]}, {"text": "May is a former teammate of Hideki Matsui with the Yomiuri Giants in Japan in 2000 and 2001 .", "id": "test_21", "relation_list": [{"subject": "Matsui", "object": "Japan", "subj_char_span": [35, 41], "obj_char_span": [69, 74], "predicate": "/people/person/nationality", "subj_tok_span": [9, 11], "obj_tok_span": [18, 19]}], "entity_list": [{"text": "Matsui", "type": "DEFAULT", "char_span": [35, 41], "tok_span": [9, 11]}, {"text": "Japan", "type": "DEFAULT", "char_span": [69, 74], "tok_span": [18, 19]}]}, {"text": "Over the last decade , when it came to choosing who would represent Staten Island and southwest Brooklyn in Congress , Anita Lerman has been the unchallenged standard-bearer of the Independence Party , a small but growing group with 6,703 members on the island .", "id": "test_22", "relation_list": [{"subject": "Lerman", "object": "Brooklyn", "subj_char_span": [125, 131], "obj_char_span": [96, 104], "predicate": "/people/person/place_lived", "subj_tok_span": [22, 24], "obj_tok_span": [17, 18]}], "entity_list": [{"text": "Lerman", "type": "DEFAULT", "char_span": [125, 131], "tok_span": [22, 24]}, {"text": "Brooklyn", "type": "DEFAULT", "char_span": [96, 104], "tok_span": [17, 18]}]}, {"text": "Resident of Roslyn , New York .", "id": "test_23", "relation_list": [{"subject": "York", "object": "Roslyn", "subj_char_span": [25, 29], "obj_char_span": [12, 18], "predicate": "/location/location/contains", "subj_tok_span": [7, 8], "obj_tok_span": [2, 5]}], "entity_list": [{"text": "York", "type": "DEFAULT", "char_span": [25, 29], "tok_span": [7, 8]}, {"text": "Roslyn", "type": "DEFAULT", "char_span": [12, 18], "tok_span": [2, 5]}]}, {"text": "Ohio Coach Frank Solich said : '' This would not have made our season if we won , and it did not break our season in losing it . ''", "id": "test_24", "relation_list": [{"subject": "Solich", "object": "Ohio", "subj_char_span": [17, 23], "obj_char_span": [0, 4], "predicate": "/people/person/place_lived", "subj_tok_span": [3, 5], "obj_tok_span": [0, 1]}], "entity_list": [{"text": "Solich", "type": "DEFAULT", "char_span": [17, 23], "tok_span": [3, 5]}, {"text": "Ohio", "type": "DEFAULT", "char_span": [0, 4], "tok_span": [0, 1]}]}, {"text": "There were two people in the courtroom who looked up to the German-born judges as the best of Germany and looked down on the prosecutor as a miserable Ostjude : one was Eichmann and the other was Hannah Arendt . ''", "id": "test_25", "relation_list": [{"subject": "Arendt", "object": "Germany", "subj_char_span": [203, 209], "obj_char_span": [94, 101], "predicate": "/people/person/nationality", "subj_tok_span": [45, 47], "obj_tok_span": [20, 21]}], "entity_list": [{"text": "Arendt", "type": "DEFAULT", "char_span": [203, 209], "tok_span": [45, 47]}, {"text": "Germany", "type": "DEFAULT", "char_span": [94, 101], "tok_span": [20, 21]}]}, {"text": "Defense Secretary Donald H. Rumsfeld spent Tuesday in a whirlwind trip around Iraq that included '' town hall '' meetings with American troops outside the capital , talks with government officials in Baghdad , and a final stop here , at a Kurdish stronghold beneath snow-capped mountains where anti-Saddam Hussein forces plotted for years against the Iraqi dictator -- and against other Kurds .", "id": "test_26", "relation_list": [{"subject": "Iraq", "object": "Baghdad", "subj_char_span": [78, 82], "obj_char_span": [200, 207], "predicate": "/location/country/capital", "subj_tok_span": [18, 19], "obj_tok_span": [40, 41]}, {"subject": "Iraq", "object": "Baghdad", "subj_char_span": [78, 82], "obj_char_span": [200, 207], "predicate": "/location/location/contains", "subj_tok_span": [18, 19], "obj_tok_span": [40, 41]}], "entity_list": [{"text": "Iraq", "type": "DEFAULT", "char_span": [78, 82], "tok_span": [18, 19]}, {"text": "Baghdad", "type": "DEFAULT", "char_span": [200, 207], "tok_span": [40, 41]}, {"text": "Iraq", "type": "DEFAULT", "char_span": [78, 82], "tok_span": [18, 19]}, {"text": "Baghdad", "type": "DEFAULT", "char_span": [200, 207], "tok_span": [40, 41]}]}, {"text": "Crucial to the team 's success was the recruitment of an international roster of stars , led by the exuberant Pele -LRB- coaxed out of retirement with the help of Secretary of State Henry Kissinger and untold millions -RRB- and Germany 's smooth-as-silk Franz Beckenbauer .", "id": "test_27", "relation_list": [{"subject": "Kissinger", "object": "Germany", "subj_char_span": [188, 197], "obj_char_span": [228, 235], "predicate": "/people/person/nationality", "subj_tok_span": [45, 47], "obj_tok_span": [56, 57]}, {"subject": "Beckenbauer", "object": "Germany", "subj_char_span": [260, 271], "obj_char_span": [228, 235], "predicate": "/people/person/nationality", "subj_tok_span": [65, 69], "obj_tok_span": [56, 57]}], "entity_list": [{"text": "Kissinger", "type": "DEFAULT", "char_span": [188, 197], "tok_span": [45, 47]}, {"text": "Germany", "type": "DEFAULT", "char_span": [228, 235], "tok_span": [56, 57]}, {"text": "Beckenbauer", "type": "DEFAULT", "char_span": [260, 271], "tok_span": [65, 69]}, {"text": "Germany", "type": "DEFAULT", "char_span": [228, 235], "tok_span": [56, 57]}]}, {"text": "An article on Thursday about the spread of electrical failures and transportation service cutbacks in the New York City area misspelled the surname of a Queens woman whose 12-story apartment building lost power on Wednesday morning .", "id": "test_28", "relation_list": [{"subject": "City", "object": "Queens", "subj_char_span": [115, 119], "obj_char_span": [153, 159], "predicate": "/location/location/contains", "subj_tok_span": [19, 20], "obj_tok_span": [27, 28]}], "entity_list": [{"text": "City", "type": "DEFAULT", "char_span": [115, 119], "tok_span": [19, 20]}, {"text": "Queens", "type": "DEFAULT", "char_span": [153, 159], "tok_span": [27, 28]}]}, {"text": "The comedian John Leguizamo , who was born in Colombia and grew up in Jackson Heights , Queens , played himself in a radio spot on the sports station WFAN in which he left a series of increasingly desperate phone messages begging Minaya for tickets .", "id": "test_29", "relation_list": [{"subject": "Leguizamo", "object": "Queens", "subj_char_span": [18, 27], "obj_char_span": [88, 94], "predicate": "/people/person/place_lived", "subj_tok_span": [3, 7], "obj_tok_span": [20, 21]}, {"subject": "Queens", "object": "Heights", "subj_char_span": [88, 94], "obj_char_span": [78, 85], "predicate": "/location/location/contains", "subj_tok_span": [20, 21], "obj_tok_span": [18, 19]}, {"subject": "Heights", "object": "Queens", "subj_char_span": [78, 85], "obj_char_span": [88, 94], "predicate": "/location/neighborhood/neighborhood_of", "subj_tok_span": [18, 19], "obj_tok_span": [20, 21]}], "entity_list": [{"text": "Leguizamo", "type": "DEFAULT", "char_span": [18, 27], "tok_span": [3, 7]}, {"text": "Queens", "type": "DEFAULT", "char_span": [88, 94], "tok_span": [20, 21]}, {"text": "Queens", "type": "DEFAULT", "char_span": [88, 94], "tok_span": [20, 21]}, {"text": "Heights", "type": "DEFAULT", "char_span": [78, 85], "tok_span": [18, 19]}, {"text": "Heights", "type": "DEFAULT", "char_span": [78, 85], "tok_span": [18, 19]}, {"text": "Queens", "type": "DEFAULT", "char_span": [88, 94], "tok_span": [20, 21]}]}, {"text": "He 's got the tools , and he 's a great kid , but you ca n't expect him to be fielding like Omar Vizquel '' -- the Giants ' slick-fielding shortstop from Caracas .", "id": "test_30", "relation_list": [{"subject": "Vizquel", "object": "Caracas", "subj_char_span": [97, 104], "obj_char_span": [154, 161], "predicate": "/people/person/place_of_birth", "subj_tok_span": [28, 31], "obj_tok_span": [44, 45]}, {"subject": "Vizquel", "object": "Caracas", "subj_char_span": [97, 104], "obj_char_span": [154, 161], "predicate": "/people/person/place_lived", "subj_tok_span": [28, 31], "obj_tok_span": [44, 45]}], "entity_list": [{"text": "Vizquel", "type": "DEFAULT", "char_span": [97, 104], "tok_span": [28, 31]}, {"text": "Caracas", "type": "DEFAULT", "char_span": [154, 161], "tok_span": [44, 45]}, {"text": "Vizquel", "type": "DEFAULT", "char_span": [97, 104], "tok_span": [28, 31]}, {"text": "Caracas", "type": "DEFAULT", "char_span": [154, 161], "tok_span": [44, 45]}]}, {"text": "You Ca n't Walk Your Way Off the Island The architect of the New Mets , Omar Minaya , was 8 when his family moved to Corona , Queens , from the Dominican Republic in 1967 , a little more than five years after the assassination of the dictator Rafael Trujillo .", "id": "test_31", "relation_list": [{"subject": "Minaya", "object": "Queens", "subj_char_span": [77, 83], "obj_char_span": [126, 132], "predicate": "/people/person/place_lived", "subj_tok_span": [20, 22], "obj_tok_span": [33, 34]}], "entity_list": [{"text": "Minaya", "type": "DEFAULT", "char_span": [77, 83], "tok_span": [20, 22]}, {"text": "Queens", "type": "DEFAULT", "char_span": [126, 132], "tok_span": [33, 34]}]}, {"text": "According to the city 's Economic Development Corporation , the Brooklyn terminal will accommodate 192,000 passengers from 38 ships in its first year of operation , eventually accounting for about one-fifth of the roughly one million passengers who will pass through New York City this year .", "id": "test_32", "relation_list": [{"subject": "City", "object": "Brooklyn", "subj_char_span": [276, 280], "obj_char_span": [64, 72], "predicate": "/location/location/contains", "subj_tok_span": [48, 49], "obj_tok_span": [11, 12]}], "entity_list": [{"text": "City", "type": "DEFAULT", "char_span": [276, 280], "tok_span": [48, 49]}, {"text": "Brooklyn", "type": "DEFAULT", "char_span": [64, 72], "tok_span": [11, 12]}]}, {"text": "I hate to rush this press conference , actually , but I heard the shuffleboard tournament starts at 11 , and Marty thinks that he can take me , '' said Mayor Michael R. Bloomberg , referring to the Brooklyn borough president , Marty Markowitz . ''", "id": "test_33", "relation_list": [{"subject": "Markowitz", "object": "Brooklyn", "subj_char_span": [233, 242], "obj_char_span": [198, 206], "predicate": "/people/person/place_of_birth", "subj_tok_span": [49, 52], "obj_tok_span": [44, 45]}, {"subject": "Markowitz", "object": "Brooklyn", "subj_char_span": [233, 242], "obj_char_span": [198, 206], "predicate": "/people/person/place_lived", "subj_tok_span": [49, 52], "obj_tok_span": [44, 45]}], "entity_list": [{"text": "Markowitz", "type": "DEFAULT", "char_span": [233, 242], "tok_span": [49, 52]}, {"text": "Brooklyn", "type": "DEFAULT", "char_span": [198, 206], "tok_span": [44, 45]}, {"text": "Markowitz", "type": "DEFAULT", "char_span": [233, 242], "tok_span": [49, 52]}, {"text": "Brooklyn", "type": "DEFAULT", "char_span": [198, 206], "tok_span": [44, 45]}]}, {"text": "I 3\\/5sheart 4\\/5 $ '' ( 1986 ) is , in the broadest sense , about the circulation of money : in its 140 minutes it visits a hectic foreign exchange bureau in Amsterdam ; private bankers on Wall Street ; a racetrack in Hong Kong ; a Puerto Rican mother and her son struggling to set up a restaurant along Avenue C , then devastated , in the East Village ; and a raucous farmers ' market back in the Netherlands .", "id": "test_34", "relation_list": [{"subject": "Netherlands", "object": "Amsterdam", "subj_char_span": [399, 410], "obj_char_span": [159, 168], "predicate": "/location/location/contains", "subj_tok_span": [97, 98], "obj_tok_span": [44, 45]}, {"subject": "Netherlands", "object": "Amsterdam", "subj_char_span": [399, 410], "obj_char_span": [159, 168], "predicate": "/location/country/capital", "subj_tok_span": [97, 98], "obj_tok_span": [44, 45]}], "entity_list": [{"text": "Netherlands", "type": "DEFAULT", "char_span": [399, 410], "tok_span": [97, 98]}, {"text": "Amsterdam", "type": "DEFAULT", "char_span": [159, 168], "tok_span": [44, 45]}, {"text": "Netherlands", "type": "DEFAULT", "char_span": [399, 410], "tok_span": [97, 98]}, {"text": "Amsterdam", "type": "DEFAULT", "char_span": [159, 168], "tok_span": [44, 45]}]}, {"text": "Lubitsch 's Hollywood Europe was a highly artificial , thoroughly imagined place , but then so was the Europe he envisioned while still in Germany , as revealed by the five wonderful films being released today on four discs by Kino International under the series title '' Lubitsch in Berlin . ''", "id": "test_35", "relation_list": [{"subject": "Berlin", "object": "Germany", "subj_char_span": [284, 290], "obj_char_span": [139, 146], "predicate": "/location/administrative_division/country", "subj_tok_span": [56, 57], "obj_tok_span": [27, 28]}, {"subject": "Germany", "object": "Berlin", "subj_char_span": [139, 146], "obj_char_span": [284, 290], "predicate": "/location/country/capital", "subj_tok_span": [27, 28], "obj_tok_span": [56, 57]}, {"subject": "Europe", "object": "Berlin", "subj_char_span": [22, 28], "obj_char_span": [284, 290], "predicate": "/location/location/contains", "subj_tok_span": [6, 7], "obj_tok_span": [56, 57]}, {"subject": "Europe", "object": "Berlin", "subj_char_span": [103, 109], "obj_char_span": [284, 290], "predicate": "/location/location/contains", "subj_tok_span": [21, 22], "obj_tok_span": [56, 57]}, {"subject": "Germany", "object": "Berlin", "subj_char_span": [139, 146], "obj_char_span": [284, 290], "predicate": "/location/location/contains", "subj_tok_span": [27, 28], "obj_tok_span": [56, 57]}, {"subject": "Germany", "object": "Berlin", "subj_char_span": [139, 146], "obj_char_span": [284, 290], "predicate": "/location/country/administrative_divisions", "subj_tok_span": [27, 28], "obj_tok_span": [56, 57]}, {"subject": "Europe", "object": "Germany", "subj_char_span": [22, 28], "obj_char_span": [139, 146], "predicate": "/location/location/contains", "subj_tok_span": [6, 7], "obj_tok_span": [27, 28]}, {"subject": "Europe", "object": "Germany", "subj_char_span": [103, 109], "obj_char_span": [139, 146], "predicate": "/location/location/contains", "subj_tok_span": [21, 22], "obj_tok_span": [27, 28]}], "entity_list": [{"text": "Berlin", "type": "DEFAULT", "char_span": [284, 290], "tok_span": [56, 57]}, {"text": "Germany", "type": "DEFAULT", "char_span": [139, 146], "tok_span": [27, 28]}, {"text": "Germany", "type": "DEFAULT", "char_span": [139, 146], "tok_span": [27, 28]}, {"text": "Berlin", "type": "DEFAULT", "char_span": [284, 290], "tok_span": [56, 57]}, {"text": "Europe", "type": "DEFAULT", "char_span": [22, 28], "tok_span": [6, 7]}, {"text": "Berlin", "type": "DEFAULT", "char_span": [284, 290], "tok_span": [56, 57]}, {"text": "Europe", "type": "DEFAULT", "char_span": [103, 109], "tok_span": [21, 22]}, {"text": "Berlin", "type": "DEFAULT", "char_span": [284, 290], "tok_span": [56, 57]}, {"text": "Germany", "type": "DEFAULT", "char_span": [139, 146], "tok_span": [27, 28]}, {"text": "Berlin", "type": "DEFAULT", "char_span": [284, 290], "tok_span": [56, 57]}, {"text": "Germany", "type": "DEFAULT", "char_span": [139, 146], "tok_span": [27, 28]}, {"text": "Berlin", "type": "DEFAULT", "char_span": [284, 290], "tok_span": [56, 57]}, {"text": "Europe", "type": "DEFAULT", "char_span": [22, 28], "tok_span": [6, 7]}, {"text": "Germany", "type": "DEFAULT", "char_span": [139, 146], "tok_span": [27, 28]}, {"text": "Europe", "type": "DEFAULT", "char_span": [103, 109], "tok_span": [21, 22]}, {"text": "Germany", "type": "DEFAULT", "char_span": [139, 146], "tok_span": [27, 28]}]}, {"text": "Lubitsch in Berlin The director Ernst Lubitsch is best known for the continental fantasies he created during his tenure at Paramount in Hollywood , films like '' Trouble in Paradise '' ( 1932 ) and '' Ninotchka '' ( 1939 ) , which took place in a Paris of infinite elegance , wit and sexual tolerance .", "id": "test_36", "relation_list": [{"subject": "Lubitsch", "object": "Berlin", "subj_char_span": [0, 8], "obj_char_span": [12, 18], "predicate": "/people/person/place_of_birth", "subj_tok_span": [0, 3], "obj_tok_span": [4, 5]}, {"subject": "Lubitsch", "object": "Berlin", "subj_char_span": [38, 46], "obj_char_span": [12, 18], "predicate": "/people/person/place_of_birth", "subj_tok_span": [8, 11], "obj_tok_span": [4, 5]}, {"subject": "Lubitsch", "object": "Hollywood", "subj_char_span": [0, 8], "obj_char_span": [136, 145], "predicate": "/people/deceased_person/place_of_death", "subj_tok_span": [0, 3], "obj_tok_span": [26, 27]}, {"subject": "Lubitsch", "object": "Hollywood", "subj_char_span": [38, 46], "obj_char_span": [136, 145], "predicate": "/people/deceased_person/place_of_death", "subj_tok_span": [8, 11], "obj_tok_span": [26, 27]}, {"subject": "Lubitsch", "object": "Berlin", "subj_char_span": [0, 8], "obj_char_span": [12, 18], "predicate": "/people/person/place_lived", "subj_tok_span": [0, 3], "obj_tok_span": [4, 5]}, {"subject": "Lubitsch", "object": "Berlin", "subj_char_span": [38, 46], "obj_char_span": [12, 18], "predicate": "/people/person/place_lived", "subj_tok_span": [8, 11], "obj_tok_span": [4, 5]}], "entity_list": [{"text": "Lubitsch", "type": "DEFAULT", "char_span": [0, 8], "tok_span": [0, 3]}, {"text": "Berlin", "type": "DEFAULT", "char_span": [12, 18], "tok_span": [4, 5]}, {"text": "Lubitsch", "type": "DEFAULT", "char_span": [38, 46], "tok_span": [8, 11]}, {"text": "Berlin", "type": "DEFAULT", "char_span": [12, 18], "tok_span": [4, 5]}, {"text": "Lubitsch", "type": "DEFAULT", "char_span": [0, 8], "tok_span": [0, 3]}, {"text": "Hollywood", "type": "DEFAULT", "char_span": [136, 145], "tok_span": [26, 27]}, {"text": "Lubitsch", "type": "DEFAULT", "char_span": [38, 46], "tok_span": [8, 11]}, {"text": "Hollywood", "type": "DEFAULT", "char_span": [136, 145], "tok_span": [26, 27]}, {"text": "Lubitsch", "type": "DEFAULT", "char_span": [0, 8], "tok_span": [0, 3]}, {"text": "Berlin", "type": "DEFAULT", "char_span": [12, 18], "tok_span": [4, 5]}, {"text": "Lubitsch", "type": "DEFAULT", "char_span": [38, 46], "tok_span": [8, 11]}, {"text": "Berlin", "type": "DEFAULT", "char_span": [12, 18], "tok_span": [4, 5]}]}, {"text": "YouTube 's bite also hurt Senator Joseph I. Lieberman , who was defeated by the political upstart Ned Lamont in Connecticut 's Democratic primary earlier this month .", "id": "test_37", "relation_list": [{"subject": "Lamont", "object": "Connecticut", "subj_char_span": [102, 108], "obj_char_span": [112, 123], "predicate": "/people/person/place_lived", "subj_tok_span": [23, 25], "obj_tok_span": [26, 27]}], "entity_list": [{"text": "Lamont", "type": "DEFAULT", "char_span": [102, 108], "tok_span": [23, 25]}, {"text": "Connecticut", "type": "DEFAULT", "char_span": [112, 123], "tok_span": [26, 27]}]}, {"text": "Last week , Senator George Allen , the Virginia Republican , was caught on tape at a campaign event twice calling a college student of Indian descent a '' macaca , '' an obscure racial slur .", "id": "test_38", "relation_list": [{"subject": "Allen", "object": "Virginia", "subj_char_span": [27, 32], "obj_char_span": [39, 47], "predicate": "/people/person/place_lived", "subj_tok_span": [5, 6], "obj_tok_span": [8, 9]}], "entity_list": [{"text": "Allen", "type": "DEFAULT", "char_span": [27, 32], "tok_span": [5, 6]}, {"text": "Virginia", "type": "DEFAULT", "char_span": [39, 47], "tok_span": [8, 9]}]}, {"text": "Iran allowed inspectors to take environmental samples this week from the site , at Parchin , southeast of Tehran .", "id": "test_39", "relation_list": [{"subject": "Iran", "object": "Tehran", "subj_char_span": [0, 4], "obj_char_span": [106, 112], "predicate": "/location/location/contains", "subj_tok_span": [0, 1], "obj_tok_span": [21, 22]}, {"subject": "Iran", "object": "Tehran", "subj_char_span": [0, 4], "obj_char_span": [106, 112], "predicate": "/location/country/capital", "subj_tok_span": [0, 1], "obj_tok_span": [21, 22]}], "entity_list": [{"text": "Iran", "type": "DEFAULT", "char_span": [0, 4], "tok_span": [0, 1]}, {"text": "Tehran", "type": "DEFAULT", "char_span": [106, 112], "tok_span": [21, 22]}, {"text": "Iran", "type": "DEFAULT", "char_span": [0, 4], "tok_span": [0, 1]}, {"text": "Tehran", "type": "DEFAULT", "char_span": [106, 112], "tok_span": [21, 22]}]}, {"text": "It has two other stores in Hudson County -- in Jersey City and Secaucus -- and a third is being constructed in North Bergen on Tonnelle Avenue .", "id": "test_40", "relation_list": [{"subject": "County", "object": "Secaucus", "subj_char_span": [34, 40], "obj_char_span": [63, 71], "predicate": "/location/location/contains", "subj_tok_span": [7, 8], "obj_tok_span": [14, 18]}, {"subject": "County", "object": "Bergen", "subj_char_span": [34, 40], "obj_char_span": [117, 123], "predicate": "/location/location/contains", "subj_tok_span": [7, 8], "obj_tok_span": [28, 29]}, {"subject": "County", "object": "City", "subj_char_span": [34, 40], "obj_char_span": [54, 58], "predicate": "/location/location/contains", "subj_tok_span": [7, 8], "obj_tok_span": [12, 13]}], "entity_list": [{"text": "County", "type": "DEFAULT", "char_span": [34, 40], "tok_span": [7, 8]}, {"text": "Secaucus", "type": "DEFAULT", "char_span": [63, 71], "tok_span": [14, 18]}, {"text": "County", "type": "DEFAULT", "char_span": [34, 40], "tok_span": [7, 8]}, {"text": "Bergen", "type": "DEFAULT", "char_span": [117, 123], "tok_span": [28, 29]}, {"text": "County", "type": "DEFAULT", "char_span": [34, 40], "tok_span": [7, 8]}, {"text": "City", "type": "DEFAULT", "char_span": [54, 58], "tok_span": [12, 13]}]}, {"text": "The zoning statute that governs the redevelopment around the Holland Tunnel makes no stipulation for traffic , so Jersey City can not reject the plan based on traffic alone , said Kristin Russell , a city planner .", "id": "test_41", "relation_list": [{"subject": "City", "object": "Tunnel", "subj_char_span": [121, 125], "obj_char_span": [69, 75], "predicate": "/location/location/contains", "subj_tok_span": [23, 24], "obj_tok_span": [12, 13]}], "entity_list": [{"text": "City", "type": "DEFAULT", "char_span": [121, 125], "tok_span": [23, 24]}, {"text": "Tunnel", "type": "DEFAULT", "char_span": [69, 75], "tok_span": [12, 13]}]}, {"text": "Kyoto 's cuisine -LRB- kyo-ryori -RRB- is the legacy of court and temple , aristocratic and understated ; unusual locations and exquisite food made the meals I ate there some of the most magical of my life , and made the traditional Japan I 'd first fallen in love with palpable .", "id": "test_42", "relation_list": [{"subject": "Japan", "object": "Kyoto", "subj_char_span": [233, 238], "obj_char_span": [0, 5], "predicate": "/location/location/contains", "subj_tok_span": [56, 57], "obj_tok_span": [0, 1]}], "entity_list": [{"text": "Japan", "type": "DEFAULT", "char_span": [233, 238], "tok_span": [56, 57]}, {"text": "Kyoto", "type": "DEFAULT", "char_span": [0, 5], "tok_span": [0, 1]}]}, {"text": "Yoshi Tsuji runs several cooking schools in Japan and in Europe ; Kazuki Kondo , dean of the Osaka school , joined us for dinner .", "id": "test_43", "relation_list": [{"subject": "Japan", "object": "Osaka", "subj_char_span": [44, 49], "obj_char_span": [93, 98], "predicate": "/location/location/contains", "subj_tok_span": [10, 11], "obj_tok_span": [23, 24]}], "entity_list": [{"text": "Japan", "type": "DEFAULT", "char_span": [44, 49], "tok_span": [10, 11]}, {"text": "Osaka", "type": "DEFAULT", "char_span": [93, 98], "tok_span": [23, 24]}]}, {"text": "A century ago , the greatest playground was Coney Island , a pre-Disney seaside place to cavort at the southernmost edge of Brooklyn .", "id": "test_44", "relation_list": [{"subject": "Island", "object": "Brooklyn", "subj_char_span": [50, 56], "obj_char_span": [124, 132], "predicate": "/location/neighborhood/neighborhood_of", "subj_tok_span": [10, 11], "obj_tok_span": [28, 29]}, {"subject": "Brooklyn", "object": "Island", "subj_char_span": [124, 132], "obj_char_span": [50, 56], "predicate": "/location/location/contains", "subj_tok_span": [28, 29], "obj_tok_span": [10, 11]}], "entity_list": [{"text": "Island", "type": "DEFAULT", "char_span": [50, 56], "tok_span": [10, 11]}, {"text": "Brooklyn", "type": "DEFAULT", "char_span": [124, 132], "tok_span": [28, 29]}, {"text": "Brooklyn", "type": "DEFAULT", "char_span": [124, 132], "tok_span": [28, 29]}, {"text": "Island", "type": "DEFAULT", "char_span": [50, 56], "tok_span": [10, 11]}]}, {"text": "Even wishful thinkers do n't believe she can medal here , much less win , but who would have wageredon Dan Jansen before he ended his long Olympic odyssey by winning a speedskating gold medal for his dead sister in 1994 in Lillehammer , Norway ?", "id": "test_45", "relation_list": [{"subject": "Norway", "object": "Lillehammer", "subj_char_span": [237, 243], "obj_char_span": [223, 234], "predicate": "/location/location/contains", "subj_tok_span": [57, 58], "obj_tok_span": [54, 56]}], "entity_list": [{"text": "Norway", "type": "DEFAULT", "char_span": [237, 243], "tok_span": [57, 58]}, {"text": "Lillehammer", "type": "DEFAULT", "char_span": [223, 234], "tok_span": [54, 56]}]}, {"text": "OVER the last few years , as its residents fought a battle against the city to keep their homes , the Fort Trumbull neighborhood of New London looked more and more like a war-torn village , with acres of vacant lots interrupted intermittently by debris and a few scattered houses .", "id": "test_46", "relation_list": [{"subject": "London", "object": "Trumbull", "subj_char_span": [136, 142], "obj_char_span": [107, 115], "predicate": "/location/location/contains", "subj_tok_span": [30, 31], "obj_tok_span": [24, 27]}], "entity_list": [{"text": "London", "type": "DEFAULT", "char_span": [136, 142], "tok_span": [30, 31]}, {"text": "Trumbull", "type": "DEFAULT", "char_span": [107, 115], "tok_span": [24, 27]}]}, {"text": "Curry and Crawford , close friends and longtime teammates in Chicago and New York , were in sync in the final quarter .", "id": "test_47", "relation_list": [{"subject": "York", "object": "Crawford", "subj_char_span": [77, 81], "obj_char_span": [10, 18], "predicate": "/location/location/contains", "subj_tok_span": [13, 14], "obj_tok_span": [2, 3]}], "entity_list": [{"text": "York", "type": "DEFAULT", "char_span": [77, 81], "tok_span": [13, 14]}, {"text": "Crawford", "type": "DEFAULT", "char_span": [10, 18], "tok_span": [2, 3]}]}, {"text": "The Knicks were 10 for 15 from the free-throw line in the fourth quarter , but had only 2 turnovers , and Coach Isiah Thomas called it a vast improvement from their fourth quarter in Chicago . ''", "id": "test_48", "relation_list": [{"subject": "Thomas", "object": "Chicago", "subj_char_span": [118, 124], "obj_char_span": [183, 190], "predicate": "/people/person/place_of_birth", "subj_tok_span": [30, 31], "obj_tok_span": [41, 42]}], "entity_list": [{"text": "Thomas", "type": "DEFAULT", "char_span": [118, 124], "tok_span": [30, 31]}, {"text": "Chicago", "type": "DEFAULT", "char_span": [183, 190], "tok_span": [41, 42]}]}, {"text": "Nanette Lepore , a New York fashion designer , said she reserved a seat every week to go to her home in Amagansett because she '' ca n't bear standing , especially when I 've worked all day and I 'm stressed out . ''", "id": "test_49", "relation_list": [{"subject": "York", "object": "Amagansett", "subj_char_span": [23, 27], "obj_char_span": [104, 114], "predicate": "/location/location/contains", "subj_tok_span": [7, 8], "obj_tok_span": [24, 27]}], "entity_list": [{"text": "York", "type": "DEFAULT", "char_span": [23, 27], "tok_span": [7, 8]}, {"text": "Amagansett", "type": "DEFAULT", "char_span": [104, 114], "tok_span": [24, 27]}]}, {"text": "Senators Jon Corzine , Democrat of New Jersey , and Susan Collins , Republican of Maine , have been working hard on the issue .", "id": "test_50", "relation_list": [{"subject": "Collins", "object": "Maine", "subj_char_span": [58, 65], "obj_char_span": [82, 87], "predicate": "/people/person/place_lived", "subj_tok_span": [13, 14], "obj_tok_span": [17, 18]}], "entity_list": [{"text": "Collins", "type": "DEFAULT", "char_span": [58, 65], "tok_span": [13, 14]}, {"text": "Maine", "type": "DEFAULT", "char_span": [82, 87], "tok_span": [17, 18]}]}, {"text": "OVED-WEISS -- Or , 23 , beloved son of Inbal Oved and Mark and Cathy Weiss , died suddenly and tragically in Bangkok , Thailand .", "id": "test_51", "relation_list": [{"subject": "Thailand", "object": "Bangkok", "subj_char_span": [119, 127], "obj_char_span": [109, 116], "predicate": "/location/country/administrative_divisions", "subj_tok_span": [34, 35], "obj_tok_span": [32, 33]}, {"subject": "Bangkok", "object": "Thailand", "subj_char_span": [109, 116], "obj_char_span": [119, 127], "predicate": "/location/administrative_division/country", "subj_tok_span": [32, 33], "obj_tok_span": [34, 35]}, {"subject": "Thailand", "object": "Bangkok", "subj_char_span": [119, 127], "obj_char_span": [109, 116], "predicate": "/location/country/capital", "subj_tok_span": [34, 35], "obj_tok_span": [32, 33]}, {"subject": "Thailand", "object": "Bangkok", "subj_char_span": [119, 127], "obj_char_span": [109, 116], "predicate": "/location/location/contains", "subj_tok_span": [34, 35], "obj_tok_span": [32, 33]}], "entity_list": [{"text": "Thailand", "type": "DEFAULT", "char_span": [119, 127], "tok_span": [34, 35]}, {"text": "Bangkok", "type": "DEFAULT", "char_span": [109, 116], "tok_span": [32, 33]}, {"text": "Bangkok", "type": "DEFAULT", "char_span": [109, 116], "tok_span": [32, 33]}, {"text": "Thailand", "type": "DEFAULT", "char_span": [119, 127], "tok_span": [34, 35]}, {"text": "Thailand", "type": "DEFAULT", "char_span": [119, 127], "tok_span": [34, 35]}, {"text": "Bangkok", "type": "DEFAULT", "char_span": [109, 116], "tok_span": [32, 33]}, {"text": "Thailand", "type": "DEFAULT", "char_span": [119, 127], "tok_span": [34, 35]}, {"text": "Bangkok", "type": "DEFAULT", "char_span": [109, 116], "tok_span": [32, 33]}]}, {"text": "It envisioned a sprawling cultural center and Fordham campus on the squalid West Side , a civic plaza in Downtown Brooklyn that Robert Moses promised would rival the Piazza San Marco in Venice , a grand development over the Sunnyside railroad yards in Queens , and a Palace of Progress devoted to world trade atop a reconstructed Pennsylvania Station .", "id": "test_52", "relation_list": [{"subject": "Venice", "object": "Marco", "subj_char_span": [186, 192], "obj_char_span": [177, 182], "predicate": "/location/location/contains", "subj_tok_span": [36, 37], "obj_tok_span": [34, 35]}], "entity_list": [{"text": "Venice", "type": "DEFAULT", "char_span": [186, 192], "tok_span": [36, 37]}, {"text": "Marco", "type": "DEFAULT", "char_span": [177, 182], "tok_span": [34, 35]}]}, {"text": "Scott Schwind has joined Fulbright & Jaworski as an energy partner in Houston .", "id": "test_53", "relation_list": [{"subject": "Jaworski", "object": "Houston", "subj_char_span": [37, 45], "obj_char_span": [70, 77], "predicate": "/business/company/place_founded", "subj_tok_span": [10, 14], "obj_tok_span": [19, 20]}], "entity_list": [{"text": "Jaworski", "type": "DEFAULT", "char_span": [37, 45], "tok_span": [10, 14]}, {"text": "Houston", "type": "DEFAULT", "char_span": [70, 77], "tok_span": [19, 20]}]}, {"text": "He writes that the State Department 's Future of Iraq project was sidelined because of tensions between the State Department and the Pentagon , and that its coordinator , Tom Warrick , '' who had done as much thinking about postwar Iraq as any American official '' also '' became a casualty of the interagency war and did n't get to Baghdad for a year . ''", "id": "test_54", "relation_list": [{"subject": "Iraq", "object": "Baghdad", "subj_char_span": [49, 53], "obj_char_span": [333, 340], "predicate": "/location/country/capital", "subj_tok_span": [10, 11], "obj_tok_span": [72, 73]}, {"subject": "Iraq", "object": "Baghdad", "subj_char_span": [232, 236], "obj_char_span": [333, 340], "predicate": "/location/country/capital", "subj_tok_span": [45, 46], "obj_tok_span": [72, 73]}, {"subject": "Iraq", "object": "Baghdad", "subj_char_span": [49, 53], "obj_char_span": [333, 340], "predicate": "/location/location/contains", "subj_tok_span": [10, 11], "obj_tok_span": [72, 73]}, {"subject": "Iraq", "object": "Baghdad", "subj_char_span": [232, 236], "obj_char_span": [333, 340], "predicate": "/location/location/contains", "subj_tok_span": [45, 46], "obj_tok_span": [72, 73]}], "entity_list": [{"text": "Iraq", "type": "DEFAULT", "char_span": [49, 53], "tok_span": [10, 11]}, {"text": "Baghdad", "type": "DEFAULT", "char_span": [333, 340], "tok_span": [72, 73]}, {"text": "Iraq", "type": "DEFAULT", "char_span": [232, 236], "tok_span": [45, 46]}, {"text": "Baghdad", "type": "DEFAULT", "char_span": [333, 340], "tok_span": [72, 73]}, {"text": "Iraq", "type": "DEFAULT", "char_span": [49, 53], "tok_span": [10, 11]}, {"text": "Baghdad", "type": "DEFAULT", "char_span": [333, 340], "tok_span": [72, 73]}, {"text": "Iraq", "type": "DEFAULT", "char_span": [232, 236], "tok_span": [45, 46]}, {"text": "Baghdad", "type": "DEFAULT", "char_span": [333, 340], "tok_span": [72, 73]}]}, {"text": "A more recent list included references to Wiener Werkstatte designs , Los Angeles graffiti , a Buddha fountain in Chinatown , a book by Aldous Huxley and an action figure of Ginger Lynn , the pornography star .", "id": "test_55", "relation_list": [{"subject": "Huxley", "object": "Angeles", "subj_char_span": [143, 149], "obj_char_span": [74, 81], "predicate": "/people/deceased_person/place_of_death", "subj_tok_span": [31, 33], "obj_tok_span": [16, 17]}], "entity_list": [{"text": "Huxley", "type": "DEFAULT", "char_span": [143, 149], "tok_span": [31, 33]}, {"text": "Angeles", "type": "DEFAULT", "char_span": [74, 81], "tok_span": [16, 17]}]}, {"text": "He has been through four uniform changes , has seen the Angels name changed from California to Anaheim to the Los Angeles Angels of Anaheim .", "id": "test_56", "relation_list": [{"subject": "California", "object": "Anaheim", "subj_char_span": [81, 91], "obj_char_span": [95, 102], "predicate": "/location/location/contains", "subj_tok_span": [15, 16], "obj_tok_span": [17, 18]}, {"subject": "California", "object": "Anaheim", "subj_char_span": [81, 91], "obj_char_span": [132, 139], "predicate": "/location/location/contains", "subj_tok_span": [15, 16], "obj_tok_span": [24, 25]}], "entity_list": [{"text": "California", "type": "DEFAULT", "char_span": [81, 91], "tok_span": [15, 16]}, {"text": "Anaheim", "type": "DEFAULT", "char_span": [95, 102], "tok_span": [17, 18]}, {"text": "California", "type": "DEFAULT", "char_span": [81, 91], "tok_span": [15, 16]}, {"text": "Anaheim", "type": "DEFAULT", "char_span": [132, 139], "tok_span": [24, 25]}]}, {"text": "Like Atlanta 's John Smoltz -LRB- 17 seasons -RRB- and the Astros ' Craig Biggio -LRB- 18 seasons -RRB- , Anderson is a franchise lifer .", "id": "test_57", "relation_list": [{"subject": "Smoltz", "object": "Atlanta", "subj_char_span": [21, 27], "obj_char_span": [5, 12], "predicate": "/people/person/place_lived", "subj_tok_span": [5, 8], "obj_tok_span": [1, 2]}], "entity_list": [{"text": "Smoltz", "type": "DEFAULT", "char_span": [21, 27], "tok_span": [5, 8]}, {"text": "Atlanta", "type": "DEFAULT", "char_span": [5, 12], "tok_span": [1, 2]}]}, {"text": "Nelson McCausland , a Belfast politician and a member of the Democratic Unionists , a hard-line Protestant party , said : '' There is a fundamental anger and alienation .", "id": "test_58", "relation_list": [{"subject": "McCausland", "object": "Belfast", "subj_char_span": [7, 17], "obj_char_span": [22, 29], "predicate": "/people/person/place_of_birth", "subj_tok_span": [1, 6], "obj_tok_span": [8, 9]}], "entity_list": [{"text": "McCausland", "type": "DEFAULT", "char_span": [7, 17], "tok_span": [1, 6]}, {"text": "Belfast", "type": "DEFAULT", "char_span": [22, 29], "tok_span": [8, 9]}]}, {"text": "The Bush administration , condemning the assassination of the former prime minister , Rafik Hariri , in Lebanon , suggested Monday that Syria was to blame and moved to get a new condemnation of Syria 's domination of Lebanon at the United Nations Security Council .", "id": "test_59", "relation_list": [{"subject": "Hariri", "object": "Lebanon", "subj_char_span": [92, 98], "obj_char_span": [104, 111], "predicate": "/people/person/nationality", "subj_tok_span": [19, 21], "obj_tok_span": [23, 24]}, {"subject": "Hariri", "object": "Lebanon", "subj_char_span": [92, 98], "obj_char_span": [217, 224], "predicate": "/people/person/nationality", "subj_tok_span": [19, 21], "obj_tok_span": [48, 49]}], "entity_list": [{"text": "Hariri", "type": "DEFAULT", "char_span": [92, 98], "tok_span": [19, 21]}, {"text": "Lebanon", "type": "DEFAULT", "char_span": [104, 111], "tok_span": [23, 24]}, {"text": "Hariri", "type": "DEFAULT", "char_span": [92, 98], "tok_span": [19, 21]}, {"text": "Lebanon", "type": "DEFAULT", "char_span": [217, 224], "tok_span": [48, 49]}]}, {"text": "American officials said the killing was an ominous development on two counts : first , because it raised concern that Lebanon could plunge back into the civil war that it suffered throughout the 1980 's , and second , because it underscored growing American impatience with the role played by Syria in the Middle East .", "id": "test_60", "relation_list": [{"subject": "East", "object": "Syria", "subj_char_span": [313, 317], "obj_char_span": [293, 298], "predicate": "/location/location/contains", "subj_tok_span": [61, 62], "obj_tok_span": [57, 58]}, {"subject": "East", "object": "Lebanon", "subj_char_span": [313, 317], "obj_char_span": [118, 125], "predicate": "/location/location/contains", "subj_tok_span": [61, 62], "obj_tok_span": [20, 21]}], "entity_list": [{"text": "East", "type": "DEFAULT", "char_span": [313, 317], "tok_span": [61, 62]}, {"text": "Syria", "type": "DEFAULT", "char_span": [293, 298], "tok_span": [57, 58]}, {"text": "East", "type": "DEFAULT", "char_span": [313, 317], "tok_span": [61, 62]}, {"text": "Lebanon", "type": "DEFAULT", "char_span": [118, 125], "tok_span": [20, 21]}]}, {"text": "And in fact the Syrian foreign minister , Farouk al-Sharaa , speaking at a news conference in Damascus , also condemned the attack .", "id": "test_61", "relation_list": [{"subject": "al-Sharaa", "object": "Damascus", "subj_char_span": [49, 58], "obj_char_span": [94, 102], "predicate": "/people/person/place_of_birth", "subj_tok_span": [11, 16], "obj_tok_span": [23, 24]}], "entity_list": [{"text": "al-Sharaa", "type": "DEFAULT", "char_span": [49, 58], "tok_span": [11, 16]}, {"text": "Damascus", "type": "DEFAULT", "char_span": [94, 102], "tok_span": [23, 24]}]}, {"text": "Mr. McClellan and other administration spokesmen said they had no concrete evidence of Syria 's involvement in the killing of Mr. Hariri , a prominent opposition leader and critic of Syria 's role in Lebanon , who died along with at least 11 others when a car bomb blew up next to his motorcade in Beirut .", "id": "test_62", "relation_list": [{"subject": "Lebanon", "object": "Beirut", "subj_char_span": [200, 207], "obj_char_span": [298, 304], "predicate": "/location/location/contains", "subj_tok_span": [45, 46], "obj_tok_span": [68, 69]}, {"subject": "Lebanon", "object": "Beirut", "subj_char_span": [200, 207], "obj_char_span": [298, 304], "predicate": "/location/country/capital", "subj_tok_span": [45, 46], "obj_tok_span": [68, 69]}], "entity_list": [{"text": "Lebanon", "type": "DEFAULT", "char_span": [200, 207], "tok_span": [45, 46]}, {"text": "Beirut", "type": "DEFAULT", "char_span": [298, 304], "tok_span": [68, 69]}, {"text": "Lebanon", "type": "DEFAULT", "char_span": [200, 207], "tok_span": [45, 46]}, {"text": "Beirut", "type": "DEFAULT", "char_span": [298, 304], "tok_span": [68, 69]}]}, {"text": "In 1999 one of its members , Evan Ziporyn , a composer and clarinetist and a professor at the Massachusetts Institute of Technology , met Kyaw Kyaw Naing , an expatriate Burmese percussion virtuoso now living in New York , at a concert in suburban Boston .", "id": "test_63", "relation_list": [{"subject": "Ziporyn", "object": "Technology", "subj_char_span": [34, 41], "obj_char_span": [121, 131], "predicate": "/business/person/company", "subj_tok_span": [8, 12], "obj_tok_span": [26, 27]}], "entity_list": [{"text": "Ziporyn", "type": "DEFAULT", "char_span": [34, 41], "tok_span": [8, 12]}, {"text": "Technology", "type": "DEFAULT", "char_span": [121, 131], "tok_span": [26, 27]}]}, {"text": "Certainly the Berlin Philharmonic that appeared at Carnegie Hall on Wednesday night , in the first of four programs through tomorrow night , looks a lot different from the ensemble of even 10 years ago , when the great Claudio Abbado was music director .", "id": "test_64", "relation_list": [{"subject": "Abbado", "object": "Berlin", "subj_char_span": [227, 233], "obj_char_span": [14, 20], "predicate": "/people/person/place_lived", "subj_tok_span": [40, 43], "obj_tok_span": [2, 3]}], "entity_list": [{"text": "Abbado", "type": "DEFAULT", "char_span": [227, 233], "tok_span": [40, 43]}, {"text": "Berlin", "type": "DEFAULT", "char_span": [14, 20], "tok_span": [2, 3]}]}, {"text": "Gov . Haley Barbour of Mississippi acknowledges that Clyde Kennard suffered a grievous wrong at the hands of state officials more than 45 years ago .", "id": "test_65", "relation_list": [{"subject": "Barbour", "object": "Mississippi", "subj_char_span": [12, 19], "obj_char_span": [23, 34], "predicate": "/people/person/place_lived", "subj_tok_span": [4, 7], "obj_tok_span": [8, 9]}, {"subject": "Kennard", "object": "Mississippi", "subj_char_span": [59, 66], "obj_char_span": [23, 34], "predicate": "/people/person/place_lived", "subj_tok_span": [13, 15], "obj_tok_span": [8, 9]}], "entity_list": [{"text": "Barbour", "type": "DEFAULT", "char_span": [12, 19], "tok_span": [4, 7]}, {"text": "Mississippi", "type": "DEFAULT", "char_span": [23, 34], "tok_span": [8, 9]}, {"text": "Kennard", "type": "DEFAULT", "char_span": [59, 66], "tok_span": [13, 15]}, {"text": "Mississippi", "type": "DEFAULT", "char_span": [23, 34], "tok_span": [8, 9]}]}, {"text": "A sports article on Aug. 11 about an underground effort by Christopher Vandaele , the owner of a triathlon outfitter in Manhattan , to stage a triathlon in New York City referred incorrectly to a cease-and-desist order demanding that he not use the World Triathlon Corporation 's '' Iron '' brand in promoting the race .", "id": "test_66", "relation_list": [{"subject": "City", "object": "Manhattan", "subj_char_span": [165, 169], "obj_char_span": [120, 129], "predicate": "/location/location/contains", "subj_tok_span": [40, 41], "obj_tok_span": [28, 29]}], "entity_list": [{"text": "City", "type": "DEFAULT", "char_span": [165, 169], "tok_span": [40, 41]}, {"text": "Manhattan", "type": "DEFAULT", "char_span": [120, 129], "tok_span": [28, 29]}]}, {"text": "No Tie to Serial Killer Is Found in 7 Deaths Charles Cullen , the nurse who killed patients in New Jersey and Pennsylvania , has so far pleaded guilty to intentionally giving lethal doses of drugs to 24 people during a 16-year career in which he worked at nine hospitals and a nursing home in the two states .", "id": "test_67", "relation_list": [{"subject": "Cullen", "object": "Pennsylvania", "subj_char_span": [53, 59], "obj_char_span": [110, 122], "predicate": "/people/person/place_lived", "subj_tok_span": [14, 15], "obj_tok_span": [25, 26]}], "entity_list": [{"text": "Cullen", "type": "DEFAULT", "char_span": [53, 59], "tok_span": [14, 15]}, {"text": "Pennsylvania", "type": "DEFAULT", "char_span": [110, 122], "tok_span": [25, 26]}]}, {"text": "Matter of fact , we had one guy just two weeks out of training at Fort Hood , Texas .", "id": "test_68", "relation_list": [{"subject": "Texas", "object": "Hood", "subj_char_span": [78, 83], "obj_char_span": [71, 75], "predicate": "/location/location/contains", "subj_tok_span": [18, 19], "obj_tok_span": [16, 17]}], "entity_list": [{"text": "Texas", "type": "DEFAULT", "char_span": [78, 83], "tok_span": [18, 19]}, {"text": "Hood", "type": "DEFAULT", "char_span": [71, 75], "tok_span": [16, 17]}]}, {"text": "A senior aide to Grand Ayatollah Ali al-Sistani , Iraq 's most influential Shiite cleric , was gunned down on his way to Friday Prayer in Baghdad , and a suicide car bomb exploded near the office of a major Shiite political party , an Interior Ministry official said Friday .", "id": "test_69", "relation_list": [{"subject": "Iraq", "object": "Baghdad", "subj_char_span": [50, 54], "obj_char_span": [138, 145], "predicate": "/location/location/contains", "subj_tok_span": [16, 17], "obj_tok_span": [38, 39]}, {"subject": "Iraq", "object": "Baghdad", "subj_char_span": [50, 54], "obj_char_span": [138, 145], "predicate": "/location/country/capital", "subj_tok_span": [16, 17], "obj_tok_span": [38, 39]}], "entity_list": [{"text": "Iraq", "type": "DEFAULT", "char_span": [50, 54], "tok_span": [16, 17]}, {"text": "Baghdad", "type": "DEFAULT", "char_span": [138, 145], "tok_span": [38, 39]}, {"text": "Iraq", "type": "DEFAULT", "char_span": [50, 54], "tok_span": [16, 17]}, {"text": "Baghdad", "type": "DEFAULT", "char_span": [138, 145], "tok_span": [38, 39]}]}, {"text": "The Kharkh has been struck repeatedly , most recently two weeks ago , placing great pressure on Baghdad 's mayor , Alaa al-Tamimi , and the American forces to carry out repairs and keep the plant running .", "id": "test_70", "relation_list": [{"subject": "al-Tamimi", "object": "Baghdad", "subj_char_span": [120, 129], "obj_char_span": [96, 103], "predicate": "/people/person/place_lived", "subj_tok_span": [26, 31], "obj_tok_span": [19, 20]}], "entity_list": [{"text": "al-Tamimi", "type": "DEFAULT", "char_span": [120, 129], "tok_span": [26, 31]}, {"text": "Baghdad", "type": "DEFAULT", "char_span": [96, 103], "tok_span": [19, 20]}]}, {"text": "Also on Friday , American marines said they were investigating the death of an Iraqi civilian that occurred last Saturday during raids of houses near Haditha , a city in the troubled Anbar Province in western Iraq .", "id": "test_71", "relation_list": [{"subject": "Iraq", "object": "Haditha", "subj_char_span": [209, 213], "obj_char_span": [150, 157], "predicate": "/location/location/contains", "subj_tok_span": [40, 41], "obj_tok_span": [26, 29]}], "entity_list": [{"text": "Iraq", "type": "DEFAULT", "char_span": [209, 213], "tok_span": [40, 41]}, {"text": "Haditha", "type": "DEFAULT", "char_span": [150, 157], "tok_span": [26, 29]}]}, {"text": "The movie begins in New York City , where the aspiring musician Luke Falcon -LRB- played by the musician and actor Steven Strait -RRB- has a brief but heart-stopping encounter with a willowy model named Brier -LRB- Pell James -RRB- .", "id": "test_72", "relation_list": [{"subject": "Strait", "object": "City", "subj_char_span": [122, 128], "obj_char_span": [29, 33], "predicate": "/people/person/place_lived", "subj_tok_span": [25, 26], "obj_tok_span": [6, 7]}], "entity_list": [{"text": "Strait", "type": "DEFAULT", "char_span": [122, 128], "tok_span": [25, 26]}, {"text": "City", "type": "DEFAULT", "char_span": [29, 33], "tok_span": [6, 7]}]}, {"text": "His father was a New York City firefighter in Brooklyn and later a chiropractor , who practiced in Eastchester , N.Y. WEDDINGS\\/CELEBRATIONS", "id": "test_73", "relation_list": [{"subject": "City", "object": "Brooklyn", "subj_char_span": [26, 30], "obj_char_span": [46, 54], "predicate": "/location/location/contains", "subj_tok_span": [6, 7], "obj_tok_span": [10, 11]}], "entity_list": [{"text": "City", "type": "DEFAULT", "char_span": [26, 30], "tok_span": [6, 7]}, {"text": "Brooklyn", "type": "DEFAULT", "char_span": [46, 54], "tok_span": [10, 11]}]}, {"text": "Jean Rosenbluth , a law professor at the University of Southern California and a former federal prosecutor in Los Angeles , said defense lawyers in similar situations had argued that such dismissals were subterfuges involving jurors who were holding out for acquittal . ''", "id": "test_74", "relation_list": [{"subject": "Angeles", "object": "California", "subj_char_span": [114, 121], "obj_char_span": [64, 74], "predicate": "/location/location/contains", "subj_tok_span": [22, 23], "obj_tok_span": [14, 15]}], "entity_list": [{"text": "Angeles", "type": "DEFAULT", "char_span": [114, 121], "tok_span": [22, 23]}, {"text": "California", "type": "DEFAULT", "char_span": [64, 74], "tok_span": [14, 15]}]}, {"text": "She is a second-year resident in psychiatry at Mount Sinai Hospital in New York .", "id": "test_75", "relation_list": [{"subject": "York", "object": "Hospital", "subj_char_span": [75, 79], "obj_char_span": [59, 67], "predicate": "/location/location/contains", "subj_tok_span": [18, 19], "obj_tok_span": [15, 16]}], "entity_list": [{"text": "York", "type": "DEFAULT", "char_span": [75, 79], "tok_span": [18, 19]}, {"text": "Hospital", "type": "DEFAULT", "char_span": [59, 67], "tok_span": [15, 16]}]}, {"text": "Rose Valentin , a community associate of the New York City clerk 's office , officiated at Boylan Studios , an event space in New York , in a ceremony led by Anthony V. DeMayo , a judge trial referee of the Connecticut Superior Court in New Haven , Conn. .", "id": "test_76", "relation_list": [{"subject": "York", "object": "City", "subj_char_span": [49, 53], "obj_char_span": [54, 58], "predicate": "/location/location/contains", "subj_tok_span": [10, 11], "obj_tok_span": [11, 12]}, {"subject": "York", "object": "City", "subj_char_span": [130, 134], "obj_char_span": [54, 58], "predicate": "/location/location/contains", "subj_tok_span": [30, 31], "obj_tok_span": [11, 12]}], "entity_list": [{"text": "York", "type": "DEFAULT", "char_span": [49, 53], "tok_span": [10, 11]}, {"text": "City", "type": "DEFAULT", "char_span": [54, 58], "tok_span": [11, 12]}, {"text": "York", "type": "DEFAULT", "char_span": [130, 134], "tok_span": [30, 31]}, {"text": "City", "type": "DEFAULT", "char_span": [54, 58], "tok_span": [11, 12]}]}, {"text": "Margaret Somerville , professor of law and medicine at McGill University , said the ruling '' is extremely important '' in large part because '' the provinces that want to run some form of a complementary private system would probably be able to do so now . ''", "id": "test_77", "relation_list": [{"subject": "Somerville", "object": "University", "subj_char_span": [9, 19], "obj_char_span": [62, 72], "predicate": "/business/person/company", "subj_tok_span": [1, 3], "obj_tok_span": [11, 12]}], "entity_list": [{"text": "Somerville", "type": "DEFAULT", "char_span": [9, 19], "tok_span": [1, 3]}, {"text": "University", "type": "DEFAULT", "char_span": [62, 72], "tok_span": [11, 12]}]}, {"text": "The case was brought to the Supreme Court by Jacques Chaoulli , a Montreal family doctor who argued his own case through the courts , and George Zeliotis , a chemical salesman who was forced to wait a year for a hip replacement while he was prohibited from paying privately for surgery .", "id": "test_78", "relation_list": [{"subject": "Chaoulli", "object": "Montreal", "subj_char_span": [53, 61], "obj_char_span": [66, 74], "predicate": "/people/person/place_lived", "subj_tok_span": [10, 13], "obj_tok_span": [15, 16]}], "entity_list": [{"text": "Chaoulli", "type": "DEFAULT", "char_span": [53, 61], "tok_span": [10, 13]}, {"text": "Montreal", "type": "DEFAULT", "char_span": [66, 74], "tok_span": [15, 16]}]}, {"text": "Though officials in Addis Ababa , Ethiopia 's capital , have said their troops should not enter downtown Mogadishu , many are camped in the former American Embassy , a decrepit building that was closed more than 15 years ago after American soldiers suffered a humiliating defeat at the hands of warlords .", "id": "test_79", "relation_list": [{"subject": "Ababa", "object": "Ethiopia", "subj_char_span": [26, 31], "obj_char_span": [34, 42], "predicate": "/location/administrative_division/country", "subj_tok_span": [5, 8], "obj_tok_span": [9, 10]}, {"subject": "Ethiopia", "object": "Ababa", "subj_char_span": [34, 42], "obj_char_span": [26, 31], "predicate": "/location/country/administrative_divisions", "subj_tok_span": [9, 10], "obj_tok_span": [5, 8]}, {"subject": "Ethiopia", "object": "Ababa", "subj_char_span": [34, 42], "obj_char_span": [26, 31], "predicate": "/location/country/capital", "subj_tok_span": [9, 10], "obj_tok_span": [5, 8]}, {"subject": "Ethiopia", "object": "Ababa", "subj_char_span": [34, 42], "obj_char_span": [26, 31], "predicate": "/location/location/contains", "subj_tok_span": [9, 10], "obj_tok_span": [5, 8]}], "entity_list": [{"text": "Ababa", "type": "DEFAULT", "char_span": [26, 31], "tok_span": [5, 8]}, {"text": "Ethiopia", "type": "DEFAULT", "char_span": [34, 42], "tok_span": [9, 10]}, {"text": "Ethiopia", "type": "DEFAULT", "char_span": [34, 42], "tok_span": [9, 10]}, {"text": "Ababa", "type": "DEFAULT", "char_span": [26, 31], "tok_span": [5, 8]}, {"text": "Ethiopia", "type": "DEFAULT", "char_span": [34, 42], "tok_span": [9, 10]}, {"text": "Ababa", "type": "DEFAULT", "char_span": [26, 31], "tok_span": [5, 8]}, {"text": "Ethiopia", "type": "DEFAULT", "char_span": [34, 42], "tok_span": [9, 10]}, {"text": "Ababa", "type": "DEFAULT", "char_span": [26, 31], "tok_span": [5, 8]}]}, {"text": "Anti-Ethiopia riots erupted in Mogadishu , the capital of Somalia , on Friday , while masked gunmen emerged for the first time on the streets , a day after Ethiopian-backed troops captured the city from Islamist forces .", "id": "test_80", "relation_list": [{"subject": "Somalia", "object": "Mogadishu", "subj_char_span": [58, 65], "obj_char_span": [31, 40], "predicate": "/location/location/contains", "subj_tok_span": [14, 15], "obj_tok_span": [6, 10]}, {"subject": "Somalia", "object": "Mogadishu", "subj_char_span": [58, 65], "obj_char_span": [31, 40], "predicate": "/location/country/capital", "subj_tok_span": [14, 15], "obj_tok_span": [6, 10]}], "entity_list": [{"text": "Somalia", "type": "DEFAULT", "char_span": [58, 65], "tok_span": [14, 15]}, {"text": "Mogadishu", "type": "DEFAULT", "char_span": [31, 40], "tok_span": [6, 10]}, {"text": "Somalia", "type": "DEFAULT", "char_span": [58, 65], "tok_span": [14, 15]}, {"text": "Mogadishu", "type": "DEFAULT", "char_span": [31, 40], "tok_span": [6, 10]}]}, {"text": "Another judge told me that , given the shortcomings of the court , the government of Sudan , far from preventing the I.C.C . from taking over justice in Darfur , is all but ensuring that the I.C.C . prosecutor will come to Sudan .", "id": "test_81", "relation_list": [{"subject": "Sudan", "object": "Darfur", "subj_char_span": [85, 90], "obj_char_span": [153, 159], "predicate": "/location/location/contains", "subj_tok_span": [18, 19], "obj_tok_span": [35, 38]}, {"subject": "Sudan", "object": "Darfur", "subj_char_span": [223, 228], "obj_char_span": [153, 159], "predicate": "/location/location/contains", "subj_tok_span": [55, 56], "obj_tok_span": [35, 38]}, {"subject": "Darfur", "object": "Sudan", "subj_char_span": [153, 159], "obj_char_span": [85, 90], "predicate": "/location/administrative_division/country", "subj_tok_span": [35, 38], "obj_tok_span": [18, 19]}, {"subject": "Darfur", "object": "Sudan", "subj_char_span": [153, 159], "obj_char_span": [223, 228], "predicate": "/location/administrative_division/country", "subj_tok_span": [35, 38], "obj_tok_span": [55, 56]}, {"subject": "Sudan", "object": "Darfur", "subj_char_span": [85, 90], "obj_char_span": [153, 159], "predicate": "/location/country/administrative_divisions", "subj_tok_span": [18, 19], "obj_tok_span": [35, 38]}, {"subject": "Sudan", "object": "Darfur", "subj_char_span": [223, 228], "obj_char_span": [153, 159], "predicate": "/location/country/administrative_divisions", "subj_tok_span": [55, 56], "obj_tok_span": [35, 38]}], "entity_list": [{"text": "Sudan", "type": "DEFAULT", "char_span": [85, 90], "tok_span": [18, 19]}, {"text": "Darfur", "type": "DEFAULT", "char_span": [153, 159], "tok_span": [35, 38]}, {"text": "Sudan", "type": "DEFAULT", "char_span": [223, 228], "tok_span": [55, 56]}, {"text": "Darfur", "type": "DEFAULT", "char_span": [153, 159], "tok_span": [35, 38]}, {"text": "Darfur", "type": "DEFAULT", "char_span": [153, 159], "tok_span": [35, 38]}, {"text": "Sudan", "type": "DEFAULT", "char_span": [85, 90], "tok_span": [18, 19]}, {"text": "Darfur", "type": "DEFAULT", "char_span": [153, 159], "tok_span": [35, 38]}, {"text": "Sudan", "type": "DEFAULT", "char_span": [223, 228], "tok_span": [55, 56]}, {"text": "Sudan", "type": "DEFAULT", "char_span": [85, 90], "tok_span": [18, 19]}, {"text": "Darfur", "type": "DEFAULT", "char_span": [153, 159], "tok_span": [35, 38]}, {"text": "Sudan", "type": "DEFAULT", "char_span": [223, 228], "tok_span": [55, 56]}, {"text": "Darfur", "type": "DEFAULT", "char_span": [153, 159], "tok_span": [35, 38]}]}, {"text": "And now the International Criminal Court has begun its investigations into the mass murders and crimes against humanity that have been committed , and are still taking place , in the Darfur region of Sudan .", "id": "test_82", "relation_list": [{"subject": "Sudan", "object": "Darfur", "subj_char_span": [200, 205], "obj_char_span": [183, 189], "predicate": "/location/country/administrative_divisions", "subj_tok_span": [36, 37], "obj_tok_span": [31, 34]}, {"subject": "Sudan", "object": "Darfur", "subj_char_span": [200, 205], "obj_char_span": [183, 189], "predicate": "/location/location/contains", "subj_tok_span": [36, 37], "obj_tok_span": [31, 34]}, {"subject": "Darfur", "object": "Sudan", "subj_char_span": [183, 189], "obj_char_span": [200, 205], "predicate": "/location/administrative_division/country", "subj_tok_span": [31, 34], "obj_tok_span": [36, 37]}], "entity_list": [{"text": "Sudan", "type": "DEFAULT", "char_span": [200, 205], "tok_span": [36, 37]}, {"text": "Darfur", "type": "DEFAULT", "char_span": [183, 189], "tok_span": [31, 34]}, {"text": "Sudan", "type": "DEFAULT", "char_span": [200, 205], "tok_span": [36, 37]}, {"text": "Darfur", "type": "DEFAULT", "char_span": [183, 189], "tok_span": [31, 34]}, {"text": "Darfur", "type": "DEFAULT", "char_span": [183, 189], "tok_span": [31, 34]}, {"text": "Sudan", "type": "DEFAULT", "char_span": [200, 205], "tok_span": [36, 37]}]}, {"text": "For now , Sudan has set up courts with an eye toward demonstrating that the Darfur cases are inadmissible to the International Criminal Court because they 're being handled perfectly well in Sudan .", "id": "test_83", "relation_list": [{"subject": "Sudan", "object": "Darfur", "subj_char_span": [10, 15], "obj_char_span": [76, 82], "predicate": "/location/country/administrative_divisions", "subj_tok_span": [3, 4], "obj_tok_span": [15, 18]}, {"subject": "Sudan", "object": "Darfur", "subj_char_span": [191, 196], "obj_char_span": [76, 82], "predicate": "/location/country/administrative_divisions", "subj_tok_span": [37, 38], "obj_tok_span": [15, 18]}, {"subject": "Darfur", "object": "Sudan", "subj_char_span": [76, 82], "obj_char_span": [10, 15], "predicate": "/location/administrative_division/country", "subj_tok_span": [15, 18], "obj_tok_span": [3, 4]}, {"subject": "Darfur", "object": "Sudan", "subj_char_span": [76, 82], "obj_char_span": [191, 196], "predicate": "/location/administrative_division/country", "subj_tok_span": [15, 18], "obj_tok_span": [37, 38]}, {"subject": "Sudan", "object": "Darfur", "subj_char_span": [10, 15], "obj_char_span": [76, 82], "predicate": "/location/location/contains", "subj_tok_span": [3, 4], "obj_tok_span": [15, 18]}, {"subject": "Sudan", "object": "Darfur", "subj_char_span": [191, 196], "obj_char_span": [76, 82], "predicate": "/location/location/contains", "subj_tok_span": [37, 38], "obj_tok_span": [15, 18]}], "entity_list": [{"text": "Sudan", "type": "DEFAULT", "char_span": [10, 15], "tok_span": [3, 4]}, {"text": "Darfur", "type": "DEFAULT", "char_span": [76, 82], "tok_span": [15, 18]}, {"text": "Sudan", "type": "DEFAULT", "char_span": [191, 196], "tok_span": [37, 38]}, {"text": "Darfur", "type": "DEFAULT", "char_span": [76, 82], "tok_span": [15, 18]}, {"text": "Darfur", "type": "DEFAULT", "char_span": [76, 82], "tok_span": [15, 18]}, {"text": "Sudan", "type": "DEFAULT", "char_span": [10, 15], "tok_span": [3, 4]}, {"text": "Darfur", "type": "DEFAULT", "char_span": [76, 82], "tok_span": [15, 18]}, {"text": "Sudan", "type": "DEFAULT", "char_span": [191, 196], "tok_span": [37, 38]}, {"text": "Sudan", "type": "DEFAULT", "char_span": [10, 15], "tok_span": [3, 4]}, {"text": "Darfur", "type": "DEFAULT", "char_span": [76, 82], "tok_span": [15, 18]}, {"text": "Sudan", "type": "DEFAULT", "char_span": [191, 196], "tok_span": [37, 38]}, {"text": "Darfur", "type": "DEFAULT", "char_span": [76, 82], "tok_span": [15, 18]}]}, {"text": "The State Department was working hard on Darfur even before Secretary of State Colin Powell declared in 2004 that Sudan 's actions in the region constituted genocide .", "id": "test_84", "relation_list": [{"subject": "Sudan", "object": "Darfur", "subj_char_span": [114, 119], "obj_char_span": [41, 47], "predicate": "/location/country/administrative_divisions", "subj_tok_span": [21, 22], "obj_tok_span": [7, 10]}, {"subject": "Darfur", "object": "Sudan", "subj_char_span": [41, 47], "obj_char_span": [114, 119], "predicate": "/location/administrative_division/country", "subj_tok_span": [7, 10], "obj_tok_span": [21, 22]}, {"subject": "Sudan", "object": "Darfur", "subj_char_span": [114, 119], "obj_char_span": [41, 47], "predicate": "/location/location/contains", "subj_tok_span": [21, 22], "obj_tok_span": [7, 10]}], "entity_list": [{"text": "Sudan", "type": "DEFAULT", "char_span": [114, 119], "tok_span": [21, 22]}, {"text": "Darfur", "type": "DEFAULT", "char_span": [41, 47], "tok_span": [7, 10]}, {"text": "Darfur", "type": "DEFAULT", "char_span": [41, 47], "tok_span": [7, 10]}, {"text": "Sudan", "type": "DEFAULT", "char_span": [114, 119], "tok_span": [21, 22]}, {"text": "Sudan", "type": "DEFAULT", "char_span": [114, 119], "tok_span": [21, 22]}, {"text": "Darfur", "type": "DEFAULT", "char_span": [41, 47], "tok_span": [7, 10]}]}, {"text": "Our hope is with the I.C.C . '' So , quietly and doggedly , Moreno-Ocampo is stitching together his file against the top leaders of the genocide in Darfur , collecting evidence from victims , activists and international officials , and perhaps this might , in a very partial way , help keep Sudan from falling apart .", "id": "test_85", "relation_list": [{"subject": "Sudan", "object": "Darfur", "subj_char_span": [291, 296], "obj_char_span": [148, 154], "predicate": "/location/country/administrative_divisions", "subj_tok_span": [69, 70], "obj_tok_span": [42, 45]}, {"subject": "Sudan", "object": "Darfur", "subj_char_span": [291, 296], "obj_char_span": [148, 154], "predicate": "/location/location/contains", "subj_tok_span": [69, 70], "obj_tok_span": [42, 45]}, {"subject": "Darfur", "object": "Sudan", "subj_char_span": [148, 154], "obj_char_span": [291, 296], "predicate": "/location/administrative_division/country", "subj_tok_span": [42, 45], "obj_tok_span": [69, 70]}], "entity_list": [{"text": "Sudan", "type": "DEFAULT", "char_span": [291, 296], "tok_span": [69, 70]}, {"text": "Darfur", "type": "DEFAULT", "char_span": [148, 154], "tok_span": [42, 45]}, {"text": "Sudan", "type": "DEFAULT", "char_span": [291, 296], "tok_span": [69, 70]}, {"text": "Darfur", "type": "DEFAULT", "char_span": [148, 154], "tok_span": [42, 45]}, {"text": "Darfur", "type": "DEFAULT", "char_span": [148, 154], "tok_span": [42, 45]}, {"text": "Sudan", "type": "DEFAULT", "char_span": [291, 296], "tok_span": [69, 70]}]}, {"text": "In Darfur , as elsewhere in Sudan , the rebels are fighting their people 's economic and political marginalization .", "id": "test_86", "relation_list": [{"subject": "Darfur", "object": "Sudan", "subj_char_span": [3, 9], "obj_char_span": [28, 33], "predicate": "/location/administrative_division/country", "subj_tok_span": [1, 4], "obj_tok_span": [8, 9]}, {"subject": "Sudan", "object": "Darfur", "subj_char_span": [28, 33], "obj_char_span": [3, 9], "predicate": "/location/country/administrative_divisions", "subj_tok_span": [8, 9], "obj_tok_span": [1, 4]}, {"subject": "Sudan", "object": "Darfur", "subj_char_span": [28, 33], "obj_char_span": [3, 9], "predicate": "/location/location/contains", "subj_tok_span": [8, 9], "obj_tok_span": [1, 4]}], "entity_list": [{"text": "Darfur", "type": "DEFAULT", "char_span": [3, 9], "tok_span": [1, 4]}, {"text": "Sudan", "type": "DEFAULT", "char_span": [28, 33], "tok_span": [8, 9]}, {"text": "Sudan", "type": "DEFAULT", "char_span": [28, 33], "tok_span": [8, 9]}, {"text": "Darfur", "type": "DEFAULT", "char_span": [3, 9], "tok_span": [1, 4]}, {"text": "Sudan", "type": "DEFAULT", "char_span": [28, 33], "tok_span": [8, 9]}, {"text": "Darfur", "type": "DEFAULT", "char_span": [3, 9], "tok_span": [1, 4]}]}, {"text": "Russia , another permanent member of the Security Council , has always been uneasy about the I.C.C . , given the continuing disaster in Chechnya .", "id": "test_87", "relation_list": [{"subject": "Russia", "object": "Chechnya", "subj_char_span": [0, 6], "obj_char_span": [136, 144], "predicate": "/location/location/contains", "subj_tok_span": [0, 1], "obj_tok_span": [28, 31]}, {"subject": "Russia", "object": "Chechnya", "subj_char_span": [0, 6], "obj_char_span": [136, 144], "predicate": "/location/country/administrative_divisions", "subj_tok_span": [0, 1], "obj_tok_span": [28, 31]}, {"subject": "Chechnya", "object": "Russia", "subj_char_span": [136, 144], "obj_char_span": [0, 6], "predicate": "/location/administrative_division/country", "subj_tok_span": [28, 31], "obj_tok_span": [0, 1]}], "entity_list": [{"text": "Russia", "type": "DEFAULT", "char_span": [0, 6], "tok_span": [0, 1]}, {"text": "Chechnya", "type": "DEFAULT", "char_span": [136, 144], "tok_span": [28, 31]}, {"text": "Russia", "type": "DEFAULT", "char_span": [0, 6], "tok_span": [0, 1]}, {"text": "Chechnya", "type": "DEFAULT", "char_span": [136, 144], "tok_span": [28, 31]}, {"text": "Chechnya", "type": "DEFAULT", "char_span": [136, 144], "tok_span": [28, 31]}, {"text": "Russia", "type": "DEFAULT", "char_span": [0, 6], "tok_span": [0, 1]}]}, {"text": "In May 2002 , Under Secretary of State John R. Bolton sent a letter to Kofi Annan , secretary general of the United Nations , announcing that the United States did n't consider itself bound by the Rome Statute .", "id": "test_88", "relation_list": [{"subject": "Annan", "object": "Nations", "subj_char_span": [76, 81], "obj_char_span": [116, 123], "predicate": "/business/person/company", "subj_tok_span": [18, 20], "obj_tok_span": [26, 27]}], "entity_list": [{"text": "Annan", "type": "DEFAULT", "char_span": [76, 81], "tok_span": [18, 20]}, {"text": "Nations", "type": "DEFAULT", "char_span": [116, 123], "tok_span": [26, 27]}]}, {"text": "News of the list 's existence unnerved officials in Khartoum , Sudan 's capital .", "id": "test_89", "relation_list": [{"subject": "Sudan", "object": "Khartoum", "subj_char_span": [63, 68], "obj_char_span": [52, 60], "predicate": "/location/country/capital", "subj_tok_span": [17, 18], "obj_tok_span": [12, 16]}, {"subject": "Sudan", "object": "Khartoum", "subj_char_span": [63, 68], "obj_char_span": [52, 60], "predicate": "/location/location/contains", "subj_tok_span": [17, 18], "obj_tok_span": [12, 16]}], "entity_list": [{"text": "Sudan", "type": "DEFAULT", "char_span": [63, 68], "tok_span": [17, 18]}, {"text": "Khartoum", "type": "DEFAULT", "char_span": [52, 60], "tok_span": [12, 16]}, {"text": "Sudan", "type": "DEFAULT", "char_span": [63, 68], "tok_span": [17, 18]}, {"text": "Khartoum", "type": "DEFAULT", "char_span": [52, 60], "tok_span": [12, 16]}]}, {"text": "Luis Moreno-Ocampo was the assistant prosecutor and became a household name across Argentina .", "id": "test_90", "relation_list": [{"subject": "Moreno-Ocampo", "object": "Argentina", "subj_char_span": [5, 18], "obj_char_span": [83, 92], "predicate": "/people/person/nationality", "subj_tok_span": [1, 6], "obj_tok_span": [16, 17]}], "entity_list": [{"text": "Moreno-Ocampo", "type": "DEFAULT", "char_span": [5, 18], "tok_span": [1, 6]}, {"text": "Argentina", "type": "DEFAULT", "char_span": [83, 92], "tok_span": [16, 17]}]}, {"text": "More than 50 public schools in nine Nassau County districts locked down their buildings yesterday as the police searched for three bank robbery suspects in the Baldwin area .", "id": "test_91", "relation_list": [{"subject": "County", "object": "Baldwin", "subj_char_span": [43, 49], "obj_char_span": [160, 167], "predicate": "/location/location/contains", "subj_tok_span": [8, 9], "obj_tok_span": [26, 27]}], "entity_list": [{"text": "County", "type": "DEFAULT", "char_span": [43, 49], "tok_span": [8, 9]}, {"text": "Baldwin", "type": "DEFAULT", "char_span": [160, 167], "tok_span": [26, 27]}]}, {"text": "His father retired as the manager of plumbing and heating at Manhattan College in Riverdale .", "id": "test_92", "relation_list": [{"subject": "Riverdale", "object": "College", "subj_char_span": [82, 91], "obj_char_span": [71, 78], "predicate": "/location/location/contains", "subj_tok_span": [16, 18], "obj_tok_span": [14, 15]}], "entity_list": [{"text": "Riverdale", "type": "DEFAULT", "char_span": [82, 91], "tok_span": [16, 18]}, {"text": "College", "type": "DEFAULT", "char_span": [71, 78], "tok_span": [14, 15]}]}, {"text": "Lawrence O. Gostin , the chairman of the panel that conducted the study and a professor of law and public health at Georgetown University , said he hoped to change that .", "id": "test_93", "relation_list": [{"subject": "Gostin", "object": "University", "subj_char_span": [12, 18], "obj_char_span": [127, 137], "predicate": "/business/person/company", "subj_tok_span": [3, 6], "obj_tok_span": [26, 27]}], "entity_list": [{"text": "Gostin", "type": "DEFAULT", "char_span": [12, 18], "tok_span": [3, 6]}, {"text": "University", "type": "DEFAULT", "char_span": [127, 137], "tok_span": [26, 27]}]}, {"text": "What happened at Holmesburg was just as gruesome as Tuskegee , but at Holmesburg it happened smack dab in the middle of a major city , not in some backwoods in Alabama , '' said Allen M. Hornblum , an urban studies professor at Temple University and the author of '' Acres of Skin , '' a 1998 book about the Holmesburg research . ''", "id": "test_94", "relation_list": [{"subject": "Alabama", "object": "Tuskegee", "subj_char_span": [160, 167], "obj_char_span": [52, 60], "predicate": "/location/location/contains", "subj_tok_span": [39, 40], "obj_tok_span": [12, 15]}], "entity_list": [{"text": "Alabama", "type": "DEFAULT", "char_span": [160, 167], "tok_span": [39, 40]}, {"text": "Tuskegee", "type": "DEFAULT", "char_span": [52, 60], "tok_span": [12, 15]}]}, {"text": "I think we could have stood up stronger to the mayor and not bowed to this annual budget dance process that we go through , '' Councilman Charles Barron of Brooklyn said .", "id": "test_95", "relation_list": [{"subject": "Barron", "object": "Brooklyn", "subj_char_span": [146, 152], "obj_char_span": [156, 164], "predicate": "/people/person/place_lived", "subj_tok_span": [30, 31], "obj_tok_span": [32, 33]}], "entity_list": [{"text": "Barron", "type": "DEFAULT", "char_span": [146, 152], "tok_span": [30, 31]}, {"text": "Brooklyn", "type": "DEFAULT", "char_span": [156, 164], "tok_span": [32, 33]}]}, {"text": "When Flood was on the cusp of the majors , the Reds -- fearful , apparently , of having an all-black outfield -- traded him to St. Louis , a city and franchise with its own heavy racial baggage ; among other things , two Cardinals , Enos Slaughter and Joe Garagiola , had harassed Jackie Robinson when the Dodgers played there .", "id": "test_96", "relation_list": [{"subject": "Garagiola", "object": "Louis", "subj_char_span": [256, 265], "obj_char_span": [131, 136], "predicate": "/people/person/place_lived", "subj_tok_span": [61, 65], "obj_tok_span": [34, 35]}, {"subject": "Garagiola", "object": "Louis", "subj_char_span": [256, 265], "obj_char_span": [131, 136], "predicate": "/people/person/place_of_birth", "subj_tok_span": [61, 65], "obj_tok_span": [34, 35]}], "entity_list": [{"text": "Garagiola", "type": "DEFAULT", "char_span": [256, 265], "tok_span": [61, 65]}, {"text": "Louis", "type": "DEFAULT", "char_span": [131, 136], "tok_span": [34, 35]}, {"text": "Garagiola", "type": "DEFAULT", "char_span": [256, 265], "tok_span": [61, 65]}, {"text": "Louis", "type": "DEFAULT", "char_span": [131, 136], "tok_span": [34, 35]}]}, {"text": "Marsha Lindsey , a black paramedic and former poll worker in Dayton , Ohio , said that after 2004 she stopped arguing with her black friends when they said there was no point in voting .", "id": "test_97", "relation_list": [{"subject": "Ohio", "object": "Dayton", "subj_char_span": [70, 74], "obj_char_span": [61, 67], "predicate": "/location/location/contains", "subj_tok_span": [16, 17], "obj_tok_span": [14, 15]}], "entity_list": [{"text": "Ohio", "type": "DEFAULT", "char_span": [70, 74], "tok_span": [16, 17]}, {"text": "Dayton", "type": "DEFAULT", "char_span": [61, 67], "tok_span": [14, 15]}]}, {"text": "Last weekend , Jim Webb , the Virginia Democrat who hopes to oust Senator George Allen , crammed in visits to 12 black churches , and for several weeks he has been pumping money into advertisements on black radio stations and in black newspapers .", "id": "test_98", "relation_list": [{"subject": "Webb", "object": "Virginia", "subj_char_span": [19, 23], "obj_char_span": [30, 38], "predicate": "/people/person/place_lived", "subj_tok_span": [4, 5], "obj_tok_span": [7, 8]}, {"subject": "Allen", "object": "Virginia", "subj_char_span": [81, 86], "obj_char_span": [30, 38], "predicate": "/people/person/place_lived", "subj_tok_span": [16, 17], "obj_tok_span": [7, 8]}], "entity_list": [{"text": "Webb", "type": "DEFAULT", "char_span": [19, 23], "tok_span": [4, 5]}, {"text": "Virginia", "type": "DEFAULT", "char_span": [30, 38], "tok_span": [7, 8]}, {"text": "Allen", "type": "DEFAULT", "char_span": [81, 86], "tok_span": [16, 17]}, {"text": "Virginia", "type": "DEFAULT", "char_span": [30, 38], "tok_span": [7, 8]}]}, {"text": "In Tennessee , Representative Harold E. Ford Jr. is depending on a strong showing from blacks in Memphis , which he represents , to edge past Bob Corker and become the first black senator from a Southern state since Reconstruction .", "id": "test_99", "relation_list": [{"subject": "Tennessee", "object": "Memphis", "subj_char_span": [3, 12], "obj_char_span": [97, 104], "predicate": "/location/location/contains", "subj_tok_span": [1, 2], "obj_tok_span": [19, 20]}, {"subject": "Corker", "object": "Tennessee", "subj_char_span": [146, 152], "obj_char_span": [3, 12], "predicate": "/people/person/place_lived", "subj_tok_span": [29, 31], "obj_tok_span": [1, 2]}], "entity_list": [{"text": "Tennessee", "type": "DEFAULT", "char_span": [3, 12], "tok_span": [1, 2]}, {"text": "Memphis", "type": "DEFAULT", "char_span": [97, 104], "tok_span": [19, 20]}, {"text": "Corker", "type": "DEFAULT", "char_span": [146, 152], "tok_span": [29, 31]}, {"text": "Tennessee", "type": "DEFAULT", "char_span": [3, 12], "tok_span": [1, 2]}]}, {"text": "At a recent Democratic fund-raiser in Atlanta , at the home of Representative John Lewis , who is black , conversation centered on perceptions that widespread voter disenfranchisement would haunt the 2006 elections .", "id": "test_100", "relation_list": [{"subject": "Lewis", "object": "Atlanta", "subj_char_span": [83, 88], "obj_char_span": [38, 45], "predicate": "/people/person/place_lived", "subj_tok_span": [17, 18], "obj_tok_span": [9, 10]}], "entity_list": [{"text": "Lewis", "type": "DEFAULT", "char_span": [83, 88], "tok_span": [17, 18]}, {"text": "Atlanta", "type": "DEFAULT", "char_span": [38, 45], "tok_span": [9, 10]}]}, {"text": "In Missouri , Claire McCaskill , the Democrat trying to unseat Senator Jim Talent , has been running advertisements about sickle cell anemia , a genetic illness that mostly afflicts black people , and the importance of stem cell research in helping to find a cure .", "id": "test_101", "relation_list": [{"subject": "Talent", "object": "Missouri", "subj_char_span": [75, 81], "obj_char_span": [3, 11], "predicate": "/people/person/place_lived", "subj_tok_span": [19, 20], "obj_tok_span": [1, 2]}], "entity_list": [{"text": "Talent", "type": "DEFAULT", "char_span": [75, 81], "tok_span": [19, 20]}, {"text": "Missouri", "type": "DEFAULT", "char_span": [3, 11], "tok_span": [1, 2]}]}, {"text": "A man arrested last month has been indicted on charges of rape , sodomy , burglary and robbery in the decade-old sexual assaults of two Greenwich Village women , Robert M. Morgenthau , the Manhattan district attorney , announced yesterday .", "id": "test_102", "relation_list": [{"subject": "Village", "object": "Manhattan", "subj_char_span": [146, 153], "obj_char_span": [189, 198], "predicate": "/location/neighborhood/neighborhood_of", "subj_tok_span": [32, 33], "obj_tok_span": [44, 45]}, {"subject": "Manhattan", "object": "Village", "subj_char_span": [189, 198], "obj_char_span": [146, 153], "predicate": "/location/location/contains", "subj_tok_span": [44, 45], "obj_tok_span": [32, 33]}], "entity_list": [{"text": "Village", "type": "DEFAULT", "char_span": [146, 153], "tok_span": [32, 33]}, {"text": "Manhattan", "type": "DEFAULT", "char_span": [189, 198], "tok_span": [44, 45]}, {"text": "Manhattan", "type": "DEFAULT", "char_span": [189, 198], "tok_span": [44, 45]}, {"text": "Village", "type": "DEFAULT", "char_span": [146, 153], "tok_span": [32, 33]}]}, {"text": "The couple said that planning a honeymoon in Bali was the simplest part of the wedding -- this in spite of the tsunami that recently ravaged other parts of Indonesia .", "id": "test_103", "relation_list": [{"subject": "Indonesia", "object": "Bali", "subj_char_span": [156, 165], "obj_char_span": [45, 49], "predicate": "/location/country/administrative_divisions", "subj_tok_span": [32, 33], "obj_tok_span": [8, 9]}, {"subject": "Indonesia", "object": "Bali", "subj_char_span": [156, 165], "obj_char_span": [45, 49], "predicate": "/location/location/contains", "subj_tok_span": [32, 33], "obj_tok_span": [8, 9]}, {"subject": "Bali", "object": "Indonesia", "subj_char_span": [45, 49], "obj_char_span": [156, 165], "predicate": "/location/administrative_division/country", "subj_tok_span": [8, 9], "obj_tok_span": [32, 33]}], "entity_list": [{"text": "Indonesia", "type": "DEFAULT", "char_span": [156, 165], "tok_span": [32, 33]}, {"text": "Bali", "type": "DEFAULT", "char_span": [45, 49], "tok_span": [8, 9]}, {"text": "Indonesia", "type": "DEFAULT", "char_span": [156, 165], "tok_span": [32, 33]}, {"text": "Bali", "type": "DEFAULT", "char_span": [45, 49], "tok_span": [8, 9]}, {"text": "Bali", "type": "DEFAULT", "char_span": [45, 49], "tok_span": [8, 9]}, {"text": "Indonesia", "type": "DEFAULT", "char_span": [156, 165], "tok_span": [32, 33]}]}, {"text": "Both wanted to go somewhere warm , and they could not resist the tug of Southeast Asia , where they have talked about living and working in a clinic for a few years , possibly in Thailand or Borneo . ''", "id": "test_104", "relation_list": [{"subject": "Asia", "object": "Thailand", "subj_char_span": [82, 86], "obj_char_span": [179, 187], "predicate": "/location/location/contains", "subj_tok_span": [16, 17], "obj_tok_span": [36, 37]}], "entity_list": [{"text": "Asia", "type": "DEFAULT", "char_span": [82, 86], "tok_span": [16, 17]}, {"text": "Thailand", "type": "DEFAULT", "char_span": [179, 187], "tok_span": [36, 37]}]}, {"text": "All those things went against the Yankees on Wednesday , yet they beat the Red Sox at Fenway Park , 8-6 , winning this series and closing to within a half-game of Boston in the American League East . ''", "id": "test_105", "relation_list": [{"subject": "Boston", "object": "Park", "subj_char_span": [163, 169], "obj_char_span": [93, 97], "predicate": "/location/location/contains", "subj_tok_span": [37, 38], "obj_tok_span": [19, 20]}], "entity_list": [{"text": "Boston", "type": "DEFAULT", "char_span": [163, 169], "tok_span": [37, 38]}, {"text": "Park", "type": "DEFAULT", "char_span": [93, 97], "tok_span": [19, 20]}]}, {"text": "Even the setting of the convention , Long Island , was a reminder of how bad things have gotten for Republicans in New York .", "id": "test_106", "relation_list": [{"subject": "York", "object": "Island", "subj_char_span": [119, 123], "obj_char_span": [42, 48], "predicate": "/location/location/contains", "subj_tok_span": [23, 24], "obj_tok_span": [8, 9]}], "entity_list": [{"text": "York", "type": "DEFAULT", "char_span": [119, 123], "tok_span": [23, 24]}, {"text": "Island", "type": "DEFAULT", "char_span": [42, 48], "tok_span": [8, 9]}]}, {"text": "Totaling up the dead in Africa 's wars has always been particularly challenging , from the mass killing in Rwanda -LRB- in which somewhere around 800,000 people died -RRB- to the continuing war in Congo -LRB- where the toll is now estimated to be in the neighborhood of 3.8 million -RRB- .", "id": "test_107", "relation_list": [{"subject": "Africa", "object": "Rwanda", "subj_char_span": [24, 30], "obj_char_span": [107, 113], "predicate": "/location/location/contains", "subj_tok_span": [6, 7], "obj_tok_span": [21, 22]}], "entity_list": [{"text": "Africa", "type": "DEFAULT", "char_span": [24, 30], "tok_span": [6, 7]}, {"text": "Rwanda", "type": "DEFAULT", "char_span": [107, 113], "tok_span": [21, 22]}]}, {"text": "Sudan has not issued an estimate of its own , although officials in Khartoum label the numbers floating around as propaganda .", "id": "test_108", "relation_list": [{"subject": "Sudan", "object": "Khartoum", "subj_char_span": [0, 5], "obj_char_span": [68, 76], "predicate": "/location/location/contains", "subj_tok_span": [0, 1], "obj_tok_span": [13, 17]}, {"subject": "Sudan", "object": "Khartoum", "subj_char_span": [0, 5], "obj_char_span": [68, 76], "predicate": "/location/country/capital", "subj_tok_span": [0, 1], "obj_tok_span": [13, 17]}], "entity_list": [{"text": "Sudan", "type": "DEFAULT", "char_span": [0, 5], "tok_span": [0, 1]}, {"text": "Khartoum", "type": "DEFAULT", "char_span": [68, 76], "tok_span": [13, 17]}, {"text": "Sudan", "type": "DEFAULT", "char_span": [0, 5], "tok_span": [0, 1]}, {"text": "Khartoum", "type": "DEFAULT", "char_span": [68, 76], "tok_span": [13, 17]}]}, {"text": "But it is making an exception with two concurrent master of arts thesis exhibitions by 2005 graduates from the Center for Curatorial Studies at Bard College in Annandale-on-Hudson , N.Y. One show , organized by Cecilia Alemani and Simone Subal , is of sculpture , which by now , of course , has many tradition-challenging , media-crossing definitions , a few of which are in evidence here in work by three remarkable young artists .", "id": "test_109", "relation_list": [{"subject": "Annandale-on-Hudson", "object": "College", "subj_char_span": [160, 179], "obj_char_span": [149, 156], "predicate": "/location/location/contains", "subj_tok_span": [31, 38], "obj_tok_span": [29, 30]}], "entity_list": [{"text": "Annandale-on-Hudson", "type": "DEFAULT", "char_span": [160, 179], "tok_span": [31, 38]}, {"text": "College", "type": "DEFAULT", "char_span": [149, 156], "tok_span": [29, 30]}]}, {"text": "He is , as Julie Gilhart , fashion director of Barneys New York , suggested , '' probably the only designer you could name who has 60-year-olds who think he 's incredible and 17-year-olds who think he 's way cool . ''", "id": "test_110", "relation_list": [{"subject": "Gilhart", "object": "York", "subj_char_span": [17, 24], "obj_char_span": [59, 63], "predicate": "/business/person/company", "subj_tok_span": [5, 7], "obj_tok_span": [14, 15]}], "entity_list": [{"text": "Gilhart", "type": "DEFAULT", "char_span": [17, 24], "tok_span": [5, 7]}, {"text": "York", "type": "DEFAULT", "char_span": [59, 63], "tok_span": [14, 15]}]}, {"text": "Had it ever occurred to Yamamoto in those early days , he was asked , that he would one day preside over an international empire , with shops in New York , London and Paris and 120 stores in Japan ?", "id": "test_111", "relation_list": [{"subject": "Japan", "object": "Yamamoto", "subj_char_span": [191, 196], "obj_char_span": [24, 32], "predicate": "/location/location/contains", "subj_tok_span": [41, 42], "obj_tok_span": [5, 7]}], "entity_list": [{"text": "Japan", "type": "DEFAULT", "char_span": [191, 196], "tok_span": [41, 42]}, {"text": "Yamamoto", "type": "DEFAULT", "char_span": [24, 32], "tok_span": [5, 7]}]}, {"text": "They call it the Pink Houses , short for the Louis H. Pink project in East New York , Brooklyn , squat brick towers turned inward around concrete pathways .", "id": "test_112", "relation_list": [{"subject": "York", "object": "Brooklyn", "subj_char_span": [79, 83], "obj_char_span": [86, 94], "predicate": "/location/neighborhood/neighborhood_of", "subj_tok_span": [18, 19], "obj_tok_span": [20, 21]}, {"subject": "Brooklyn", "object": "York", "subj_char_span": [86, 94], "obj_char_span": [79, 83], "predicate": "/location/location/contains", "subj_tok_span": [20, 21], "obj_tok_span": [18, 19]}], "entity_list": [{"text": "York", "type": "DEFAULT", "char_span": [79, 83], "tok_span": [18, 19]}, {"text": "Brooklyn", "type": "DEFAULT", "char_span": [86, 94], "tok_span": [20, 21]}, {"text": "Brooklyn", "type": "DEFAULT", "char_span": [86, 94], "tok_span": [20, 21]}, {"text": "York", "type": "DEFAULT", "char_span": [79, 83], "tok_span": [18, 19]}]}, {"text": "The official said it was possible that the two men could be in close proximity during a luncheon this afternoon that the United Nations secretary general , Kofi Annan , is holding , and that '' nobody 's going to body-block Ahmadinejad if he comes up with outstretched hand . ''", "id": "test_113", "relation_list": [{"subject": "Annan", "object": "Nations", "subj_char_span": [161, 166], "obj_char_span": [128, 135], "predicate": "/business/person/company", "subj_tok_span": [30, 32], "obj_tok_span": [24, 25]}], "entity_list": [{"text": "Annan", "type": "DEFAULT", "char_span": [161, 166], "tok_span": [30, 32]}, {"text": "Nations", "type": "DEFAULT", "char_span": [128, 135], "tok_span": [24, 25]}]}, {"text": "The '' they '' in question were Mr. Bush and President Mahmoud Ahmadinejad of Iran , one of Mr. Bush 's most prominent Middle Eastern foils .", "id": "test_114", "relation_list": [{"subject": "Ahmadinejad", "object": "Iran", "subj_char_span": [63, 74], "obj_char_span": [78, 82], "predicate": "/people/person/nationality", "subj_tok_span": [17, 21], "obj_tok_span": [22, 23]}], "entity_list": [{"text": "Ahmadinejad", "type": "DEFAULT", "char_span": [63, 74], "tok_span": [17, 21]}, {"text": "Iran", "type": "DEFAULT", "char_span": [78, 82], "tok_span": [22, 23]}]}, {"text": "Senator Trent Lott of Mississippi announced Tuesday that he would seek a fourth term in office , presenting a setback to Democratic hopes of winning control of the Senate in November and a threat of upheaval in the Senate Republican leadership next year .", "id": "test_115", "relation_list": [{"subject": "Lott", "object": "Mississippi", "subj_char_span": [14, 18], "obj_char_span": [22, 33], "predicate": "/people/person/place_lived", "subj_tok_span": [2, 4], "obj_tok_span": [5, 6]}], "entity_list": [{"text": "Lott", "type": "DEFAULT", "char_span": [14, 18], "tok_span": [2, 4]}, {"text": "Mississippi", "type": "DEFAULT", "char_span": [22, 33], "tok_span": [5, 6]}]}, {"text": "It would not be easy : Senator Mitch McConnell of Kentucky is viewed as having broad support to win the post .", "id": "test_116", "relation_list": [{"subject": "McConnell", "object": "Kentucky", "subj_char_span": [37, 46], "obj_char_span": [50, 58], "predicate": "/people/person/place_lived", "subj_tok_span": [8, 12], "obj_tok_span": [13, 14]}], "entity_list": [{"text": "McConnell", "type": "DEFAULT", "char_span": [37, 46], "tok_span": [8, 12]}, {"text": "Kentucky", "type": "DEFAULT", "char_span": [50, 58], "tok_span": [13, 14]}]}, {"text": "Family will be receiving mourners at the home of Mr. and Mrs. Arnold Winer of 43 Sheridan Road , Scarsdale , New York .", "id": "test_117", "relation_list": [{"subject": "York", "object": "Scarsdale", "subj_char_span": [113, 117], "obj_char_span": [97, 106], "predicate": "/location/location/contains", "subj_tok_span": [29, 30], "obj_tok_span": [24, 27]}], "entity_list": [{"text": "York", "type": "DEFAULT", "char_span": [113, 117], "tok_span": [29, 30]}, {"text": "Scarsdale", "type": "DEFAULT", "char_span": [97, 106], "tok_span": [24, 27]}]}, {"text": "Interment at the Kensico Cemetery in Valhalla , New York .", "id": "test_118", "relation_list": [{"subject": "York", "object": "Valhalla", "subj_char_span": [52, 56], "obj_char_span": [37, 45], "predicate": "/location/location/contains", "subj_tok_span": [14, 15], "obj_tok_span": [9, 12]}], "entity_list": [{"text": "York", "type": "DEFAULT", "char_span": [52, 56], "tok_span": [14, 15]}, {"text": "Valhalla", "type": "DEFAULT", "char_span": [37, 45], "tok_span": [9, 12]}]}, {"text": "Services will be held Friday , 10 AM at Riverside Memorial Chapel , 21 West Broad Street , Mount Vernon , New York , 914-664-6800 .", "id": "test_119", "relation_list": [{"subject": "York", "object": "Vernon", "subj_char_span": [110, 114], "obj_char_span": [97, 103], "predicate": "/location/location/contains", "subj_tok_span": [22, 23], "obj_tok_span": [19, 20]}], "entity_list": [{"text": "York", "type": "DEFAULT", "char_span": [110, 114], "tok_span": [22, 23]}, {"text": "Vernon", "type": "DEFAULT", "char_span": [97, 103], "tok_span": [19, 20]}]}, {"text": "The sea of concrete in Uniondale , for instance , covers an area almost literally at the center of affluent Nassau County .", "id": "test_120", "relation_list": [{"subject": "County", "object": "Uniondale", "subj_char_span": [115, 121], "obj_char_span": [23, 32], "predicate": "/location/location/contains", "subj_tok_span": [22, 23], "obj_tok_span": [5, 7]}], "entity_list": [{"text": "County", "type": "DEFAULT", "char_span": [115, 121], "tok_span": [22, 23]}, {"text": "Uniondale", "type": "DEFAULT", "char_span": [23, 32], "tok_span": [5, 7]}]}, {"text": "But in the undertaking , Nassau County , one of New York 's oldest suburbs , joins a raft of others in trying to figure out how to solve what planners consider a cluster of fundamental problems facing every aging suburban community in the United States .", "id": "test_121", "relation_list": [{"subject": "York", "object": "County", "subj_char_span": [52, 56], "obj_char_span": [32, 38], "predicate": "/location/location/contains", "subj_tok_span": [11, 12], "obj_tok_span": [6, 7]}], "entity_list": [{"text": "York", "type": "DEFAULT", "char_span": [52, 56], "tok_span": [11, 12]}, {"text": "County", "type": "DEFAULT", "char_span": [32, 38], "tok_span": [6, 7]}]}, {"text": "If recent history is any guide , Eliot Spitzer 's chances of becoming governor of New York next year are greatly enhanced by the presence of the words '' attorney general '' on his resume .", "id": "test_122", "relation_list": [{"subject": "Spitzer", "object": "York", "subj_char_span": [39, 46], "obj_char_span": [86, 90], "predicate": "/business/person/company", "subj_tok_span": [8, 11], "obj_tok_span": [19, 20]}], "entity_list": [{"text": "Spitzer", "type": "DEFAULT", "char_span": [39, 46], "tok_span": [8, 11]}, {"text": "York", "type": "DEFAULT", "char_span": [86, 90], "tok_span": [19, 20]}]}, {"text": "Jacob Hacker , a Yale University political scientist , found that the income of the average family was about twice as volatile in 2000 as it was in the 1970 's -- a result of rising health and education costs , the increasing rate at which people change jobs and the shift from pensions with guaranteed benefits to 401 -LRB- k -RRB- 's .", "id": "test_123", "relation_list": [{"subject": "Hacker", "object": "University", "subj_char_span": [6, 12], "obj_char_span": [22, 32], "predicate": "/business/person/company", "subj_tok_span": [1, 3], "obj_tok_span": [6, 7]}], "entity_list": [{"text": "Hacker", "type": "DEFAULT", "char_span": [6, 12], "tok_span": [1, 3]}, {"text": "University", "type": "DEFAULT", "char_span": [22, 32], "tok_span": [6, 7]}]}, {"text": "In Manhattan , 1,000-square-foot , two-bedroom apartments on the Upper East Side now rent for about $ 3,700 a month .", "id": "test_124", "relation_list": [{"subject": "Side", "object": "Manhattan", "subj_char_span": [76, 80], "obj_char_span": [3, 12], "predicate": "/location/neighborhood/neighborhood_of", "subj_tok_span": [19, 20], "obj_tok_span": [1, 2]}, {"subject": "Manhattan", "object": "Side", "subj_char_span": [3, 12], "obj_char_span": [76, 80], "predicate": "/location/location/contains", "subj_tok_span": [1, 2], "obj_tok_span": [19, 20]}], "entity_list": [{"text": "Side", "type": "DEFAULT", "char_span": [76, 80], "tok_span": [19, 20]}, {"text": "Manhattan", "type": "DEFAULT", "char_span": [3, 12], "tok_span": [1, 2]}, {"text": "Manhattan", "type": "DEFAULT", "char_span": [3, 12], "tok_span": [1, 2]}, {"text": "Side", "type": "DEFAULT", "char_span": [76, 80], "tok_span": [19, 20]}]}, {"text": "Israel 's military announced that two stretches of the road , one to the south of Jerusalem and one to the north , would now be closed to private Palestinian vehicles .", "id": "test_125", "relation_list": [{"subject": "Israel", "object": "Jerusalem", "subj_char_span": [0, 6], "obj_char_span": [82, 91], "predicate": "/location/country/capital", "subj_tok_span": [0, 1], "obj_tok_span": [17, 18]}, {"subject": "Israel", "object": "Jerusalem", "subj_char_span": [0, 6], "obj_char_span": [82, 91], "predicate": "/location/location/contains", "subj_tok_span": [0, 1], "obj_tok_span": [17, 18]}], "entity_list": [{"text": "Israel", "type": "DEFAULT", "char_span": [0, 6], "tok_span": [0, 1]}, {"text": "Jerusalem", "type": "DEFAULT", "char_span": [82, 91], "tok_span": [17, 18]}, {"text": "Israel", "type": "DEFAULT", "char_span": [0, 6], "tok_span": [0, 1]}, {"text": "Jerusalem", "type": "DEFAULT", "char_span": [82, 91], "tok_span": [17, 18]}]}, {"text": "Mr. Abbas , speaking before a meeting in Paris with the French president , Jacques Chirac , said he was sorry for the shootings on Sunday . ''", "id": "test_126", "relation_list": [{"subject": "Chirac", "object": "Paris", "subj_char_span": [83, 89], "obj_char_span": [41, 46], "predicate": "/people/person/place_lived", "subj_tok_span": [16, 18], "obj_tok_span": [9, 10]}, {"subject": "Chirac", "object": "Paris", "subj_char_span": [83, 89], "obj_char_span": [41, 46], "predicate": "/people/person/place_of_birth", "subj_tok_span": [16, 18], "obj_tok_span": [9, 10]}], "entity_list": [{"text": "Chirac", "type": "DEFAULT", "char_span": [83, 89], "tok_span": [16, 18]}, {"text": "Paris", "type": "DEFAULT", "char_span": [41, 46], "tok_span": [9, 10]}, {"text": "Chirac", "type": "DEFAULT", "char_span": [83, 89], "tok_span": [16, 18]}, {"text": "Paris", "type": "DEFAULT", "char_span": [41, 46], "tok_span": [9, 10]}]}, {"text": "Israel imposed new travel restrictions on Palestinians in the West Bank on Monday and suspended contacts with the Palestinian Authority in response to two drive-by shootings that killed three young Israelis and wounded several other people a day earlier . ''", "id": "test_127", "relation_list": [{"subject": "Israel", "object": "Bank", "subj_char_span": [0, 6], "obj_char_span": [67, 71], "predicate": "/location/location/contains", "subj_tok_span": [0, 1], "obj_tok_span": [10, 11]}], "entity_list": [{"text": "Israel", "type": "DEFAULT", "char_span": [0, 6], "tok_span": [0, 1]}, {"text": "Bank", "type": "DEFAULT", "char_span": [67, 71], "tok_span": [10, 11]}]}, {"text": "Israel 's military also stepped up its presence in and around the West Bank towns of Bethlehem and Hebron , which are close to the sites of the shootings on Sunday .", "id": "test_128", "relation_list": [{"subject": "Israel", "object": "Bank", "subj_char_span": [0, 6], "obj_char_span": [71, 75], "predicate": "/location/location/contains", "subj_tok_span": [0, 1], "obj_tok_span": [14, 15]}], "entity_list": [{"text": "Israel", "type": "DEFAULT", "char_span": [0, 6], "tok_span": [0, 1]}, {"text": "Bank", "type": "DEFAULT", "char_span": [71, 75], "tok_span": [14, 15]}]}, {"text": "Israel 's withdrawal of soldiers and settlers from the Gaza Strip has removed Israeli targets from that territory , and Israel 's separation barrier in the West Bank has made it increasingly difficult for Palestinians to reach Israeli cities to carry out suicide bombings and other attacks .", "id": "test_129", "relation_list": [{"subject": "Israel", "object": "Bank", "subj_char_span": [0, 6], "obj_char_span": [161, 165], "predicate": "/location/location/contains", "subj_tok_span": [0, 1], "obj_tok_span": [29, 30]}, {"subject": "Israel", "object": "Bank", "subj_char_span": [120, 126], "obj_char_span": [161, 165], "predicate": "/location/location/contains", "subj_tok_span": [21, 22], "obj_tok_span": [29, 30]}], "entity_list": [{"text": "Israel", "type": "DEFAULT", "char_span": [0, 6], "tok_span": [0, 1]}, {"text": "Bank", "type": "DEFAULT", "char_span": [161, 165], "tok_span": [29, 30]}, {"text": "Israel", "type": "DEFAULT", "char_span": [120, 126], "tok_span": [21, 22]}, {"text": "Bank", "type": "DEFAULT", "char_span": [161, 165], "tok_span": [29, 30]}]}, {"text": "President Hu Jintao of China , on the second day of his visit to the United States , continued a charm offensive directed mainly at commercial interests and offered an overview of economic relations that broke little new ground but displayed a prodigious memory for statistical data .", "id": "test_130", "relation_list": [{"subject": "Jintao", "object": "China", "subj_char_span": [13, 19], "obj_char_span": [23, 28], "predicate": "/people/person/nationality", "subj_tok_span": [2, 5], "obj_tok_span": [6, 7]}], "entity_list": [{"text": "Jintao", "type": "DEFAULT", "char_span": [13, 19], "tok_span": [2, 5]}, {"text": "China", "type": "DEFAULT", "char_span": [23, 28], "tok_span": [6, 7]}]}, {"text": "Love Me or Leave Me , '' a biopic about the torch singer Ruth Etting , won Fuchs an Oscar for original story in 1955 , thanks to a bravura performance by James Cagney -- who , in the role of a gimpy Chicago hoodlum , brilliantly captured the comic ferocity that laces through Fuchs 's best writing .", "id": "test_131", "relation_list": [{"subject": "Etting", "object": "Chicago", "subj_char_span": [62, 68], "obj_char_span": [199, 206], "predicate": "/people/person/place_lived", "subj_tok_span": [16, 18], "obj_tok_span": [54, 55]}], "entity_list": [{"text": "Etting", "type": "DEFAULT", "char_span": [62, 68], "tok_span": [16, 18]}, {"text": "Chicago", "type": "DEFAULT", "char_span": [199, 206], "tok_span": [54, 55]}]}, {"text": "Fuchs brought to this subject the watchfulness of a born novelist whose so-called Williamsburg Trilogy , about Brooklyn tenement life , remains a highlight of 1930 's fiction -- a marvel of detached sympathy and supple naturalism , all the more remarkable for having been written by an immigrant son when he was in his 20 's and on breaks from his day job as a public-school teacher in Brighton Beach .", "id": "test_132", "relation_list": [{"subject": "Brooklyn", "object": "Beach", "subj_char_span": [111, 119], "obj_char_span": [395, 400], "predicate": "/location/location/contains", "subj_tok_span": [22, 23], "obj_tok_span": [86, 87]}, {"subject": "Beach", "object": "Brooklyn", "subj_char_span": [395, 400], "obj_char_span": [111, 119], "predicate": "/location/neighborhood/neighborhood_of", "subj_tok_span": [86, 87], "obj_tok_span": [22, 23]}], "entity_list": [{"text": "Brooklyn", "type": "DEFAULT", "char_span": [111, 119], "tok_span": [22, 23]}, {"text": "Beach", "type": "DEFAULT", "char_span": [395, 400], "tok_span": [86, 87]}, {"text": "Beach", "type": "DEFAULT", "char_span": [395, 400], "tok_span": [86, 87]}, {"text": "Brooklyn", "type": "DEFAULT", "char_span": [111, 119], "tok_span": [22, 23]}]}, {"text": "JESSI KLEINMAN of Bellmore was filled with anticipation when she arrived in New Orleans on Aug. 24 with her father , mother and brother , three days before freshman orientation was set to begin at Tulane University . ''", "id": "test_133", "relation_list": [{"subject": "Orleans", "object": "University", "subj_char_span": [80, 87], "obj_char_span": [204, 214], "predicate": "/location/location/contains", "subj_tok_span": [20, 21], "obj_tok_span": [45, 46]}], "entity_list": [{"text": "Orleans", "type": "DEFAULT", "char_span": [80, 87], "tok_span": [20, 21]}, {"text": "University", "type": "DEFAULT", "char_span": [204, 214], "tok_span": [45, 46]}]}, {"text": "Another 88 Tulane students signed up for Syracuse 's international programs in London ; Madrid ; Florence , Italy ; and Strasbourg , France .", "id": "test_134", "relation_list": [{"subject": "France", "object": "Strasbourg", "subj_char_span": [133, 139], "obj_char_span": [120, 130], "predicate": "/location/location/contains", "subj_tok_span": [25, 26], "obj_tok_span": [23, 24]}, {"subject": "Italy", "object": "Florence", "subj_char_span": [108, 113], "obj_char_span": [97, 105], "predicate": "/location/location/contains", "subj_tok_span": [20, 21], "obj_tok_span": [18, 19]}], "entity_list": [{"text": "France", "type": "DEFAULT", "char_span": [133, 139], "tok_span": [25, 26]}, {"text": "Strasbourg", "type": "DEFAULT", "char_span": [120, 130], "tok_span": [23, 24]}, {"text": "Italy", "type": "DEFAULT", "char_span": [108, 113], "tok_span": [20, 21]}, {"text": "Florence", "type": "DEFAULT", "char_span": [97, 105], "tok_span": [18, 19]}]}, {"text": "Now she is enrolled at Columbia University in Manhattan as a nonresidential visiting undergraduate , along with 166 other Tulane students , mainly from the New York metropolitan area . ''", "id": "test_135", "relation_list": [{"subject": "York", "object": "Manhattan", "subj_char_span": [160, 164], "obj_char_span": [46, 55], "predicate": "/location/location/contains", "subj_tok_span": [30, 31], "obj_tok_span": [8, 9]}], "entity_list": [{"text": "York", "type": "DEFAULT", "char_span": [160, 164], "tok_span": [30, 31]}, {"text": "Manhattan", "type": "DEFAULT", "char_span": [46, 55], "tok_span": [8, 9]}]}, {"text": "An equally important question is why , for almost 10 days , China 's government did not think the people of Harbin deserved to share its knowledge of the cancer-causing chemicals that were streaming their way .", "id": "test_136", "relation_list": [{"subject": "China", "object": "Harbin", "subj_char_span": [60, 65], "obj_char_span": [108, 114], "predicate": "/location/location/contains", "subj_tok_span": [12, 13], "obj_tok_span": [22, 25]}], "entity_list": [{"text": "China", "type": "DEFAULT", "char_span": [60, 65], "tok_span": [12, 13]}, {"text": "Harbin", "type": "DEFAULT", "char_span": [108, 114], "tok_span": [22, 25]}]}, {"text": "People everywhere watched with sympathy as the people of Harbin , a rust-belt metropolis in China 's frozen northeast , coped with the challenges of doing without toilets , showers , and cooking and drinking water last weekend .", "id": "test_137", "relation_list": [{"subject": "China", "object": "Harbin", "subj_char_span": [92, 97], "obj_char_span": [57, 63], "predicate": "/location/location/contains", "subj_tok_span": [21, 22], "obj_tok_span": [9, 12]}], "entity_list": [{"text": "China", "type": "DEFAULT", "char_span": [92, 97], "tok_span": [21, 22]}, {"text": "Harbin", "type": "DEFAULT", "char_span": [57, 63], "tok_span": [9, 12]}]}, {"text": "Mr. Howard , who worked at CBS News for 23 years in a variety of roles , including deputy to Don Hewitt , the creator of '' 60 Minutes , '' will be CNBC 's vice president for specials and long-form programming , said Mark Hoffman , president of the cable channel .", "id": "test_138", "relation_list": [{"subject": "Hewitt", "object": "News", "subj_char_span": [97, 103], "obj_char_span": [31, 35], "predicate": "/business/person/company", "subj_tok_span": [22, 23], "obj_tok_span": [8, 9]}], "entity_list": [{"text": "Hewitt", "type": "DEFAULT", "char_span": [97, 103], "tok_span": [22, 23]}, {"text": "News", "type": "DEFAULT", "char_span": [31, 35], "tok_span": [8, 9]}]}, {"text": "Plushenko , the favorite to win here in his home country , ended the evening in third place , behind Stephane Lambiel of Switzerland , who skated flawlessly , and Brian Joubert of France .", "id": "test_139", "relation_list": [{"subject": "Joubert", "object": "France", "subj_char_span": [169, 176], "obj_char_span": [180, 186], "predicate": "/people/person/nationality", "subj_tok_span": [38, 41], "obj_tok_span": [42, 43]}], "entity_list": [{"text": "Joubert", "type": "DEFAULT", "char_span": [169, 176], "tok_span": [38, 41]}, {"text": "France", "type": "DEFAULT", "char_span": [180, 186], "tok_span": [42, 43]}]}, {"text": "The steady rain caused flash floods across the Ampara district of eastern Sri Lanka on Friday and Saturday .", "id": "test_140", "relation_list": [{"subject": "Lanka", "object": "Ampara", "subj_char_span": [78, 83], "obj_char_span": [47, 53], "predicate": "/location/location/contains", "subj_tok_span": [15, 16], "obj_tok_span": [8, 11]}], "entity_list": [{"text": "Lanka", "type": "DEFAULT", "char_span": [78, 83], "tok_span": [15, 16]}, {"text": "Ampara", "type": "DEFAULT", "char_span": [47, 53], "tok_span": [8, 11]}]}, {"text": "Still , with the last name Fujimori , as in Alberto Fujimori , the former strongman who ruled Peru with an iron hand , the candidate , Keiko Fujimori , is very likely to do more than win a seat in Congress in Sunday 's general election .", "id": "test_141", "relation_list": [{"subject": "Fujimori", "object": "Peru", "subj_char_span": [27, 35], "obj_char_span": [94, 98], "predicate": "/people/person/nationality", "subj_tok_span": [6, 9], "obj_tok_span": [23, 24]}, {"subject": "Fujimori", "object": "Peru", "subj_char_span": [52, 60], "obj_char_span": [94, 98], "predicate": "/people/person/nationality", "subj_tok_span": [13, 16], "obj_tok_span": [23, 24]}, {"subject": "Fujimori", "object": "Peru", "subj_char_span": [141, 149], "obj_char_span": [94, 98], "predicate": "/people/person/nationality", "subj_tok_span": [34, 37], "obj_tok_span": [23, 24]}], "entity_list": [{"text": "Fujimori", "type": "DEFAULT", "char_span": [27, 35], "tok_span": [6, 9]}, {"text": "Peru", "type": "DEFAULT", "char_span": [94, 98], "tok_span": [23, 24]}, {"text": "Fujimori", "type": "DEFAULT", "char_span": [52, 60], "tok_span": [13, 16]}, {"text": "Peru", "type": "DEFAULT", "char_span": [94, 98], "tok_span": [23, 24]}, {"text": "Fujimori", "type": "DEFAULT", "char_span": [141, 149], "tok_span": [34, 37]}, {"text": "Peru", "type": "DEFAULT", "char_span": [94, 98], "tok_span": [23, 24]}]}, {"text": "The 12 stations where repairs would be delayed include Lawrence Street on the M and R lines in Brooklyn ; 47th-50th Streets at Rockefeller Center on the B , D , F and V lines in Midtown Manhattan ; 71st and Continental Avenues on the E , F , G , R and V lines in Forest Hills , Queens ; and five stations along the N line in Brooklyn .", "id": "test_142", "relation_list": [{"subject": "Queens", "object": "Hills", "subj_char_span": [278, 284], "obj_char_span": [270, 275], "predicate": "/location/location/contains", "subj_tok_span": [65, 66], "obj_tok_span": [63, 64]}, {"subject": "Hills", "object": "Queens", "subj_char_span": [270, 275], "obj_char_span": [278, 284], "predicate": "/location/neighborhood/neighborhood_of", "subj_tok_span": [63, 64], "obj_tok_span": [65, 66]}], "entity_list": [{"text": "Queens", "type": "DEFAULT", "char_span": [278, 284], "tok_span": [65, 66]}, {"text": "Hills", "type": "DEFAULT", "char_span": [270, 275], "tok_span": [63, 64]}, {"text": "Hills", "type": "DEFAULT", "char_span": [270, 275], "tok_span": [63, 64]}, {"text": "Queens", "type": "DEFAULT", "char_span": [278, 284], "tok_span": [65, 66]}]}, {"text": "In 2003 , the clinic says it filed for more patents per research dollar than the Mayo Clinic , Johns Hopkins Medical Center or Massachusetts General Hospital , the Harvard-affiliated Boston hospital . ''", "id": "test_143", "relation_list": [{"subject": "Boston", "object": "Hospital", "subj_char_span": [183, 189], "obj_char_span": [149, 157], "predicate": "/location/location/contains", "subj_tok_span": [32, 33], "obj_tok_span": [26, 27]}], "entity_list": [{"text": "Boston", "type": "DEFAULT", "char_span": [183, 189], "tok_span": [32, 33]}, {"text": "Hospital", "type": "DEFAULT", "char_span": [149, 157], "tok_span": [26, 27]}]}, {"text": "THE announcement , last week , that Metropolitan Life intends to sell Stuyvesant Town and Peter Cooper Village to the highest bidder has given new life to the familiar worry that people of modest means can no longer afford to live in New York , particularly in Manhattan .", "id": "test_144", "relation_list": [{"subject": "Town", "object": "Manhattan", "subj_char_span": [81, 85], "obj_char_span": [261, 270], "predicate": "/location/neighborhood/neighborhood_of", "subj_tok_span": [16, 17], "obj_tok_span": [51, 52]}, {"subject": "Manhattan", "object": "Village", "subj_char_span": [261, 270], "obj_char_span": [103, 110], "predicate": "/location/location/contains", "subj_tok_span": [51, 52], "obj_tok_span": [20, 21]}, {"subject": "Village", "object": "Manhattan", "subj_char_span": [103, 110], "obj_char_span": [261, 270], "predicate": "/location/neighborhood/neighborhood_of", "subj_tok_span": [20, 21], "obj_tok_span": [51, 52]}, {"subject": "Manhattan", "object": "Town", "subj_char_span": [261, 270], "obj_char_span": [81, 85], "predicate": "/location/location/contains", "subj_tok_span": [51, 52], "obj_tok_span": [16, 17]}, {"subject": "York", "object": "Manhattan", "subj_char_span": [238, 242], "obj_char_span": [261, 270], "predicate": "/location/location/contains", "subj_tok_span": [47, 48], "obj_tok_span": [51, 52]}], "entity_list": [{"text": "Town", "type": "DEFAULT", "char_span": [81, 85], "tok_span": [16, 17]}, {"text": "Manhattan", "type": "DEFAULT", "char_span": [261, 270], "tok_span": [51, 52]}, {"text": "Manhattan", "type": "DEFAULT", "char_span": [261, 270], "tok_span": [51, 52]}, {"text": "Village", "type": "DEFAULT", "char_span": [103, 110], "tok_span": [20, 21]}, {"text": "Village", "type": "DEFAULT", "char_span": [103, 110], "tok_span": [20, 21]}, {"text": "Manhattan", "type": "DEFAULT", "char_span": [261, 270], "tok_span": [51, 52]}, {"text": "Manhattan", "type": "DEFAULT", "char_span": [261, 270], "tok_span": [51, 52]}, {"text": "Town", "type": "DEFAULT", "char_span": [81, 85], "tok_span": [16, 17]}, {"text": "York", "type": "DEFAULT", "char_span": [238, 242], "tok_span": [47, 48]}, {"text": "Manhattan", "type": "DEFAULT", "char_span": [261, 270], "tok_span": [51, 52]}]}, {"text": "Today the project 's austere brick towers tend to disappear in the skyline , but in the late 40 's and early 50 's Stuyvesant Town was a Manhattan landmark .", "id": "test_145", "relation_list": [{"subject": "Manhattan", "object": "Town", "subj_char_span": [137, 146], "obj_char_span": [126, 130], "predicate": "/location/location/contains", "subj_tok_span": [37, 38], "obj_tok_span": [34, 35]}, {"subject": "Town", "object": "Manhattan", "subj_char_span": [126, 130], "obj_char_span": [137, 146], "predicate": "/location/neighborhood/neighborhood_of", "subj_tok_span": [34, 35], "obj_tok_span": [37, 38]}], "entity_list": [{"text": "Manhattan", "type": "DEFAULT", "char_span": [137, 146], "tok_span": [37, 38]}, {"text": "Town", "type": "DEFAULT", "char_span": [126, 130], "tok_span": [34, 35]}, {"text": "Town", "type": "DEFAULT", "char_span": [126, 130], "tok_span": [34, 35]}, {"text": "Manhattan", "type": "DEFAULT", "char_span": [137, 146], "tok_span": [37, 38]}]}, {"text": "The strike involves 600 drivers and other workers for the Command Bus Company of East New York , Brooklyn , and Green Bus Lines of Jamaica , Queens .", "id": "test_146", "relation_list": [{"subject": "York", "object": "Brooklyn", "subj_char_span": [90, 94], "obj_char_span": [97, 105], "predicate": "/location/neighborhood/neighborhood_of", "subj_tok_span": [16, 17], "obj_tok_span": [18, 19]}, {"subject": "Brooklyn", "object": "York", "subj_char_span": [97, 105], "obj_char_span": [90, 94], "predicate": "/location/location/contains", "subj_tok_span": [18, 19], "obj_tok_span": [16, 17]}], "entity_list": [{"text": "York", "type": "DEFAULT", "char_span": [90, 94], "tok_span": [16, 17]}, {"text": "Brooklyn", "type": "DEFAULT", "char_span": [97, 105], "tok_span": [18, 19]}, {"text": "Brooklyn", "type": "DEFAULT", "char_span": [97, 105], "tok_span": [18, 19]}, {"text": "York", "type": "DEFAULT", "char_span": [90, 94], "tok_span": [16, 17]}]}, {"text": "But Martin Truex Jr. , a native of the Ocean County town of Mayetta , will have the chance to change that starting next year .", "id": "test_147", "relation_list": [{"subject": ".", "object": "Mayetta", "subj_char_span": [125, 126], "obj_char_span": [60, 67], "predicate": "/people/person/place_of_birth", "subj_tok_span": [28, 29], "obj_tok_span": [15, 17]}, {"subject": ".", "object": "Mayetta", "subj_char_span": [125, 126], "obj_char_span": [60, 67], "predicate": "/people/person/place_lived", "subj_tok_span": [28, 29], "obj_tok_span": [15, 17]}, {"subject": "County", "object": "Mayetta", "subj_char_span": [45, 51], "obj_char_span": [60, 67], "predicate": "/location/location/contains", "subj_tok_span": [12, 13], "obj_tok_span": [15, 17]}], "entity_list": [{"text": ".", "type": "DEFAULT", "char_span": [125, 126], "tok_span": [28, 29]}, {"text": "Mayetta", "type": "DEFAULT", "char_span": [60, 67], "tok_span": [15, 17]}, {"text": ".", "type": "DEFAULT", "char_span": [125, 126], "tok_span": [28, 29]}, {"text": "Mayetta", "type": "DEFAULT", "char_span": [60, 67], "tok_span": [15, 17]}, {"text": "County", "type": "DEFAULT", "char_span": [45, 51], "tok_span": [12, 13]}, {"text": "Mayetta", "type": "DEFAULT", "char_span": [60, 67], "tok_span": [15, 17]}]}, {"text": "Then she met Mr. Coleman , known for compositions like '' Hey , Look Me Over , '' '' If My Friends Could See Me Now '' and '' The Best Is Yet to Come , '' at a party in San Miguel de Allende , Mexico , and married him on Oct. 1 , 1997 , next to Niagara Falls .", "id": "test_148", "relation_list": [{"subject": "Mexico", "object": "Allende", "subj_char_span": [193, 199], "obj_char_span": [183, 190], "predicate": "/location/location/contains", "subj_tok_span": [54, 55], "obj_tok_span": [51, 53]}], "entity_list": [{"text": "Mexico", "type": "DEFAULT", "char_span": [193, 199], "tok_span": [54, 55]}, {"text": "Allende", "type": "DEFAULT", "char_span": [183, 190], "tok_span": [51, 53]}]}, {"text": "The mass attempt by several hundred Africans to enter the enclave on Thursday follows a sharp increase over the last two months in the number of migrants to attempt crossing the two razor wire fences that separate Morocco from Ceuta and Spain 's other North African enclave , Melilla .", "id": "test_149", "relation_list": [{"subject": "Spain", "object": "Melilla", "subj_char_span": [237, 242], "obj_char_span": [276, 283], "predicate": "/location/location/contains", "subj_tok_span": [43, 44], "obj_tok_span": [52, 54]}, {"subject": "Ceuta", "object": "Spain", "subj_char_span": [227, 232], "obj_char_span": [237, 242], "predicate": "/location/administrative_division/country", "subj_tok_span": [40, 42], "obj_tok_span": [43, 44]}, {"subject": "Spain", "object": "Melilla", "subj_char_span": [237, 242], "obj_char_span": [276, 283], "predicate": "/location/country/administrative_divisions", "subj_tok_span": [43, 44], "obj_tok_span": [52, 54]}, {"subject": "Spain", "object": "Ceuta", "subj_char_span": [237, 242], "obj_char_span": [227, 232], "predicate": "/location/country/administrative_divisions", "subj_tok_span": [43, 44], "obj_tok_span": [40, 42]}, {"subject": "Melilla", "object": "Spain", "subj_char_span": [276, 283], "obj_char_span": [237, 242], "predicate": "/location/administrative_division/country", "subj_tok_span": [52, 54], "obj_tok_span": [43, 44]}], "entity_list": [{"text": "Spain", "type": "DEFAULT", "char_span": [237, 242], "tok_span": [43, 44]}, {"text": "Melilla", "type": "DEFAULT", "char_span": [276, 283], "tok_span": [52, 54]}, {"text": "Ceuta", "type": "DEFAULT", "char_span": [227, 232], "tok_span": [40, 42]}, {"text": "Spain", "type": "DEFAULT", "char_span": [237, 242], "tok_span": [43, 44]}, {"text": "Spain", "type": "DEFAULT", "char_span": [237, 242], "tok_span": [43, 44]}, {"text": "Melilla", "type": "DEFAULT", "char_span": [276, 283], "tok_span": [52, 54]}, {"text": "Spain", "type": "DEFAULT", "char_span": [237, 242], "tok_span": [43, 44]}, {"text": "Ceuta", "type": "DEFAULT", "char_span": [227, 232], "tok_span": [40, 42]}, {"text": "Melilla", "type": "DEFAULT", "char_span": [276, 283], "tok_span": [52, 54]}, {"text": "Spain", "type": "DEFAULT", "char_span": [237, 242], "tok_span": [43, 44]}]}, {"text": "Later he moved to New York and , for a time , to Florence , Italy , working as a commercial artist and a painter and finding a mentor in the painter Willard Cummings .", "id": "test_150", "relation_list": [{"subject": "Italy", "object": "Florence", "subj_char_span": [60, 65], "obj_char_span": [49, 57], "predicate": "/location/location/contains", "subj_tok_span": [15, 16], "obj_tok_span": [13, 14]}], "entity_list": [{"text": "Italy", "type": "DEFAULT", "char_span": [60, 65], "tok_span": [15, 16]}, {"text": "Florence", "type": "DEFAULT", "char_span": [49, 57], "tok_span": [13, 14]}]}, {"text": "Microsoft might have realized that there are a lot of people who have seen this idea , '' said Mark Spencer , an Asterisk designer and president of Digium , a company in Huntsville , Ala. , that sells a commercial version of the program . ''", "id": "test_151", "relation_list": [{"subject": "Digium", "object": "Spencer", "subj_char_span": [148, 154], "obj_char_span": [100, 107], "predicate": "/business/company/founders", "subj_tok_span": [31, 34], "obj_tok_span": [21, 22]}, {"subject": "Spencer", "object": "Digium", "subj_char_span": [100, 107], "obj_char_span": [148, 154], "predicate": "/business/person/company", "subj_tok_span": [21, 22], "obj_tok_span": [31, 34]}, {"subject": "Spencer", "object": "Huntsville", "subj_char_span": [100, 107], "obj_char_span": [170, 180], "predicate": "/people/person/place_lived", "subj_tok_span": [21, 22], "obj_tok_span": [38, 40]}], "entity_list": [{"text": "Digium", "type": "DEFAULT", "char_span": [148, 154], "tok_span": [31, 34]}, {"text": "Spencer", "type": "DEFAULT", "char_span": [100, 107], "tok_span": [21, 22]}, {"text": "Spencer", "type": "DEFAULT", "char_span": [100, 107], "tok_span": [21, 22]}, {"text": "Digium", "type": "DEFAULT", "char_span": [148, 154], "tok_span": [31, 34]}, {"text": "Spencer", "type": "DEFAULT", "char_span": [100, 107], "tok_span": [21, 22]}, {"text": "Huntsville", "type": "DEFAULT", "char_span": [170, 180], "tok_span": [38, 40]}]}, {"text": "Munir Said Thalib was one of Indonesia 's most respected human rights lawyers .", "id": "test_152", "relation_list": [{"subject": "Thalib", "object": "Indonesia", "subj_char_span": [11, 17], "obj_char_span": [29, 38], "predicate": "/people/person/nationality", "subj_tok_span": [3, 6], "obj_tok_span": [9, 10]}], "entity_list": [{"text": "Thalib", "type": "DEFAULT", "char_span": [11, 17], "tok_span": [3, 6]}, {"text": "Indonesia", "type": "DEFAULT", "char_span": [29, 38], "tok_span": [9, 10]}]}, {"text": "It 's really extraordinary , '' said Senator Susan Collins , Republican of Maine . ''", "id": "test_153", "relation_list": [{"subject": "Collins", "object": "Maine", "subj_char_span": [51, 58], "obj_char_span": [75, 80], "predicate": "/people/person/place_lived", "subj_tok_span": [11, 12], "obj_tok_span": [15, 16]}], "entity_list": [{"text": "Collins", "type": "DEFAULT", "char_span": [51, 58], "tok_span": [11, 12]}, {"text": "Maine", "type": "DEFAULT", "char_span": [75, 80], "tok_span": [15, 16]}]}, {"text": "Its bright blue plastic grating glared against the snow in front of a barbershop on Parsons Boulevard in Kew Gardens , Queens .", "id": "test_154", "relation_list": [{"subject": "Gardens", "object": "Queens", "subj_char_span": [109, 116], "obj_char_span": [119, 125], "predicate": "/location/neighborhood/neighborhood_of", "subj_tok_span": [23, 24], "obj_tok_span": [25, 26]}, {"subject": "Queens", "object": "Gardens", "subj_char_span": [119, 125], "obj_char_span": [109, 116], "predicate": "/location/location/contains", "subj_tok_span": [25, 26], "obj_tok_span": [23, 24]}], "entity_list": [{"text": "Gardens", "type": "DEFAULT", "char_span": [109, 116], "tok_span": [23, 24]}, {"text": "Queens", "type": "DEFAULT", "char_span": [119, 125], "tok_span": [25, 26]}, {"text": "Queens", "type": "DEFAULT", "char_span": [119, 125], "tok_span": [25, 26]}, {"text": "Gardens", "type": "DEFAULT", "char_span": [109, 116], "tok_span": [23, 24]}]}, {"text": "New York is unique , '' said John Caruana , the administrative manager for Pathmark 's north region , which includes New York City . ''", "id": "test_155", "relation_list": [{"subject": "York", "object": "City", "subj_char_span": [4, 8], "obj_char_span": [126, 130], "predicate": "/location/location/contains", "subj_tok_span": [1, 2], "obj_tok_span": [28, 29]}, {"subject": "York", "object": "City", "subj_char_span": [121, 125], "obj_char_span": [126, 130], "predicate": "/location/location/contains", "subj_tok_span": [27, 28], "obj_tok_span": [28, 29]}], "entity_list": [{"text": "York", "type": "DEFAULT", "char_span": [4, 8], "tok_span": [1, 2]}, {"text": "City", "type": "DEFAULT", "char_span": [126, 130], "tok_span": [28, 29]}, {"text": "York", "type": "DEFAULT", "char_span": [121, 125], "tok_span": [27, 28]}, {"text": "City", "type": "DEFAULT", "char_span": [126, 130], "tok_span": [28, 29]}]}, {"text": "FOR the last year and a half Mr. Mineo has lived and worked in an area of Bushwick , Brooklyn , full of boiler-repair shops and Pentecostal churches , that looks as if it has been untouched since the mid - '60s .", "id": "test_156", "relation_list": [{"subject": "Brooklyn", "object": "Bushwick", "subj_char_span": [85, 93], "obj_char_span": [74, 82], "predicate": "/location/location/contains", "subj_tok_span": [23, 24], "obj_tok_span": [20, 22]}, {"subject": "Bushwick", "object": "Brooklyn", "subj_char_span": [74, 82], "obj_char_span": [85, 93], "predicate": "/location/neighborhood/neighborhood_of", "subj_tok_span": [20, 22], "obj_tok_span": [23, 24]}], "entity_list": [{"text": "Brooklyn", "type": "DEFAULT", "char_span": [85, 93], "tok_span": [23, 24]}, {"text": "Bushwick", "type": "DEFAULT", "char_span": [74, 82], "tok_span": [20, 22]}, {"text": "Bushwick", "type": "DEFAULT", "char_span": [74, 82], "tok_span": [20, 22]}, {"text": "Brooklyn", "type": "DEFAULT", "char_span": [85, 93], "tok_span": [23, 24]}]}, {"text": "According to the Westchester County district attorney , Jeanine F. Pirro , the woman , whose name was withheld to protect the victims , took her 13-year-old daughter and two friends , aged 13 and 14 , to White Plains last month to shop .", "id": "test_157", "relation_list": [{"subject": "County", "object": "Plains", "subj_char_span": [29, 35], "obj_char_span": [210, 216], "predicate": "/location/location/contains", "subj_tok_span": [5, 6], "obj_tok_span": [48, 49]}], "entity_list": [{"text": "County", "type": "DEFAULT", "char_span": [29, 35], "tok_span": [5, 6]}, {"text": "Plains", "type": "DEFAULT", "char_span": [210, 216], "tok_span": [48, 49]}]}, {"text": "Born in New York City , NY , he formerly resided in Manhattan , Manhasset , Long Island and Honeybrook , PA. .", "id": "test_158", "relation_list": [{"subject": "City", "object": "Manhattan", "subj_char_span": [17, 21], "obj_char_span": [52, 61], "predicate": "/location/location/contains", "subj_tok_span": [4, 5], "obj_tok_span": [12, 13]}], "entity_list": [{"text": "City", "type": "DEFAULT", "char_span": [17, 21], "tok_span": [4, 5]}, {"text": "Manhattan", "type": "DEFAULT", "char_span": [52, 61], "tok_span": [12, 13]}]}, {"text": "PAGE A3 Texas-Oklahoma Fires Kill 5 Grass fires in Oklahoma and Texas destroyed more than 100 houses , many of them in Cross Plains , Tex . , a town of 1,000 .", "id": "test_159", "relation_list": [{"subject": "Texas", "object": "Plains", "subj_char_span": [64, 69], "obj_char_span": [125, 131], "predicate": "/location/location/contains", "subj_tok_span": [16, 17], "obj_tok_span": [28, 29]}], "entity_list": [{"text": "Texas", "type": "DEFAULT", "char_span": [64, 69], "tok_span": [16, 17]}, {"text": "Plains", "type": "DEFAULT", "char_span": [125, 131], "tok_span": [28, 29]}]}, {"text": "You almost have no reason not to do it , '' said Dr. Davor Solter , the director of the Max Planck Institute for Immunobiology in Freiburg , Germany .", "id": "test_160", "relation_list": [{"subject": "Germany", "object": "Freiburg", "subj_char_span": [141, 148], "obj_char_span": [130, 138], "predicate": "/location/location/contains", "subj_tok_span": [36, 37], "obj_tok_span": [34, 35]}], "entity_list": [{"text": "Germany", "type": "DEFAULT", "char_span": [141, 148], "tok_span": [36, 37]}, {"text": "Freiburg", "type": "DEFAULT", "char_span": [130, 138], "tok_span": [34, 35]}]}, {"text": "California 's attorney general , Bill Lockyer , filed the charges , which stem from an internal H.P . investigation into leaks of confidential discussions among its directors .", "id": "test_161", "relation_list": [{"subject": "Lockyer", "object": "California", "subj_char_span": [38, 45], "obj_char_span": [0, 10], "predicate": "/people/person/place_of_birth", "subj_tok_span": [7, 9], "obj_tok_span": [0, 1]}], "entity_list": [{"text": "Lockyer", "type": "DEFAULT", "char_span": [38, 45], "tok_span": [7, 9]}, {"text": "California", "type": "DEFAULT", "char_span": [0, 10], "tok_span": [0, 1]}]}, {"text": "The piece also subtly honors Count Basie , who was born in Red Bank . ''", "id": "test_162", "relation_list": [{"subject": "Basie", "object": "Bank", "subj_char_span": [35, 40], "obj_char_span": [63, 67], "predicate": "/people/person/place_lived", "subj_tok_span": [7, 9], "obj_tok_span": [15, 16]}, {"subject": "Basie", "object": "Bank", "subj_char_span": [35, 40], "obj_char_span": [63, 67], "predicate": "/people/person/place_of_birth", "subj_tok_span": [7, 9], "obj_tok_span": [15, 16]}], "entity_list": [{"text": "Basie", "type": "DEFAULT", "char_span": [35, 40], "tok_span": [7, 9]}, {"text": "Bank", "type": "DEFAULT", "char_span": [63, 67], "tok_span": [15, 16]}, {"text": "Basie", "type": "DEFAULT", "char_span": [35, 40], "tok_span": [7, 9]}, {"text": "Bank", "type": "DEFAULT", "char_span": [63, 67], "tok_span": [15, 16]}]}, {"text": "The vision for this sort of thing has existed in China for a very long time , '' said Wu Yongyi , deputy dean of the International College of Chinese Studies at East China Normal University in Shanghai , who has been involved in overseas language instruction missions since the 1980 's .", "id": "test_163", "relation_list": [{"subject": "Shanghai", "object": "China", "subj_char_span": [193, 201], "obj_char_span": [49, 54], "predicate": "/location/administrative_division/country", "subj_tok_span": [39, 40], "obj_tok_span": [10, 11]}, {"subject": "Shanghai", "object": "China", "subj_char_span": [193, 201], "obj_char_span": [166, 171], "predicate": "/location/administrative_division/country", "subj_tok_span": [39, 40], "obj_tok_span": [35, 36]}, {"subject": "Shanghai", "object": "University", "subj_char_span": [193, 201], "obj_char_span": [179, 189], "predicate": "/location/location/contains", "subj_tok_span": [39, 40], "obj_tok_span": [37, 38]}, {"subject": "China", "object": "Shanghai", "subj_char_span": [49, 54], "obj_char_span": [193, 201], "predicate": "/location/location/contains", "subj_tok_span": [10, 11], "obj_tok_span": [39, 40]}, {"subject": "China", "object": "Shanghai", "subj_char_span": [166, 171], "obj_char_span": [193, 201], "predicate": "/location/location/contains", "subj_tok_span": [35, 36], "obj_tok_span": [39, 40]}, {"subject": "China", "object": "Shanghai", "subj_char_span": [49, 54], "obj_char_span": [193, 201], "predicate": "/location/country/administrative_divisions", "subj_tok_span": [10, 11], "obj_tok_span": [39, 40]}, {"subject": "China", "object": "Shanghai", "subj_char_span": [166, 171], "obj_char_span": [193, 201], "predicate": "/location/country/administrative_divisions", "subj_tok_span": [35, 36], "obj_tok_span": [39, 40]}], "entity_list": [{"text": "Shanghai", "type": "DEFAULT", "char_span": [193, 201], "tok_span": [39, 40]}, {"text": "China", "type": "DEFAULT", "char_span": [49, 54], "tok_span": [10, 11]}, {"text": "Shanghai", "type": "DEFAULT", "char_span": [193, 201], "tok_span": [39, 40]}, {"text": "China", "type": "DEFAULT", "char_span": [166, 171], "tok_span": [35, 36]}, {"text": "Shanghai", "type": "DEFAULT", "char_span": [193, 201], "tok_span": [39, 40]}, {"text": "University", "type": "DEFAULT", "char_span": [179, 189], "tok_span": [37, 38]}, {"text": "China", "type": "DEFAULT", "char_span": [49, 54], "tok_span": [10, 11]}, {"text": "Shanghai", "type": "DEFAULT", "char_span": [193, 201], "tok_span": [39, 40]}, {"text": "China", "type": "DEFAULT", "char_span": [166, 171], "tok_span": [35, 36]}, {"text": "Shanghai", "type": "DEFAULT", "char_span": [193, 201], "tok_span": [39, 40]}, {"text": "China", "type": "DEFAULT", "char_span": [49, 54], "tok_span": [10, 11]}, {"text": "Shanghai", "type": "DEFAULT", "char_span": [193, 201], "tok_span": [39, 40]}, {"text": "China", "type": "DEFAULT", "char_span": [166, 171], "tok_span": [35, 36]}, {"text": "Shanghai", "type": "DEFAULT", "char_span": [193, 201], "tok_span": [39, 40]}]}, {"text": "As China becomes a major economic and military power and its diplomacy becomes more assertive , Beijing is also working harder at winning friends and influencing people .", "id": "test_164", "relation_list": [{"subject": "China", "object": "Beijing", "subj_char_span": [3, 8], "obj_char_span": [96, 103], "predicate": "/location/country/capital", "subj_tok_span": [1, 2], "obj_tok_span": [17, 18]}, {"subject": "China", "object": "Beijing", "subj_char_span": [3, 8], "obj_char_span": [96, 103], "predicate": "/location/country/administrative_divisions", "subj_tok_span": [1, 2], "obj_tok_span": [17, 18]}, {"subject": "China", "object": "Beijing", "subj_char_span": [3, 8], "obj_char_span": [96, 103], "predicate": "/location/location/contains", "subj_tok_span": [1, 2], "obj_tok_span": [17, 18]}, {"subject": "Beijing", "object": "China", "subj_char_span": [96, 103], "obj_char_span": [3, 8], "predicate": "/location/administrative_division/country", "subj_tok_span": [17, 18], "obj_tok_span": [1, 2]}], "entity_list": [{"text": "China", "type": "DEFAULT", "char_span": [3, 8], "tok_span": [1, 2]}, {"text": "Beijing", "type": "DEFAULT", "char_span": [96, 103], "tok_span": [17, 18]}, {"text": "China", "type": "DEFAULT", "char_span": [3, 8], "tok_span": [1, 2]}, {"text": "Beijing", "type": "DEFAULT", "char_span": [96, 103], "tok_span": [17, 18]}, {"text": "China", "type": "DEFAULT", "char_span": [3, 8], "tok_span": [1, 2]}, {"text": "Beijing", "type": "DEFAULT", "char_span": [96, 103], "tok_span": [17, 18]}, {"text": "Beijing", "type": "DEFAULT", "char_span": [96, 103], "tok_span": [17, 18]}, {"text": "China", "type": "DEFAULT", "char_span": [3, 8], "tok_span": [1, 2]}]}, {"text": "To the Editor : As principal of the School for Human Rights in Brooklyn and a former teacher , I believe it is unrealistic to think that New York City school reforms would drastically improve test scores and achieve system stability within two years , given the fact that the system has been dysfunctional for decades .", "id": "test_165", "relation_list": [{"subject": "City", "object": "Brooklyn", "subj_char_span": [146, 150], "obj_char_span": [63, 71], "predicate": "/location/location/contains", "subj_tok_span": [31, 32], "obj_tok_span": [13, 14]}], "entity_list": [{"text": "City", "type": "DEFAULT", "char_span": [146, 150], "tok_span": [31, 32]}, {"text": "Brooklyn", "type": "DEFAULT", "char_span": [63, 71], "tok_span": [13, 14]}]}, {"text": "Born in 1939 in Hunan , China , Alexander Shikuan Sun survived the invasion of China during WWII .", "id": "test_166", "relation_list": [{"subject": "Hunan", "object": "China", "subj_char_span": [16, 21], "obj_char_span": [24, 29], "predicate": "/location/administrative_division/country", "subj_tok_span": [4, 6], "obj_tok_span": [7, 8]}, {"subject": "Hunan", "object": "China", "subj_char_span": [16, 21], "obj_char_span": [79, 84], "predicate": "/location/administrative_division/country", "subj_tok_span": [4, 6], "obj_tok_span": [18, 19]}, {"subject": "China", "object": "Hunan", "subj_char_span": [24, 29], "obj_char_span": [16, 21], "predicate": "/location/country/administrative_divisions", "subj_tok_span": [7, 8], "obj_tok_span": [4, 6]}, {"subject": "China", "object": "Hunan", "subj_char_span": [79, 84], "obj_char_span": [16, 21], "predicate": "/location/country/administrative_divisions", "subj_tok_span": [18, 19], "obj_tok_span": [4, 6]}, {"subject": "China", "object": "Hunan", "subj_char_span": [24, 29], "obj_char_span": [16, 21], "predicate": "/location/location/contains", "subj_tok_span": [7, 8], "obj_tok_span": [4, 6]}, {"subject": "China", "object": "Hunan", "subj_char_span": [79, 84], "obj_char_span": [16, 21], "predicate": "/location/location/contains", "subj_tok_span": [18, 19], "obj_tok_span": [4, 6]}], "entity_list": [{"text": "Hunan", "type": "DEFAULT", "char_span": [16, 21], "tok_span": [4, 6]}, {"text": "China", "type": "DEFAULT", "char_span": [24, 29], "tok_span": [7, 8]}, {"text": "Hunan", "type": "DEFAULT", "char_span": [16, 21], "tok_span": [4, 6]}, {"text": "China", "type": "DEFAULT", "char_span": [79, 84], "tok_span": [18, 19]}, {"text": "China", "type": "DEFAULT", "char_span": [24, 29], "tok_span": [7, 8]}, {"text": "Hunan", "type": "DEFAULT", "char_span": [16, 21], "tok_span": [4, 6]}, {"text": "China", "type": "DEFAULT", "char_span": [79, 84], "tok_span": [18, 19]}, {"text": "Hunan", "type": "DEFAULT", "char_span": [16, 21], "tok_span": [4, 6]}, {"text": "China", "type": "DEFAULT", "char_span": [24, 29], "tok_span": [7, 8]}, {"text": "Hunan", "type": "DEFAULT", "char_span": [16, 21], "tok_span": [4, 6]}, {"text": "China", "type": "DEFAULT", "char_span": [79, 84], "tok_span": [18, 19]}, {"text": "Hunan", "type": "DEFAULT", "char_span": [16, 21], "tok_span": [4, 6]}]}, {"text": "The experiments taking place here and there are very meaningful , because China 's economic reforms began the same way , '' said Li Fan , director of the World and China Institute , a nongovernmental institute in Beijing that studies electoral reform . ''", "id": "test_167", "relation_list": [{"subject": "Beijing", "object": "China", "subj_char_span": [213, 220], "obj_char_span": [74, 79], "predicate": "/location/administrative_division/country", "subj_tok_span": [43, 44], "obj_tok_span": [12, 13]}, {"subject": "Beijing", "object": "China", "subj_char_span": [213, 220], "obj_char_span": [164, 169], "predicate": "/location/administrative_division/country", "subj_tok_span": [43, 44], "obj_tok_span": [33, 34]}, {"subject": "China", "object": "Beijing", "subj_char_span": [74, 79], "obj_char_span": [213, 220], "predicate": "/location/location/contains", "subj_tok_span": [12, 13], "obj_tok_span": [43, 44]}, {"subject": "China", "object": "Beijing", "subj_char_span": [164, 169], "obj_char_span": [213, 220], "predicate": "/location/location/contains", "subj_tok_span": [33, 34], "obj_tok_span": [43, 44]}, {"subject": "China", "object": "Beijing", "subj_char_span": [74, 79], "obj_char_span": [213, 220], "predicate": "/location/country/administrative_divisions", "subj_tok_span": [12, 13], "obj_tok_span": [43, 44]}, {"subject": "China", "object": "Beijing", "subj_char_span": [164, 169], "obj_char_span": [213, 220], "predicate": "/location/country/administrative_divisions", "subj_tok_span": [33, 34], "obj_tok_span": [43, 44]}, {"subject": "China", "object": "Beijing", "subj_char_span": [74, 79], "obj_char_span": [213, 220], "predicate": "/location/country/capital", "subj_tok_span": [12, 13], "obj_tok_span": [43, 44]}, {"subject": "China", "object": "Beijing", "subj_char_span": [164, 169], "obj_char_span": [213, 220], "predicate": "/location/country/capital", "subj_tok_span": [33, 34], "obj_tok_span": [43, 44]}], "entity_list": [{"text": "Beijing", "type": "DEFAULT", "char_span": [213, 220], "tok_span": [43, 44]}, {"text": "China", "type": "DEFAULT", "char_span": [74, 79], "tok_span": [12, 13]}, {"text": "Beijing", "type": "DEFAULT", "char_span": [213, 220], "tok_span": [43, 44]}, {"text": "China", "type": "DEFAULT", "char_span": [164, 169], "tok_span": [33, 34]}, {"text": "China", "type": "DEFAULT", "char_span": [74, 79], "tok_span": [12, 13]}, {"text": "Beijing", "type": "DEFAULT", "char_span": [213, 220], "tok_span": [43, 44]}, {"text": "China", "type": "DEFAULT", "char_span": [164, 169], "tok_span": [33, 34]}, {"text": "Beijing", "type": "DEFAULT", "char_span": [213, 220], "tok_span": [43, 44]}, {"text": "China", "type": "DEFAULT", "char_span": [74, 79], "tok_span": [12, 13]}, {"text": "Beijing", "type": "DEFAULT", "char_span": [213, 220], "tok_span": [43, 44]}, {"text": "China", "type": "DEFAULT", "char_span": [164, 169], "tok_span": [33, 34]}, {"text": "Beijing", "type": "DEFAULT", "char_span": [213, 220], "tok_span": [43, 44]}, {"text": "China", "type": "DEFAULT", "char_span": [74, 79], "tok_span": [12, 13]}, {"text": "Beijing", "type": "DEFAULT", "char_span": [213, 220], "tok_span": [43, 44]}, {"text": "China", "type": "DEFAULT", "char_span": [164, 169], "tok_span": [33, 34]}, {"text": "Beijing", "type": "DEFAULT", "char_span": [213, 220], "tok_span": [43, 44]}]}, {"text": "In fact , the starkest contrast to Zeguo might be Dongyang , a city a few hours down the road in the same coastal province , Zhejiang .", "id": "test_168", "relation_list": [{"subject": "Zhejiang", "object": "Dongyang", "subj_char_span": [125, 133], "obj_char_span": [50, 58], "predicate": "/location/location/contains", "subj_tok_span": [30, 33], "obj_tok_span": [13, 15]}], "entity_list": [{"text": "Zhejiang", "type": "DEFAULT", "char_span": [125, 133], "tok_span": [30, 33]}, {"text": "Dongyang", "type": "DEFAULT", "char_span": [50, 58], "tok_span": [13, 15]}]}, {"text": "I learned a ton from the older guys , '' said one of them , David G. Petrina , 39 , of Vancouver , British Columbia . ''", "id": "test_169", "relation_list": [{"subject": "Columbia", "object": "Vancouver", "subj_char_span": [107, 115], "obj_char_span": [87, 96], "predicate": "/location/location/contains", "subj_tok_span": [28, 29], "obj_tok_span": [25, 26]}], "entity_list": [{"text": "Columbia", "type": "DEFAULT", "char_span": [107, 115], "tok_span": [28, 29]}, {"text": "Vancouver", "type": "DEFAULT", "char_span": [87, 96], "tok_span": [25, 26]}]}, {"text": "The one-hour debate , sponsored by the CBS affiliates in Manhattan and Philadelphia and The New York Times , was taped yesterday at the studios of WCBS in Manhattan , and was to be broadcast at 8 this morning in New York and Philadelphia .", "id": "test_170", "relation_list": [{"subject": "York", "object": "Manhattan", "subj_char_span": [96, 100], "obj_char_span": [57, 66], "predicate": "/location/location/contains", "subj_tok_span": [18, 19], "obj_tok_span": [12, 13]}, {"subject": "York", "object": "Manhattan", "subj_char_span": [96, 100], "obj_char_span": [155, 164], "predicate": "/location/location/contains", "subj_tok_span": [18, 19], "obj_tok_span": [31, 32]}, {"subject": "York", "object": "Manhattan", "subj_char_span": [216, 220], "obj_char_span": [57, 66], "predicate": "/location/location/contains", "subj_tok_span": [44, 45], "obj_tok_span": [12, 13]}, {"subject": "York", "object": "Manhattan", "subj_char_span": [216, 220], "obj_char_span": [155, 164], "predicate": "/location/location/contains", "subj_tok_span": [44, 45], "obj_tok_span": [31, 32]}], "entity_list": [{"text": "York", "type": "DEFAULT", "char_span": [96, 100], "tok_span": [18, 19]}, {"text": "Manhattan", "type": "DEFAULT", "char_span": [57, 66], "tok_span": [12, 13]}, {"text": "York", "type": "DEFAULT", "char_span": [96, 100], "tok_span": [18, 19]}, {"text": "Manhattan", "type": "DEFAULT", "char_span": [155, 164], "tok_span": [31, 32]}, {"text": "York", "type": "DEFAULT", "char_span": [216, 220], "tok_span": [44, 45]}, {"text": "Manhattan", "type": "DEFAULT", "char_span": [57, 66], "tok_span": [12, 13]}, {"text": "York", "type": "DEFAULT", "char_span": [216, 220], "tok_span": [44, 45]}, {"text": "Manhattan", "type": "DEFAULT", "char_span": [155, 164], "tok_span": [31, 32]}]}, {"text": "Metro Matters Correction : March 1 , 2005 , Tuesday Because of an editing error , the Metro Matters column yesterday , about the removal of Rashid Khalidi , a Columbia University professor , from a course that advises New York City teachers on how to talk about the Middle East gave an incorrect title in some copies for Ari L. Goldman of Columbia 's Graduate School of Journalism , who criticized the action against Professor Khalidi .", "id": "test_171", "relation_list": [{"subject": "Khalidi", "object": "University", "subj_char_span": [147, 154], "obj_char_span": [168, 178], "predicate": "/business/person/company", "subj_tok_span": [29, 31], "obj_tok_span": [34, 35]}, {"subject": "Khalidi", "object": "University", "subj_char_span": [427, 434], "obj_char_span": [168, 178], "predicate": "/business/person/company", "subj_tok_span": [82, 84], "obj_tok_span": [34, 35]}, {"subject": "Goldman", "object": "University", "subj_char_span": [328, 335], "obj_char_span": [168, 178], "predicate": "/business/person/company", "subj_tok_span": [66, 67], "obj_tok_span": [34, 35]}, {"subject": "City", "object": "University", "subj_char_span": [227, 231], "obj_char_span": [168, 178], "predicate": "/location/location/contains", "subj_tok_span": [45, 46], "obj_tok_span": [34, 35]}, {"subject": "Khalidi", "object": "City", "subj_char_span": [147, 154], "obj_char_span": [227, 231], "predicate": "/people/person/place_lived", "subj_tok_span": [29, 31], "obj_tok_span": [45, 46]}, {"subject": "Khalidi", "object": "City", "subj_char_span": [427, 434], "obj_char_span": [227, 231], "predicate": "/people/person/place_lived", "subj_tok_span": [82, 84], "obj_tok_span": [45, 46]}, {"subject": "Khalidi", "object": "City", "subj_char_span": [147, 154], "obj_char_span": [227, 231], "predicate": "/people/person/place_of_birth", "subj_tok_span": [29, 31], "obj_tok_span": [45, 46]}, {"subject": "Khalidi", "object": "City", "subj_char_span": [427, 434], "obj_char_span": [227, 231], "predicate": "/people/person/place_of_birth", "subj_tok_span": [82, 84], "obj_tok_span": [45, 46]}], "entity_list": [{"text": "Khalidi", "type": "DEFAULT", "char_span": [147, 154], "tok_span": [29, 31]}, {"text": "University", "type": "DEFAULT", "char_span": [168, 178], "tok_span": [34, 35]}, {"text": "Khalidi", "type": "DEFAULT", "char_span": [427, 434], "tok_span": [82, 84]}, {"text": "University", "type": "DEFAULT", "char_span": [168, 178], "tok_span": [34, 35]}, {"text": "Goldman", "type": "DEFAULT", "char_span": [328, 335], "tok_span": [66, 67]}, {"text": "University", "type": "DEFAULT", "char_span": [168, 178], "tok_span": [34, 35]}, {"text": "City", "type": "DEFAULT", "char_span": [227, 231], "tok_span": [45, 46]}, {"text": "University", "type": "DEFAULT", "char_span": [168, 178], "tok_span": [34, 35]}, {"text": "Khalidi", "type": "DEFAULT", "char_span": [147, 154], "tok_span": [29, 31]}, {"text": "City", "type": "DEFAULT", "char_span": [227, 231], "tok_span": [45, 46]}, {"text": "Khalidi", "type": "DEFAULT", "char_span": [427, 434], "tok_span": [82, 84]}, {"text": "City", "type": "DEFAULT", "char_span": [227, 231], "tok_span": [45, 46]}, {"text": "Khalidi", "type": "DEFAULT", "char_span": [147, 154], "tok_span": [29, 31]}, {"text": "City", "type": "DEFAULT", "char_span": [227, 231], "tok_span": [45, 46]}, {"text": "Khalidi", "type": "DEFAULT", "char_span": [427, 434], "tok_span": [82, 84]}, {"text": "City", "type": "DEFAULT", "char_span": [227, 231], "tok_span": [45, 46]}]}, {"text": "His mother , Beverley R. Perez of Mississauga , Ontario , is a special education teacher in the public schools there .", "id": "test_172", "relation_list": [{"subject": "Ontario", "object": "Mississauga", "subj_char_span": [48, 55], "obj_char_span": [34, 45], "predicate": "/location/location/contains", "subj_tok_span": [14, 15], "obj_tok_span": [10, 13]}], "entity_list": [{"text": "Ontario", "type": "DEFAULT", "char_span": [48, 55], "tok_span": [14, 15]}, {"text": "Mississauga", "type": "DEFAULT", "char_span": [34, 45], "tok_span": [10, 13]}]}, {"text": "Mrs. Karachuk , 43 , is a director of asset management at Red Capital Group , a real estate investment firm in Columbus , Ohio .", "id": "test_173", "relation_list": [{"subject": "Ohio", "object": "Columbus", "subj_char_span": [122, 126], "obj_char_span": [111, 119], "predicate": "/location/location/contains", "subj_tok_span": [26, 27], "obj_tok_span": [24, 25]}], "entity_list": [{"text": "Ohio", "type": "DEFAULT", "char_span": [122, 126], "tok_span": [26, 27]}, {"text": "Columbus", "type": "DEFAULT", "char_span": [111, 119], "tok_span": [24, 25]}]}, {"text": "The Knicks were coming off a rout by the Miami Heat and have the Detroit Pistons -- the defending champions of the Eastern Conference , and Coach Larry Brown 's former team -- waiting for them in Auburn Hills tomorrow .", "id": "test_174", "relation_list": [{"subject": "Hills", "object": "Pistons", "subj_char_span": [203, 208], "obj_char_span": [73, 80], "predicate": "/sports/sports_team_location/teams", "subj_tok_span": [46, 47], "obj_tok_span": [18, 21]}, {"subject": "Pistons", "object": "Hills", "subj_char_span": [73, 80], "obj_char_span": [203, 208], "predicate": "/sports/sports_team/location", "subj_tok_span": [18, 21], "obj_tok_span": [46, 47]}], "entity_list": [{"text": "Hills", "type": "DEFAULT", "char_span": [203, 208], "tok_span": [46, 47]}, {"text": "Pistons", "type": "DEFAULT", "char_span": [73, 80], "tok_span": [18, 21]}, {"text": "Pistons", "type": "DEFAULT", "char_span": [73, 80], "tok_span": [18, 21]}, {"text": "Hills", "type": "DEFAULT", "char_span": [203, 208], "tok_span": [46, 47]}]}, {"text": "The Spanish troops were part of the 11,000-soldier ISAF contingent , which is based in Kabul and is deployed across the northern and western parts of Afghanistan in a largely peacekeeping role .", "id": "test_175", "relation_list": [{"subject": "Afghanistan", "object": "Kabul", "subj_char_span": [150, 161], "obj_char_span": [87, 92], "predicate": "/location/location/contains", "subj_tok_span": [31, 32], "obj_tok_span": [20, 21]}, {"subject": "Afghanistan", "object": "Kabul", "subj_char_span": [150, 161], "obj_char_span": [87, 92], "predicate": "/location/country/capital", "subj_tok_span": [31, 32], "obj_tok_span": [20, 21]}], "entity_list": [{"text": "Afghanistan", "type": "DEFAULT", "char_span": [150, 161], "tok_span": [31, 32]}, {"text": "Kabul", "type": "DEFAULT", "char_span": [87, 92], "tok_span": [20, 21]}, {"text": "Afghanistan", "type": "DEFAULT", "char_span": [150, 161], "tok_span": [31, 32]}, {"text": "Kabul", "type": "DEFAULT", "char_span": [87, 92], "tok_span": [20, 21]}]}, {"text": "Shakira , the half-Lebanese singer and writher from Colombia , is fearless in a more literal and more absolute sense .", "id": "test_176", "relation_list": [{"subject": "Shakira", "object": "Colombia", "subj_char_span": [0, 7], "obj_char_span": [52, 60], "predicate": "/people/person/nationality", "subj_tok_span": [0, 3], "obj_tok_span": [14, 15]}], "entity_list": [{"text": "Shakira", "type": "DEFAULT", "char_span": [0, 7], "tok_span": [0, 3]}, {"text": "Colombia", "type": "DEFAULT", "char_span": [52, 60], "tok_span": [14, 15]}]}, {"text": "Born in Philadelphia , Kenneth Wilson grew up in Harrisburg , Pa. , and received fine arts degrees from Lehigh University and the University of Pennsylvania .", "id": "test_177", "relation_list": [{"subject": "Philadelphia", "object": "Pennsylvania", "subj_char_span": [8, 20], "obj_char_span": [144, 156], "predicate": "/location/location/contains", "subj_tok_span": [2, 3], "obj_tok_span": [26, 27]}], "entity_list": [{"text": "Philadelphia", "type": "DEFAULT", "char_span": [8, 20], "tok_span": [2, 3]}, {"text": "Pennsylvania", "type": "DEFAULT", "char_span": [144, 156], "tok_span": [26, 27]}]}, {"text": "In Sudan , President Omar Hassan al-Bashir will rally popular anger to resist U.N. peacekeepers in Darfur .", "id": "test_178", "relation_list": [{"subject": "Sudan", "object": "Darfur", "subj_char_span": [3, 8], "obj_char_span": [99, 105], "predicate": "/location/country/administrative_divisions", "subj_tok_span": [1, 2], "obj_tok_span": [24, 27]}, {"subject": "Sudan", "object": "Darfur", "subj_char_span": [3, 8], "obj_char_span": [99, 105], "predicate": "/location/location/contains", "subj_tok_span": [1, 2], "obj_tok_span": [24, 27]}, {"subject": "Darfur", "object": "Sudan", "subj_char_span": [99, 105], "obj_char_span": [3, 8], "predicate": "/location/administrative_division/country", "subj_tok_span": [24, 27], "obj_tok_span": [1, 2]}], "entity_list": [{"text": "Sudan", "type": "DEFAULT", "char_span": [3, 8], "tok_span": [1, 2]}, {"text": "Darfur", "type": "DEFAULT", "char_span": [99, 105], "tok_span": [24, 27]}, {"text": "Sudan", "type": "DEFAULT", "char_span": [3, 8], "tok_span": [1, 2]}, {"text": "Darfur", "type": "DEFAULT", "char_span": [99, 105], "tok_span": [24, 27]}, {"text": "Darfur", "type": "DEFAULT", "char_span": [99, 105], "tok_span": [24, 27]}, {"text": "Sudan", "type": "DEFAULT", "char_span": [3, 8], "tok_span": [1, 2]}]}, {"text": "Though Syria had recently massacred some 10,000 to 20,000 of its people in Hama -- the center of town was rubble -- most Arabs were n't exercised about Syrians killing Syrians , they were enraged by Israelis killing Arabs .", "id": "test_179", "relation_list": [{"subject": "Syria", "object": "Hama", "subj_char_span": [7, 12], "obj_char_span": [75, 79], "predicate": "/location/country/administrative_divisions", "subj_tok_span": [1, 2], "obj_tok_span": [18, 20]}, {"subject": "Hama", "object": "Syria", "subj_char_span": [75, 79], "obj_char_span": [7, 12], "predicate": "/location/administrative_division/country", "subj_tok_span": [18, 20], "obj_tok_span": [1, 2]}, {"subject": "Syria", "object": "Hama", "subj_char_span": [7, 12], "obj_char_span": [75, 79], "predicate": "/location/location/contains", "subj_tok_span": [1, 2], "obj_tok_span": [18, 20]}], "entity_list": [{"text": "Syria", "type": "DEFAULT", "char_span": [7, 12], "tok_span": [1, 2]}, {"text": "Hama", "type": "DEFAULT", "char_span": [75, 79], "tok_span": [18, 20]}, {"text": "Hama", "type": "DEFAULT", "char_span": [75, 79], "tok_span": [18, 20]}, {"text": "Syria", "type": "DEFAULT", "char_span": [7, 12], "tok_span": [1, 2]}, {"text": "Syria", "type": "DEFAULT", "char_span": [7, 12], "tok_span": [1, 2]}, {"text": "Hama", "type": "DEFAULT", "char_span": [75, 79], "tok_span": [18, 20]}]}, {"text": "Tikka Shatrujit Singh , scion of the Maharajah of Kapurthala , in western Punjab State , and today an adviser to the Louis Vuitton brand in India , described the new attitude this way : '' There is no need to feel offended .", "id": "test_180", "relation_list": [{"subject": "India", "object": "Kapurthala", "subj_char_span": [140, 145], "obj_char_span": [50, 60], "predicate": "/location/location/contains", "subj_tok_span": [38, 39], "obj_tok_span": [16, 20]}], "entity_list": [{"text": "India", "type": "DEFAULT", "char_span": [140, 145], "tok_span": [38, 39]}, {"text": "Kapurthala", "type": "DEFAULT", "char_span": [50, 60], "tok_span": [16, 20]}]}, {"text": "It hurts me that the E.U . expects Turkey to be something it 's not , '' said Nilgun Yun , a stylish 26-year-old eating a chocolate muffin in a downtown Istanbul cafe on Sunday .", "id": "test_181", "relation_list": [{"subject": "Turkey", "object": "Istanbul", "subj_char_span": [35, 41], "obj_char_span": [153, 161], "predicate": "/location/location/contains", "subj_tok_span": [10, 11], "obj_tok_span": [45, 46]}], "entity_list": [{"text": "Turkey", "type": "DEFAULT", "char_span": [35, 41], "tok_span": [10, 11]}, {"text": "Istanbul", "type": "DEFAULT", "char_span": [153, 161], "tok_span": [45, 46]}]}, {"text": "Indeed , in 2002 , Valery Giscard d'Estaing , the former French president , said Turkey 's admission to the union would mean '' the end of Europe . ''", "id": "test_182", "relation_list": [{"subject": "Europe", "object": "Turkey", "subj_char_span": [139, 145], "obj_char_span": [81, 87], "predicate": "/location/location/contains", "subj_tok_span": [36, 37], "obj_tok_span": [22, 23]}], "entity_list": [{"text": "Europe", "type": "DEFAULT", "char_span": [139, 145], "tok_span": [36, 37]}, {"text": "Turkey", "type": "DEFAULT", "char_span": [81, 87], "tok_span": [22, 23]}]}, {"text": "Even the pope , when he was still a cardinal in Germany , said publicly that he did not think Turkey fit into Europe because it was Muslim .", "id": "test_183", "relation_list": [{"subject": "Europe", "object": "Turkey", "subj_char_span": [110, 116], "obj_char_span": [94, 100], "predicate": "/location/location/contains", "subj_tok_span": [23, 24], "obj_tok_span": [20, 21]}, {"subject": "Europe", "object": "Germany", "subj_char_span": [110, 116], "obj_char_span": [48, 55], "predicate": "/location/location/contains", "subj_tok_span": [23, 24], "obj_tok_span": [11, 12]}], "entity_list": [{"text": "Europe", "type": "DEFAULT", "char_span": [110, 116], "tok_span": [23, 24]}, {"text": "Turkey", "type": "DEFAULT", "char_span": [94, 100], "tok_span": [20, 21]}, {"text": "Europe", "type": "DEFAULT", "char_span": [110, 116], "tok_span": [23, 24]}, {"text": "Germany", "type": "DEFAULT", "char_span": [48, 55], "tok_span": [11, 12]}]}, {"text": "The delay with Europe , for instance , '' fans up the disappointment , the disillusionment , '' said Namik Tan , the spokesman for Turkey 's Foreign Ministry . ''", "id": "test_184", "relation_list": [{"subject": "Europe", "object": "Turkey", "subj_char_span": [15, 21], "obj_char_span": [131, 137], "predicate": "/location/location/contains", "subj_tok_span": [3, 4], "obj_tok_span": [32, 33]}], "entity_list": [{"text": "Europe", "type": "DEFAULT", "char_span": [15, 21], "tok_span": [3, 4]}, {"text": "Turkey", "type": "DEFAULT", "char_span": [131, 137], "tok_span": [32, 33]}]}, {"text": "While Europe is still Turkey 's largest trading partner , business with other neighbors , including Syria , Iraq and Iran , has picked up substantially in recent years , said Omer Bolat , the head of one of the country 's largest business associations , whose members are mostly pro-Islamic .", "id": "test_185", "relation_list": [{"subject": "Europe", "object": "Turkey", "subj_char_span": [6, 12], "obj_char_span": [22, 28], "predicate": "/location/location/contains", "subj_tok_span": [1, 2], "obj_tok_span": [4, 5]}], "entity_list": [{"text": "Europe", "type": "DEFAULT", "char_span": [6, 12], "tok_span": [1, 2]}, {"text": "Turkey", "type": "DEFAULT", "char_span": [22, 28], "tok_span": [4, 5]}]}, {"text": "Despite growing pains , a neglected Kurdish minority in the south , a thin skin for any reference to the Armenian genocide , and failure to scrap a law that makes insulting Turkishness a crime , Turkey stands out as lively democracy in a larger Middle East riddled with restrictions , and its acceptance by the West is a test case for others , officials said .", "id": "test_186", "relation_list": [{"subject": "East", "object": "Turkey", "subj_char_span": [252, 256], "obj_char_span": [195, 201], "predicate": "/location/location/contains", "subj_tok_span": [47, 48], "obj_tok_span": [37, 38]}], "entity_list": [{"text": "East", "type": "DEFAULT", "char_span": [252, 256], "tok_span": [47, 48]}, {"text": "Turkey", "type": "DEFAULT", "char_span": [195, 201], "tok_span": [37, 38]}]}, {"text": "The United States began holding Muslims without charge at Guantanamo Bay , Cuba ; it invaded Iraq and abused prisoners at Abu Ghraib .", "id": "test_187", "relation_list": [{"subject": "Iraq", "object": "Ghraib", "subj_char_span": [93, 97], "obj_char_span": [126, 132], "predicate": "/location/location/contains", "subj_tok_span": [19, 20], "obj_tok_span": [25, 28]}], "entity_list": [{"text": "Iraq", "type": "DEFAULT", "char_span": [93, 97], "tok_span": [19, 20]}, {"text": "Ghraib", "type": "DEFAULT", "char_span": [126, 132], "tok_span": [25, 28]}]}, {"text": "A front-page article on Feb. 6 about Tom Brady , the quarterback of the New England Patriots , misspelled the given name of a coach of his at the University of Michigan , who was a graduate assistant then and is the quarterbacks coach now .", "id": "test_188", "relation_list": [{"subject": "Brady", "object": "Patriots", "subj_char_span": [41, 46], "obj_char_span": [84, 92], "predicate": "/business/person/company", "subj_tok_span": [11, 12], "obj_tok_span": [19, 20]}], "entity_list": [{"text": "Brady", "type": "DEFAULT", "char_span": [41, 46], "tok_span": [11, 12]}, {"text": "Patriots", "type": "DEFAULT", "char_span": [84, 92], "tok_span": [19, 20]}]}, {"text": "But the visit also reflected the delicate situation in Mosul as Ms. Rice -- making her second trip to Iraq as secretary of state and her first outside of Baghdad , which is about 300 miles south of here -- flew from Bahrain directly to a heavily fortified military base north of the Tigris River , surrounding an old palace of Saddam Hussein 's on the city 's northern outskirts .", "id": "test_189", "relation_list": [{"subject": "Iraq", "object": "Baghdad", "subj_char_span": [102, 106], "obj_char_span": [154, 161], "predicate": "/location/country/capital", "subj_tok_span": [22, 23], "obj_tok_span": [32, 33]}, {"subject": "Hussein", "object": "Iraq", "subj_char_span": [334, 341], "obj_char_span": [102, 106], "predicate": "/people/person/nationality", "subj_tok_span": [68, 69], "obj_tok_span": [22, 23]}, {"subject": "Hussein", "object": "Iraq", "subj_char_span": [334, 341], "obj_char_span": [102, 106], "predicate": "/people/person/place_of_birth", "subj_tok_span": [68, 69], "obj_tok_span": [22, 23]}, {"subject": "Hussein", "object": "Iraq", "subj_char_span": [334, 341], "obj_char_span": [102, 106], "predicate": "/people/deceased_person/place_of_death", "subj_tok_span": [68, 69], "obj_tok_span": [22, 23]}, {"subject": "Iraq", "object": "Mosul", "subj_char_span": [102, 106], "obj_char_span": [55, 60], "predicate": "/location/location/contains", "subj_tok_span": [22, 23], "obj_tok_span": [9, 11]}, {"subject": "Iraq", "object": "Baghdad", "subj_char_span": [102, 106], "obj_char_span": [154, 161], "predicate": "/location/location/contains", "subj_tok_span": [22, 23], "obj_tok_span": [32, 33]}], "entity_list": [{"text": "Iraq", "type": "DEFAULT", "char_span": [102, 106], "tok_span": [22, 23]}, {"text": "Baghdad", "type": "DEFAULT", "char_span": [154, 161], "tok_span": [32, 33]}, {"text": "Hussein", "type": "DEFAULT", "char_span": [334, 341], "tok_span": [68, 69]}, {"text": "Iraq", "type": "DEFAULT", "char_span": [102, 106], "tok_span": [22, 23]}, {"text": "Hussein", "type": "DEFAULT", "char_span": [334, 341], "tok_span": [68, 69]}, {"text": "Iraq", "type": "DEFAULT", "char_span": [102, 106], "tok_span": [22, 23]}, {"text": "Hussein", "type": "DEFAULT", "char_span": [334, 341], "tok_span": [68, 69]}, {"text": "Iraq", "type": "DEFAULT", "char_span": [102, 106], "tok_span": [22, 23]}, {"text": "Iraq", "type": "DEFAULT", "char_span": [102, 106], "tok_span": [22, 23]}, {"text": "Mosul", "type": "DEFAULT", "char_span": [55, 60], "tok_span": [9, 11]}, {"text": "Iraq", "type": "DEFAULT", "char_span": [102, 106], "tok_span": [22, 23]}, {"text": "Baghdad", "type": "DEFAULT", "char_span": [154, 161], "tok_span": [32, 33]}]}, {"text": "A month ago , four State Department security officers were killed in Mosul by a roadside bomb , and the city , Iraq 's third largest , was not deemed safe enough for her to visit .", "id": "test_190", "relation_list": [{"subject": "Iraq", "object": "Mosul", "subj_char_span": [111, 115], "obj_char_span": [69, 74], "predicate": "/location/location/contains", "subj_tok_span": [24, 25], "obj_tok_span": [12, 14]}], "entity_list": [{"text": "Iraq", "type": "DEFAULT", "char_span": [111, 115], "tok_span": [24, 25]}, {"text": "Mosul", "type": "DEFAULT", "char_span": [69, 74], "tok_span": [12, 14]}]}, {"text": "On her way to Mosul , a detour in her trip to the Middle East , Ms. Rice said she wanted to show that the American approach of '' clear , hold and build '' was working despite criticism at home that the Bush administration lacked a plan for success in Iraq and for the eventual withdrawal of American forces . ''", "id": "test_191", "relation_list": [{"subject": "Iraq", "object": "Mosul", "subj_char_span": [252, 256], "obj_char_span": [14, 19], "predicate": "/location/location/contains", "subj_tok_span": [56, 57], "obj_tok_span": [4, 6]}, {"subject": "East", "object": "Iraq", "subj_char_span": [57, 61], "obj_char_span": [252, 256], "predicate": "/location/location/contains", "subj_tok_span": [16, 17], "obj_tok_span": [56, 57]}], "entity_list": [{"text": "Iraq", "type": "DEFAULT", "char_span": [252, 256], "tok_span": [56, 57]}, {"text": "Mosul", "type": "DEFAULT", "char_span": [14, 19], "tok_span": [4, 6]}, {"text": "East", "type": "DEFAULT", "char_span": [57, 61], "tok_span": [16, 17]}, {"text": "Iraq", "type": "DEFAULT", "char_span": [252, 256], "tok_span": [56, 57]}]}, {"text": "With colleagues in England and Beijing , Dr. Tyler-Smith identified a Y chromosome lineage that was surprisingly common among seven populations scattered across northern China , but was absent from the Han , to which most Chinese belong .", "id": "test_192", "relation_list": [{"subject": "China", "object": "Beijing", "subj_char_span": [170, 175], "obj_char_span": [31, 38], "predicate": "/location/location/contains", "subj_tok_span": [27, 28], "obj_tok_span": [5, 6]}, {"subject": "China", "object": "Beijing", "subj_char_span": [170, 175], "obj_char_span": [31, 38], "predicate": "/location/country/capital", "subj_tok_span": [27, 28], "obj_tok_span": [5, 6]}, {"subject": "Beijing", "object": "China", "subj_char_span": [31, 38], "obj_char_span": [170, 175], "predicate": "/location/administrative_division/country", "subj_tok_span": [5, 6], "obj_tok_span": [27, 28]}, {"subject": "China", "object": "Beijing", "subj_char_span": [170, 175], "obj_char_span": [31, 38], "predicate": "/location/country/administrative_divisions", "subj_tok_span": [27, 28], "obj_tok_span": [5, 6]}], "entity_list": [{"text": "China", "type": "DEFAULT", "char_span": [170, 175], "tok_span": [27, 28]}, {"text": "Beijing", "type": "DEFAULT", "char_span": [31, 38], "tok_span": [5, 6]}, {"text": "China", "type": "DEFAULT", "char_span": [170, 175], "tok_span": [27, 28]}, {"text": "Beijing", "type": "DEFAULT", "char_span": [31, 38], "tok_span": [5, 6]}, {"text": "Beijing", "type": "DEFAULT", "char_span": [31, 38], "tok_span": [5, 6]}, {"text": "China", "type": "DEFAULT", "char_span": [170, 175], "tok_span": [27, 28]}, {"text": "China", "type": "DEFAULT", "char_span": [170, 175], "tok_span": [27, 28]}, {"text": "Beijing", "type": "DEFAULT", "char_span": [31, 38], "tok_span": [5, 6]}]}, {"text": "The two-stage afternoon attack in the Shaab district of Baghdad was the worst of at least a dozen acts of violence that killed nearly 40 people across Iraq .", "id": "test_193", "relation_list": [{"subject": "Iraq", "object": "Baghdad", "subj_char_span": [151, 155], "obj_char_span": [56, 63], "predicate": "/location/country/capital", "subj_tok_span": [31, 32], "obj_tok_span": [13, 14]}, {"subject": "Iraq", "object": "Baghdad", "subj_char_span": [151, 155], "obj_char_span": [56, 63], "predicate": "/location/location/contains", "subj_tok_span": [31, 32], "obj_tok_span": [13, 14]}], "entity_list": [{"text": "Iraq", "type": "DEFAULT", "char_span": [151, 155], "tok_span": [31, 32]}, {"text": "Baghdad", "type": "DEFAULT", "char_span": [56, 63], "tok_span": [13, 14]}, {"text": "Iraq", "type": "DEFAULT", "char_span": [151, 155], "tok_span": [31, 32]}, {"text": "Baghdad", "type": "DEFAULT", "char_span": [56, 63], "tok_span": [13, 14]}]}, {"text": "While they have questioned his management of Madison Square Garden , they have generally applauded him for the hiring of Thomas Rutledge as chief operating officer of Cablevision 's cable systems business .", "id": "test_194", "relation_list": [{"subject": "Rutledge", "object": "Cablevision", "subj_char_span": [128, 136], "obj_char_span": [167, 178], "predicate": "/business/person/company", "subj_tok_span": [23, 26], "obj_tok_span": [31, 33]}], "entity_list": [{"text": "Rutledge", "type": "DEFAULT", "char_span": [128, 136], "tok_span": [23, 26]}, {"text": "Cablevision", "type": "DEFAULT", "char_span": [167, 178], "tok_span": [31, 33]}]}, {"text": "Still , Charles Dolan , who started Cablevision in 1973 , has given his son a bigger title than Rupert Murdoch , the chairman of the News Corporation , has given his sons .", "id": "test_195", "relation_list": [{"subject": "Dolan", "object": "Cablevision", "subj_char_span": [16, 21], "obj_char_span": [36, 47], "predicate": "/business/company_shareholder/major_shareholder_of", "subj_tok_span": [3, 5], "obj_tok_span": [8, 10]}, {"subject": "Murdoch", "object": "Corporation", "subj_char_span": [103, 110], "obj_char_span": [138, 149], "predicate": "/business/person/company", "subj_tok_span": [22, 23], "obj_tok_span": [29, 30]}, {"subject": "Dolan", "object": "Cablevision", "subj_char_span": [16, 21], "obj_char_span": [36, 47], "predicate": "/business/person/company", "subj_tok_span": [3, 5], "obj_tok_span": [8, 10]}, {"subject": "Cablevision", "object": "Dolan", "subj_char_span": [36, 47], "obj_char_span": [16, 21], "predicate": "/business/company/major_shareholders", "subj_tok_span": [8, 10], "obj_tok_span": [3, 5]}, {"subject": "Corporation", "object": "Murdoch", "subj_char_span": [138, 149], "obj_char_span": [103, 110], "predicate": "/business/company/founders", "subj_tok_span": [29, 30], "obj_tok_span": [22, 23]}], "entity_list": [{"text": "Dolan", "type": "DEFAULT", "char_span": [16, 21], "tok_span": [3, 5]}, {"text": "Cablevision", "type": "DEFAULT", "char_span": [36, 47], "tok_span": [8, 10]}, {"text": "Murdoch", "type": "DEFAULT", "char_span": [103, 110], "tok_span": [22, 23]}, {"text": "Corporation", "type": "DEFAULT", "char_span": [138, 149], "tok_span": [29, 30]}, {"text": "Dolan", "type": "DEFAULT", "char_span": [16, 21], "tok_span": [3, 5]}, {"text": "Cablevision", "type": "DEFAULT", "char_span": [36, 47], "tok_span": [8, 10]}, {"text": "Cablevision", "type": "DEFAULT", "char_span": [36, 47], "tok_span": [8, 10]}, {"text": "Dolan", "type": "DEFAULT", "char_span": [16, 21], "tok_span": [3, 5]}, {"text": "Corporation", "type": "DEFAULT", "char_span": [138, 149], "tok_span": [29, 30]}, {"text": "Murdoch", "type": "DEFAULT", "char_span": [103, 110], "tok_span": [22, 23]}]}, {"text": "She noted that James Dolan 's $ 1.6 million salary and $ 2.8 million annual bonus exceed the median for a company of Cablevision 's size by over 20 percent .", "id": "test_196", "relation_list": [{"subject": "Dolan", "object": "Cablevision", "subj_char_span": [21, 26], "obj_char_span": [117, 128], "predicate": "/business/person/company", "subj_tok_span": [4, 6], "obj_tok_span": [29, 31]}], "entity_list": [{"text": "Dolan", "type": "DEFAULT", "char_span": [21, 26], "tok_span": [4, 6]}, {"text": "Cablevision", "type": "DEFAULT", "char_span": [117, 128], "tok_span": [29, 31]}]}, {"text": "What 's more , in cities like Minneapolis , Denver and Toledo , Ohio , where the death rattle of the middle class is still comparatively faint , the civic spirit often feels more vigorous than in global cities like Los Angeles and New York , which increasingly resemble playgrounds for the rich .", "id": "test_197", "relation_list": [{"subject": "Ohio", "object": "Toledo", "subj_char_span": [64, 68], "obj_char_span": [55, 61], "predicate": "/location/location/contains", "subj_tok_span": [14, 15], "obj_tok_span": [12, 13]}], "entity_list": [{"text": "Ohio", "type": "DEFAULT", "char_span": [64, 68], "tok_span": [14, 15]}, {"text": "Toledo", "type": "DEFAULT", "char_span": [55, 61], "tok_span": [12, 13]}]}, {"text": "Toledo , Ohio Hotel Hilton Toledo Located on the sprawling campus of the Medical College of Ohio , about eight miles from the art museum .", "id": "test_198", "relation_list": [{"subject": "Ohio", "object": "Toledo", "subj_char_span": [9, 13], "obj_char_span": [0, 6], "predicate": "/location/location/contains", "subj_tok_span": [2, 3], "obj_tok_span": [0, 1]}, {"subject": "Ohio", "object": "Toledo", "subj_char_span": [9, 13], "obj_char_span": [27, 33], "predicate": "/location/location/contains", "subj_tok_span": [2, 3], "obj_tok_span": [5, 6]}, {"subject": "Ohio", "object": "Toledo", "subj_char_span": [92, 96], "obj_char_span": [0, 6], "predicate": "/location/location/contains", "subj_tok_span": [16, 17], "obj_tok_span": [0, 1]}, {"subject": "Ohio", "object": "Toledo", "subj_char_span": [92, 96], "obj_char_span": [27, 33], "predicate": "/location/location/contains", "subj_tok_span": [16, 17], "obj_tok_span": [5, 6]}], "entity_list": [{"text": "Ohio", "type": "DEFAULT", "char_span": [9, 13], "tok_span": [2, 3]}, {"text": "Toledo", "type": "DEFAULT", "char_span": [0, 6], "tok_span": [0, 1]}, {"text": "Ohio", "type": "DEFAULT", "char_span": [9, 13], "tok_span": [2, 3]}, {"text": "Toledo", "type": "DEFAULT", "char_span": [27, 33], "tok_span": [5, 6]}, {"text": "Ohio", "type": "DEFAULT", "char_span": [92, 96], "tok_span": [16, 17]}, {"text": "Toledo", "type": "DEFAULT", "char_span": [0, 6], "tok_span": [0, 1]}, {"text": "Ohio", "type": "DEFAULT", "char_span": [92, 96], "tok_span": [16, 17]}, {"text": "Toledo", "type": "DEFAULT", "char_span": [27, 33], "tok_span": [5, 6]}]}, {"text": "In Europe , as he says , the growth patterns of a place like Arles , France , are guided by its ancient Roman grid .", "id": "test_199", "relation_list": [{"subject": "Europe", "object": "France", "subj_char_span": [3, 9], "obj_char_span": [69, 75], "predicate": "/location/location/contains", "subj_tok_span": [1, 2], "obj_tok_span": [18, 19]}], "entity_list": [{"text": "Europe", "type": "DEFAULT", "char_span": [3, 9], "tok_span": [1, 2]}, {"text": "France", "type": "DEFAULT", "char_span": [69, 75], "tok_span": [18, 19]}]}, {"text": "That shift was prompted by the World 's Columbian Exposition held in Chicago in 1893 , a demonstration of cultural ambition that the architect Louis Sullivan said would spread like a disease through the country .", "id": "test_200", "relation_list": [{"subject": "Sullivan", "object": "Chicago", "subj_char_span": [149, 157], "obj_char_span": [69, 76], "predicate": "/people/deceased_person/place_of_death", "subj_tok_span": [27, 28], "obj_tok_span": [14, 15]}], "entity_list": [{"text": "Sullivan", "type": "DEFAULT", "char_span": [149, 157], "tok_span": [27, 28]}, {"text": "Chicago", "type": "DEFAULT", "char_span": [69, 76], "tok_span": [14, 15]}]}, {"text": "In a 2003 complaint filed in a Florida state court in West Palm Beach , he contended that the bank had participated in a '' massive fraud '' that involved '' concealing Sunbeam 's true financial condition . ''", "id": "test_201", "relation_list": [{"subject": "Florida", "object": "Beach", "subj_char_span": [31, 38], "obj_char_span": [64, 69], "predicate": "/location/location/contains", "subj_tok_span": [7, 8], "obj_tok_span": [13, 14]}], "entity_list": [{"text": "Florida", "type": "DEFAULT", "char_span": [31, 38], "tok_span": [7, 8]}, {"text": "Beach", "type": "DEFAULT", "char_span": [64, 69], "tok_span": [13, 14]}]}, {"text": "MR. KEMPF appeared in the Florida courtroom on March 22 , telling Judge Maass that he had decided to fire Kirkland that very day without giving advance notice to the Kirkland lawyer handling the case in West Palm Beach .", "id": "test_202", "relation_list": [{"subject": "Florida", "object": "Beach", "subj_char_span": [26, 33], "obj_char_span": [213, 218], "predicate": "/location/location/contains", "subj_tok_span": [9, 10], "obj_tok_span": [45, 46]}], "entity_list": [{"text": "Florida", "type": "DEFAULT", "char_span": [26, 33], "tok_span": [9, 10]}, {"text": "Beach", "type": "DEFAULT", "char_span": [213, 218], "tok_span": [45, 46]}]}, {"text": "President Pervez Musharraf lashed out Monday at President Hamid Karzai of Afghanistan for '' bad-mouthing '' Pakistan in recent weeks and casting doubt on its commitment to fight terrorism .", "id": "test_203", "relation_list": [{"subject": "Karzai", "object": "Afghanistan", "subj_char_span": [64, 70], "obj_char_span": [74, 85], "predicate": "/people/person/nationality", "subj_tok_span": [15, 18], "obj_tok_span": [19, 20]}, {"subject": "Musharraf", "object": "Pakistan", "subj_char_span": [17, 26], "obj_char_span": [109, 117], "predicate": "/people/person/nationality", "subj_tok_span": [3, 7], "obj_tok_span": [29, 30]}], "entity_list": [{"text": "Karzai", "type": "DEFAULT", "char_span": [64, 70], "tok_span": [15, 18]}, {"text": "Afghanistan", "type": "DEFAULT", "char_span": [74, 85], "tok_span": [19, 20]}, {"text": "Musharraf", "type": "DEFAULT", "char_span": [17, 26], "tok_span": [3, 7]}, {"text": "Pakistan", "type": "DEFAULT", "char_span": [109, 117], "tok_span": [29, 30]}]}, {"text": "Mr. Karzai came to Islamabad two weeks ago , and handed over what he said were intelligence files on Taliban members and others who , he said , were operating in Pakistan .", "id": "test_204", "relation_list": [{"subject": "Pakistan", "object": "Islamabad", "subj_char_span": [162, 170], "obj_char_span": [19, 28], "predicate": "/location/location/contains", "subj_tok_span": [35, 36], "obj_tok_span": [7, 9]}, {"subject": "Pakistan", "object": "Islamabad", "subj_char_span": [162, 170], "obj_char_span": [19, 28], "predicate": "/location/country/capital", "subj_tok_span": [35, 36], "obj_tok_span": [7, 9]}], "entity_list": [{"text": "Pakistan", "type": "DEFAULT", "char_span": [162, 170], "tok_span": [35, 36]}, {"text": "Islamabad", "type": "DEFAULT", "char_span": [19, 28], "tok_span": [7, 9]}, {"text": "Pakistan", "type": "DEFAULT", "char_span": [162, 170], "tok_span": [35, 36]}, {"text": "Islamabad", "type": "DEFAULT", "char_span": [19, 28], "tok_span": [7, 9]}]}, {"text": "The cruise , a 14-day trip up the Pacific Coast of South America and through the Panama Canal , left Valpariso , Chile , on Sunday and was to end in Fort Lauderdale on April 2 .", "id": "test_205", "relation_list": [{"subject": "America", "object": "Chile", "subj_char_span": [57, 64], "obj_char_span": [113, 118], "predicate": "/location/location/contains", "subj_tok_span": [14, 15], "obj_tok_span": [27, 28]}], "entity_list": [{"text": "America", "type": "DEFAULT", "char_span": [57, 64], "tok_span": [14, 15]}, {"text": "Chile", "type": "DEFAULT", "char_span": [113, 118], "tok_span": [27, 28]}]}, {"text": "The police arrested the roommate of a woman whose decomposing body was discovered in a bag in Brighton Beach in Brooklyn early Saturday , the police said .", "id": "test_206", "relation_list": [{"subject": "Beach", "object": "Brooklyn", "subj_char_span": [103, 108], "obj_char_span": [112, 120], "predicate": "/location/neighborhood/neighborhood_of", "subj_tok_span": [21, 22], "obj_tok_span": [23, 24]}, {"subject": "Brooklyn", "object": "Beach", "subj_char_span": [112, 120], "obj_char_span": [103, 108], "predicate": "/location/location/contains", "subj_tok_span": [23, 24], "obj_tok_span": [21, 22]}], "entity_list": [{"text": "Beach", "type": "DEFAULT", "char_span": [103, 108], "tok_span": [21, 22]}, {"text": "Brooklyn", "type": "DEFAULT", "char_span": [112, 120], "tok_span": [23, 24]}, {"text": "Brooklyn", "type": "DEFAULT", "char_span": [112, 120], "tok_span": [23, 24]}, {"text": "Beach", "type": "DEFAULT", "char_span": [103, 108], "tok_span": [21, 22]}]}, {"text": "Another , City Councilwoman Yvette D. Clarke , trotted out an icon of the antiwar movement , Representative John P. Murtha , to appeal for votes in brownstone Brooklyn yesterday .", "id": "test_207", "relation_list": [{"subject": "Clarke", "object": "Brooklyn", "subj_char_span": [38, 44], "obj_char_span": [159, 167], "predicate": "/people/person/place_lived", "subj_tok_span": [10, 11], "obj_tok_span": [39, 40]}], "entity_list": [{"text": "Clarke", "type": "DEFAULT", "char_span": [38, 44], "tok_span": [10, 11]}, {"text": "Brooklyn", "type": "DEFAULT", "char_span": [159, 167], "tok_span": [39, 40]}]}, {"text": "He could have chosen to paint a modern , thriving factory or mill in one of the nearby Connecticut towns , or across New England , but instead settled for a symbol of a lost , elusive past .", "id": "test_208", "relation_list": [{"subject": "England", "object": "Connecticut", "subj_char_span": [121, 128], "obj_char_span": [87, 98], "predicate": "/location/location/contains", "subj_tok_span": [24, 25], "obj_tok_span": [18, 19]}], "entity_list": [{"text": "England", "type": "DEFAULT", "char_span": [121, 128], "tok_span": [24, 25]}, {"text": "Connecticut", "type": "DEFAULT", "char_span": [87, 98], "tok_span": [18, 19]}]}, {"text": "Supreme caught on in Japan , and by the time Bondaroff was 21 , he was visiting Tokyo and getting asked for autographs by kids who had seen his picture in magazines . ''", "id": "test_209", "relation_list": [{"subject": "Japan", "object": "Tokyo", "subj_char_span": [21, 26], "obj_char_span": [80, 85], "predicate": "/location/location/contains", "subj_tok_span": [4, 5], "obj_tok_span": [19, 20]}, {"subject": "Japan", "object": "Tokyo", "subj_char_span": [21, 26], "obj_char_span": [80, 85], "predicate": "/location/country/capital", "subj_tok_span": [4, 5], "obj_tok_span": [19, 20]}, {"subject": "Tokyo", "object": "Japan", "subj_char_span": [80, 85], "obj_char_span": [21, 26], "predicate": "/location/administrative_division/country", "subj_tok_span": [19, 20], "obj_tok_span": [4, 5]}, {"subject": "Japan", "object": "Tokyo", "subj_char_span": [21, 26], "obj_char_span": [80, 85], "predicate": "/location/country/administrative_divisions", "subj_tok_span": [4, 5], "obj_tok_span": [19, 20]}], "entity_list": [{"text": "Japan", "type": "DEFAULT", "char_span": [21, 26], "tok_span": [4, 5]}, {"text": "Tokyo", "type": "DEFAULT", "char_span": [80, 85], "tok_span": [19, 20]}, {"text": "Japan", "type": "DEFAULT", "char_span": [21, 26], "tok_span": [4, 5]}, {"text": "Tokyo", "type": "DEFAULT", "char_span": [80, 85], "tok_span": [19, 20]}, {"text": "Tokyo", "type": "DEFAULT", "char_span": [80, 85], "tok_span": [19, 20]}, {"text": "Japan", "type": "DEFAULT", "char_span": [21, 26], "tok_span": [4, 5]}, {"text": "Japan", "type": "DEFAULT", "char_span": [21, 26], "tok_span": [4, 5]}, {"text": "Tokyo", "type": "DEFAULT", "char_span": [80, 85], "tok_span": [19, 20]}]}, {"text": "Franklin has his own stores , Recon and Nort , in New York , San Francisco , Tokyo and Berlin ; Futura has stores in Fukuoka , Japan , and Bangkok .", "id": "test_210", "relation_list": [{"subject": "Japan", "object": "Tokyo", "subj_char_span": [127, 132], "obj_char_span": [77, 82], "predicate": "/location/country/capital", "subj_tok_span": [32, 33], "obj_tok_span": [19, 20]}, {"subject": "Japan", "object": "Fukuoka", "subj_char_span": [127, 132], "obj_char_span": [117, 124], "predicate": "/location/location/contains", "subj_tok_span": [32, 33], "obj_tok_span": [28, 31]}, {"subject": "Japan", "object": "Tokyo", "subj_char_span": [127, 132], "obj_char_span": [77, 82], "predicate": "/location/country/administrative_divisions", "subj_tok_span": [32, 33], "obj_tok_span": [19, 20]}, {"subject": "Tokyo", "object": "Japan", "subj_char_span": [77, 82], "obj_char_span": [127, 132], "predicate": "/location/administrative_division/country", "subj_tok_span": [19, 20], "obj_tok_span": [32, 33]}, {"subject": "Japan", "object": "Tokyo", "subj_char_span": [127, 132], "obj_char_span": [77, 82], "predicate": "/location/location/contains", "subj_tok_span": [32, 33], "obj_tok_span": [19, 20]}], "entity_list": [{"text": "Japan", "type": "DEFAULT", "char_span": [127, 132], "tok_span": [32, 33]}, {"text": "Tokyo", "type": "DEFAULT", "char_span": [77, 82], "tok_span": [19, 20]}, {"text": "Japan", "type": "DEFAULT", "char_span": [127, 132], "tok_span": [32, 33]}, {"text": "Fukuoka", "type": "DEFAULT", "char_span": [117, 124], "tok_span": [28, 31]}, {"text": "Japan", "type": "DEFAULT", "char_span": [127, 132], "tok_span": [32, 33]}, {"text": "Tokyo", "type": "DEFAULT", "char_span": [77, 82], "tok_span": [19, 20]}, {"text": "Tokyo", "type": "DEFAULT", "char_span": [77, 82], "tok_span": [19, 20]}, {"text": "Japan", "type": "DEFAULT", "char_span": [127, 132], "tok_span": [32, 33]}, {"text": "Japan", "type": "DEFAULT", "char_span": [127, 132], "tok_span": [32, 33]}, {"text": "Tokyo", "type": "DEFAULT", "char_span": [77, 82], "tok_span": [19, 20]}]}, {"text": "Dirk Nowitzki , the sure-shooting 7-foot Mavericks forward from Germany , can add another talent to his basketball repertory . ''", "id": "test_211", "relation_list": [{"subject": "Nowitzki", "object": "Germany", "subj_char_span": [5, 13], "obj_char_span": [64, 71], "predicate": "/people/person/nationality", "subj_tok_span": [1, 4], "obj_tok_span": [17, 18]}], "entity_list": [{"text": "Nowitzki", "type": "DEFAULT", "char_span": [5, 13], "tok_span": [1, 4]}, {"text": "Germany", "type": "DEFAULT", "char_span": [64, 71], "tok_span": [17, 18]}]}, {"text": "Cotecna employed Kojo Annan , Kofi Annan 's son , as a contractor at the time it received the aid inspection contract .", "id": "test_212", "relation_list": [{"subject": "Annan", "object": "Annan", "subj_char_span": [22, 27], "obj_char_span": [22, 27], "predicate": "/people/person/children", "subj_tok_span": [6, 8], "obj_tok_span": [6, 8]}, {"subject": "Annan", "object": "Annan", "subj_char_span": [22, 27], "obj_char_span": [35, 40], "predicate": "/people/person/children", "subj_tok_span": [6, 8], "obj_tok_span": [11, 13]}, {"subject": "Annan", "object": "Annan", "subj_char_span": [35, 40], "obj_char_span": [22, 27], "predicate": "/people/person/children", "subj_tok_span": [11, 13], "obj_tok_span": [6, 8]}, {"subject": "Annan", "object": "Annan", "subj_char_span": [35, 40], "obj_char_span": [35, 40], "predicate": "/people/person/children", "subj_tok_span": [11, 13], "obj_tok_span": [11, 13]}], "entity_list": [{"text": "Annan", "type": "DEFAULT", "char_span": [22, 27], "tok_span": [6, 8]}, {"text": "Annan", "type": "DEFAULT", "char_span": [22, 27], "tok_span": [6, 8]}, {"text": "Annan", "type": "DEFAULT", "char_span": [22, 27], "tok_span": [6, 8]}, {"text": "Annan", "type": "DEFAULT", "char_span": [35, 40], "tok_span": [11, 13]}, {"text": "Annan", "type": "DEFAULT", "char_span": [35, 40], "tok_span": [11, 13]}, {"text": "Annan", "type": "DEFAULT", "char_span": [22, 27], "tok_span": [6, 8]}, {"text": "Annan", "type": "DEFAULT", "char_span": [35, 40], "tok_span": [11, 13]}, {"text": "Annan", "type": "DEFAULT", "char_span": [35, 40], "tok_span": [11, 13]}]}, {"text": "The statement also accused Senator Coleman of political motivations , saying his accusations were aimed at harming Kofi Annan and the United Nations .", "id": "test_213", "relation_list": [{"subject": "Annan", "object": "Nations", "subj_char_span": [120, 125], "obj_char_span": [141, 148], "predicate": "/business/person/company", "subj_tok_span": [21, 23], "obj_tok_span": [26, 27]}], "entity_list": [{"text": "Annan", "type": "DEFAULT", "char_span": [120, 125], "tok_span": [21, 23]}, {"text": "Nations", "type": "DEFAULT", "char_span": [141, 148], "tok_span": [26, 27]}]}, {"text": "In a 5-to-4 decision last year in a Connecticut case , Kelo v. City of New London , the United States Supreme Court ruled that economic development is an appropriate use of the government 's power of eminent domain .", "id": "test_214", "relation_list": [{"subject": "Connecticut", "object": "London", "subj_char_span": [36, 47], "obj_char_span": [75, 81], "predicate": "/location/location/contains", "subj_tok_span": [12, 13], "obj_tok_span": [22, 23]}], "entity_list": [{"text": "Connecticut", "type": "DEFAULT", "char_span": [36, 47], "tok_span": [12, 13]}, {"text": "London", "type": "DEFAULT", "char_span": [75, 81], "tok_span": [22, 23]}]}, {"text": "Ms. Rice met with China 's leaders in Beijing in March specifically to ask them to pressure North Korea .", "id": "test_215", "relation_list": [{"subject": "Beijing", "object": "China", "subj_char_span": [38, 45], "obj_char_span": [18, 23], "predicate": "/location/administrative_division/country", "subj_tok_span": [10, 11], "obj_tok_span": [5, 6]}, {"subject": "China", "object": "Beijing", "subj_char_span": [18, 23], "obj_char_span": [38, 45], "predicate": "/location/country/capital", "subj_tok_span": [5, 6], "obj_tok_span": [10, 11]}, {"subject": "China", "object": "Beijing", "subj_char_span": [18, 23], "obj_char_span": [38, 45], "predicate": "/location/location/contains", "subj_tok_span": [5, 6], "obj_tok_span": [10, 11]}, {"subject": "China", "object": "Beijing", "subj_char_span": [18, 23], "obj_char_span": [38, 45], "predicate": "/location/country/administrative_divisions", "subj_tok_span": [5, 6], "obj_tok_span": [10, 11]}], "entity_list": [{"text": "Beijing", "type": "DEFAULT", "char_span": [38, 45], "tok_span": [10, 11]}, {"text": "China", "type": "DEFAULT", "char_span": [18, 23], "tok_span": [5, 6]}, {"text": "China", "type": "DEFAULT", "char_span": [18, 23], "tok_span": [5, 6]}, {"text": "Beijing", "type": "DEFAULT", "char_span": [38, 45], "tok_span": [10, 11]}, {"text": "China", "type": "DEFAULT", "char_span": [18, 23], "tok_span": [5, 6]}, {"text": "Beijing", "type": "DEFAULT", "char_span": [38, 45], "tok_span": [10, 11]}, {"text": "China", "type": "DEFAULT", "char_span": [18, 23], "tok_span": [5, 6]}, {"text": "Beijing", "type": "DEFAULT", "char_span": [38, 45], "tok_span": [10, 11]}]}, {"text": "China opposes a blockade or other new punitive measures and says it is , in fact , pressing North Korea by holding out the promise of a state visit by President Hu Jintao , should North Korea agree to disarm .", "id": "test_216", "relation_list": [{"subject": "Jintao", "object": "China", "subj_char_span": [164, 170], "obj_char_span": [0, 5], "predicate": "/people/person/nationality", "subj_tok_span": [35, 38], "obj_tok_span": [0, 1]}], "entity_list": [{"text": "Jintao", "type": "DEFAULT", "char_span": [164, 170], "tok_span": [35, 38]}, {"text": "China", "type": "DEFAULT", "char_span": [0, 5], "tok_span": [0, 1]}]}, {"text": "A wah-wah guitar , a Louisiana drawl and a lot of local color go into Tony Joe White 's songs .", "id": "test_217", "relation_list": [{"subject": "White", "object": "Louisiana", "subj_char_span": [79, 84], "obj_char_span": [21, 30], "predicate": "/people/person/place_lived", "subj_tok_span": [22, 23], "obj_tok_span": [9, 10]}], "entity_list": [{"text": "White", "type": "DEFAULT", "char_span": [79, 84], "tok_span": [22, 23]}, {"text": "Louisiana", "type": "DEFAULT", "char_span": [21, 30], "tok_span": [9, 10]}]}, {"text": "Mexico , as well as the rest of Latin America , has a long history of people who have used the desperation of the poor as a tool to whip up anger against the rich and gain power .", "id": "test_218", "relation_list": [{"subject": "America", "object": "Mexico", "subj_char_span": [38, 45], "obj_char_span": [0, 6], "predicate": "/location/location/contains", "subj_tok_span": [9, 10], "obj_tok_span": [0, 1]}], "entity_list": [{"text": "America", "type": "DEFAULT", "char_span": [38, 45], "tok_span": [9, 10]}, {"text": "Mexico", "type": "DEFAULT", "char_span": [0, 6], "tok_span": [0, 1]}]}, {"text": "With less than three weeks before the July 2 election , Mr. Lopez Obrador , a leftist former Mexico City mayor , is locked in a dead heat with Felipe Calderon , the conservative candidate from President Vicente Fox 's National Action Party .", "id": "test_219", "relation_list": [{"subject": "Fox", "object": "City", "subj_char_span": [211, 214], "obj_char_span": [100, 104], "predicate": "/people/person/place_of_birth", "subj_tok_span": [43, 44], "obj_tok_span": [23, 24]}], "entity_list": [{"text": "Fox", "type": "DEFAULT", "char_span": [211, 214], "tok_span": [43, 44]}, {"text": "City", "type": "DEFAULT", "char_span": [100, 104], "tok_span": [23, 24]}]}, {"text": "The man seems very honest , very simple , '' said Maria Consuelo Ayala Perez , a mother of 10 in Cintalapa , Chiapas , last week . ''", "id": "test_220", "relation_list": [{"subject": "Chiapas", "object": "Cintalapa", "subj_char_span": [109, 116], "obj_char_span": [97, 106], "predicate": "/location/location/contains", "subj_tok_span": [31, 34], "obj_tok_span": [26, 30]}], "entity_list": [{"text": "Chiapas", "type": "DEFAULT", "char_span": [109, 116], "tok_span": [31, 34]}, {"text": "Cintalapa", "type": "DEFAULT", "char_span": [97, 106], "tok_span": [26, 30]}]}, {"text": "I think Amlo truly feels he 's the Redeemer of Mexico , but his reign is of this world , '' said Enrique Krauze , a historian . ''", "id": "test_221", "relation_list": [{"subject": "Krauze", "object": "Mexico", "subj_char_span": [105, 111], "obj_char_span": [47, 53], "predicate": "/people/person/nationality", "subj_tok_span": [28, 31], "obj_tok_span": [14, 15]}], "entity_list": [{"text": "Krauze", "type": "DEFAULT", "char_span": [105, 111], "tok_span": [28, 31]}, {"text": "Mexico", "type": "DEFAULT", "char_span": [47, 53], "tok_span": [14, 15]}]}, {"text": "Others , including John Carmack , a legendary game designer , and Elon Musk , creator of PayPal , have formed ventures of their own .", "id": "test_222", "relation_list": [{"subject": "PayPal", "object": "Musk", "subj_char_span": [89, 95], "obj_char_span": [71, 75], "predicate": "/business/company/founders", "subj_tok_span": [21, 24], "obj_tok_span": [16, 18]}], "entity_list": [{"text": "PayPal", "type": "DEFAULT", "char_span": [89, 95], "tok_span": [21, 24]}, {"text": "Musk", "type": "DEFAULT", "char_span": [71, 75], "tok_span": [16, 18]}]}, {"text": "Paul Allen , a co-founder of Microsoft , paid the bills for aircraft designer Burt Rutan to develop SpaceShipOne , the craft that won the $ 10 million Ansari X Prize last year for reaching suborbital space .", "id": "test_223", "relation_list": [{"subject": "Allen", "object": "Microsoft", "subj_char_span": [5, 10], "obj_char_span": [29, 38], "predicate": "/business/person/company", "subj_tok_span": [1, 2], "obj_tok_span": [8, 9]}, {"subject": "Microsoft", "object": "Allen", "subj_char_span": [29, 38], "obj_char_span": [5, 10], "predicate": "/business/company/founders", "subj_tok_span": [8, 9], "obj_tok_span": [1, 2]}], "entity_list": [{"text": "Allen", "type": "DEFAULT", "char_span": [5, 10], "tok_span": [1, 2]}, {"text": "Microsoft", "type": "DEFAULT", "char_span": [29, 38], "tok_span": [8, 9]}, {"text": "Microsoft", "type": "DEFAULT", "char_span": [29, 38], "tok_span": [8, 9]}, {"text": "Allen", "type": "DEFAULT", "char_span": [5, 10], "tok_span": [1, 2]}]}, {"text": "The system , which gives the state at least a 60 percent stake in projects where foreign oil companies were once paid production fees , was signed on Monday by 16 companies that include Petrobras of Brazil , Chevron and Royal Dutch Shell .", "id": "test_224", "relation_list": [{"subject": "Petrobras", "object": "Brazil", "subj_char_span": [186, 195], "obj_char_span": [199, 205], "predicate": "/business/company/major_shareholders", "subj_tok_span": [34, 38], "obj_tok_span": [39, 40]}, {"subject": "Brazil", "object": "Petrobras", "subj_char_span": [199, 205], "obj_char_span": [186, 195], "predicate": "/business/company_shareholder/major_shareholder_of", "subj_tok_span": [39, 40], "obj_tok_span": [34, 38]}], "entity_list": [{"text": "Petrobras", "type": "DEFAULT", "char_span": [186, 195], "tok_span": [34, 38]}, {"text": "Brazil", "type": "DEFAULT", "char_span": [199, 205], "tok_span": [39, 40]}, {"text": "Brazil", "type": "DEFAULT", "char_span": [199, 205], "tok_span": [39, 40]}, {"text": "Petrobras", "type": "DEFAULT", "char_span": [186, 195], "tok_span": [34, 38]}]}, {"text": "On a visit , Russia 's defense minister , Sergei B. Ivanov , agreed to provide Kyrgyzstan with $ 3 million in military aid and equipment and said Russia wanted to keep its air base at Kant .", "id": "test_225", "relation_list": [{"subject": "Kyrgyzstan", "object": "Kant", "subj_char_span": [79, 89], "obj_char_span": [184, 188], "predicate": "/location/location/contains", "subj_tok_span": [19, 20], "obj_tok_span": [39, 41]}], "entity_list": [{"text": "Kyrgyzstan", "type": "DEFAULT", "char_span": [79, 89], "tok_span": [19, 20]}, {"text": "Kant", "type": "DEFAULT", "char_span": [184, 188], "tok_span": [39, 41]}]}, {"text": "And in Paris , Cecile Pozzo di Borgo , a French Foreign Ministry spokeswoman , urged Iran to refrain from resuming its nuclear activities and said France supported continued discussions .", "id": "test_226", "relation_list": [{"subject": "Paris", "object": "France", "subj_char_span": [7, 12], "obj_char_span": [147, 153], "predicate": "/location/administrative_division/country", "subj_tok_span": [2, 3], "obj_tok_span": [32, 33]}, {"subject": "France", "object": "Paris", "subj_char_span": [147, 153], "obj_char_span": [7, 12], "predicate": "/location/country/capital", "subj_tok_span": [32, 33], "obj_tok_span": [2, 3]}, {"subject": "France", "object": "Paris", "subj_char_span": [147, 153], "obj_char_span": [7, 12], "predicate": "/location/location/contains", "subj_tok_span": [32, 33], "obj_tok_span": [2, 3]}, {"subject": "France", "object": "Paris", "subj_char_span": [147, 153], "obj_char_span": [7, 12], "predicate": "/location/country/administrative_divisions", "subj_tok_span": [32, 33], "obj_tok_span": [2, 3]}], "entity_list": [{"text": "Paris", "type": "DEFAULT", "char_span": [7, 12], "tok_span": [2, 3]}, {"text": "France", "type": "DEFAULT", "char_span": [147, 153], "tok_span": [32, 33]}, {"text": "France", "type": "DEFAULT", "char_span": [147, 153], "tok_span": [32, 33]}, {"text": "Paris", "type": "DEFAULT", "char_span": [7, 12], "tok_span": [2, 3]}, {"text": "France", "type": "DEFAULT", "char_span": [147, 153], "tok_span": [32, 33]}, {"text": "Paris", "type": "DEFAULT", "char_span": [7, 12], "tok_span": [2, 3]}, {"text": "France", "type": "DEFAULT", "char_span": [147, 153], "tok_span": [32, 33]}, {"text": "Paris", "type": "DEFAULT", "char_span": [7, 12], "tok_span": [2, 3]}]}, {"text": "In Tehran , the supreme religious leader , Ayatollah Ali Khamenei , warned Western countries on Thursday against '' bullying '' Iran .", "id": "test_227", "relation_list": [{"subject": "Iran", "object": "Tehran", "subj_char_span": [128, 132], "obj_char_span": [3, 9], "predicate": "/location/country/capital", "subj_tok_span": [29, 30], "obj_tok_span": [1, 2]}, {"subject": "Iran", "object": "Tehran", "subj_char_span": [128, 132], "obj_char_span": [3, 9], "predicate": "/location/location/contains", "subj_tok_span": [29, 30], "obj_tok_span": [1, 2]}], "entity_list": [{"text": "Iran", "type": "DEFAULT", "char_span": [128, 132], "tok_span": [29, 30]}, {"text": "Tehran", "type": "DEFAULT", "char_span": [3, 9], "tok_span": [1, 2]}, {"text": "Iran", "type": "DEFAULT", "char_span": [128, 132], "tok_span": [29, 30]}, {"text": "Tehran", "type": "DEFAULT", "char_span": [3, 9], "tok_span": [1, 2]}]}, {"text": "But in much more conciliatory remarks , President Mohammad Khatami said Iran expected its talks with Britain , France and Germany to become more serious . ''", "id": "test_228", "relation_list": [{"subject": "Khatami", "object": "Iran", "subj_char_span": [59, 66], "obj_char_span": [72, 76], "predicate": "/people/person/nationality", "subj_tok_span": [12, 15], "obj_tok_span": [16, 17]}], "entity_list": [{"text": "Khatami", "type": "DEFAULT", "char_span": [59, 66], "tok_span": [12, 15]}, {"text": "Iran", "type": "DEFAULT", "char_span": [72, 76], "tok_span": [16, 17]}]}, {"text": "GROSS -- Gloria Lipson , of Great Neck , New York on November 19 , 2006 .", "id": "test_229", "relation_list": [{"subject": "York", "object": "Neck", "subj_char_span": [45, 49], "obj_char_span": [34, 38], "predicate": "/location/location/contains", "subj_tok_span": [15, 16], "obj_tok_span": [12, 13]}], "entity_list": [{"text": "York", "type": "DEFAULT", "char_span": [45, 49], "tok_span": [15, 16]}, {"text": "Neck", "type": "DEFAULT", "char_span": [34, 38], "tok_span": [12, 13]}]}, {"text": "Not even Mr. Suskind 's friend Bernd Eichinger , who took over Constantin Film in 1979 and now produces for the company .", "id": "test_230", "relation_list": [{"subject": "Eichinger", "object": "Film", "subj_char_span": [37, 46], "obj_char_span": [74, 78], "predicate": "/business/person/company", "subj_tok_span": [12, 15], "obj_tok_span": [22, 23]}], "entity_list": [{"text": "Eichinger", "type": "DEFAULT", "char_span": [37, 46], "tok_span": [12, 15]}, {"text": "Film", "type": "DEFAULT", "char_span": [74, 78], "tok_span": [22, 23]}]}, {"text": "83 , whose career as a journalist and public relations executive spanned 55 years , died Friday , October 20 , 2006 , at Good Samaritan Hospital in Suffern , New York .", "id": "test_231", "relation_list": [{"subject": "York", "object": "Suffern", "subj_char_span": [162, 166], "obj_char_span": [148, 155], "predicate": "/location/location/contains", "subj_tok_span": [35, 36], "obj_tok_span": [30, 33]}], "entity_list": [{"text": "York", "type": "DEFAULT", "char_span": [162, 166], "tok_span": [35, 36]}, {"text": "Suffern", "type": "DEFAULT", "char_span": [148, 155], "tok_span": [30, 33]}]}, {"text": "A burglar broke into St. Gabriel 's Church in Crown Heights , Brooklyn , yesterday morning and stole computer equipment , the police said .", "id": "test_232", "relation_list": [{"subject": "Heights", "object": "Brooklyn", "subj_char_span": [52, 59], "obj_char_span": [62, 70], "predicate": "/location/neighborhood/neighborhood_of", "subj_tok_span": [14, 15], "obj_tok_span": [16, 17]}, {"subject": "Brooklyn", "object": "Heights", "subj_char_span": [62, 70], "obj_char_span": [52, 59], "predicate": "/location/location/contains", "subj_tok_span": [16, 17], "obj_tok_span": [14, 15]}], "entity_list": [{"text": "Heights", "type": "DEFAULT", "char_span": [52, 59], "tok_span": [14, 15]}, {"text": "Brooklyn", "type": "DEFAULT", "char_span": [62, 70], "tok_span": [16, 17]}, {"text": "Brooklyn", "type": "DEFAULT", "char_span": [62, 70], "tok_span": [16, 17]}, {"text": "Heights", "type": "DEFAULT", "char_span": [52, 59], "tok_span": [14, 15]}]}, {"text": "My dad always believed in being a force for good on Long Island , '' said his son , James Bennett , of Garden City , a former supervisor of the Town of Hempstead . ''", "id": "test_233", "relation_list": [{"subject": "Island", "object": "Hempstead", "subj_char_span": [57, 63], "obj_char_span": [152, 161], "predicate": "/location/location/contains", "subj_tok_span": [12, 13], "obj_tok_span": [34, 37]}], "entity_list": [{"text": "Island", "type": "DEFAULT", "char_span": [57, 63], "tok_span": [12, 13]}, {"text": "Hempstead", "type": "DEFAULT", "char_span": [152, 161], "tok_span": [34, 37]}]}, {"text": "Gene Munster , a senior research analyst with Piper Jaffray in Minneapolis , compared Mac notebooks with similarly equipped notebook computers running Windows and discovered that the premium for a Mac is now only about 10 percent . ''", "id": "test_234", "relation_list": [{"subject": "Jaffray", "object": "Minneapolis", "subj_char_span": [52, 59], "obj_char_span": [63, 74], "predicate": "/business/company/place_founded", "subj_tok_span": [9, 13], "obj_tok_span": [14, 15]}], "entity_list": [{"text": "Jaffray", "type": "DEFAULT", "char_span": [52, 59], "tok_span": [9, 13]}, {"text": "Minneapolis", "type": "DEFAULT", "char_span": [63, 74], "tok_span": [14, 15]}]}, {"text": "Using unadjusted figures , the jobless rate fell to 9.8 percent -- the first dip below 10 percent in Germany , Europe 's biggest economy , since November 2002 .", "id": "test_235", "relation_list": [{"subject": "Europe", "object": "Germany", "subj_char_span": [111, 117], "obj_char_span": [101, 108], "predicate": "/location/location/contains", "subj_tok_span": [28, 29], "obj_tok_span": [26, 27]}], "entity_list": [{"text": "Europe", "type": "DEFAULT", "char_span": [111, 117], "tok_span": [28, 29]}, {"text": "Germany", "type": "DEFAULT", "char_span": [101, 108], "tok_span": [26, 27]}]}, {"text": "Ms . True wrote that it was '' helpful '' to know that the pieces '' came from Cerveteri and the area of Monte Abatone , '' an area in central Italy rich in archaeological sites . ''", "id": "test_236", "relation_list": [{"subject": "Italy", "object": "Cerveteri", "subj_char_span": [143, 148], "obj_char_span": [79, 88], "predicate": "/location/location/contains", "subj_tok_span": [40, 41], "obj_tok_span": [21, 25]}], "entity_list": [{"text": "Italy", "type": "DEFAULT", "char_span": [143, 148], "tok_span": [40, 41]}, {"text": "Cerveteri", "type": "DEFAULT", "char_span": [79, 88], "tok_span": [21, 25]}]}, {"text": "They made arrangements to link up with cultural spaces in the various cities : the Skuc Gallery in Ljubljana , Slovenia ; Galerija Nova in Zagreb , Croatia ; the Rex cultural center in Belgrade , Serbia ; the Press to Exit project space in Skopje , Macedonia ; and Kuda.org , a group that is converting a handball court in Novi Sad , Serbia , into a new-media center .", "id": "test_237", "relation_list": [{"subject": "Ljubljana", "object": "Slovenia", "subj_char_span": [99, 108], "obj_char_span": [111, 119], "predicate": "/location/administrative_division/country", "subj_tok_span": [20, 21], "obj_tok_span": [22, 23]}, {"subject": "Serbia", "object": "Belgrade", "subj_char_span": [196, 202], "obj_char_span": [185, 193], "predicate": "/location/country/capital", "subj_tok_span": [40, 41], "obj_tok_span": [38, 39]}, {"subject": "Serbia", "object": "Belgrade", "subj_char_span": [334, 340], "obj_char_span": [185, 193], "predicate": "/location/country/capital", "subj_tok_span": [74, 75], "obj_tok_span": [38, 39]}, {"subject": "Zagreb", "object": "Croatia", "subj_char_span": [139, 145], "obj_char_span": [148, 155], "predicate": "/location/administrative_division/country", "subj_tok_span": [29, 30], "obj_tok_span": [31, 32]}, {"subject": "Croatia", "object": "Zagreb", "subj_char_span": [148, 155], "obj_char_span": [139, 145], "predicate": "/location/country/administrative_divisions", "subj_tok_span": [31, 32], "obj_tok_span": [29, 30]}, {"subject": "Slovenia", "object": "Ljubljana", "subj_char_span": [111, 119], "obj_char_span": [99, 108], "predicate": "/location/location/contains", "subj_tok_span": [22, 23], "obj_tok_span": [20, 21]}, {"subject": "Slovenia", "object": "Ljubljana", "subj_char_span": [111, 119], "obj_char_span": [99, 108], "predicate": "/location/country/capital", "subj_tok_span": [22, 23], "obj_tok_span": [20, 21]}, {"subject": "Slovenia", "object": "Ljubljana", "subj_char_span": [111, 119], "obj_char_span": [99, 108], "predicate": "/location/country/administrative_divisions", "subj_tok_span": [22, 23], "obj_tok_span": [20, 21]}, {"subject": "Croatia", "object": "Zagreb", "subj_char_span": [148, 155], "obj_char_span": [139, 145], "predicate": "/location/location/contains", "subj_tok_span": [31, 32], "obj_tok_span": [29, 30]}, {"subject": "Serbia", "object": "Belgrade", "subj_char_span": [196, 202], "obj_char_span": [185, 193], "predicate": "/location/location/contains", "subj_tok_span": [40, 41], "obj_tok_span": [38, 39]}, {"subject": "Serbia", "object": "Belgrade", "subj_char_span": [334, 340], "obj_char_span": [185, 193], "predicate": "/location/location/contains", "subj_tok_span": [74, 75], "obj_tok_span": [38, 39]}, {"subject": "Croatia", "object": "Zagreb", "subj_char_span": [148, 155], "obj_char_span": [139, 145], "predicate": "/location/country/capital", "subj_tok_span": [31, 32], "obj_tok_span": [29, 30]}, {"subject": "Serbia", "object": "Sad", "subj_char_span": [196, 202], "obj_char_span": [328, 331], "predicate": "/location/location/contains", "subj_tok_span": [40, 41], "obj_tok_span": [72, 73]}, {"subject": "Serbia", "object": "Sad", "subj_char_span": [334, 340], "obj_char_span": [328, 331], "predicate": "/location/location/contains", "subj_tok_span": [74, 75], "obj_tok_span": [72, 73]}], "entity_list": [{"text": "Ljubljana", "type": "DEFAULT", "char_span": [99, 108], "tok_span": [20, 21]}, {"text": "Slovenia", "type": "DEFAULT", "char_span": [111, 119], "tok_span": [22, 23]}, {"text": "Serbia", "type": "DEFAULT", "char_span": [196, 202], "tok_span": [40, 41]}, {"text": "Belgrade", "type": "DEFAULT", "char_span": [185, 193], "tok_span": [38, 39]}, {"text": "Serbia", "type": "DEFAULT", "char_span": [334, 340], "tok_span": [74, 75]}, {"text": "Belgrade", "type": "DEFAULT", "char_span": [185, 193], "tok_span": [38, 39]}, {"text": "Zagreb", "type": "DEFAULT", "char_span": [139, 145], "tok_span": [29, 30]}, {"text": "Croatia", "type": "DEFAULT", "char_span": [148, 155], "tok_span": [31, 32]}, {"text": "Croatia", "type": "DEFAULT", "char_span": [148, 155], "tok_span": [31, 32]}, {"text": "Zagreb", "type": "DEFAULT", "char_span": [139, 145], "tok_span": [29, 30]}, {"text": "Slovenia", "type": "DEFAULT", "char_span": [111, 119], "tok_span": [22, 23]}, {"text": "Ljubljana", "type": "DEFAULT", "char_span": [99, 108], "tok_span": [20, 21]}, {"text": "Slovenia", "type": "DEFAULT", "char_span": [111, 119], "tok_span": [22, 23]}, {"text": "Ljubljana", "type": "DEFAULT", "char_span": [99, 108], "tok_span": [20, 21]}, {"text": "Slovenia", "type": "DEFAULT", "char_span": [111, 119], "tok_span": [22, 23]}, {"text": "Ljubljana", "type": "DEFAULT", "char_span": [99, 108], "tok_span": [20, 21]}, {"text": "Croatia", "type": "DEFAULT", "char_span": [148, 155], "tok_span": [31, 32]}, {"text": "Zagreb", "type": "DEFAULT", "char_span": [139, 145], "tok_span": [29, 30]}, {"text": "Serbia", "type": "DEFAULT", "char_span": [196, 202], "tok_span": [40, 41]}, {"text": "Belgrade", "type": "DEFAULT", "char_span": [185, 193], "tok_span": [38, 39]}, {"text": "Serbia", "type": "DEFAULT", "char_span": [334, 340], "tok_span": [74, 75]}, {"text": "Belgrade", "type": "DEFAULT", "char_span": [185, 193], "tok_span": [38, 39]}, {"text": "Croatia", "type": "DEFAULT", "char_span": [148, 155], "tok_span": [31, 32]}, {"text": "Zagreb", "type": "DEFAULT", "char_span": [139, 145], "tok_span": [29, 30]}, {"text": "Serbia", "type": "DEFAULT", "char_span": [196, 202], "tok_span": [40, 41]}, {"text": "Sad", "type": "DEFAULT", "char_span": [328, 331], "tok_span": [72, 73]}, {"text": "Serbia", "type": "DEFAULT", "char_span": [334, 340], "tok_span": [74, 75]}, {"text": "Sad", "type": "DEFAULT", "char_span": [328, 331], "tok_span": [72, 73]}]}, {"text": "They have passed through Zagreb ; Novi Sad ; Belgrade ; Pristina , in Kosovo ; Skopje ; Tirana , Albania ; and Podgorica , Montenegro , on their way to Sarajevo .", "id": "test_238", "relation_list": [{"subject": "Albania", "object": "Tirana", "subj_char_span": [97, 104], "obj_char_span": [88, 94], "predicate": "/location/country/capital", "subj_tok_span": [25, 26], "obj_tok_span": [23, 24]}, {"subject": "Montenegro", "object": "Podgorica", "subj_char_span": [123, 133], "obj_char_span": [111, 120], "predicate": "/location/country/capital", "subj_tok_span": [33, 34], "obj_tok_span": [28, 32]}, {"subject": "Montenegro", "object": "Podgorica", "subj_char_span": [123, 133], "obj_char_span": [111, 120], "predicate": "/location/location/contains", "subj_tok_span": [33, 34], "obj_tok_span": [28, 32]}, {"subject": "Albania", "object": "Tirana", "subj_char_span": [97, 104], "obj_char_span": [88, 94], "predicate": "/location/location/contains", "subj_tok_span": [25, 26], "obj_tok_span": [23, 24]}], "entity_list": [{"text": "Albania", "type": "DEFAULT", "char_span": [97, 104], "tok_span": [25, 26]}, {"text": "Tirana", "type": "DEFAULT", "char_span": [88, 94], "tok_span": [23, 24]}, {"text": "Montenegro", "type": "DEFAULT", "char_span": [123, 133], "tok_span": [33, 34]}, {"text": "Podgorica", "type": "DEFAULT", "char_span": [111, 120], "tok_span": [28, 32]}, {"text": "Montenegro", "type": "DEFAULT", "char_span": [123, 133], "tok_span": [33, 34]}, {"text": "Podgorica", "type": "DEFAULT", "char_span": [111, 120], "tok_span": [28, 32]}, {"text": "Albania", "type": "DEFAULT", "char_span": [97, 104], "tok_span": [25, 26]}, {"text": "Tirana", "type": "DEFAULT", "char_span": [88, 94], "tok_span": [23, 24]}]}, {"text": "The caravan at the Bosnian border had just navigated dangerous , twisting roads through the stunning mountains of Montenegro from Podgorica , where impromptu presentations by local preservationists , architecture students and artists had been organized at the Karver bookstore , a cultural center named after the author Raymond Carver and installed in an Ottoman bathhouse by the Ribnica River .", "id": "test_239", "relation_list": [{"subject": "Montenegro", "object": "River", "subj_char_span": [114, 124], "obj_char_span": [388, 393], "predicate": "/location/location/contains", "subj_tok_span": [19, 20], "obj_tok_span": [72, 73]}, {"subject": "Montenegro", "object": "Podgorica", "subj_char_span": [114, 124], "obj_char_span": [130, 139], "predicate": "/location/location/contains", "subj_tok_span": [19, 20], "obj_tok_span": [21, 25]}, {"subject": "Montenegro", "object": "Podgorica", "subj_char_span": [114, 124], "obj_char_span": [130, 139], "predicate": "/location/country/capital", "subj_tok_span": [19, 20], "obj_tok_span": [21, 25]}], "entity_list": [{"text": "Montenegro", "type": "DEFAULT", "char_span": [114, 124], "tok_span": [19, 20]}, {"text": "River", "type": "DEFAULT", "char_span": [388, 393], "tok_span": [72, 73]}, {"text": "Montenegro", "type": "DEFAULT", "char_span": [114, 124], "tok_span": [19, 20]}, {"text": "Podgorica", "type": "DEFAULT", "char_span": [130, 139], "tok_span": [21, 25]}, {"text": "Montenegro", "type": "DEFAULT", "char_span": [114, 124], "tok_span": [19, 20]}, {"text": "Podgorica", "type": "DEFAULT", "char_span": [130, 139], "tok_span": [21, 25]}]}, {"text": "Some 300 participants from across Europe , the United States , the former Yugoslavia and Albania have joined the journey since its beginning in Ljubljana on July 30 .", "id": "test_240", "relation_list": [{"subject": "Europe", "object": "Albania", "subj_char_span": [34, 40], "obj_char_span": [89, 96], "predicate": "/location/location/contains", "subj_tok_span": [5, 6], "obj_tok_span": [15, 16]}, {"subject": "Europe", "object": "Yugoslavia", "subj_char_span": [34, 40], "obj_char_span": [74, 84], "predicate": "/location/location/contains", "subj_tok_span": [5, 6], "obj_tok_span": [13, 14]}], "entity_list": [{"text": "Europe", "type": "DEFAULT", "char_span": [34, 40], "tok_span": [5, 6]}, {"text": "Albania", "type": "DEFAULT", "char_span": [89, 96], "tok_span": [15, 16]}, {"text": "Europe", "type": "DEFAULT", "char_span": [34, 40], "tok_span": [5, 6]}, {"text": "Yugoslavia", "type": "DEFAULT", "char_span": [74, 84], "tok_span": [13, 14]}]}, {"text": "Miami Beach might be quicker to do Flagler a favor , after Miami-Dade County voters last fall approved spending $ 1 million to restore the Flagler Memorial and spruce up Monument Island .", "id": "test_241", "relation_list": [{"subject": "County", "object": "Beach", "subj_char_span": [70, 76], "obj_char_span": [6, 11], "predicate": "/location/location/contains", "subj_tok_span": [17, 18], "obj_tok_span": [1, 2]}], "entity_list": [{"text": "County", "type": "DEFAULT", "char_span": [70, 76], "tok_span": [17, 18]}, {"text": "Beach", "type": "DEFAULT", "char_span": [6, 11], "tok_span": [1, 2]}]}, {"text": "One council member suggested putting the statue at the Flagler Museum , and another suggested a park named for E.R . Bradley , who opened a casino in Palm Beach after Flagler established it as a playground for the ultrarich .", "id": "test_242", "relation_list": [{"subject": "Beach", "object": "Museum", "subj_char_span": [155, 160], "obj_char_span": [63, 69], "predicate": "/location/location/contains", "subj_tok_span": [32, 33], "obj_tok_span": [11, 12]}], "entity_list": [{"text": "Beach", "type": "DEFAULT", "char_span": [155, 160], "tok_span": [32, 33]}, {"text": "Museum", "type": "DEFAULT", "char_span": [63, 69], "tok_span": [11, 12]}]}, {"text": "In a classified briefing to senior Pentagon officials last month , the top American commander in the Middle East outlined a plan that would gradually reduce American forces in Iraq by perhaps 20,000 to 30,000 troops by next spring , three senior military officers and Defense Department officials said Saturday .", "id": "test_243", "relation_list": [{"subject": "East", "object": "Iraq", "subj_char_span": [108, 112], "obj_char_span": [176, 180], "predicate": "/location/location/contains", "subj_tok_span": [19, 20], "obj_tok_span": [30, 31]}], "entity_list": [{"text": "East", "type": "DEFAULT", "char_span": [108, 112], "tok_span": [19, 20]}, {"text": "Iraq", "type": "DEFAULT", "char_span": [176, 180], "tok_span": [30, 31]}]}, {"text": "The New York officers drove to Poughkeepsie , N.Y. , from Albany , then took a train to Grand Central Terminal .", "id": "test_244", "relation_list": [{"subject": "York", "object": "Albany", "subj_char_span": [8, 12], "obj_char_span": [58, 64], "predicate": "/location/location/contains", "subj_tok_span": [2, 3], "obj_tok_span": [18, 19]}, {"subject": "York", "object": "Poughkeepsie", "subj_char_span": [8, 12], "obj_char_span": [31, 43], "predicate": "/location/location/contains", "subj_tok_span": [2, 3], "obj_tok_span": [6, 11]}], "entity_list": [{"text": "York", "type": "DEFAULT", "char_span": [8, 12], "tok_span": [2, 3]}, {"text": "Albany", "type": "DEFAULT", "char_span": [58, 64], "tok_span": [18, 19]}, {"text": "York", "type": "DEFAULT", "char_span": [8, 12], "tok_span": [2, 3]}, {"text": "Poughkeepsie", "type": "DEFAULT", "char_span": [31, 43], "tok_span": [6, 11]}]}, {"text": "Pakistan is a country today that has gone through a very intensive five-year reform , '' Mr. Aziz said in an interview in the capital , Islamabad . ''", "id": "test_245", "relation_list": [{"subject": "Pakistan", "object": "Islamabad", "subj_char_span": [0, 8], "obj_char_span": [136, 145], "predicate": "/location/location/contains", "subj_tok_span": [0, 1], "obj_tok_span": [30, 32]}, {"subject": "Pakistan", "object": "Islamabad", "subj_char_span": [0, 8], "obj_char_span": [136, 145], "predicate": "/location/country/capital", "subj_tok_span": [0, 1], "obj_tok_span": [30, 32]}], "entity_list": [{"text": "Pakistan", "type": "DEFAULT", "char_span": [0, 8], "tok_span": [0, 1]}, {"text": "Islamabad", "type": "DEFAULT", "char_span": [136, 145], "tok_span": [30, 32]}, {"text": "Pakistan", "type": "DEFAULT", "char_span": [0, 8], "tok_span": [0, 1]}, {"text": "Islamabad", "type": "DEFAULT", "char_span": [136, 145], "tok_span": [30, 32]}]}, {"text": "There 's a lot of confidence in Pakistan 's economy , '' said Ishrat Husain , the state bank chief .", "id": "test_246", "relation_list": [{"subject": "Husain", "object": "Pakistan", "subj_char_span": [69, 75], "obj_char_span": [32, 40], "predicate": "/people/person/nationality", "subj_tok_span": [19, 22], "obj_tok_span": [8, 9]}], "entity_list": [{"text": "Husain", "type": "DEFAULT", "char_span": [69, 75], "tok_span": [19, 22]}, {"text": "Pakistan", "type": "DEFAULT", "char_span": [32, 40], "tok_span": [8, 9]}]}, {"text": "You know , the one that goes , '' I was standing on a corner in Winslow , Arizona . ''", "id": "test_247", "relation_list": [{"subject": "Arizona", "object": "Winslow", "subj_char_span": [74, 81], "obj_char_span": [64, 71], "predicate": "/location/location/contains", "subj_tok_span": [20, 21], "obj_tok_span": [17, 19]}], "entity_list": [{"text": "Arizona", "type": "DEFAULT", "char_span": [74, 81], "tok_span": [20, 21]}, {"text": "Winslow", "type": "DEFAULT", "char_span": [64, 71], "tok_span": [17, 19]}]}, {"text": "Sally Jones , who was visiting from Wrexham , Wales , with a friend on a sightseeing trip , said , '' You do wonder if it is historical , considering there is n't even a signpost . ''", "id": "test_248", "relation_list": [{"subject": "Wales", "object": "Wrexham", "subj_char_span": [46, 51], "obj_char_span": [36, 43], "predicate": "/location/location/contains", "subj_tok_span": [11, 12], "obj_tok_span": [7, 10]}], "entity_list": [{"text": "Wales", "type": "DEFAULT", "char_span": [46, 51], "tok_span": [11, 12]}, {"text": "Wrexham", "type": "DEFAULT", "char_span": [36, 43], "tok_span": [7, 10]}]}, {"text": "The killing became '' a defining moment in the history of racial violence in the United States , '' and helped turn sentiment against lynching , wrote William D. Carrigan , an associate professor of history at Rowan University in Glassboro , N.J. , in a second new book studying the case , '' The Making of a Lynching Culture : Violence and Vigilantism in Central Texas 1836-1916 '' -LRB- University of Illinois Press -RRB- , published last November .", "id": "test_249", "relation_list": [{"subject": "Glassboro", "object": "University", "subj_char_span": [230, 239], "obj_char_span": [216, 226], "predicate": "/location/location/contains", "subj_tok_span": [46, 48], "obj_tok_span": [44, 45]}, {"subject": "Glassboro", "object": "University", "subj_char_span": [230, 239], "obj_char_span": [389, 399], "predicate": "/location/location/contains", "subj_tok_span": [46, 48], "obj_tok_span": [91, 92]}], "entity_list": [{"text": "Glassboro", "type": "DEFAULT", "char_span": [230, 239], "tok_span": [46, 48]}, {"text": "University", "type": "DEFAULT", "char_span": [216, 226], "tok_span": [44, 45]}, {"text": "Glassboro", "type": "DEFAULT", "char_span": [230, 239], "tok_span": [46, 48]}, {"text": "University", "type": "DEFAULT", "char_span": [389, 399], "tok_span": [91, 92]}]}, {"text": "For most of a century marred by racial atrocities , a devastating tornado that some took as divine vengeance , and a deadly siege at an outlying cult compound that left Waco branded as aberrant , the people of this '' Athens of Texas '' buried the memory of the lynching , which was featured in a 2000 exhibition and book , '' Without Sanctuary : Lynching Photography in America . ''", "id": "test_250", "relation_list": [{"subject": "Texas", "object": "Waco", "subj_char_span": [228, 233], "obj_char_span": [169, 173], "predicate": "/location/location/contains", "subj_tok_span": [48, 49], "obj_tok_span": [32, 34]}], "entity_list": [{"text": "Texas", "type": "DEFAULT", "char_span": [228, 233], "tok_span": [48, 49]}, {"text": "Waco", "type": "DEFAULT", "char_span": [169, 173], "tok_span": [32, 34]}]}, {"text": "Mr. Carrigan linked the spate of virulent Texas lynchings to a culture of mob violence and repression going back to warfare against the Indians and Mexicans , cattle rustlers and escaped slaves , but he said in an interview that the Waco lynching was seen as '' going too far -- it was out of control . ''", "id": "test_251", "relation_list": [{"subject": "Texas", "object": "Waco", "subj_char_span": [42, 47], "obj_char_span": [233, 237], "predicate": "/location/location/contains", "subj_tok_span": [12, 13], "obj_tok_span": [52, 54]}], "entity_list": [{"text": "Texas", "type": "DEFAULT", "char_span": [42, 47], "tok_span": [12, 13]}, {"text": "Waco", "type": "DEFAULT", "char_span": [233, 237], "tok_span": [52, 54]}]}, {"text": "Waco , named for an Indian tribe , has halls of fame for the Texas Rangers law officers and for Texas sports legends .", "id": "test_252", "relation_list": [{"subject": "Texas", "object": "Waco", "subj_char_span": [61, 66], "obj_char_span": [0, 4], "predicate": "/location/location/contains", "subj_tok_span": [15, 16], "obj_tok_span": [0, 2]}, {"subject": "Texas", "object": "Waco", "subj_char_span": [96, 101], "obj_char_span": [0, 4], "predicate": "/location/location/contains", "subj_tok_span": [21, 22], "obj_tok_span": [0, 2]}], "entity_list": [{"text": "Texas", "type": "DEFAULT", "char_span": [61, 66], "tok_span": [15, 16]}, {"text": "Waco", "type": "DEFAULT", "char_span": [0, 4], "tok_span": [0, 2]}, {"text": "Texas", "type": "DEFAULT", "char_span": [96, 101], "tok_span": [21, 22]}, {"text": "Waco", "type": "DEFAULT", "char_span": [0, 4], "tok_span": [0, 2]}]}, {"text": "When the current round of trade talks began in Doha , Qatar , in 2001 , the United States and Europe agreed to scrap most of the subsidies , which artificially depress world prices for goods like cotton and sugar .", "id": "test_253", "relation_list": [{"subject": "Qatar", "object": "Doha", "subj_char_span": [54, 59], "obj_char_span": [47, 51], "predicate": "/location/country/capital", "subj_tok_span": [12, 13], "obj_tok_span": [9, 11]}, {"subject": "Qatar", "object": "Doha", "subj_char_span": [54, 59], "obj_char_span": [47, 51], "predicate": "/location/location/contains", "subj_tok_span": [12, 13], "obj_tok_span": [9, 11]}, {"subject": "Qatar", "object": "Doha", "subj_char_span": [54, 59], "obj_char_span": [47, 51], "predicate": "/location/country/administrative_divisions", "subj_tok_span": [12, 13], "obj_tok_span": [9, 11]}, {"subject": "Doha", "object": "Qatar", "subj_char_span": [47, 51], "obj_char_span": [54, 59], "predicate": "/location/administrative_division/country", "subj_tok_span": [9, 11], "obj_tok_span": [12, 13]}], "entity_list": [{"text": "Qatar", "type": "DEFAULT", "char_span": [54, 59], "tok_span": [12, 13]}, {"text": "Doha", "type": "DEFAULT", "char_span": [47, 51], "tok_span": [9, 11]}, {"text": "Qatar", "type": "DEFAULT", "char_span": [54, 59], "tok_span": [12, 13]}, {"text": "Doha", "type": "DEFAULT", "char_span": [47, 51], "tok_span": [9, 11]}, {"text": "Qatar", "type": "DEFAULT", "char_span": [54, 59], "tok_span": [12, 13]}, {"text": "Doha", "type": "DEFAULT", "char_span": [47, 51], "tok_span": [9, 11]}, {"text": "Doha", "type": "DEFAULT", "char_span": [47, 51], "tok_span": [9, 11]}, {"text": "Qatar", "type": "DEFAULT", "char_span": [54, 59], "tok_span": [12, 13]}]}, {"text": "Andrew Meier , the author of '' Black Earth : A Journey Through Russia After the Fall , '' was Moscow correspondent for Time from 1996 to 2001 .", "id": "test_254", "relation_list": [{"subject": "Russia", "object": "Moscow", "subj_char_span": [64, 70], "obj_char_span": [95, 101], "predicate": "/location/country/capital", "subj_tok_span": [15, 16], "obj_tok_span": [23, 24]}, {"subject": "Russia", "object": "Moscow", "subj_char_span": [64, 70], "obj_char_span": [95, 101], "predicate": "/location/country/administrative_divisions", "subj_tok_span": [15, 16], "obj_tok_span": [23, 24]}, {"subject": "Russia", "object": "Moscow", "subj_char_span": [64, 70], "obj_char_span": [95, 101], "predicate": "/location/location/contains", "subj_tok_span": [15, 16], "obj_tok_span": [23, 24]}, {"subject": "Moscow", "object": "Russia", "subj_char_span": [95, 101], "obj_char_span": [64, 70], "predicate": "/location/administrative_division/country", "subj_tok_span": [23, 24], "obj_tok_span": [15, 16]}], "entity_list": [{"text": "Russia", "type": "DEFAULT", "char_span": [64, 70], "tok_span": [15, 16]}, {"text": "Moscow", "type": "DEFAULT", "char_span": [95, 101], "tok_span": [23, 24]}, {"text": "Russia", "type": "DEFAULT", "char_span": [64, 70], "tok_span": [15, 16]}, {"text": "Moscow", "type": "DEFAULT", "char_span": [95, 101], "tok_span": [23, 24]}, {"text": "Russia", "type": "DEFAULT", "char_span": [64, 70], "tok_span": [15, 16]}, {"text": "Moscow", "type": "DEFAULT", "char_span": [95, 101], "tok_span": [23, 24]}, {"text": "Moscow", "type": "DEFAULT", "char_span": [95, 101], "tok_span": [23, 24]}, {"text": "Russia", "type": "DEFAULT", "char_span": [64, 70], "tok_span": [15, 16]}]}, {"text": "Kremlin Rising : Vladimir Putin 's Russia and the End of Revolution '' echoes that dismal judgment .", "id": "test_255", "relation_list": [{"subject": "Putin", "object": "Russia", "subj_char_span": [26, 31], "obj_char_span": [35, 41], "predicate": "/people/person/nationality", "subj_tok_span": [6, 7], "obj_tok_span": [9, 10]}], "entity_list": [{"text": "Putin", "type": "DEFAULT", "char_span": [26, 31], "tok_span": [6, 7]}, {"text": "Russia", "type": "DEFAULT", "char_span": [35, 41], "tok_span": [9, 10]}]}, {"text": "KREMLIN RISING Vladimir Putin 's Russia and the End of Revolution .", "id": "test_256", "relation_list": [{"subject": "Putin", "object": "Russia", "subj_char_span": [24, 29], "obj_char_span": [33, 39], "predicate": "/people/person/nationality", "subj_tok_span": [8, 9], "obj_tok_span": [11, 12]}], "entity_list": [{"text": "Putin", "type": "DEFAULT", "char_span": [24, 29], "tok_span": [8, 9]}, {"text": "Russia", "type": "DEFAULT", "char_span": [33, 39], "tok_span": [11, 12]}]}, {"text": "Born in Passaic in 1938 , Smithson grew up in Rutherford where his childhood doctor was the poet -LRB- and pediatrician -RRB- William Carlos Williams , author of the epic poem '' Paterson , '' which glosses the Passaic River , its prehistory , history and industrial ruin .", "id": "test_257", "relation_list": [{"subject": "Williams", "object": "Rutherford", "subj_char_span": [141, 149], "obj_char_span": [46, 56], "predicate": "/people/person/place_of_birth", "subj_tok_span": [34, 35], "obj_tok_span": [12, 13]}], "entity_list": [{"text": "Williams", "type": "DEFAULT", "char_span": [141, 149], "tok_span": [34, 35]}, {"text": "Rutherford", "type": "DEFAULT", "char_span": [46, 56], "tok_span": [12, 13]}]}, {"text": "New Jersey-oriented works on view in the Whitney retrospective are many , including a 1960 sketch of a quarry in Montclair , and a 1962 pen-and-ink drawing that includes area codes for many New Jersey towns .", "id": "test_258", "relation_list": [{"subject": "Jersey", "object": "Montclair", "subj_char_span": [194, 200], "obj_char_span": [113, 122], "predicate": "/location/location/contains", "subj_tok_span": [42, 43], "obj_tok_span": [22, 25]}], "entity_list": [{"text": "Jersey", "type": "DEFAULT", "char_span": [194, 200], "tok_span": [42, 43]}, {"text": "Montclair", "type": "DEFAULT", "char_span": [113, 122], "tok_span": [22, 25]}]}, {"text": "The leader of Israel 's left-leaning Labor Party , Amir Peretz , plans to meet Thursday in the West Bank with the Palestinian Authority president , Mahmoud Abbas .", "id": "test_259", "relation_list": [{"subject": "Israel", "object": "Bank", "subj_char_span": [14, 20], "obj_char_span": [100, 104], "predicate": "/location/location/contains", "subj_tok_span": [3, 4], "obj_tok_span": [24, 25]}], "entity_list": [{"text": "Israel", "type": "DEFAULT", "char_span": [14, 20], "tok_span": [3, 4]}, {"text": "Bank", "type": "DEFAULT", "char_span": [100, 104], "tok_span": [24, 25]}]}, {"text": "Israel has national elections planned for March 28 , and the Labor Party is running a distant second to the centrist Kadima Party , led by the acting prime minister , Ehud Olmert .", "id": "test_260", "relation_list": [{"subject": "Olmert", "object": "Israel", "subj_char_span": [172, 178], "obj_char_span": [0, 6], "predicate": "/people/person/nationality", "subj_tok_span": [37, 40], "obj_tok_span": [0, 1]}], "entity_list": [{"text": "Olmert", "type": "DEFAULT", "char_span": [172, 178], "tok_span": [37, 40]}, {"text": "Israel", "type": "DEFAULT", "char_span": [0, 6], "tok_span": [0, 1]}]}, {"text": "Israel 's foreign minister , Tzipi Livni , began a European tour on Wednesday by calling on European countries not to finance a Palestinian Authority government led by the militant group Hamas . ''", "id": "test_261", "relation_list": [{"subject": "Livni", "object": "Israel", "subj_char_span": [35, 40], "obj_char_span": [0, 6], "predicate": "/people/person/nationality", "subj_tok_span": [9, 11], "obj_tok_span": [0, 1]}], "entity_list": [{"text": "Livni", "type": "DEFAULT", "char_span": [35, 40], "tok_span": [9, 11]}, {"text": "Israel", "type": "DEFAULT", "char_span": [0, 6], "tok_span": [0, 1]}]}, {"text": "Shawn Hausman , a production designer in Ojai , Calif. , who has designed the interiors of all of Mr. Balazs 's Standard hotels -- Miami is the third -- said he drew on both '' light and airy '' Scandinavian design and the colors of southern Florida in creating the spa 's interiors .", "id": "test_262", "relation_list": [{"subject": "Florida", "object": "Miami", "subj_char_span": [242, 249], "obj_char_span": [131, 136], "predicate": "/location/location/contains", "subj_tok_span": [63, 64], "obj_tok_span": [37, 38]}], "entity_list": [{"text": "Florida", "type": "DEFAULT", "char_span": [242, 249], "tok_span": [63, 64]}, {"text": "Miami", "type": "DEFAULT", "char_span": [131, 136], "tok_span": [37, 38]}]}, {"text": "The bar , above right , has walls covered in beige wool , set off with midcentury modern chairs by the Danish designer Ole Wanscher newly upholstered in red-orange wool , and leads through the entrance on the right to the hotel 's sun-filled restaurant , where Eric Ripert of Le Bernardin is the chef . ''", "id": "test_263", "relation_list": [{"subject": "Ripert", "object": "Bernardin", "subj_char_span": [266, 272], "obj_char_span": [279, 288], "predicate": "/business/person/company", "subj_tok_span": [59, 62], "obj_tok_span": [64, 66]}], "entity_list": [{"text": "Ripert", "type": "DEFAULT", "char_span": [266, 272], "tok_span": [59, 62]}, {"text": "Bernardin", "type": "DEFAULT", "char_span": [279, 288], "tok_span": [64, 66]}]}, {"text": "Correction : February 24 , 2006 , Friday Because of an editing error , a note with the Down Time column on Feb. 3 , about visiting the Franklin Institute Science Museum in Philadelphia , misstated the directions from the 30th Street Station , and a correction last Friday repeated the error .", "id": "test_264", "relation_list": [{"subject": "Philadelphia", "object": "Museum", "subj_char_span": [172, 184], "obj_char_span": [162, 168], "predicate": "/location/location/contains", "subj_tok_span": [36, 37], "obj_tok_span": [34, 35]}], "entity_list": [{"text": "Philadelphia", "type": "DEFAULT", "char_span": [172, 184], "tok_span": [36, 37]}, {"text": "Museum", "type": "DEFAULT", "char_span": [162, 168], "tok_span": [34, 35]}]}, {"text": "To the Editor : We now have 50 million people in Iraq and Afghanistan with a chance for freedom ; democracy inching forward in the Middle East ; hope in the Israeli-Palestinian conflict ; 5 percent unemployment ; a 3.8 percent rise in the gross domestic product ; several million jobs created ; minority achievement gap narrowing ; two Supreme Court justices and counting .", "id": "test_265", "relation_list": [{"subject": "East", "object": "Iraq", "subj_char_span": [138, 142], "obj_char_span": [49, 53], "predicate": "/location/location/contains", "subj_tok_span": [27, 28], "obj_tok_span": [11, 12]}], "entity_list": [{"text": "East", "type": "DEFAULT", "char_span": [138, 142], "tok_span": [27, 28]}, {"text": "Iraq", "type": "DEFAULT", "char_span": [49, 53], "tok_span": [11, 12]}]}, {"text": "A . In 2004 , we established the Infectious Diseases Institute in Kampala , Uganda , with infectious-disease specialists from the U.S. and Canada , in cooperation with the government of Uganda .", "id": "test_266", "relation_list": [{"subject": "Uganda", "object": "Kampala", "subj_char_span": [76, 82], "obj_char_span": [66, 73], "predicate": "/location/country/capital", "subj_tok_span": [19, 20], "obj_tok_span": [15, 18]}, {"subject": "Uganda", "object": "Kampala", "subj_char_span": [186, 192], "obj_char_span": [66, 73], "predicate": "/location/country/capital", "subj_tok_span": [41, 42], "obj_tok_span": [15, 18]}, {"subject": "Uganda", "object": "Kampala", "subj_char_span": [76, 82], "obj_char_span": [66, 73], "predicate": "/location/location/contains", "subj_tok_span": [19, 20], "obj_tok_span": [15, 18]}, {"subject": "Uganda", "object": "Kampala", "subj_char_span": [186, 192], "obj_char_span": [66, 73], "predicate": "/location/location/contains", "subj_tok_span": [41, 42], "obj_tok_span": [15, 18]}], "entity_list": [{"text": "Uganda", "type": "DEFAULT", "char_span": [76, 82], "tok_span": [19, 20]}, {"text": "Kampala", "type": "DEFAULT", "char_span": [66, 73], "tok_span": [15, 18]}, {"text": "Uganda", "type": "DEFAULT", "char_span": [186, 192], "tok_span": [41, 42]}, {"text": "Kampala", "type": "DEFAULT", "char_span": [66, 73], "tok_span": [15, 18]}, {"text": "Uganda", "type": "DEFAULT", "char_span": [76, 82], "tok_span": [19, 20]}, {"text": "Kampala", "type": "DEFAULT", "char_span": [66, 73], "tok_span": [15, 18]}, {"text": "Uganda", "type": "DEFAULT", "char_span": [186, 192], "tok_span": [41, 42]}, {"text": "Kampala", "type": "DEFAULT", "char_span": [66, 73], "tok_span": [15, 18]}]}, {"text": "THE LOCATION -- Just south of downtown Tokyo and the Ginza district , Shiodome is a futuristic-seeming area of skyscrapers and elevated pedestrian walkways that connect buildings and elevated train stations .", "id": "test_267", "relation_list": [{"subject": "Shiodome", "object": "Tokyo", "subj_char_span": [70, 78], "obj_char_span": [39, 44], "predicate": "/location/neighborhood/neighborhood_of", "subj_tok_span": [19, 22], "obj_tok_span": [11, 12]}, {"subject": "Tokyo", "object": "Ginza", "subj_char_span": [39, 44], "obj_char_span": [53, 58], "predicate": "/location/location/contains", "subj_tok_span": [11, 12], "obj_tok_span": [14, 17]}, {"subject": "Ginza", "object": "Tokyo", "subj_char_span": [53, 58], "obj_char_span": [39, 44], "predicate": "/location/neighborhood/neighborhood_of", "subj_tok_span": [14, 17], "obj_tok_span": [11, 12]}], "entity_list": [{"text": "Shiodome", "type": "DEFAULT", "char_span": [70, 78], "tok_span": [19, 22]}, {"text": "Tokyo", "type": "DEFAULT", "char_span": [39, 44], "tok_span": [11, 12]}, {"text": "Tokyo", "type": "DEFAULT", "char_span": [39, 44], "tok_span": [11, 12]}, {"text": "Ginza", "type": "DEFAULT", "char_span": [53, 58], "tok_span": [14, 17]}, {"text": "Ginza", "type": "DEFAULT", "char_span": [53, 58], "tok_span": [14, 17]}, {"text": "Tokyo", "type": "DEFAULT", "char_span": [39, 44], "tok_span": [11, 12]}]}, {"text": "WHEN the Westchester County executive , Andrew J. Spano , last month called on New York 's Empire State Development Corporation to spend $ 5.8 million to convert part of the legendary Sing Sing prison into a museum , news reports around the world presented it as a curiosity piece .", "id": "test_268", "relation_list": [{"subject": "York", "object": "County", "subj_char_span": [83, 87], "obj_char_span": [21, 27], "predicate": "/location/location/contains", "subj_tok_span": [20, 21], "obj_tok_span": [6, 7]}], "entity_list": [{"text": "York", "type": "DEFAULT", "char_span": [83, 87], "tok_span": [20, 21]}, {"text": "County", "type": "DEFAULT", "char_span": [21, 27], "tok_span": [6, 7]}]}, {"text": "The Isle of Capri Casino in Bettendorf , Iowa , is giving away 7,777 gallons of gas starting tomorrow until Nov. 6 .", "id": "test_269", "relation_list": [{"subject": "Iowa", "object": "Bettendorf", "subj_char_span": [41, 45], "obj_char_span": [28, 38], "predicate": "/location/location/contains", "subj_tok_span": [11, 12], "obj_tok_span": [7, 10]}], "entity_list": [{"text": "Iowa", "type": "DEFAULT", "char_span": [41, 45], "tok_span": [11, 12]}, {"text": "Bettendorf", "type": "DEFAULT", "char_span": [28, 38], "tok_span": [7, 10]}]}, {"text": "Earlier this month , the Clearview Community Church in Sioux City , Iowa , began handing out $ 10 fuel vouchers to first-time visitors .", "id": "test_270", "relation_list": [{"subject": "Iowa", "object": "City", "subj_char_span": [68, 72], "obj_char_span": [61, 65], "predicate": "/location/location/contains", "subj_tok_span": [13, 14], "obj_tok_span": [11, 12]}], "entity_list": [{"text": "Iowa", "type": "DEFAULT", "char_span": [68, 72], "tok_span": [13, 14]}, {"text": "City", "type": "DEFAULT", "char_span": [61, 65], "tok_span": [11, 12]}]}, {"text": "Her mother is a research psychologist in Minneapolis at the center for twin and family research of the University of Minnesota .", "id": "test_271", "relation_list": [{"subject": "Minneapolis", "object": "Minnesota", "subj_char_span": [41, 52], "obj_char_span": [117, 126], "predicate": "/location/location/contains", "subj_tok_span": [7, 8], "obj_tok_span": [20, 21]}], "entity_list": [{"text": "Minneapolis", "type": "DEFAULT", "char_span": [41, 52], "tok_span": [7, 8]}, {"text": "Minnesota", "type": "DEFAULT", "char_span": [117, 126], "tok_span": [20, 21]}]}, {"text": "I 've been receiving a lot of feedback -- more so than other buildings in other cities , '' said Mr. Pelli , whose work includes the giant tapering Petronas Towers in Kuala Lumpur , Malaysia . ''", "id": "test_272", "relation_list": [{"subject": "Malaysia", "object": "Lumpur", "subj_char_span": [182, 190], "obj_char_span": [173, 179], "predicate": "/location/country/capital", "subj_tok_span": [43, 44], "obj_tok_span": [41, 42]}, {"subject": "Malaysia", "object": "Lumpur", "subj_char_span": [182, 190], "obj_char_span": [173, 179], "predicate": "/location/location/contains", "subj_tok_span": [43, 44], "obj_tok_span": [41, 42]}, {"subject": "Malaysia", "object": "Lumpur", "subj_char_span": [182, 190], "obj_char_span": [173, 179], "predicate": "/location/country/administrative_divisions", "subj_tok_span": [43, 44], "obj_tok_span": [41, 42]}, {"subject": "Lumpur", "object": "Malaysia", "subj_char_span": [173, 179], "obj_char_span": [182, 190], "predicate": "/location/administrative_division/country", "subj_tok_span": [41, 42], "obj_tok_span": [43, 44]}], "entity_list": [{"text": "Malaysia", "type": "DEFAULT", "char_span": [182, 190], "tok_span": [43, 44]}, {"text": "Lumpur", "type": "DEFAULT", "char_span": [173, 179], "tok_span": [41, 42]}, {"text": "Malaysia", "type": "DEFAULT", "char_span": [182, 190], "tok_span": [43, 44]}, {"text": "Lumpur", "type": "DEFAULT", "char_span": [173, 179], "tok_span": [41, 42]}, {"text": "Malaysia", "type": "DEFAULT", "char_span": [182, 190], "tok_span": [43, 44]}, {"text": "Lumpur", "type": "DEFAULT", "char_span": [173, 179], "tok_span": [41, 42]}, {"text": "Lumpur", "type": "DEFAULT", "char_span": [173, 179], "tok_span": [41, 42]}, {"text": "Malaysia", "type": "DEFAULT", "char_span": [182, 190], "tok_span": [43, 44]}]}, {"text": "Other than four piers that hold some commercial development on the Delaware River waterfront , Brandywine is a newcomer to the city itself , although most of its 300 buildings are in the greater Philadelphia region , including central and southern New Jersey and Delaware .", "id": "test_273", "relation_list": [{"subject": "Jersey", "object": "River", "subj_char_span": [252, 258], "obj_char_span": [76, 81], "predicate": "/location/location/contains", "subj_tok_span": [44, 45], "obj_tok_span": [12, 13]}, {"subject": "Delaware", "object": "Brandywine", "subj_char_span": [67, 75], "obj_char_span": [95, 105], "predicate": "/location/location/contains", "subj_tok_span": [11, 12], "obj_tok_span": [15, 18]}, {"subject": "Delaware", "object": "Brandywine", "subj_char_span": [263, 271], "obj_char_span": [95, 105], "predicate": "/location/location/contains", "subj_tok_span": [46, 47], "obj_tok_span": [15, 18]}], "entity_list": [{"text": "Jersey", "type": "DEFAULT", "char_span": [252, 258], "tok_span": [44, 45]}, {"text": "River", "type": "DEFAULT", "char_span": [76, 81], "tok_span": [12, 13]}, {"text": "Delaware", "type": "DEFAULT", "char_span": [67, 75], "tok_span": [11, 12]}, {"text": "Brandywine", "type": "DEFAULT", "char_span": [95, 105], "tok_span": [15, 18]}, {"text": "Delaware", "type": "DEFAULT", "char_span": [263, 271], "tok_span": [46, 47]}, {"text": "Brandywine", "type": "DEFAULT", "char_span": [95, 105], "tok_span": [15, 18]}]}, {"text": "It is also adding flights on existing routes to several cities , including Kiev and Odessa in Ukraine , and Dubrovnik and Split in Croatia .", "id": "test_274", "relation_list": [{"subject": "Ukraine", "object": "Kiev", "subj_char_span": [94, 101], "obj_char_span": [75, 79], "predicate": "/location/country/capital", "subj_tok_span": [17, 18], "obj_tok_span": [13, 14]}, {"subject": "Croatia", "object": "Dubrovnik", "subj_char_span": [131, 138], "obj_char_span": [108, 117], "predicate": "/location/location/contains", "subj_tok_span": [26, 27], "obj_tok_span": [20, 23]}, {"subject": "Kiev", "object": "Ukraine", "subj_char_span": [75, 79], "obj_char_span": [94, 101], "predicate": "/location/administrative_division/country", "subj_tok_span": [13, 14], "obj_tok_span": [17, 18]}, {"subject": "Ukraine", "object": "Kiev", "subj_char_span": [94, 101], "obj_char_span": [75, 79], "predicate": "/location/country/administrative_divisions", "subj_tok_span": [17, 18], "obj_tok_span": [13, 14]}, {"subject": "Ukraine", "object": "Kiev", "subj_char_span": [94, 101], "obj_char_span": [75, 79], "predicate": "/location/location/contains", "subj_tok_span": [17, 18], "obj_tok_span": [13, 14]}, {"subject": "Ukraine", "object": "Odessa", "subj_char_span": [94, 101], "obj_char_span": [84, 90], "predicate": "/location/location/contains", "subj_tok_span": [17, 18], "obj_tok_span": [15, 16]}], "entity_list": [{"text": "Ukraine", "type": "DEFAULT", "char_span": [94, 101], "tok_span": [17, 18]}, {"text": "Kiev", "type": "DEFAULT", "char_span": [75, 79], "tok_span": [13, 14]}, {"text": "Croatia", "type": "DEFAULT", "char_span": [131, 138], "tok_span": [26, 27]}, {"text": "Dubrovnik", "type": "DEFAULT", "char_span": [108, 117], "tok_span": [20, 23]}, {"text": "Kiev", "type": "DEFAULT", "char_span": [75, 79], "tok_span": [13, 14]}, {"text": "Ukraine", "type": "DEFAULT", "char_span": [94, 101], "tok_span": [17, 18]}, {"text": "Ukraine", "type": "DEFAULT", "char_span": [94, 101], "tok_span": [17, 18]}, {"text": "Kiev", "type": "DEFAULT", "char_span": [75, 79], "tok_span": [13, 14]}, {"text": "Ukraine", "type": "DEFAULT", "char_span": [94, 101], "tok_span": [17, 18]}, {"text": "Kiev", "type": "DEFAULT", "char_span": [75, 79], "tok_span": [13, 14]}, {"text": "Ukraine", "type": "DEFAULT", "char_span": [94, 101], "tok_span": [17, 18]}, {"text": "Odessa", "type": "DEFAULT", "char_span": [84, 90], "tok_span": [15, 16]}]}, {"text": "Austrian Airlines is starting service from Vienna to six cities in Eastern Europe , including Yekaterinburg , Russia , and Ostrava in the Czech Republic .", "id": "test_275", "relation_list": [{"subject": "Republic", "object": "Ostrava", "subj_char_span": [144, 152], "obj_char_span": [123, 130], "predicate": "/location/location/contains", "subj_tok_span": [29, 30], "obj_tok_span": [23, 26]}], "entity_list": [{"text": "Republic", "type": "DEFAULT", "char_span": [144, 152], "tok_span": [29, 30]}, {"text": "Ostrava", "type": "DEFAULT", "char_span": [123, 130], "tok_span": [23, 26]}]}, {"text": "In Connecticut , Storrs , Windsor Locks and North Haven are among the fastest aging .", "id": "test_276", "relation_list": [{"subject": "Connecticut", "object": "Locks", "subj_char_span": [3, 14], "obj_char_span": [34, 39], "predicate": "/location/location/contains", "subj_tok_span": [1, 2], "obj_tok_span": [8, 10]}, {"subject": "Connecticut", "object": "Storrs", "subj_char_span": [3, 14], "obj_char_span": [17, 23], "predicate": "/location/location/contains", "subj_tok_span": [1, 2], "obj_tok_span": [3, 6]}, {"subject": "Connecticut", "object": "Haven", "subj_char_span": [3, 14], "obj_char_span": [50, 55], "predicate": "/location/location/contains", "subj_tok_span": [1, 2], "obj_tok_span": [12, 13]}], "entity_list": [{"text": "Connecticut", "type": "DEFAULT", "char_span": [3, 14], "tok_span": [1, 2]}, {"text": "Locks", "type": "DEFAULT", "char_span": [34, 39], "tok_span": [8, 10]}, {"text": "Connecticut", "type": "DEFAULT", "char_span": [3, 14], "tok_span": [1, 2]}, {"text": "Storrs", "type": "DEFAULT", "char_span": [17, 23], "tok_span": [3, 6]}, {"text": "Connecticut", "type": "DEFAULT", "char_span": [3, 14], "tok_span": [1, 2]}, {"text": "Haven", "type": "DEFAULT", "char_span": [50, 55], "tok_span": [12, 13]}]}, {"text": "Milton Shapiro , an 85-year-old former teacher who raised children in Teaneck , N.J. , moved to Manhattan when he retired in 1996 and lives by himself in an apartment house on the Upper West Side . ''", "id": "test_277", "relation_list": [{"subject": "Side", "object": "Manhattan", "subj_char_span": [191, 195], "obj_char_span": [96, 105], "predicate": "/location/neighborhood/neighborhood_of", "subj_tok_span": [43, 44], "obj_tok_span": [25, 26]}, {"subject": "Manhattan", "object": "Side", "subj_char_span": [96, 105], "obj_char_span": [191, 195], "predicate": "/location/location/contains", "subj_tok_span": [25, 26], "obj_tok_span": [43, 44]}], "entity_list": [{"text": "Side", "type": "DEFAULT", "char_span": [191, 195], "tok_span": [43, 44]}, {"text": "Manhattan", "type": "DEFAULT", "char_span": [96, 105], "tok_span": [25, 26]}, {"text": "Manhattan", "type": "DEFAULT", "char_span": [96, 105], "tok_span": [25, 26]}, {"text": "Side", "type": "DEFAULT", "char_span": [191, 195], "tok_span": [43, 44]}]}, {"text": "There are nine neighborhood-style NORC 's in New York , including two on Long Island -- one in Plainview , the other in New Hyde Park .", "id": "test_278", "relation_list": [{"subject": "York", "object": "Park", "subj_char_span": [49, 53], "obj_char_span": [129, 133], "predicate": "/location/location/contains", "subj_tok_span": [12, 13], "obj_tok_span": [31, 32]}, {"subject": "York", "object": "Island", "subj_char_span": [49, 53], "obj_char_span": [78, 84], "predicate": "/location/location/contains", "subj_tok_span": [12, 13], "obj_tok_span": [18, 19]}], "entity_list": [{"text": "York", "type": "DEFAULT", "char_span": [49, 53], "tok_span": [12, 13]}, {"text": "Park", "type": "DEFAULT", "char_span": [129, 133], "tok_span": [31, 32]}, {"text": "York", "type": "DEFAULT", "char_span": [49, 53], "tok_span": [12, 13]}, {"text": "Island", "type": "DEFAULT", "char_span": [78, 84], "tok_span": [18, 19]}]}, {"text": "Old Bethpage , Commack , East Meadow and Levittown have seen their over-65 populations triple since 1970 , as have New Jersey towns like Paramus , South Plainfield , Manville , Bellmawr and Strathmore .", "id": "test_279", "relation_list": [{"subject": "Jersey", "object": "Bellmawr", "subj_char_span": [119, 125], "obj_char_span": [177, 185], "predicate": "/location/location/contains", "subj_tok_span": [28, 29], "obj_tok_span": [41, 45]}, {"subject": "Jersey", "object": "Paramus", "subj_char_span": [119, 125], "obj_char_span": [137, 144], "predicate": "/location/location/contains", "subj_tok_span": [28, 29], "obj_tok_span": [31, 33]}, {"subject": "Jersey", "object": "Manville", "subj_char_span": [119, 125], "obj_char_span": [166, 174], "predicate": "/location/location/contains", "subj_tok_span": [28, 29], "obj_tok_span": [38, 40]}, {"subject": "Jersey", "object": "Plainfield", "subj_char_span": [119, 125], "obj_char_span": [153, 163], "predicate": "/location/location/contains", "subj_tok_span": [28, 29], "obj_tok_span": [35, 37]}], "entity_list": [{"text": "Jersey", "type": "DEFAULT", "char_span": [119, 125], "tok_span": [28, 29]}, {"text": "Bellmawr", "type": "DEFAULT", "char_span": [177, 185], "tok_span": [41, 45]}, {"text": "Jersey", "type": "DEFAULT", "char_span": [119, 125], "tok_span": [28, 29]}, {"text": "Paramus", "type": "DEFAULT", "char_span": [137, 144], "tok_span": [31, 33]}, {"text": "Jersey", "type": "DEFAULT", "char_span": [119, 125], "tok_span": [28, 29]}, {"text": "Manville", "type": "DEFAULT", "char_span": [166, 174], "tok_span": [38, 40]}, {"text": "Jersey", "type": "DEFAULT", "char_span": [119, 125], "tok_span": [28, 29]}, {"text": "Plainfield", "type": "DEFAULT", "char_span": [153, 163], "tok_span": [35, 37]}]}, {"text": "RHODA GOLD was in her mid-30 's in 1950 when she moved from Queens with her husband and three young children to a new ranch-style house in a development called Lake Hiawatha in Parsippany , N.J. She had first heard about the Morris County community from her sister , who had bought a home in the area a few years earlier .", "id": "test_280", "relation_list": [{"subject": "County", "object": "Parsippany", "subj_char_span": [232, 238], "obj_char_span": [177, 187], "predicate": "/location/location/contains", "subj_tok_span": [61, 62], "obj_tok_span": [44, 49]}], "entity_list": [{"text": "County", "type": "DEFAULT", "char_span": [232, 238], "tok_span": [61, 62]}, {"text": "Parsippany", "type": "DEFAULT", "char_span": [177, 187], "tok_span": [44, 49]}]}, {"text": "The tunnel is 60 feet below ground at some points , five feet high , and nearly half a mile long , extending from a warehouse near the international airport in Tijuana , Mexico , to a vacant industrial building in Otay Mesa , Calif. , about 20 miles southeast of downtown San Diego .", "id": "test_281", "relation_list": [{"subject": "Mexico", "object": "Tijuana", "subj_char_span": [170, 176], "obj_char_span": [160, 167], "predicate": "/location/location/contains", "subj_tok_span": [36, 37], "obj_tok_span": [31, 35]}], "entity_list": [{"text": "Mexico", "type": "DEFAULT", "char_span": [170, 176], "tok_span": [36, 37]}, {"text": "Tijuana", "type": "DEFAULT", "char_span": [160, 167], "tok_span": [31, 35]}]}, {"text": "Meanwhile , State Senator Wayne R. Bryant , Democrat of Camden and the deputy majority leader , clarified his position on extending the sales tax to professional services like legal and accounting work . ''", "id": "test_282", "relation_list": [{"subject": "Bryant", "object": "Camden", "subj_char_span": [35, 41], "obj_char_span": [56, 62], "predicate": "/people/person/place_lived", "subj_tok_span": [7, 8], "obj_tok_span": [11, 12]}], "entity_list": [{"text": "Bryant", "type": "DEFAULT", "char_span": [35, 41], "tok_span": [7, 8]}, {"text": "Camden", "type": "DEFAULT", "char_span": [56, 62], "tok_span": [11, 12]}]}, {"text": "Taiwan popped up in the Pacific Ocean four million to five million years ago when the Eurasian plate -- where mainland China is -- slid under an ancient chain of volcanic islands sitting on the neighboring Philippine Sea plate .", "id": "test_283", "relation_list": [{"subject": "China", "object": "Taiwan", "subj_char_span": [119, 124], "obj_char_span": [0, 6], "predicate": "/location/country/administrative_divisions", "subj_tok_span": [22, 23], "obj_tok_span": [0, 1]}, {"subject": "Taiwan", "object": "China", "subj_char_span": [0, 6], "obj_char_span": [119, 124], "predicate": "/location/administrative_division/country", "subj_tok_span": [0, 1], "obj_tok_span": [22, 23]}], "entity_list": [{"text": "China", "type": "DEFAULT", "char_span": [119, 124], "tok_span": [22, 23]}, {"text": "Taiwan", "type": "DEFAULT", "char_span": [0, 6], "tok_span": [0, 1]}, {"text": "Taiwan", "type": "DEFAULT", "char_span": [0, 6], "tok_span": [0, 1]}, {"text": "China", "type": "DEFAULT", "char_span": [119, 124], "tok_span": [22, 23]}]}, {"text": "But geologically , the small island of Taiwan appears to be on a collision course with mainland China .", "id": "test_284", "relation_list": [{"subject": "Taiwan", "object": "China", "subj_char_span": [39, 45], "obj_char_span": [96, 101], "predicate": "/location/administrative_division/country", "subj_tok_span": [8, 9], "obj_tok_span": [18, 19]}, {"subject": "China", "object": "Taiwan", "subj_char_span": [96, 101], "obj_char_span": [39, 45], "predicate": "/location/country/administrative_divisions", "subj_tok_span": [18, 19], "obj_tok_span": [8, 9]}], "entity_list": [{"text": "Taiwan", "type": "DEFAULT", "char_span": [39, 45], "tok_span": [8, 9]}, {"text": "China", "type": "DEFAULT", "char_span": [96, 101], "tok_span": [18, 19]}, {"text": "China", "type": "DEFAULT", "char_span": [96, 101], "tok_span": [18, 19]}, {"text": "Taiwan", "type": "DEFAULT", "char_span": [39, 45], "tok_span": [8, 9]}]}, {"text": "Taiwan 's president persists in pushing for independence ; Beijing , which last year passed legislation outlawing Taiwan 's secession , has in the past vowed to reunify it with China by force if needed .", "id": "test_285", "relation_list": [{"subject": "China", "object": "Beijing", "subj_char_span": [177, 182], "obj_char_span": [59, 66], "predicate": "/location/country/capital", "subj_tok_span": [39, 40], "obj_tok_span": [12, 13]}, {"subject": "China", "object": "Taiwan", "subj_char_span": [177, 182], "obj_char_span": [0, 6], "predicate": "/location/country/administrative_divisions", "subj_tok_span": [39, 40], "obj_tok_span": [0, 1]}, {"subject": "China", "object": "Taiwan", "subj_char_span": [177, 182], "obj_char_span": [114, 120], "predicate": "/location/country/administrative_divisions", "subj_tok_span": [39, 40], "obj_tok_span": [22, 23]}, {"subject": "Beijing", "object": "China", "subj_char_span": [59, 66], "obj_char_span": [177, 182], "predicate": "/location/administrative_division/country", "subj_tok_span": [12, 13], "obj_tok_span": [39, 40]}, {"subject": "Taiwan", "object": "China", "subj_char_span": [0, 6], "obj_char_span": [177, 182], "predicate": "/location/administrative_division/country", "subj_tok_span": [0, 1], "obj_tok_span": [39, 40]}, {"subject": "Taiwan", "object": "China", "subj_char_span": [114, 120], "obj_char_span": [177, 182], "predicate": "/location/administrative_division/country", "subj_tok_span": [22, 23], "obj_tok_span": [39, 40]}, {"subject": "China", "object": "Beijing", "subj_char_span": [177, 182], "obj_char_span": [59, 66], "predicate": "/location/location/contains", "subj_tok_span": [39, 40], "obj_tok_span": [12, 13]}, {"subject": "China", "object": "Beijing", "subj_char_span": [177, 182], "obj_char_span": [59, 66], "predicate": "/location/country/administrative_divisions", "subj_tok_span": [39, 40], "obj_tok_span": [12, 13]}], "entity_list": [{"text": "China", "type": "DEFAULT", "char_span": [177, 182], "tok_span": [39, 40]}, {"text": "Beijing", "type": "DEFAULT", "char_span": [59, 66], "tok_span": [12, 13]}, {"text": "China", "type": "DEFAULT", "char_span": [177, 182], "tok_span": [39, 40]}, {"text": "Taiwan", "type": "DEFAULT", "char_span": [0, 6], "tok_span": [0, 1]}, {"text": "China", "type": "DEFAULT", "char_span": [177, 182], "tok_span": [39, 40]}, {"text": "Taiwan", "type": "DEFAULT", "char_span": [114, 120], "tok_span": [22, 23]}, {"text": "Beijing", "type": "DEFAULT", "char_span": [59, 66], "tok_span": [12, 13]}, {"text": "China", "type": "DEFAULT", "char_span": [177, 182], "tok_span": [39, 40]}, {"text": "Taiwan", "type": "DEFAULT", "char_span": [0, 6], "tok_span": [0, 1]}, {"text": "China", "type": "DEFAULT", "char_span": [177, 182], "tok_span": [39, 40]}, {"text": "Taiwan", "type": "DEFAULT", "char_span": [114, 120], "tok_span": [22, 23]}, {"text": "China", "type": "DEFAULT", "char_span": [177, 182], "tok_span": [39, 40]}, {"text": "China", "type": "DEFAULT", "char_span": [177, 182], "tok_span": [39, 40]}, {"text": "Beijing", "type": "DEFAULT", "char_span": [59, 66], "tok_span": [12, 13]}, {"text": "China", "type": "DEFAULT", "char_span": [177, 182], "tok_span": [39, 40]}, {"text": "Beijing", "type": "DEFAULT", "char_span": [59, 66], "tok_span": [12, 13]}]}, {"text": "He is a son of the late Ada Marie Hinds and the late Dr. Hinds , both of Dayton , Ohio , where the bridegroom 's mother was a librarian and his father was a professor of physics at Sinclair Community College .", "id": "test_286", "relation_list": [{"subject": "Ohio", "object": "Dayton", "subj_char_span": [82, 86], "obj_char_span": [73, 79], "predicate": "/location/location/contains", "subj_tok_span": [23, 24], "obj_tok_span": [21, 22]}], "entity_list": [{"text": "Ohio", "type": "DEFAULT", "char_span": [82, 86], "tok_span": [23, 24]}, {"text": "Dayton", "type": "DEFAULT", "char_span": [73, 79], "tok_span": [21, 22]}]}, {"text": "Mr. Hinds , 51 , is a water plant maintenance manager for the city of Columbus , Ohio , and an adjunct professor of construction management at Columbus State Community College .", "id": "test_287", "relation_list": [{"subject": "Ohio", "object": "Columbus", "subj_char_span": [81, 85], "obj_char_span": [70, 78], "predicate": "/location/location/contains", "subj_tok_span": [19, 20], "obj_tok_span": [17, 18]}, {"subject": "Ohio", "object": "Columbus", "subj_char_span": [81, 85], "obj_char_span": [143, 151], "predicate": "/location/location/contains", "subj_tok_span": [19, 20], "obj_tok_span": [30, 31]}, {"subject": "Columbus", "object": "College", "subj_char_span": [70, 78], "obj_char_span": [168, 175], "predicate": "/location/location/contains", "subj_tok_span": [17, 18], "obj_tok_span": [33, 34]}, {"subject": "Columbus", "object": "College", "subj_char_span": [143, 151], "obj_char_span": [168, 175], "predicate": "/location/location/contains", "subj_tok_span": [30, 31], "obj_tok_span": [33, 34]}], "entity_list": [{"text": "Ohio", "type": "DEFAULT", "char_span": [81, 85], "tok_span": [19, 20]}, {"text": "Columbus", "type": "DEFAULT", "char_span": [70, 78], "tok_span": [17, 18]}, {"text": "Ohio", "type": "DEFAULT", "char_span": [81, 85], "tok_span": [19, 20]}, {"text": "Columbus", "type": "DEFAULT", "char_span": [143, 151], "tok_span": [30, 31]}, {"text": "Columbus", "type": "DEFAULT", "char_span": [70, 78], "tok_span": [17, 18]}, {"text": "College", "type": "DEFAULT", "char_span": [168, 175], "tok_span": [33, 34]}, {"text": "Columbus", "type": "DEFAULT", "char_span": [143, 151], "tok_span": [30, 31]}, {"text": "College", "type": "DEFAULT", "char_span": [168, 175], "tok_span": [33, 34]}]}, {"text": "Staten Island was on the verge of seceding from New York City , and the five East End towns on Long Island flirted with breaking off from Suffolk County and creating a Peconic County .", "id": "test_288", "relation_list": [{"subject": "City", "object": "Island", "subj_char_span": [57, 61], "obj_char_span": [7, 13], "predicate": "/location/location/contains", "subj_tok_span": [12, 13], "obj_tok_span": [1, 2]}, {"subject": "City", "object": "Island", "subj_char_span": [57, 61], "obj_char_span": [100, 106], "predicate": "/location/location/contains", "subj_tok_span": [12, 13], "obj_tok_span": [22, 23]}], "entity_list": [{"text": "City", "type": "DEFAULT", "char_span": [57, 61], "tok_span": [12, 13]}, {"text": "Island", "type": "DEFAULT", "char_span": [7, 13], "tok_span": [1, 2]}, {"text": "City", "type": "DEFAULT", "char_span": [57, 61], "tok_span": [12, 13]}, {"text": "Island", "type": "DEFAULT", "char_span": [100, 106], "tok_span": [22, 23]}]}, {"text": "I like being part of New York , there 's no place like New York City , I do n't care what anybody says . ''", "id": "test_289", "relation_list": [{"subject": "York", "object": "City", "subj_char_span": [25, 29], "obj_char_span": [64, 68], "predicate": "/location/location/contains", "subj_tok_span": [6, 7], "obj_tok_span": [16, 17]}, {"subject": "York", "object": "City", "subj_char_span": [59, 63], "obj_char_span": [64, 68], "predicate": "/location/location/contains", "subj_tok_span": [15, 16], "obj_tok_span": [16, 17]}], "entity_list": [{"text": "York", "type": "DEFAULT", "char_span": [25, 29], "tok_span": [6, 7]}, {"text": "City", "type": "DEFAULT", "char_span": [64, 68], "tok_span": [16, 17]}, {"text": "York", "type": "DEFAULT", "char_span": [59, 63], "tok_span": [15, 16]}, {"text": "City", "type": "DEFAULT", "char_span": [64, 68], "tok_span": [16, 17]}]}, {"text": "When asked if he would consider running for governor of a state of Long Island , Mr. Suozzi gave the same answer he gives when asked about his all-but-announced plans to run for governor of New York : '' Right now I 'm focused on being Nassau County executive and getting re-elected . ''", "id": "test_290", "relation_list": [{"subject": "York", "object": "Island", "subj_char_span": [194, 198], "obj_char_span": [72, 78], "predicate": "/location/location/contains", "subj_tok_span": [43, 44], "obj_tok_span": [14, 15]}, {"subject": "York", "object": "County", "subj_char_span": [194, 198], "obj_char_span": [243, 249], "predicate": "/location/location/contains", "subj_tok_span": [43, 44], "obj_tok_span": [56, 57]}], "entity_list": [{"text": "York", "type": "DEFAULT", "char_span": [194, 198], "tok_span": [43, 44]}, {"text": "Island", "type": "DEFAULT", "char_span": [72, 78], "tok_span": [14, 15]}, {"text": "York", "type": "DEFAULT", "char_span": [194, 198], "tok_span": [43, 44]}, {"text": "County", "type": "DEFAULT", "char_span": [243, 249], "tok_span": [56, 57]}]}, {"text": "We 're now getting a few Russian and Polish anglers coming in , '' said Frank Diaz Macgregor , owner of a Caracas company that organizes fishing trips throughout Venezuela .", "id": "test_291", "relation_list": [{"subject": "Venezuela", "object": "Caracas", "subj_char_span": [162, 171], "obj_char_span": [106, 113], "predicate": "/location/location/contains", "subj_tok_span": [35, 36], "obj_tok_span": [28, 29]}, {"subject": "Venezuela", "object": "Caracas", "subj_char_span": [162, 171], "obj_char_span": [106, 113], "predicate": "/location/country/capital", "subj_tok_span": [35, 36], "obj_tok_span": [28, 29]}], "entity_list": [{"text": "Venezuela", "type": "DEFAULT", "char_span": [162, 171], "tok_span": [35, 36]}, {"text": "Caracas", "type": "DEFAULT", "char_span": [106, 113], "tok_span": [28, 29]}, {"text": "Venezuela", "type": "DEFAULT", "char_span": [162, 171], "tok_span": [35, 36]}, {"text": "Caracas", "type": "DEFAULT", "char_span": [106, 113], "tok_span": [28, 29]}]}, {"text": "The fishing off La Guaira is renowned in elite angling circles abroad , even if it is little known within Venezuela .", "id": "test_292", "relation_list": [{"subject": "Venezuela", "object": "Guaira", "subj_char_span": [106, 115], "obj_char_span": [19, 25], "predicate": "/location/location/contains", "subj_tok_span": [23, 24], "obj_tok_span": [4, 7]}], "entity_list": [{"text": "Venezuela", "type": "DEFAULT", "char_span": [106, 115], "tok_span": [23, 24]}, {"text": "Guaira", "type": "DEFAULT", "char_span": [19, 25], "tok_span": [4, 7]}]}, {"text": "The most expensive work in Sotheby 's sale -- '' Death of the Strong Wicked Man '' -- was bought by Friends of the Louvre in Paris on behalf of the museum for $ 1.5 million , right at its high estimate .", "id": "test_293", "relation_list": [{"subject": "Paris", "object": "Louvre", "subj_char_span": [125, 130], "obj_char_span": [115, 121], "predicate": "/location/location/contains", "subj_tok_span": [34, 35], "obj_tok_span": [31, 33]}], "entity_list": [{"text": "Paris", "type": "DEFAULT", "char_span": [125, 130], "tok_span": [34, 35]}, {"text": "Louvre", "type": "DEFAULT", "char_span": [115, 121], "tok_span": [31, 33]}]}, {"text": "Italy 's defenders were ubiquitous , and Shevchenko was left to jog impotently through a maze of blue-shirted Italians , whose famous defense held despite the absence of its centerpiece , Alessandro Nesta , who sat out with a thigh injury .", "id": "test_294", "relation_list": [{"subject": "Nesta", "object": "Italy", "subj_char_span": [199, 204], "obj_char_span": [0, 5], "predicate": "/people/person/nationality", "subj_tok_span": [45, 47], "obj_tok_span": [0, 1]}], "entity_list": [{"text": "Nesta", "type": "DEFAULT", "char_span": [199, 204], "tok_span": [45, 47]}, {"text": "Italy", "type": "DEFAULT", "char_span": [0, 5], "tok_span": [0, 1]}]}, {"text": "Led by Luca Toni , who scored two goals , Italy can now look forward to a semifinal match Tuesday against Germany , which eliminated Argentina earlier in the day in a penalty-kick shootout . ''", "id": "test_295", "relation_list": [{"subject": "Toni", "object": "Italy", "subj_char_span": [12, 16], "obj_char_span": [42, 47], "predicate": "/people/person/nationality", "subj_tok_span": [3, 4], "obj_tok_span": [10, 11]}], "entity_list": [{"text": "Toni", "type": "DEFAULT", "char_span": [12, 16], "tok_span": [3, 4]}, {"text": "Italy", "type": "DEFAULT", "char_span": [42, 47], "tok_span": [10, 11]}]}, {"text": "-LRB- In a telephone interview on Friday , Dr. James F. Marion , an assistant clinical professor of medicine at the Mount Sinai School of Medicine in Manhattan , said : '' We do n't understand the essential nature of the disease , which is quite frustrating for the patients and makes it difficult for doctors as well .", "id": "test_296", "relation_list": [{"subject": "Manhattan", "object": "Medicine", "subj_char_span": [150, 159], "obj_char_span": [138, 146], "predicate": "/location/location/contains", "subj_tok_span": [32, 33], "obj_tok_span": [30, 31]}], "entity_list": [{"text": "Manhattan", "type": "DEFAULT", "char_span": [150, 159], "tok_span": [32, 33]}, {"text": "Medicine", "type": "DEFAULT", "char_span": [138, 146], "tok_span": [30, 31]}]}, {"text": "An article yesterday about efforts by President Vicente Fox of Mexico to defuse concerns about United States plans to use National Guard troops for border security misstated the surname of a political analyst who said Mexico needed to show it was willing to accept such measures .", "id": "test_297", "relation_list": [{"subject": "Fox", "object": "Mexico", "subj_char_span": [56, 59], "obj_char_span": [63, 69], "predicate": "/business/person/company", "subj_tok_span": [8, 9], "obj_tok_span": [10, 11]}, {"subject": "Fox", "object": "Mexico", "subj_char_span": [56, 59], "obj_char_span": [218, 224], "predicate": "/business/person/company", "subj_tok_span": [8, 9], "obj_tok_span": [37, 38]}], "entity_list": [{"text": "Fox", "type": "DEFAULT", "char_span": [56, 59], "tok_span": [8, 9]}, {"text": "Mexico", "type": "DEFAULT", "char_span": [63, 69], "tok_span": [10, 11]}, {"text": "Fox", "type": "DEFAULT", "char_span": [56, 59], "tok_span": [8, 9]}, {"text": "Mexico", "type": "DEFAULT", "char_span": [218, 224], "tok_span": [37, 38]}]}, {"text": "Councilwoman Yvette D. Clarke , a candidate for Congress in Brooklyn , acknowledged yesterday that she had fallen a few credits short of graduating from Oberlin College despite past claims in campaign literature that she had graduated from there .", "id": "test_298", "relation_list": [{"subject": "Clarke", "object": "Brooklyn", "subj_char_span": [23, 29], "obj_char_span": [60, 68], "predicate": "/people/person/place_lived", "subj_tok_span": [7, 8], "obj_tok_span": [14, 15]}], "entity_list": [{"text": "Clarke", "type": "DEFAULT", "char_span": [23, 29], "tok_span": [7, 8]}, {"text": "Brooklyn", "type": "DEFAULT", "char_span": [60, 68], "tok_span": [14, 15]}]}, {"text": "His completion percentages in the past three games -- 72.1 percent against Philadelphia , 66.7 percent against Seattle and 69.7 percent against Washington -- are each higher than Manning had in any game last season . ''", "id": "test_299", "relation_list": [{"subject": "Washington", "object": "Seattle", "subj_char_span": [144, 154], "obj_char_span": [111, 118], "predicate": "/location/location/contains", "subj_tok_span": [30, 31], "obj_tok_span": [23, 24]}], "entity_list": [{"text": "Washington", "type": "DEFAULT", "char_span": [144, 154], "tok_span": [30, 31]}, {"text": "Seattle", "type": "DEFAULT", "char_span": [111, 118], "tok_span": [23, 24]}]}, {"text": "Christiana Lund , 25 , who lives in the Washington Heights section of Manhattan , said the severity of the problem was not immediately clear to some passengers , who kept dozing or watching television stations not broadcasting the news .", "id": "test_300", "relation_list": [{"subject": "Manhattan", "object": "Heights", "subj_char_span": [70, 79], "obj_char_span": [51, 58], "predicate": "/location/location/contains", "subj_tok_span": [14, 15], "obj_tok_span": [11, 12]}, {"subject": "Heights", "object": "Manhattan", "subj_char_span": [51, 58], "obj_char_span": [70, 79], "predicate": "/location/neighborhood/neighborhood_of", "subj_tok_span": [11, 12], "obj_tok_span": [14, 15]}], "entity_list": [{"text": "Manhattan", "type": "DEFAULT", "char_span": [70, 79], "tok_span": [14, 15]}, {"text": "Heights", "type": "DEFAULT", "char_span": [51, 58], "tok_span": [11, 12]}, {"text": "Heights", "type": "DEFAULT", "char_span": [51, 58], "tok_span": [11, 12]}, {"text": "Manhattan", "type": "DEFAULT", "char_span": [70, 79], "tok_span": [14, 15]}]}, {"text": "In that incident , the two pilots of Flight 2811 from Newark were able to land the plane at the Port Columbus International Airport in Columbus , Ohio , and the plane was evacuated .", "id": "test_301", "relation_list": [{"subject": "Ohio", "object": "Columbus", "subj_char_span": [146, 150], "obj_char_span": [101, 109], "predicate": "/location/location/contains", "subj_tok_span": [28, 29], "obj_tok_span": [22, 23]}, {"subject": "Ohio", "object": "Columbus", "subj_char_span": [146, 150], "obj_char_span": [135, 143], "predicate": "/location/location/contains", "subj_tok_span": [28, 29], "obj_tok_span": [26, 27]}], "entity_list": [{"text": "Ohio", "type": "DEFAULT", "char_span": [146, 150], "tok_span": [28, 29]}, {"text": "Columbus", "type": "DEFAULT", "char_span": [101, 109], "tok_span": [22, 23]}, {"text": "Ohio", "type": "DEFAULT", "char_span": [146, 150], "tok_span": [28, 29]}, {"text": "Columbus", "type": "DEFAULT", "char_span": [135, 143], "tok_span": [26, 27]}]}, {"text": "Mr. Bush is scheduled to meet President Vladimir V. Putin of Russia outside Moscow on Sunday night .", "id": "test_302", "relation_list": [{"subject": "Moscow", "object": "Russia", "subj_char_span": [76, 82], "obj_char_span": [61, 67], "predicate": "/location/administrative_division/country", "subj_tok_span": [15, 16], "obj_tok_span": [13, 14]}, {"subject": "Russia", "object": "Moscow", "subj_char_span": [61, 67], "obj_char_span": [76, 82], "predicate": "/location/country/capital", "subj_tok_span": [13, 14], "obj_tok_span": [15, 16]}, {"subject": "Russia", "object": "Moscow", "subj_char_span": [61, 67], "obj_char_span": [76, 82], "predicate": "/location/location/contains", "subj_tok_span": [13, 14], "obj_tok_span": [15, 16]}, {"subject": "Russia", "object": "Moscow", "subj_char_span": [61, 67], "obj_char_span": [76, 82], "predicate": "/location/country/administrative_divisions", "subj_tok_span": [13, 14], "obj_tok_span": [15, 16]}], "entity_list": [{"text": "Moscow", "type": "DEFAULT", "char_span": [76, 82], "tok_span": [15, 16]}, {"text": "Russia", "type": "DEFAULT", "char_span": [61, 67], "tok_span": [13, 14]}, {"text": "Russia", "type": "DEFAULT", "char_span": [61, 67], "tok_span": [13, 14]}, {"text": "Moscow", "type": "DEFAULT", "char_span": [76, 82], "tok_span": [15, 16]}, {"text": "Russia", "type": "DEFAULT", "char_span": [61, 67], "tok_span": [13, 14]}, {"text": "Moscow", "type": "DEFAULT", "char_span": [76, 82], "tok_span": [15, 16]}, {"text": "Russia", "type": "DEFAULT", "char_span": [61, 67], "tok_span": [13, 14]}, {"text": "Moscow", "type": "DEFAULT", "char_span": [76, 82], "tok_span": [15, 16]}]}, {"text": "President Bush stepped into the middle of an escalating feud between Russia and the Baltic nations on Friday night as he arrived here in the capital of Latvia at the start of a five-day trip to Europe .", "id": "test_303", "relation_list": [{"subject": "Europe", "object": "Russia", "subj_char_span": [194, 200], "obj_char_span": [69, 75], "predicate": "/location/location/contains", "subj_tok_span": [40, 41], "obj_tok_span": [13, 14]}, {"subject": "Europe", "object": "Latvia", "subj_char_span": [194, 200], "obj_char_span": [152, 158], "predicate": "/location/location/contains", "subj_tok_span": [40, 41], "obj_tok_span": [29, 30]}], "entity_list": [{"text": "Europe", "type": "DEFAULT", "char_span": [194, 200], "tok_span": [40, 41]}, {"text": "Russia", "type": "DEFAULT", "char_span": [69, 75], "tok_span": [13, 14]}, {"text": "Europe", "type": "DEFAULT", "char_span": [194, 200], "tok_span": [40, 41]}, {"text": "Latvia", "type": "DEFAULT", "char_span": [152, 158], "tok_span": [29, 30]}]}, {"text": "Three analysts in Moscow said they thought Mr. Browder 's being barred from the country was tied to his pending lawsuit against Surgutneftegaz , Russia 's fourth-largest oil company .", "id": "test_304", "relation_list": [{"subject": "Russia", "object": "Moscow", "subj_char_span": [145, 151], "obj_char_span": [18, 24], "predicate": "/location/country/capital", "subj_tok_span": [34, 35], "obj_tok_span": [3, 4]}, {"subject": "Russia", "object": "Moscow", "subj_char_span": [145, 151], "obj_char_span": [18, 24], "predicate": "/location/country/administrative_divisions", "subj_tok_span": [34, 35], "obj_tok_span": [3, 4]}, {"subject": "Russia", "object": "Moscow", "subj_char_span": [145, 151], "obj_char_span": [18, 24], "predicate": "/location/location/contains", "subj_tok_span": [34, 35], "obj_tok_span": [3, 4]}, {"subject": "Moscow", "object": "Russia", "subj_char_span": [18, 24], "obj_char_span": [145, 151], "predicate": "/location/administrative_division/country", "subj_tok_span": [3, 4], "obj_tok_span": [34, 35]}], "entity_list": [{"text": "Russia", "type": "DEFAULT", "char_span": [145, 151], "tok_span": [34, 35]}, {"text": "Moscow", "type": "DEFAULT", "char_span": [18, 24], "tok_span": [3, 4]}, {"text": "Russia", "type": "DEFAULT", "char_span": [145, 151], "tok_span": [34, 35]}, {"text": "Moscow", "type": "DEFAULT", "char_span": [18, 24], "tok_span": [3, 4]}, {"text": "Russia", "type": "DEFAULT", "char_span": [145, 151], "tok_span": [34, 35]}, {"text": "Moscow", "type": "DEFAULT", "char_span": [18, 24], "tok_span": [3, 4]}, {"text": "Moscow", "type": "DEFAULT", "char_span": [18, 24], "tok_span": [3, 4]}, {"text": "Russia", "type": "DEFAULT", "char_span": [145, 151], "tok_span": [34, 35]}]}, {"text": "He filed dozens of shareholder lawsuits against Russia 's biggest companies and prodded the wealthy and powerful in Moscow with reports exposing shady dealings and off-the-books revenue streams .", "id": "test_305", "relation_list": [{"subject": "Russia", "object": "Moscow", "subj_char_span": [48, 54], "obj_char_span": [116, 122], "predicate": "/location/country/administrative_divisions", "subj_tok_span": [7, 8], "obj_tok_span": [20, 21]}, {"subject": "Russia", "object": "Moscow", "subj_char_span": [48, 54], "obj_char_span": [116, 122], "predicate": "/location/location/contains", "subj_tok_span": [7, 8], "obj_tok_span": [20, 21]}, {"subject": "Moscow", "object": "Russia", "subj_char_span": [116, 122], "obj_char_span": [48, 54], "predicate": "/location/administrative_division/country", "subj_tok_span": [20, 21], "obj_tok_span": [7, 8]}, {"subject": "Russia", "object": "Moscow", "subj_char_span": [48, 54], "obj_char_span": [116, 122], "predicate": "/location/country/capital", "subj_tok_span": [7, 8], "obj_tok_span": [20, 21]}], "entity_list": [{"text": "Russia", "type": "DEFAULT", "char_span": [48, 54], "tok_span": [7, 8]}, {"text": "Moscow", "type": "DEFAULT", "char_span": [116, 122], "tok_span": [20, 21]}, {"text": "Russia", "type": "DEFAULT", "char_span": [48, 54], "tok_span": [7, 8]}, {"text": "Moscow", "type": "DEFAULT", "char_span": [116, 122], "tok_span": [20, 21]}, {"text": "Moscow", "type": "DEFAULT", "char_span": [116, 122], "tok_span": [20, 21]}, {"text": "Russia", "type": "DEFAULT", "char_span": [48, 54], "tok_span": [7, 8]}, {"text": "Russia", "type": "DEFAULT", "char_span": [48, 54], "tok_span": [7, 8]}, {"text": "Moscow", "type": "DEFAULT", "char_span": [116, 122], "tok_span": [20, 21]}]}, {"text": "Since then , he said , politicians and businessmen from the British foreign secretary , Jack Straw , to Stephen Green , the chief of HSBC , have inquired on his behalf , to no avail .", "id": "test_306", "relation_list": [{"subject": "Green", "object": "HSBC", "subj_char_span": [112, 117], "obj_char_span": [133, 137], "predicate": "/business/person/company", "subj_tok_span": [21, 22], "obj_tok_span": [26, 29]}], "entity_list": [{"text": "Green", "type": "DEFAULT", "char_span": [112, 117], "tok_span": [21, 22]}, {"text": "HSBC", "type": "DEFAULT", "char_span": [133, 137], "tok_span": [26, 29]}]}, {"text": "New Jersey needs an independent reformer who 's going to go down to Washington , D.C. , and fight on behalf of the people of the state of New Jersey , and not be beholden to the bosses , whether they be in Hudson County , whether they be in Trenton , or whether they be in Washington , D.C. , '' Mr. Kean said .", "id": "test_307", "relation_list": [{"subject": "Jersey", "object": "County", "subj_char_span": [4, 10], "obj_char_span": [213, 219], "predicate": "/location/location/contains", "subj_tok_span": [1, 2], "obj_tok_span": [51, 52]}, {"subject": "Jersey", "object": "County", "subj_char_span": [142, 148], "obj_char_span": [213, 219], "predicate": "/location/location/contains", "subj_tok_span": [34, 35], "obj_tok_span": [51, 52]}, {"subject": "Jersey", "object": "Trenton", "subj_char_span": [4, 10], "obj_char_span": [241, 248], "predicate": "/location/location/contains", "subj_tok_span": [1, 2], "obj_tok_span": [57, 58]}, {"subject": "Jersey", "object": "Trenton", "subj_char_span": [142, 148], "obj_char_span": [241, 248], "predicate": "/location/location/contains", "subj_tok_span": [34, 35], "obj_tok_span": [57, 58]}], "entity_list": [{"text": "Jersey", "type": "DEFAULT", "char_span": [4, 10], "tok_span": [1, 2]}, {"text": "County", "type": "DEFAULT", "char_span": [213, 219], "tok_span": [51, 52]}, {"text": "Jersey", "type": "DEFAULT", "char_span": [142, 148], "tok_span": [34, 35]}, {"text": "County", "type": "DEFAULT", "char_span": [213, 219], "tok_span": [51, 52]}, {"text": "Jersey", "type": "DEFAULT", "char_span": [4, 10], "tok_span": [1, 2]}, {"text": "Trenton", "type": "DEFAULT", "char_span": [241, 248], "tok_span": [57, 58]}, {"text": "Jersey", "type": "DEFAULT", "char_span": [142, 148], "tok_span": [34, 35]}, {"text": "Trenton", "type": "DEFAULT", "char_span": [241, 248], "tok_span": [57, 58]}]}, {"text": "A second study by researchers at Yonsei University in Seoul , South Korea , and Johns Hopkins University looked at 1.2 million Koreans ages 30 to 95 and followed them for 12 years .", "id": "test_308", "relation_list": [{"subject": "Korea", "object": "Seoul", "subj_char_span": [68, 73], "obj_char_span": [54, 59], "predicate": "/location/location/contains", "subj_tok_span": [14, 15], "obj_tok_span": [11, 12]}, {"subject": "Korea", "object": "Seoul", "subj_char_span": [68, 73], "obj_char_span": [54, 59], "predicate": "/location/country/capital", "subj_tok_span": [14, 15], "obj_tok_span": [11, 12]}, {"subject": "Seoul", "object": "Korea", "subj_char_span": [54, 59], "obj_char_span": [68, 73], "predicate": "/location/administrative_division/country", "subj_tok_span": [11, 12], "obj_tok_span": [14, 15]}, {"subject": "Korea", "object": "Seoul", "subj_char_span": [68, 73], "obj_char_span": [54, 59], "predicate": "/location/country/administrative_divisions", "subj_tok_span": [14, 15], "obj_tok_span": [11, 12]}], "entity_list": [{"text": "Korea", "type": "DEFAULT", "char_span": [68, 73], "tok_span": [14, 15]}, {"text": "Seoul", "type": "DEFAULT", "char_span": [54, 59], "tok_span": [11, 12]}, {"text": "Korea", "type": "DEFAULT", "char_span": [68, 73], "tok_span": [14, 15]}, {"text": "Seoul", "type": "DEFAULT", "char_span": [54, 59], "tok_span": [11, 12]}, {"text": "Seoul", "type": "DEFAULT", "char_span": [54, 59], "tok_span": [11, 12]}, {"text": "Korea", "type": "DEFAULT", "char_span": [68, 73], "tok_span": [14, 15]}, {"text": "Korea", "type": "DEFAULT", "char_span": [68, 73], "tok_span": [14, 15]}, {"text": "Seoul", "type": "DEFAULT", "char_span": [54, 59], "tok_span": [11, 12]}]}, {"text": "In Zurich , despite Switzerland 's neutrality , the reaction was against the futile war raging across Europe .", "id": "test_309", "relation_list": [{"subject": "Europe", "object": "Switzerland", "subj_char_span": [102, 108], "obj_char_span": [20, 31], "predicate": "/location/location/contains", "subj_tok_span": [19, 20], "obj_tok_span": [4, 5]}], "entity_list": [{"text": "Europe", "type": "DEFAULT", "char_span": [102, 108], "tok_span": [19, 20]}, {"text": "Switzerland", "type": "DEFAULT", "char_span": [20, 31], "tok_span": [4, 5]}]}, {"text": "Since the toppling of Saddam Hussein , American officials tried unsuccessfully to disband Iraq 's myriad private armies , from Kurdish pesh merga in the mountainous north to the black-clad Mahdi Army patrolling poor Shiite enclaves in Baghdad and Basra .", "id": "test_310", "relation_list": [{"subject": "Iraq", "object": "Basra", "subj_char_span": [90, 94], "obj_char_span": [247, 252], "predicate": "/location/location/contains", "subj_tok_span": [15, 16], "obj_tok_span": [51, 54]}, {"subject": "Iraq", "object": "Baghdad", "subj_char_span": [90, 94], "obj_char_span": [235, 242], "predicate": "/location/location/contains", "subj_tok_span": [15, 16], "obj_tok_span": [49, 50]}, {"subject": "Hussein", "object": "Iraq", "subj_char_span": [29, 36], "obj_char_span": [90, 94], "predicate": "/people/person/nationality", "subj_tok_span": [6, 7], "obj_tok_span": [15, 16]}, {"subject": "Iraq", "object": "Baghdad", "subj_char_span": [90, 94], "obj_char_span": [235, 242], "predicate": "/location/country/capital", "subj_tok_span": [15, 16], "obj_tok_span": [49, 50]}, {"subject": "Hussein", "object": "Iraq", "subj_char_span": [29, 36], "obj_char_span": [90, 94], "predicate": "/people/deceased_person/place_of_death", "subj_tok_span": [6, 7], "obj_tok_span": [15, 16]}, {"subject": "Hussein", "object": "Iraq", "subj_char_span": [29, 36], "obj_char_span": [90, 94], "predicate": "/people/person/place_of_birth", "subj_tok_span": [6, 7], "obj_tok_span": [15, 16]}], "entity_list": [{"text": "Iraq", "type": "DEFAULT", "char_span": [90, 94], "tok_span": [15, 16]}, {"text": "Basra", "type": "DEFAULT", "char_span": [247, 252], "tok_span": [51, 54]}, {"text": "Iraq", "type": "DEFAULT", "char_span": [90, 94], "tok_span": [15, 16]}, {"text": "Baghdad", "type": "DEFAULT", "char_span": [235, 242], "tok_span": [49, 50]}, {"text": "Hussein", "type": "DEFAULT", "char_span": [29, 36], "tok_span": [6, 7]}, {"text": "Iraq", "type": "DEFAULT", "char_span": [90, 94], "tok_span": [15, 16]}, {"text": "Iraq", "type": "DEFAULT", "char_span": [90, 94], "tok_span": [15, 16]}, {"text": "Baghdad", "type": "DEFAULT", "char_span": [235, 242], "tok_span": [49, 50]}, {"text": "Hussein", "type": "DEFAULT", "char_span": [29, 36], "tok_span": [6, 7]}, {"text": "Iraq", "type": "DEFAULT", "char_span": [90, 94], "tok_span": [15, 16]}, {"text": "Hussein", "type": "DEFAULT", "char_span": [29, 36], "tok_span": [6, 7]}, {"text": "Iraq", "type": "DEFAULT", "char_span": [90, 94], "tok_span": [15, 16]}]}, {"text": "But now the company is entering the New York City real estate market , with five sites in various stages of development from the East Village to the Gowanus Canal neighborhood in Brooklyn .", "id": "test_311", "relation_list": [{"subject": "City", "object": "Brooklyn", "subj_char_span": [45, 49], "obj_char_span": [179, 187], "predicate": "/location/location/contains", "subj_tok_span": [9, 10], "obj_tok_span": [34, 35]}], "entity_list": [{"text": "City", "type": "DEFAULT", "char_span": [45, 49], "tok_span": [9, 10]}, {"text": "Brooklyn", "type": "DEFAULT", "char_span": [179, 187], "tok_span": [34, 35]}]}, {"text": "The two-mile canal , which passes through a once heavily industrialized area of Brooklyn , would certainly seem like an unlikely place for Toll Brothers to make its first move in New York City .", "id": "test_312", "relation_list": [{"subject": "City", "object": "Brooklyn", "subj_char_span": [188, 192], "obj_char_span": [80, 88], "predicate": "/location/location/contains", "subj_tok_span": [37, 38], "obj_tok_span": [16, 17]}], "entity_list": [{"text": "City", "type": "DEFAULT", "char_span": [188, 192], "tok_span": [37, 38]}, {"text": "Brooklyn", "type": "DEFAULT", "char_span": [80, 88], "tok_span": [16, 17]}]}, {"text": "On Third Avenue between 13th and 14th Streets in Manhattan , Toll Brothers has begun excavation for One Ten Third , a 77-unit 21-story tower that will have one - to three-bedroom units priced at $ 850,000 to $ 2.2 million , the upper limit of all the New York City apartments being built by the company .", "id": "test_313", "relation_list": [{"subject": "City", "object": "Manhattan", "subj_char_span": [260, 264], "obj_char_span": [49, 58], "predicate": "/location/location/contains", "subj_tok_span": [61, 62], "obj_tok_span": [9, 10]}], "entity_list": [{"text": "City", "type": "DEFAULT", "char_span": [260, 264], "tok_span": [61, 62]}, {"text": "Manhattan", "type": "DEFAULT", "char_span": [49, 58], "tok_span": [9, 10]}]}, {"text": "Two years ago , Toll Brothers hired David Von Spreckelsen , who has worked in real estate in New York City for nearly 20 years , most recently as director of real estate development for Silvercup Studios in Queens .", "id": "test_314", "relation_list": [{"subject": "City", "object": "Queens", "subj_char_span": [102, 106], "obj_char_span": [207, 213], "predicate": "/location/location/contains", "subj_tok_span": [25, 26], "obj_tok_span": [44, 45]}, {"subject": "Studios", "object": "Queens", "subj_char_span": [196, 203], "obj_char_span": [207, 213], "predicate": "/business/company/place_founded", "subj_tok_span": [42, 43], "obj_tok_span": [44, 45]}], "entity_list": [{"text": "City", "type": "DEFAULT", "char_span": [102, 106], "tok_span": [25, 26]}, {"text": "Queens", "type": "DEFAULT", "char_span": [207, 213], "tok_span": [44, 45]}, {"text": "Studios", "type": "DEFAULT", "char_span": [196, 203], "tok_span": [42, 43]}, {"text": "Queens", "type": "DEFAULT", "char_span": [207, 213], "tok_span": [44, 45]}]}, {"text": "It turns out that the five biggest winners in this period were New York ; King County , Wash. -LRB- with both Seattle and Redmond -RRB- ; and Santa Clara , San Mateo and San Francisco , Calif. , the counties that make up Silicon Valley .", "id": "test_315", "relation_list": [{"subject": "County", "object": "Redmond", "subj_char_span": [79, 85], "obj_char_span": [122, 129], "predicate": "/location/location/contains", "subj_tok_span": [16, 17], "obj_tok_span": [29, 31]}, {"subject": "Valley", "object": "Mateo", "subj_char_span": [229, 235], "obj_char_span": [160, 165], "predicate": "/location/location/contains", "subj_tok_span": [56, 57], "obj_tok_span": [41, 42]}, {"subject": "Valley", "object": "Clara", "subj_char_span": [229, 235], "obj_char_span": [148, 153], "predicate": "/location/location/contains", "subj_tok_span": [56, 57], "obj_tok_span": [38, 39]}, {"subject": "County", "object": "Seattle", "subj_char_span": [79, 85], "obj_char_span": [110, 117], "predicate": "/location/location/contains", "subj_tok_span": [16, 17], "obj_tok_span": [27, 28]}], "entity_list": [{"text": "County", "type": "DEFAULT", "char_span": [79, 85], "tok_span": [16, 17]}, {"text": "Redmond", "type": "DEFAULT", "char_span": [122, 129], "tok_span": [29, 31]}, {"text": "Valley", "type": "DEFAULT", "char_span": [229, 235], "tok_span": [56, 57]}, {"text": "Mateo", "type": "DEFAULT", "char_span": [160, 165], "tok_span": [41, 42]}, {"text": "Valley", "type": "DEFAULT", "char_span": [229, 235], "tok_span": [56, 57]}, {"text": "Clara", "type": "DEFAULT", "char_span": [148, 153], "tok_span": [38, 39]}, {"text": "County", "type": "DEFAULT", "char_span": [79, 85], "tok_span": [16, 17]}, {"text": "Seattle", "type": "DEFAULT", "char_span": [110, 117], "tok_span": [27, 28]}]}, {"text": "The four are Santa Clara , San Mateo , San Francisco -LRB- all associated with Silicon Valley -RRB- and King County , Wash. -LRB- home of Microsoft -RRB- .", "id": "test_316", "relation_list": [{"subject": "Valley", "object": "Mateo", "subj_char_span": [87, 93], "obj_char_span": [31, 36], "predicate": "/location/location/contains", "subj_tok_span": [19, 20], "obj_tok_span": [7, 8]}, {"subject": "Valley", "object": "Clara", "subj_char_span": [87, 93], "obj_char_span": [19, 24], "predicate": "/location/location/contains", "subj_tok_span": [19, 20], "obj_tok_span": [4, 5]}], "entity_list": [{"text": "Valley", "type": "DEFAULT", "char_span": [87, 93], "tok_span": [19, 20]}, {"text": "Mateo", "type": "DEFAULT", "char_span": [31, 36], "tok_span": [7, 8]}, {"text": "Valley", "type": "DEFAULT", "char_span": [87, 93], "tok_span": [19, 20]}, {"text": "Clara", "type": "DEFAULT", "char_span": [19, 24], "tok_span": [4, 5]}]}, {"text": "Roberto Madrazo , who is considered the favorite to become the presidential candidate for the Institutional Revolutionary Party , has long been hounded by accusations of winning elections using multimillion-dollar campaign fraud schemes , some as recent as the party 's victory in the race for governor last month in the state of Mexico and another election in 1994 that propelled Mr. Madrazo into the governor 's office of the southern state of Tabasco .", "id": "test_317", "relation_list": [{"subject": "Mexico", "object": "Tabasco", "subj_char_span": [330, 336], "obj_char_span": [446, 453], "predicate": "/location/country/administrative_divisions", "subj_tok_span": [63, 64], "obj_tok_span": [87, 90]}, {"subject": "Mexico", "object": "Tabasco", "subj_char_span": [330, 336], "obj_char_span": [446, 453], "predicate": "/location/location/contains", "subj_tok_span": [63, 64], "obj_tok_span": [87, 90]}, {"subject": "Tabasco", "object": "Mexico", "subj_char_span": [446, 453], "obj_char_span": [330, 336], "predicate": "/location/administrative_division/country", "subj_tok_span": [87, 90], "obj_tok_span": [63, 64]}, {"subject": "Madrazo", "object": "Tabasco", "subj_char_span": [8, 15], "obj_char_span": [446, 453], "predicate": "/people/person/place_lived", "subj_tok_span": [1, 4], "obj_tok_span": [87, 90]}, {"subject": "Madrazo", "object": "Tabasco", "subj_char_span": [385, 392], "obj_char_span": [446, 453], "predicate": "/people/person/place_lived", "subj_tok_span": [73, 76], "obj_tok_span": [87, 90]}], "entity_list": [{"text": "Mexico", "type": "DEFAULT", "char_span": [330, 336], "tok_span": [63, 64]}, {"text": "Tabasco", "type": "DEFAULT", "char_span": [446, 453], "tok_span": [87, 90]}, {"text": "Mexico", "type": "DEFAULT", "char_span": [330, 336], "tok_span": [63, 64]}, {"text": "Tabasco", "type": "DEFAULT", "char_span": [446, 453], "tok_span": [87, 90]}, {"text": "Tabasco", "type": "DEFAULT", "char_span": [446, 453], "tok_span": [87, 90]}, {"text": "Mexico", "type": "DEFAULT", "char_span": [330, 336], "tok_span": [63, 64]}, {"text": "Madrazo", "type": "DEFAULT", "char_span": [8, 15], "tok_span": [1, 4]}, {"text": "Tabasco", "type": "DEFAULT", "char_span": [446, 453], "tok_span": [87, 90]}, {"text": "Madrazo", "type": "DEFAULT", "char_span": [385, 392], "tok_span": [73, 76]}, {"text": "Tabasco", "type": "DEFAULT", "char_span": [446, 453], "tok_span": [87, 90]}]}, {"text": "Santiago Creel , Mexico 's former interior minister , had that most rare of assets among Mexican politicians : a squeaky clean image .", "id": "test_318", "relation_list": [{"subject": "Creel", "object": "Mexico", "subj_char_span": [9, 14], "obj_char_span": [17, 23], "predicate": "/people/person/nationality", "subj_tok_span": [1, 4], "obj_tok_span": [5, 6]}], "entity_list": [{"text": "Creel", "type": "DEFAULT", "char_span": [9, 14], "tok_span": [1, 4]}, {"text": "Mexico", "type": "DEFAULT", "char_span": [17, 23], "tok_span": [5, 6]}]}, {"text": "$ 300,000 to $ 599,999 Castleton Corners $ 435,000 179 Utter Avenue , Staten Island Number of bedrooms : 3 Number of full bathrooms : 1 Number of half bathrooms : 0 Time on the market : 7 weeks 65-year-old wood-frame colonial ; dining room , eat-in kitchen , semifinished basement , 2-car garage , 40-by-100-ft .", "id": "test_319", "relation_list": [{"subject": "Island", "object": "Corners", "subj_char_span": [77, 83], "obj_char_span": [33, 40], "predicate": "/location/location/contains", "subj_tok_span": [25, 26], "obj_tok_span": [13, 15]}, {"subject": "Corners", "object": "Island", "subj_char_span": [33, 40], "obj_char_span": [77, 83], "predicate": "/location/neighborhood/neighborhood_of", "subj_tok_span": [13, 15], "obj_tok_span": [25, 26]}], "entity_list": [{"text": "Island", "type": "DEFAULT", "char_span": [77, 83], "tok_span": [25, 26]}, {"text": "Corners", "type": "DEFAULT", "char_span": [33, 40], "tok_span": [13, 15]}, {"text": "Corners", "type": "DEFAULT", "char_span": [33, 40], "tok_span": [13, 15]}, {"text": "Island", "type": "DEFAULT", "char_span": [77, 83], "tok_span": [25, 26]}]}, {"text": "But some of its goals were foreshadowed by two of the largest rezoning revisions in city history -- of the Brooklyn waterfront in Greenpoint and Williamsburg and the Far West Side of Manhattan -- both driven by Mr. Doctoroff .", "id": "test_320", "relation_list": [{"subject": "Greenpoint", "object": "Brooklyn", "subj_char_span": [130, 140], "obj_char_span": [107, 115], "predicate": "/location/neighborhood/neighborhood_of", "subj_tok_span": [30, 32], "obj_tok_span": [27, 28]}, {"subject": "Brooklyn", "object": "Greenpoint", "subj_char_span": [107, 115], "obj_char_span": [130, 140], "predicate": "/location/location/contains", "subj_tok_span": [27, 28], "obj_tok_span": [30, 32]}], "entity_list": [{"text": "Greenpoint", "type": "DEFAULT", "char_span": [130, 140], "tok_span": [30, 32]}, {"text": "Brooklyn", "type": "DEFAULT", "char_span": [107, 115], "tok_span": [27, 28]}, {"text": "Brooklyn", "type": "DEFAULT", "char_span": [107, 115], "tok_span": [27, 28]}, {"text": "Greenpoint", "type": "DEFAULT", "char_span": [130, 140], "tok_span": [30, 32]}]}, {"text": "Sales of the latest version are up 20 percent at Genoa Chevrolet outside Toledo , Ohio , said Mike Pauley , the dealership 's executive manager .", "id": "test_321", "relation_list": [{"subject": "Ohio", "object": "Toledo", "subj_char_span": [82, 86], "obj_char_span": [73, 79], "predicate": "/location/location/contains", "subj_tok_span": [15, 16], "obj_tok_span": [13, 14]}], "entity_list": [{"text": "Ohio", "type": "DEFAULT", "char_span": [82, 86], "tok_span": [15, 16]}, {"text": "Toledo", "type": "DEFAULT", "char_span": [73, 79], "tok_span": [13, 14]}]}, {"text": "One recent customer was Gary McKeel , a retired salesman from Perrysburg , Ohio , who switched to the Impala after owning Buicks for the last 17 years . ''", "id": "test_322", "relation_list": [{"subject": "Ohio", "object": "Perrysburg", "subj_char_span": [75, 79], "obj_char_span": [62, 72], "predicate": "/location/location/contains", "subj_tok_span": [17, 18], "obj_tok_span": [14, 16]}], "entity_list": [{"text": "Ohio", "type": "DEFAULT", "char_span": [75, 79], "tok_span": [17, 18]}, {"text": "Perrysburg", "type": "DEFAULT", "char_span": [62, 72], "tok_span": [14, 16]}]}, {"text": "In 2006 , it expects to make about 275,000 Impalas at a plant in Oshawa , Ontario , the only one where the Impala is built .", "id": "test_323", "relation_list": [{"subject": "Ontario", "object": "Oshawa", "subj_char_span": [74, 81], "obj_char_span": [65, 71], "predicate": "/location/location/contains", "subj_tok_span": [23, 24], "obj_tok_span": [19, 22]}], "entity_list": [{"text": "Ontario", "type": "DEFAULT", "char_span": [74, 81], "tok_span": [23, 24]}, {"text": "Oshawa", "type": "DEFAULT", "char_span": [65, 71], "tok_span": [19, 22]}]}, {"text": "For the American market , Toyota builds Camrys in Georgetown , Ky. , and it imports more from Japan and soon will be able to build another 100,000 a year when it begins production in 2007 at Subaru 's plant in Lafayette , Ind . .", "id": "test_324", "relation_list": [{"subject": "Japan", "object": "Toyota", "subj_char_span": [94, 99], "obj_char_span": [26, 32], "predicate": "/location/location/contains", "subj_tok_span": [22, 23], "obj_tok_span": [5, 6]}], "entity_list": [{"text": "Japan", "type": "DEFAULT", "char_span": [94, 99], "tok_span": [22, 23]}, {"text": "Toyota", "type": "DEFAULT", "char_span": [26, 32], "tok_span": [5, 6]}]}, {"text": "It now has 600,000 reviews spread over hundreds of city sites , but the reviews in the three California communities where the fund-raising program was tested -- Palo Alto , Pasadena and a section of San Jose -- are deep and therefore useful .", "id": "test_325", "relation_list": [{"subject": "California", "object": "Pasadena", "subj_char_span": [93, 103], "obj_char_span": [173, 181], "predicate": "/location/location/contains", "subj_tok_span": [20, 21], "obj_tok_span": [36, 37]}, {"subject": "California", "object": "Alto", "subj_char_span": [93, 103], "obj_char_span": [166, 170], "predicate": "/location/location/contains", "subj_tok_span": [20, 21], "obj_tok_span": [34, 35]}, {"subject": "California", "object": "Jose", "subj_char_span": [93, 103], "obj_char_span": [203, 207], "predicate": "/location/location/contains", "subj_tok_span": [20, 21], "obj_tok_span": [42, 43]}], "entity_list": [{"text": "California", "type": "DEFAULT", "char_span": [93, 103], "tok_span": [20, 21]}, {"text": "Pasadena", "type": "DEFAULT", "char_span": [173, 181], "tok_span": [36, 37]}, {"text": "California", "type": "DEFAULT", "char_span": [93, 103], "tok_span": [20, 21]}, {"text": "Alto", "type": "DEFAULT", "char_span": [166, 170], "tok_span": [34, 35]}, {"text": "California", "type": "DEFAULT", "char_span": [93, 103], "tok_span": [20, 21]}, {"text": "Jose", "type": "DEFAULT", "char_span": [203, 207], "tok_span": [42, 43]}]}, {"text": "Angie 's List has a lot of listings in smaller cities like Indianapolis and Columbus , Ohio , where it has been operating longer , than it does in larger cities it has just started to cover .", "id": "test_326", "relation_list": [{"subject": "Ohio", "object": "Columbus", "subj_char_span": [87, 91], "obj_char_span": [76, 84], "predicate": "/location/location/contains", "subj_tok_span": [18, 19], "obj_tok_span": [16, 17]}], "entity_list": [{"text": "Ohio", "type": "DEFAULT", "char_span": [87, 91], "tok_span": [18, 19]}, {"text": "Columbus", "type": "DEFAULT", "char_span": [76, 84], "tok_span": [16, 17]}]}, {"text": "It is in 67 cities , including New York and Albany , and wants to be in the top 60 markets .", "id": "test_327", "relation_list": [{"subject": "York", "object": "Albany", "subj_char_span": [35, 39], "obj_char_span": [44, 50], "predicate": "/location/location/contains", "subj_tok_span": [8, 9], "obj_tok_span": [10, 11]}], "entity_list": [{"text": "York", "type": "DEFAULT", "char_span": [35, 39], "tok_span": [8, 9]}, {"text": "Albany", "type": "DEFAULT", "char_span": [44, 50], "tok_span": [10, 11]}]}, {"text": "And also , do you agree with New York City mayor , Michael Bloomberg , that Con Ed C.E.O . Kevin Burke deserves praise ?", "id": "test_328", "relation_list": [{"subject": "Bloomberg", "object": "City", "subj_char_span": [59, 68], "obj_char_span": [38, 42], "predicate": "/people/person/place_lived", "subj_tok_span": [13, 14], "obj_tok_span": [9, 10]}], "entity_list": [{"text": "Bloomberg", "type": "DEFAULT", "char_span": [59, 68], "tok_span": [13, 14]}, {"text": "City", "type": "DEFAULT", "char_span": [38, 42], "tok_span": [9, 10]}]}, {"text": "Six billion of that 11 is dedicated to the property tax cut , that Ive explained in great detail , focused on the middle-class taxpayers who need it across the State of New York , and the renters in New York City who also pay those taxes through their rent .", "id": "test_329", "relation_list": [{"subject": "York", "object": "City", "subj_char_span": [173, 177], "obj_char_span": [208, 212], "predicate": "/location/location/contains", "subj_tok_span": [37, 38], "obj_tok_span": [46, 47]}, {"subject": "York", "object": "City", "subj_char_span": [203, 207], "obj_char_span": [208, 212], "predicate": "/location/location/contains", "subj_tok_span": [45, 46], "obj_tok_span": [46, 47]}], "entity_list": [{"text": "York", "type": "DEFAULT", "char_span": [173, 177], "tok_span": [37, 38]}, {"text": "City", "type": "DEFAULT", "char_span": [208, 212], "tok_span": [46, 47]}, {"text": "York", "type": "DEFAULT", "char_span": [203, 207], "tok_span": [45, 46]}, {"text": "City", "type": "DEFAULT", "char_span": [208, 212], "tok_span": [46, 47]}]}, {"text": "The hour-long debate is also being seen on News 12 on Long Island and News 12 Westchester and heard on radio stations across upstate New York .", "id": "test_330", "relation_list": [{"subject": "York", "object": "Island", "subj_char_span": [137, 141], "obj_char_span": [59, 65], "predicate": "/location/location/contains", "subj_tok_span": [29, 30], "obj_tok_span": [14, 15]}], "entity_list": [{"text": "York", "type": "DEFAULT", "char_span": [137, 141], "tok_span": [29, 30]}, {"text": "Island", "type": "DEFAULT", "char_span": [59, 65], "tok_span": [14, 15]}]}, {"text": "That leads me to ask you if you , as governor , would move the epicenter of government back to New York back to Albany if not just with the appearance of doing business in the capital upstate ?", "id": "test_331", "relation_list": [{"subject": "York", "object": "Albany", "subj_char_span": [99, 103], "obj_char_span": [112, 118], "predicate": "/location/location/contains", "subj_tok_span": [22, 23], "obj_tok_span": [25, 26]}], "entity_list": [{"text": "York", "type": "DEFAULT", "char_span": [99, 103], "tok_span": [22, 23]}, {"text": "Albany", "type": "DEFAULT", "char_span": [112, 118], "tok_span": [25, 26]}]}, {"text": "You can also burnish the metal with a towel and WD-40 , said Jorge Almada , a co-owner of Casamidy , a design firm in San Miguel de Allende , Mexico -LRB- casamidy.com , 011-52-415-152-0403 -RRB- .", "id": "test_332", "relation_list": [{"subject": "Mexico", "object": "Allende", "subj_char_span": [142, 148], "obj_char_span": [132, 139], "predicate": "/location/location/contains", "subj_tok_span": [40, 41], "obj_tok_span": [37, 39]}], "entity_list": [{"text": "Mexico", "type": "DEFAULT", "char_span": [142, 148], "tok_span": [40, 41]}, {"text": "Allende", "type": "DEFAULT", "char_span": [132, 139], "tok_span": [37, 39]}]}, {"text": "Former President Ion Iliescu , who dominated Romania 's post-Communist political scene and is now honorary president of the Social Democratic Party , is mentioned in the report as an important ideologue of the Communist Party .", "id": "test_333", "relation_list": [{"subject": "Iliescu", "object": "Romania", "subj_char_span": [21, 28], "obj_char_span": [45, 52], "predicate": "/people/person/nationality", "subj_tok_span": [3, 6], "obj_tok_span": [9, 10]}], "entity_list": [{"text": "Iliescu", "type": "DEFAULT", "char_span": [21, 28], "tok_span": [3, 6]}, {"text": "Romania", "type": "DEFAULT", "char_span": [45, 52], "tok_span": [9, 10]}]}, {"text": "Her father is a partner at the law firm of Reimer , Lorber & Arnovitz and Associates in Twinsburg , Ohio .", "id": "test_334", "relation_list": [{"subject": "Ohio", "object": "Twinsburg", "subj_char_span": [100, 104], "obj_char_span": [88, 97], "predicate": "/location/location/contains", "subj_tok_span": [27, 28], "obj_tok_span": [24, 26]}], "entity_list": [{"text": "Ohio", "type": "DEFAULT", "char_span": [100, 104], "tok_span": [27, 28]}, {"text": "Twinsburg", "type": "DEFAULT", "char_span": [88, 97], "tok_span": [24, 26]}]}, {"text": "The jet-setting designer , who had his heyday in the 1960 's and 70 's and whose fans included Audrey Hepburn and Brigitte Bardot , lived in New York , Guatemala , Paris , the Cote d'Azur and Italy .", "id": "test_335", "relation_list": [{"subject": "Bardot", "object": "Paris", "subj_char_span": [123, 129], "obj_char_span": [164, 169], "predicate": "/people/person/place_lived", "subj_tok_span": [30, 33], "obj_tok_span": [41, 42]}, {"subject": "Bardot", "object": "Paris", "subj_char_span": [123, 129], "obj_char_span": [164, 169], "predicate": "/people/person/place_of_birth", "subj_tok_span": [30, 33], "obj_tok_span": [41, 42]}], "entity_list": [{"text": "Bardot", "type": "DEFAULT", "char_span": [123, 129], "tok_span": [30, 33]}, {"text": "Paris", "type": "DEFAULT", "char_span": [164, 169], "tok_span": [41, 42]}, {"text": "Bardot", "type": "DEFAULT", "char_span": [123, 129], "tok_span": [30, 33]}, {"text": "Paris", "type": "DEFAULT", "char_span": [164, 169], "tok_span": [41, 42]}]}, {"text": "Born on May 1 , 1927 , in Brichevo , Bessarabia -LRB- in the present-day Republic of Moldova -RRB- , Mr. Bertini emigrated to Palestine with his family as a child and pursued musical studies there , in Milan , and in Paris , where he worked with Nadia Boulanger and Arthur Honegger .", "id": "test_336", "relation_list": [{"subject": "Boulanger", "object": "Paris", "subj_char_span": [252, 261], "obj_char_span": [217, 222], "predicate": "/people/person/place_of_birth", "subj_tok_span": [64, 67], "obj_tok_span": [57, 58]}, {"subject": "Boulanger", "object": "Paris", "subj_char_span": [252, 261], "obj_char_span": [217, 222], "predicate": "/people/person/place_lived", "subj_tok_span": [64, 67], "obj_tok_span": [57, 58]}, {"subject": "Honegger", "object": "Paris", "subj_char_span": [273, 281], "obj_char_span": [217, 222], "predicate": "/people/person/place_lived", "subj_tok_span": [69, 72], "obj_tok_span": [57, 58]}, {"subject": "Honegger", "object": "Paris", "subj_char_span": [273, 281], "obj_char_span": [217, 222], "predicate": "/people/deceased_person/place_of_death", "subj_tok_span": [69, 72], "obj_tok_span": [57, 58]}, {"subject": "Boulanger", "object": "Paris", "subj_char_span": [252, 261], "obj_char_span": [217, 222], "predicate": "/people/deceased_person/place_of_death", "subj_tok_span": [64, 67], "obj_tok_span": [57, 58]}], "entity_list": [{"text": "Boulanger", "type": "DEFAULT", "char_span": [252, 261], "tok_span": [64, 67]}, {"text": "Paris", "type": "DEFAULT", "char_span": [217, 222], "tok_span": [57, 58]}, {"text": "Boulanger", "type": "DEFAULT", "char_span": [252, 261], "tok_span": [64, 67]}, {"text": "Paris", "type": "DEFAULT", "char_span": [217, 222], "tok_span": [57, 58]}, {"text": "Honegger", "type": "DEFAULT", "char_span": [273, 281], "tok_span": [69, 72]}, {"text": "Paris", "type": "DEFAULT", "char_span": [217, 222], "tok_span": [57, 58]}, {"text": "Honegger", "type": "DEFAULT", "char_span": [273, 281], "tok_span": [69, 72]}, {"text": "Paris", "type": "DEFAULT", "char_span": [217, 222], "tok_span": [57, 58]}, {"text": "Boulanger", "type": "DEFAULT", "char_span": [252, 261], "tok_span": [64, 67]}, {"text": "Paris", "type": "DEFAULT", "char_span": [217, 222], "tok_span": [57, 58]}]}, {"text": "Gary Bertini , a conductor and composer who played a significant role in shaping the musical life of Israel , died on March 17 in Tel Hashomer , Israel .", "id": "test_337", "relation_list": [{"subject": "Bertini", "object": "Israel", "subj_char_span": [5, 12], "obj_char_span": [101, 107], "predicate": "/people/person/nationality", "subj_tok_span": [1, 3], "obj_tok_span": [19, 20]}, {"subject": "Bertini", "object": "Israel", "subj_char_span": [5, 12], "obj_char_span": [145, 151], "predicate": "/people/person/nationality", "subj_tok_span": [1, 3], "obj_tok_span": [31, 32]}], "entity_list": [{"text": "Bertini", "type": "DEFAULT", "char_span": [5, 12], "tok_span": [1, 3]}, {"text": "Israel", "type": "DEFAULT", "char_span": [101, 107], "tok_span": [19, 20]}, {"text": "Bertini", "type": "DEFAULT", "char_span": [5, 12], "tok_span": [1, 3]}, {"text": "Israel", "type": "DEFAULT", "char_span": [145, 151], "tok_span": [31, 32]}]}, {"text": "But when the Military Ocean Terminal closed in 1999 , the city got a 430-acre tract almost the size of Hoboken and a ticket in the Gold Coast lottery -- the continuing reclamation of the ramshackle mudflats of New Jersey 's Hudson River shoreline .", "id": "test_338", "relation_list": [{"subject": "Jersey", "object": "River", "subj_char_span": [214, 220], "obj_char_span": [231, 236], "predicate": "/location/location/contains", "subj_tok_span": [50, 51], "obj_tok_span": [54, 55]}], "entity_list": [{"text": "Jersey", "type": "DEFAULT", "char_span": [214, 220], "tok_span": [50, 51]}, {"text": "River", "type": "DEFAULT", "char_span": [231, 236], "tok_span": [54, 55]}]}, {"text": "Meanwhile , the new oil politics are rearranging the international playing board , not simply giving Iran latitude in the Middle East but allowing Venezuela , for another example , to try to blunt Washington 's influence in Latin America . ''", "id": "test_339", "relation_list": [{"subject": "America", "object": "Venezuela", "subj_char_span": [230, 237], "obj_char_span": [147, 156], "predicate": "/location/location/contains", "subj_tok_span": [42, 43], "obj_tok_span": [26, 27]}, {"subject": "East", "object": "Iran", "subj_char_span": [129, 133], "obj_char_span": [101, 105], "predicate": "/location/location/contains", "subj_tok_span": [23, 24], "obj_tok_span": [18, 19]}], "entity_list": [{"text": "America", "type": "DEFAULT", "char_span": [230, 237], "tok_span": [42, 43]}, {"text": "Venezuela", "type": "DEFAULT", "char_span": [147, 156], "tok_span": [26, 27]}, {"text": "East", "type": "DEFAULT", "char_span": [129, 133], "tok_span": [23, 24]}, {"text": "Iran", "type": "DEFAULT", "char_span": [101, 105], "tok_span": [18, 19]}]}, {"text": "Any step by Iran to cut off its own oil revenues would be so hard politically for the government in Tehran that many experts say it would not be tempted to go down that road .", "id": "test_340", "relation_list": [{"subject": "Iran", "object": "Tehran", "subj_char_span": [12, 16], "obj_char_span": [100, 106], "predicate": "/location/location/contains", "subj_tok_span": [3, 4], "obj_tok_span": [20, 21]}, {"subject": "Iran", "object": "Tehran", "subj_char_span": [12, 16], "obj_char_span": [100, 106], "predicate": "/location/country/capital", "subj_tok_span": [3, 4], "obj_tok_span": [20, 21]}], "entity_list": [{"text": "Iran", "type": "DEFAULT", "char_span": [12, 16], "tok_span": [3, 4]}, {"text": "Tehran", "type": "DEFAULT", "char_span": [100, 106], "tok_span": [20, 21]}, {"text": "Iran", "type": "DEFAULT", "char_span": [12, 16], "tok_span": [3, 4]}, {"text": "Tehran", "type": "DEFAULT", "char_span": [100, 106], "tok_span": [20, 21]}]}, {"text": "Indeed , the extraordinary power of oil to transform world politics today extends far beyond Iran , or even the Middle East .", "id": "test_341", "relation_list": [{"subject": "East", "object": "Iran", "subj_char_span": [119, 123], "obj_char_span": [93, 97], "predicate": "/location/location/contains", "subj_tok_span": [21, 22], "obj_tok_span": [15, 16]}], "entity_list": [{"text": "East", "type": "DEFAULT", "char_span": [119, 123], "tok_span": [21, 22]}, {"text": "Iran", "type": "DEFAULT", "char_span": [93, 97], "tok_span": [15, 16]}]}, {"text": "Well , in the case of PartyPoker.com , the home office is in Gibraltar ; the hardware in Kahnawake , a Mohawk reservation in Canada ; and the marketing office in London , though most staff members work in a call center in Hyderabad , India .", "id": "test_342", "relation_list": [{"subject": "India", "object": "Hyderabad", "subj_char_span": [234, 239], "obj_char_span": [222, 231], "predicate": "/location/location/contains", "subj_tok_span": [51, 52], "obj_tok_span": [49, 50]}], "entity_list": [{"text": "India", "type": "DEFAULT", "char_span": [234, 239], "tok_span": [51, 52]}, {"text": "Hyderabad", "type": "DEFAULT", "char_span": [222, 231], "tok_span": [49, 50]}]}, {"text": "Jonathan Gruber , an economist at the Massachusetts Institute of Technology , did n't believe that the relationship between lower smoking and higher obesity rates was so direct .", "id": "test_343", "relation_list": [{"subject": "Gruber", "object": "Technology", "subj_char_span": [9, 15], "obj_char_span": [65, 75], "predicate": "/business/person/company", "subj_tok_span": [1, 4], "obj_tok_span": [12, 13]}], "entity_list": [{"text": "Gruber", "type": "DEFAULT", "char_span": [9, 15], "tok_span": [1, 4]}, {"text": "Technology", "type": "DEFAULT", "char_span": [65, 75], "tok_span": [12, 13]}]}, {"text": "But we obviously could n't take all the extras into Cuba , so we went to the Arab Union in Havana , and I think the entire Arab population of Cuba was in one scene .", "id": "test_344", "relation_list": [{"subject": "Havana", "object": "Cuba", "subj_char_span": [91, 97], "obj_char_span": [52, 56], "predicate": "/location/administrative_division/country", "subj_tok_span": [23, 24], "obj_tok_span": [13, 14]}, {"subject": "Havana", "object": "Cuba", "subj_char_span": [91, 97], "obj_char_span": [142, 146], "predicate": "/location/administrative_division/country", "subj_tok_span": [23, 24], "obj_tok_span": [33, 34]}, {"subject": "Cuba", "object": "Havana", "subj_char_span": [52, 56], "obj_char_span": [91, 97], "predicate": "/location/location/contains", "subj_tok_span": [13, 14], "obj_tok_span": [23, 24]}, {"subject": "Cuba", "object": "Havana", "subj_char_span": [142, 146], "obj_char_span": [91, 97], "predicate": "/location/location/contains", "subj_tok_span": [33, 34], "obj_tok_span": [23, 24]}, {"subject": "Cuba", "object": "Havana", "subj_char_span": [52, 56], "obj_char_span": [91, 97], "predicate": "/location/country/administrative_divisions", "subj_tok_span": [13, 14], "obj_tok_span": [23, 24]}, {"subject": "Cuba", "object": "Havana", "subj_char_span": [142, 146], "obj_char_span": [91, 97], "predicate": "/location/country/administrative_divisions", "subj_tok_span": [33, 34], "obj_tok_span": [23, 24]}, {"subject": "Cuba", "object": "Havana", "subj_char_span": [52, 56], "obj_char_span": [91, 97], "predicate": "/location/country/capital", "subj_tok_span": [13, 14], "obj_tok_span": [23, 24]}, {"subject": "Cuba", "object": "Havana", "subj_char_span": [142, 146], "obj_char_span": [91, 97], "predicate": "/location/country/capital", "subj_tok_span": [33, 34], "obj_tok_span": [23, 24]}], "entity_list": [{"text": "Havana", "type": "DEFAULT", "char_span": [91, 97], "tok_span": [23, 24]}, {"text": "Cuba", "type": "DEFAULT", "char_span": [52, 56], "tok_span": [13, 14]}, {"text": "Havana", "type": "DEFAULT", "char_span": [91, 97], "tok_span": [23, 24]}, {"text": "Cuba", "type": "DEFAULT", "char_span": [142, 146], "tok_span": [33, 34]}, {"text": "Cuba", "type": "DEFAULT", "char_span": [52, 56], "tok_span": [13, 14]}, {"text": "Havana", "type": "DEFAULT", "char_span": [91, 97], "tok_span": [23, 24]}, {"text": "Cuba", "type": "DEFAULT", "char_span": [142, 146], "tok_span": [33, 34]}, {"text": "Havana", "type": "DEFAULT", "char_span": [91, 97], "tok_span": [23, 24]}, {"text": "Cuba", "type": "DEFAULT", "char_span": [52, 56], "tok_span": [13, 14]}, {"text": "Havana", "type": "DEFAULT", "char_span": [91, 97], "tok_span": [23, 24]}, {"text": "Cuba", "type": "DEFAULT", "char_span": [142, 146], "tok_span": [33, 34]}, {"text": "Havana", "type": "DEFAULT", "char_span": [91, 97], "tok_span": [23, 24]}, {"text": "Cuba", "type": "DEFAULT", "char_span": [52, 56], "tok_span": [13, 14]}, {"text": "Havana", "type": "DEFAULT", "char_span": [91, 97], "tok_span": [23, 24]}, {"text": "Cuba", "type": "DEFAULT", "char_span": [142, 146], "tok_span": [33, 34]}, {"text": "Havana", "type": "DEFAULT", "char_span": [91, 97], "tok_span": [23, 24]}]}, {"text": "We had to shoot Havana in the Dominican Republic , because as an American , Joan Allen could n't travel to Cuba .", "id": "test_345", "relation_list": [{"subject": "Cuba", "object": "Havana", "subj_char_span": [107, 111], "obj_char_span": [16, 22], "predicate": "/location/country/capital", "subj_tok_span": [23, 24], "obj_tok_span": [4, 5]}, {"subject": "Cuba", "object": "Havana", "subj_char_span": [107, 111], "obj_char_span": [16, 22], "predicate": "/location/country/administrative_divisions", "subj_tok_span": [23, 24], "obj_tok_span": [4, 5]}, {"subject": "Cuba", "object": "Havana", "subj_char_span": [107, 111], "obj_char_span": [16, 22], "predicate": "/location/location/contains", "subj_tok_span": [23, 24], "obj_tok_span": [4, 5]}, {"subject": "Havana", "object": "Cuba", "subj_char_span": [16, 22], "obj_char_span": [107, 111], "predicate": "/location/administrative_division/country", "subj_tok_span": [4, 5], "obj_tok_span": [23, 24]}], "entity_list": [{"text": "Cuba", "type": "DEFAULT", "char_span": [107, 111], "tok_span": [23, 24]}, {"text": "Havana", "type": "DEFAULT", "char_span": [16, 22], "tok_span": [4, 5]}, {"text": "Cuba", "type": "DEFAULT", "char_span": [107, 111], "tok_span": [23, 24]}, {"text": "Havana", "type": "DEFAULT", "char_span": [16, 22], "tok_span": [4, 5]}, {"text": "Cuba", "type": "DEFAULT", "char_span": [107, 111], "tok_span": [23, 24]}, {"text": "Havana", "type": "DEFAULT", "char_span": [16, 22], "tok_span": [4, 5]}, {"text": "Havana", "type": "DEFAULT", "char_span": [16, 22], "tok_span": [4, 5]}, {"text": "Cuba", "type": "DEFAULT", "char_span": [107, 111], "tok_span": [23, 24]}]}, {"text": "His lawsuit , filed in State Superior Court in Gloucester County , is one of a handful filed across New Jersey in recent months to overturn the local rules , part of a national wave of litigation that is beginning to follow the multiplying new laws .", "id": "test_346", "relation_list": [{"subject": "Jersey", "object": "County", "subj_char_span": [104, 110], "obj_char_span": [58, 64], "predicate": "/location/location/contains", "subj_tok_span": [20, 21], "obj_tok_span": [10, 11]}], "entity_list": [{"text": "Jersey", "type": "DEFAULT", "char_span": [104, 110], "tok_span": [20, 21]}, {"text": "County", "type": "DEFAULT", "char_span": [58, 64], "tok_span": [10, 11]}]}, {"text": "Nicole Kidman , Keith Urban Wed Nicole Kidman , 39 , the Oscar-winning actress , and Keith Urban , 38 , the Grammy Award-winning country singer , were married yesterday in a traditional Roman Catholic ceremony in the clifftop Cardinal Cerretti Memorial Chapel overlooking the Pacific Ocean and Sydney Harbor in Australia , Reuters reported .", "id": "test_347", "relation_list": [{"subject": "Kidman", "object": "Australia", "subj_char_span": [7, 13], "obj_char_span": [311, 320], "predicate": "/people/person/nationality", "subj_tok_span": [1, 3], "obj_tok_span": [61, 62]}, {"subject": "Kidman", "object": "Australia", "subj_char_span": [39, 45], "obj_char_span": [311, 320], "predicate": "/people/person/nationality", "subj_tok_span": [9, 11], "obj_tok_span": [61, 62]}], "entity_list": [{"text": "Kidman", "type": "DEFAULT", "char_span": [7, 13], "tok_span": [1, 3]}, {"text": "Australia", "type": "DEFAULT", "char_span": [311, 320], "tok_span": [61, 62]}, {"text": "Kidman", "type": "DEFAULT", "char_span": [39, 45], "tok_span": [9, 11]}, {"text": "Australia", "type": "DEFAULT", "char_span": [311, 320], "tok_span": [61, 62]}]}, {"text": "With a chance to sweep the best-of-three series , the Yankees lost , 9-2 , to the Tri-City ValleyCats at Richmond County Bank Ballpark on Staten Island and will face the league 's most dominant pitcher tonight in the deciding game .", "id": "test_348", "relation_list": [{"subject": "Island", "object": "Ballpark", "subj_char_span": [145, 151], "obj_char_span": [126, 134], "predicate": "/location/location/contains", "subj_tok_span": [37, 38], "obj_tok_span": [33, 35]}], "entity_list": [{"text": "Island", "type": "DEFAULT", "char_span": [145, 151], "tok_span": [37, 38]}, {"text": "Ballpark", "type": "DEFAULT", "char_span": [126, 134], "tok_span": [33, 35]}]}, {"text": "Our company is positioned to use a product like the N.F.L . in ways that stretch 24\\/7 , around the world , 365 days across 11 businesses , '' George Bodenheimer , the president of ESPN , said yesterday by telephone . ''", "id": "test_349", "relation_list": [{"subject": "Bodenheimer", "object": "ESPN", "subj_char_span": [150, 161], "obj_char_span": [181, 185], "predicate": "/business/person/company", "subj_tok_span": [38, 41], "obj_tok_span": [45, 46]}], "entity_list": [{"text": "Bodenheimer", "type": "DEFAULT", "char_span": [150, 161], "tok_span": [38, 41]}, {"text": "ESPN", "type": "DEFAULT", "char_span": [181, 185], "tok_span": [45, 46]}]}, {"text": "You do n't want to appear to be greedy or inappropriate , '' said Arthur J. Ochoa , senior vice president for community relations at Cedars-Sinai Medical Center in Los Angeles . ''", "id": "test_350", "relation_list": [{"subject": "Angeles", "object": "Center", "subj_char_span": [168, 175], "obj_char_span": [154, 160], "predicate": "/location/location/contains", "subj_tok_span": [39, 40], "obj_tok_span": [36, 37]}], "entity_list": [{"text": "Angeles", "type": "DEFAULT", "char_span": [168, 175], "tok_span": [39, 40]}, {"text": "Center", "type": "DEFAULT", "char_span": [154, 160], "tok_span": [36, 37]}]}, {"text": "Nobody expects that Team Shosholoza , as the South Africans call themselves , will pull off a miracle and win the next America 's Cup , scheduled for 2007 in Valencia , Spain .", "id": "test_351", "relation_list": [{"subject": "Spain", "object": "Valencia", "subj_char_span": [169, 174], "obj_char_span": [158, 166], "predicate": "/location/location/contains", "subj_tok_span": [37, 38], "obj_tok_span": [35, 36]}], "entity_list": [{"text": "Spain", "type": "DEFAULT", "char_span": [169, 174], "tok_span": [37, 38]}, {"text": "Valencia", "type": "DEFAULT", "char_span": [158, 166], "tok_span": [35, 36]}]}, {"text": "Born in Montevideo , Uruguay .", "id": "test_352", "relation_list": [{"subject": "Uruguay", "object": "Montevideo", "subj_char_span": [21, 28], "obj_char_span": [8, 18], "predicate": "/location/country/capital", "subj_tok_span": [4, 5], "obj_tok_span": [2, 3]}, {"subject": "Uruguay", "object": "Montevideo", "subj_char_span": [21, 28], "obj_char_span": [8, 18], "predicate": "/location/location/contains", "subj_tok_span": [4, 5], "obj_tok_span": [2, 3]}], "entity_list": [{"text": "Uruguay", "type": "DEFAULT", "char_span": [21, 28], "tok_span": [4, 5]}, {"text": "Montevideo", "type": "DEFAULT", "char_span": [8, 18], "tok_span": [2, 3]}, {"text": "Uruguay", "type": "DEFAULT", "char_span": [21, 28], "tok_span": [4, 5]}, {"text": "Montevideo", "type": "DEFAULT", "char_span": [8, 18], "tok_span": [2, 3]}]}, {"text": "In the seventh round , 232nd over all , they drafted Maryland cornerback Gerrick McPhearson , who had just one interception in his college career but was one of the fastest players in the draft .", "id": "test_353", "relation_list": [{"subject": "McPhearson", "object": "Maryland", "subj_char_span": [81, 91], "obj_char_span": [53, 61], "predicate": "/people/person/place_lived", "subj_tok_span": [18, 23], "obj_tok_span": [12, 13]}], "entity_list": [{"text": "McPhearson", "type": "DEFAULT", "char_span": [81, 91], "tok_span": [18, 23]}, {"text": "Maryland", "type": "DEFAULT", "char_span": [53, 61], "tok_span": [12, 13]}]}, {"text": "They traded up 12 spots in the second round to secure Miami receiver Sinorice Moss , the 5-foot-8 and equally speedy younger brother of Washington Redskins receiver Santana Moss . ''", "id": "test_354", "relation_list": [{"subject": "Moss", "object": "Miami", "subj_char_span": [78, 82], "obj_char_span": [54, 59], "predicate": "/people/person/place_of_birth", "subj_tok_span": [15, 16], "obj_tok_span": [11, 12]}, {"subject": "Moss", "object": "Miami", "subj_char_span": [173, 177], "obj_char_span": [54, 59], "predicate": "/people/person/place_of_birth", "subj_tok_span": [34, 35], "obj_tok_span": [11, 12]}], "entity_list": [{"text": "Moss", "type": "DEFAULT", "char_span": [78, 82], "tok_span": [15, 16]}, {"text": "Miami", "type": "DEFAULT", "char_span": [54, 59], "tok_span": [11, 12]}, {"text": "Moss", "type": "DEFAULT", "char_span": [173, 177], "tok_span": [34, 35]}, {"text": "Miami", "type": "DEFAULT", "char_span": [54, 59], "tok_span": [11, 12]}]}, {"text": "It was the personal vehicle of a wealthy family from Colombo , Sri Lanka 's capital , that had set out two days ago determined to deliver food to Sri Lanka 's tsunami victims .", "id": "test_355", "relation_list": [{"subject": "Lanka", "object": "Colombo", "subj_char_span": [67, 72], "obj_char_span": [53, 60], "predicate": "/location/location/contains", "subj_tok_span": [13, 14], "obj_tok_span": [10, 11]}, {"subject": "Lanka", "object": "Colombo", "subj_char_span": [150, 155], "obj_char_span": [53, 60], "predicate": "/location/location/contains", "subj_tok_span": [31, 32], "obj_tok_span": [10, 11]}, {"subject": "Lanka", "object": "Colombo", "subj_char_span": [67, 72], "obj_char_span": [53, 60], "predicate": "/location/country/capital", "subj_tok_span": [13, 14], "obj_tok_span": [10, 11]}, {"subject": "Lanka", "object": "Colombo", "subj_char_span": [150, 155], "obj_char_span": [53, 60], "predicate": "/location/country/capital", "subj_tok_span": [31, 32], "obj_tok_span": [10, 11]}], "entity_list": [{"text": "Lanka", "type": "DEFAULT", "char_span": [67, 72], "tok_span": [13, 14]}, {"text": "Colombo", "type": "DEFAULT", "char_span": [53, 60], "tok_span": [10, 11]}, {"text": "Lanka", "type": "DEFAULT", "char_span": [150, 155], "tok_span": [31, 32]}, {"text": "Colombo", "type": "DEFAULT", "char_span": [53, 60], "tok_span": [10, 11]}, {"text": "Lanka", "type": "DEFAULT", "char_span": [67, 72], "tok_span": [13, 14]}, {"text": "Colombo", "type": "DEFAULT", "char_span": [53, 60], "tok_span": [10, 11]}, {"text": "Lanka", "type": "DEFAULT", "char_span": [150, 155], "tok_span": [31, 32]}, {"text": "Colombo", "type": "DEFAULT", "char_span": [53, 60], "tok_span": [10, 11]}]}, {"text": "India in particular has sought recently to end its reception of bilateral aid from other countries , and this week Prime Minister Manmohan Singh declared the nation did not need help from other countries to deal with the tsunami .", "id": "test_356", "relation_list": [{"subject": "Singh", "object": "India", "subj_char_span": [139, 144], "obj_char_span": [0, 5], "predicate": "/people/person/nationality", "subj_tok_span": [25, 26], "obj_tok_span": [0, 1]}], "entity_list": [{"text": "Singh", "type": "DEFAULT", "char_span": [139, 144], "tok_span": [25, 26]}, {"text": "India", "type": "DEFAULT", "char_span": [0, 5], "tok_span": [0, 1]}]}, {"text": "The gesture was just one in which wealthy Colombo textile magnates or newly minted Bangalore millionaires , here and in India , traveled hundreds of miles to bring food , clothing and medicine directly to areas where local government seemed overwhelmed .", "id": "test_357", "relation_list": [{"subject": "India", "object": "Bangalore", "subj_char_span": [120, 125], "obj_char_span": [83, 92], "predicate": "/location/location/contains", "subj_tok_span": [25, 26], "obj_tok_span": [17, 18]}], "entity_list": [{"text": "India", "type": "DEFAULT", "char_span": [120, 125], "tok_span": [25, 26]}, {"text": "Bangalore", "type": "DEFAULT", "char_span": [83, 92], "tok_span": [17, 18]}]}, {"text": "The lawsuit began after same-sex marriage became legal in Massachusetts in May 2004 and Gov . Mitt Romney , an opponent of it , invoked the 1913 statute , which had been originally adopted in part to block interracial marriages .", "id": "test_358", "relation_list": [{"subject": "Romney", "object": "Massachusetts", "subj_char_span": [99, 105], "obj_char_span": [58, 71], "predicate": "/people/person/place_lived", "subj_tok_span": [21, 22], "obj_tok_span": [11, 12]}], "entity_list": [{"text": "Romney", "type": "DEFAULT", "char_span": [99, 105], "tok_span": [21, 22]}, {"text": "Massachusetts", "type": "DEFAULT", "char_span": [58, 71], "tok_span": [11, 12]}]}, {"text": "China and the European Union failed to resolve a festering dispute over garment shipments after talks in Beijing on Sunday , one day before British Prime Minister Tony Blair is to arrive to lead a summit here . ''", "id": "test_359", "relation_list": [{"subject": "Beijing", "object": "China", "subj_char_span": [105, 112], "obj_char_span": [0, 5], "predicate": "/location/administrative_division/country", "subj_tok_span": [20, 21], "obj_tok_span": [0, 1]}, {"subject": "China", "object": "Beijing", "subj_char_span": [0, 5], "obj_char_span": [105, 112], "predicate": "/location/country/administrative_divisions", "subj_tok_span": [0, 1], "obj_tok_span": [20, 21]}, {"subject": "China", "object": "Beijing", "subj_char_span": [0, 5], "obj_char_span": [105, 112], "predicate": "/location/location/contains", "subj_tok_span": [0, 1], "obj_tok_span": [20, 21]}, {"subject": "China", "object": "Beijing", "subj_char_span": [0, 5], "obj_char_span": [105, 112], "predicate": "/location/country/capital", "subj_tok_span": [0, 1], "obj_tok_span": [20, 21]}], "entity_list": [{"text": "Beijing", "type": "DEFAULT", "char_span": [105, 112], "tok_span": [20, 21]}, {"text": "China", "type": "DEFAULT", "char_span": [0, 5], "tok_span": [0, 1]}, {"text": "China", "type": "DEFAULT", "char_span": [0, 5], "tok_span": [0, 1]}, {"text": "Beijing", "type": "DEFAULT", "char_span": [105, 112], "tok_span": [20, 21]}, {"text": "China", "type": "DEFAULT", "char_span": [0, 5], "tok_span": [0, 1]}, {"text": "Beijing", "type": "DEFAULT", "char_span": [105, 112], "tok_span": [20, 21]}, {"text": "China", "type": "DEFAULT", "char_span": [0, 5], "tok_span": [0, 1]}, {"text": "Beijing", "type": "DEFAULT", "char_span": [105, 112], "tok_span": [20, 21]}]}, {"text": "There have been constructive talks between the E.U . and China , and the two sides are broadly in the same place about how to deal with the overshoot in certain textile quotas , '' said Peter Power , a spokesman for the European Union trade commissioner , Peter Mandelson , who was in Beijing for the talks . ''", "id": "test_360", "relation_list": [{"subject": "China", "object": "Beijing", "subj_char_span": [57, 62], "obj_char_span": [285, 292], "predicate": "/location/country/capital", "subj_tok_span": [13, 14], "obj_tok_span": [62, 63]}, {"subject": "China", "object": "Beijing", "subj_char_span": [57, 62], "obj_char_span": [285, 292], "predicate": "/location/location/contains", "subj_tok_span": [13, 14], "obj_tok_span": [62, 63]}, {"subject": "China", "object": "Beijing", "subj_char_span": [57, 62], "obj_char_span": [285, 292], "predicate": "/location/country/administrative_divisions", "subj_tok_span": [13, 14], "obj_tok_span": [62, 63]}, {"subject": "Beijing", "object": "China", "subj_char_span": [285, 292], "obj_char_span": [57, 62], "predicate": "/location/administrative_division/country", "subj_tok_span": [62, 63], "obj_tok_span": [13, 14]}], "entity_list": [{"text": "China", "type": "DEFAULT", "char_span": [57, 62], "tok_span": [13, 14]}, {"text": "Beijing", "type": "DEFAULT", "char_span": [285, 292], "tok_span": [62, 63]}, {"text": "China", "type": "DEFAULT", "char_span": [57, 62], "tok_span": [13, 14]}, {"text": "Beijing", "type": "DEFAULT", "char_span": [285, 292], "tok_span": [62, 63]}, {"text": "China", "type": "DEFAULT", "char_span": [57, 62], "tok_span": [13, 14]}, {"text": "Beijing", "type": "DEFAULT", "char_span": [285, 292], "tok_span": [62, 63]}, {"text": "Beijing", "type": "DEFAULT", "char_span": [285, 292], "tok_span": [62, 63]}, {"text": "China", "type": "DEFAULT", "char_span": [57, 62], "tok_span": [13, 14]}]}, {"text": "Before leaving for Beijing , Mr. Mandelson called for China to '' show flexibility '' on the dispute .", "id": "test_361", "relation_list": [{"subject": "China", "object": "Beijing", "subj_char_span": [54, 59], "obj_char_span": [19, 26], "predicate": "/location/country/capital", "subj_tok_span": [12, 13], "obj_tok_span": [3, 4]}, {"subject": "China", "object": "Beijing", "subj_char_span": [54, 59], "obj_char_span": [19, 26], "predicate": "/location/location/contains", "subj_tok_span": [12, 13], "obj_tok_span": [3, 4]}, {"subject": "China", "object": "Beijing", "subj_char_span": [54, 59], "obj_char_span": [19, 26], "predicate": "/location/country/administrative_divisions", "subj_tok_span": [12, 13], "obj_tok_span": [3, 4]}, {"subject": "Beijing", "object": "China", "subj_char_span": [19, 26], "obj_char_span": [54, 59], "predicate": "/location/administrative_division/country", "subj_tok_span": [3, 4], "obj_tok_span": [12, 13]}], "entity_list": [{"text": "China", "type": "DEFAULT", "char_span": [54, 59], "tok_span": [12, 13]}, {"text": "Beijing", "type": "DEFAULT", "char_span": [19, 26], "tok_span": [3, 4]}, {"text": "China", "type": "DEFAULT", "char_span": [54, 59], "tok_span": [12, 13]}, {"text": "Beijing", "type": "DEFAULT", "char_span": [19, 26], "tok_span": [3, 4]}, {"text": "China", "type": "DEFAULT", "char_span": [54, 59], "tok_span": [12, 13]}, {"text": "Beijing", "type": "DEFAULT", "char_span": [19, 26], "tok_span": [3, 4]}, {"text": "Beijing", "type": "DEFAULT", "char_span": [19, 26], "tok_span": [3, 4]}, {"text": "China", "type": "DEFAULT", "char_span": [54, 59], "tok_span": [12, 13]}]}, {"text": "John D'Amico , a member of the Hockey Hall of Fame who worked as a National Hockey League linesman for 23 years , died Sunday in Toronto .", "id": "test_362", "relation_list": [{"subject": "D'Amico", "object": "Toronto", "subj_char_span": [5, 12], "obj_char_span": [129, 136], "predicate": "/people/person/place_lived", "subj_tok_span": [1, 5], "obj_tok_span": [30, 31]}], "entity_list": [{"text": "D'Amico", "type": "DEFAULT", "char_span": [5, 12], "tok_span": [1, 5]}, {"text": "Toronto", "type": "DEFAULT", "char_span": [129, 136], "tok_span": [30, 31]}]}, {"text": "I do n't think much about the $ 100 rebate , '' Senator Trent Lott , Republican of Mississippi , said on '' Late Edition '' on CNN . ''", "id": "test_363", "relation_list": [{"subject": "Lott", "object": "Mississippi", "subj_char_span": [62, 66], "obj_char_span": [83, 94], "predicate": "/people/person/place_lived", "subj_tok_span": [18, 20], "obj_tok_span": [23, 24]}], "entity_list": [{"text": "Lott", "type": "DEFAULT", "char_span": [62, 66], "tok_span": [18, 20]}, {"text": "Mississippi", "type": "DEFAULT", "char_span": [83, 94], "tok_span": [23, 24]}]}, {"text": "A retired New York City police officer who was reclining on a couch in his home in Hauppauge was fatally stabbed on Sunday afternoon , the Suffolk County police said .", "id": "test_364", "relation_list": [{"subject": "County", "object": "Hauppauge", "subj_char_span": [147, 153], "obj_char_span": [83, 92], "predicate": "/location/location/contains", "subj_tok_span": [33, 34], "obj_tok_span": [19, 23]}], "entity_list": [{"text": "County", "type": "DEFAULT", "char_span": [147, 153], "tok_span": [33, 34]}, {"text": "Hauppauge", "type": "DEFAULT", "char_span": [83, 92], "tok_span": [19, 23]}]}, {"text": "In September 1991 , the columnist Jimmy Breslin , writing in Newsday , identified Mr. Nager as one of three off-duty police officers who were injured in a scuffle at the San Gennaro feast in Little Italy in Manhattan over a malfunctioning carnival game .", "id": "test_365", "relation_list": [{"subject": "Italy", "object": "Manhattan", "subj_char_span": [198, 203], "obj_char_span": [207, 216], "predicate": "/location/neighborhood/neighborhood_of", "subj_tok_span": [47, 48], "obj_tok_span": [49, 50]}, {"subject": "Manhattan", "object": "Italy", "subj_char_span": [207, 216], "obj_char_span": [198, 203], "predicate": "/location/location/contains", "subj_tok_span": [49, 50], "obj_tok_span": [47, 48]}], "entity_list": [{"text": "Italy", "type": "DEFAULT", "char_span": [198, 203], "tok_span": [47, 48]}, {"text": "Manhattan", "type": "DEFAULT", "char_span": [207, 216], "tok_span": [49, 50]}, {"text": "Manhattan", "type": "DEFAULT", "char_span": [207, 216], "tok_span": [49, 50]}, {"text": "Italy", "type": "DEFAULT", "char_span": [198, 203], "tok_span": [47, 48]}]}, {"text": "In a speech in Jakarta , Indonesia , Mr. Wolfowitz described for the first time his plans to make fighting corruption a pervasive issue in the bank 's operations .", "id": "test_366", "relation_list": [{"subject": "Indonesia", "object": "Jakarta", "subj_char_span": [25, 34], "obj_char_span": [15, 22], "predicate": "/location/country/administrative_divisions", "subj_tok_span": [6, 7], "obj_tok_span": [4, 5]}, {"subject": "Jakarta", "object": "Indonesia", "subj_char_span": [15, 22], "obj_char_span": [25, 34], "predicate": "/location/administrative_division/country", "subj_tok_span": [4, 5], "obj_tok_span": [6, 7]}, {"subject": "Indonesia", "object": "Jakarta", "subj_char_span": [25, 34], "obj_char_span": [15, 22], "predicate": "/location/country/capital", "subj_tok_span": [6, 7], "obj_tok_span": [4, 5]}, {"subject": "Indonesia", "object": "Jakarta", "subj_char_span": [25, 34], "obj_char_span": [15, 22], "predicate": "/location/location/contains", "subj_tok_span": [6, 7], "obj_tok_span": [4, 5]}], "entity_list": [{"text": "Indonesia", "type": "DEFAULT", "char_span": [25, 34], "tok_span": [6, 7]}, {"text": "Jakarta", "type": "DEFAULT", "char_span": [15, 22], "tok_span": [4, 5]}, {"text": "Jakarta", "type": "DEFAULT", "char_span": [15, 22], "tok_span": [4, 5]}, {"text": "Indonesia", "type": "DEFAULT", "char_span": [25, 34], "tok_span": [6, 7]}, {"text": "Indonesia", "type": "DEFAULT", "char_span": [25, 34], "tok_span": [6, 7]}, {"text": "Jakarta", "type": "DEFAULT", "char_span": [15, 22], "tok_span": [4, 5]}, {"text": "Indonesia", "type": "DEFAULT", "char_span": [25, 34], "tok_span": [6, 7]}, {"text": "Jakarta", "type": "DEFAULT", "char_span": [15, 22], "tok_span": [4, 5]}]}, {"text": "Of all the other N.H.L . players now , Jarome Iginla has the charisma , but it is difficult for him to project the league 's image out there in Calgary , Alberta , unless the Flames were to win several Stanley Cups , as Gretzky 's Oilers did in Edmonton .", "id": "test_367", "relation_list": [{"subject": "Iginla", "object": "Edmonton", "subj_char_span": [46, 52], "obj_char_span": [245, 253], "predicate": "/people/person/place_of_birth", "subj_tok_span": [16, 19], "obj_tok_span": [65, 66]}, {"subject": "Alberta", "object": "Edmonton", "subj_char_span": [154, 161], "obj_char_span": [245, 253], "predicate": "/location/location/contains", "subj_tok_span": [43, 44], "obj_tok_span": [65, 66]}, {"subject": "Iginla", "object": "Edmonton", "subj_char_span": [46, 52], "obj_char_span": [245, 253], "predicate": "/people/person/place_lived", "subj_tok_span": [16, 19], "obj_tok_span": [65, 66]}, {"subject": "Alberta", "object": "Edmonton", "subj_char_span": [154, 161], "obj_char_span": [245, 253], "predicate": "/location/country/capital", "subj_tok_span": [43, 44], "obj_tok_span": [65, 66]}, {"subject": "Alberta", "object": "Calgary", "subj_char_span": [154, 161], "obj_char_span": [144, 151], "predicate": "/location/location/contains", "subj_tok_span": [43, 44], "obj_tok_span": [41, 42]}], "entity_list": [{"text": "Iginla", "type": "DEFAULT", "char_span": [46, 52], "tok_span": [16, 19]}, {"text": "Edmonton", "type": "DEFAULT", "char_span": [245, 253], "tok_span": [65, 66]}, {"text": "Alberta", "type": "DEFAULT", "char_span": [154, 161], "tok_span": [43, 44]}, {"text": "Edmonton", "type": "DEFAULT", "char_span": [245, 253], "tok_span": [65, 66]}, {"text": "Iginla", "type": "DEFAULT", "char_span": [46, 52], "tok_span": [16, 19]}, {"text": "Edmonton", "type": "DEFAULT", "char_span": [245, 253], "tok_span": [65, 66]}, {"text": "Alberta", "type": "DEFAULT", "char_span": [154, 161], "tok_span": [43, 44]}, {"text": "Edmonton", "type": "DEFAULT", "char_span": [245, 253], "tok_span": [65, 66]}, {"text": "Alberta", "type": "DEFAULT", "char_span": [154, 161], "tok_span": [43, 44]}, {"text": "Calgary", "type": "DEFAULT", "char_span": [144, 151], "tok_span": [41, 42]}]}, {"text": "He has gone to the Gaza Strip to talk with the militants of Hamas and Islamic Jihad about a cease-fire ; he has warned his security chiefs to get serious about stopping violence against Israel and Israeli civilians ; he has told them to guard more strictly the crossing points in Gaza , which the militants have attacked ; and he has ordered hundreds of Palestinian security forces to deploy in northern Gaza to try to prevent the radicals from launching mortars and Qassam rockets toward Israeli settlements and towns .", "id": "test_368", "relation_list": [{"subject": "Strip", "object": "Gaza", "subj_char_span": [24, 29], "obj_char_span": [19, 23], "predicate": "/location/country/capital", "subj_tok_span": [6, 7], "obj_tok_span": [5, 6]}, {"subject": "Strip", "object": "Gaza", "subj_char_span": [24, 29], "obj_char_span": [280, 284], "predicate": "/location/country/capital", "subj_tok_span": [6, 7], "obj_tok_span": [54, 55]}, {"subject": "Strip", "object": "Gaza", "subj_char_span": [24, 29], "obj_char_span": [404, 408], "predicate": "/location/country/capital", "subj_tok_span": [6, 7], "obj_tok_span": [75, 76]}], "entity_list": [{"text": "Strip", "type": "DEFAULT", "char_span": [24, 29], "tok_span": [6, 7]}, {"text": "Gaza", "type": "DEFAULT", "char_span": [19, 23], "tok_span": [5, 6]}, {"text": "Strip", "type": "DEFAULT", "char_span": [24, 29], "tok_span": [6, 7]}, {"text": "Gaza", "type": "DEFAULT", "char_span": [280, 284], "tok_span": [54, 55]}, {"text": "Strip", "type": "DEFAULT", "char_span": [24, 29], "tok_span": [6, 7]}, {"text": "Gaza", "type": "DEFAULT", "char_span": [404, 408], "tok_span": [75, 76]}]}, {"text": "Of the nine American soldiers killed Sunday , four died after their armored Stryker unit was ambushed by a bomb and gunfire in Ghazaliya , a western Baghdad neighborhood that was part of the new security plan and had been described as a model of improved security .", "id": "test_369", "relation_list": [{"subject": "Ghazaliya", "object": "Baghdad", "subj_char_span": [127, 136], "obj_char_span": [149, 156], "predicate": "/location/neighborhood/neighborhood_of", "subj_tok_span": [25, 29], "obj_tok_span": [32, 33]}], "entity_list": [{"text": "Ghazaliya", "type": "DEFAULT", "char_span": [127, 136], "tok_span": [25, 29]}, {"text": "Baghdad", "type": "DEFAULT", "char_span": [149, 156], "tok_span": [32, 33]}]}, {"text": "Mr. Bradley , who was wounded on assignment in Cambodia , had become a full-fledged correspondent while in Southeast Asia .", "id": "test_370", "relation_list": [{"subject": "Asia", "object": "Cambodia", "subj_char_span": [117, 121], "obj_char_span": [47, 55], "predicate": "/location/location/contains", "subj_tok_span": [23, 24], "obj_tok_span": [10, 11]}], "entity_list": [{"text": "Asia", "type": "DEFAULT", "char_span": [117, 121], "tok_span": [23, 24]}, {"text": "Cambodia", "type": "DEFAULT", "char_span": [47, 55], "tok_span": [10, 11]}]}, {"text": "THE choice of Sir Howard Stringer as the first foreign chief executive of Sony affirms what appears to be the new conventional wisdom in Japan : When a company really needs a shake-up , it calls in a gaijin , or foreigner .", "id": "test_371", "relation_list": [{"subject": "Stringer", "object": "Sony", "subj_char_span": [25, 33], "obj_char_span": [74, 78], "predicate": "/business/person/company", "subj_tok_span": [5, 7], "obj_tok_span": [14, 15]}], "entity_list": [{"text": "Stringer", "type": "DEFAULT", "char_span": [25, 33], "tok_span": [5, 7]}, {"text": "Sony", "type": "DEFAULT", "char_span": [74, 78], "tok_span": [14, 15]}]}, {"text": "Because of the shared experience of struggle and exile , Cuban immigrants tend to stick together , whether in Little Havana in Miami or along Bergenline Avenue in Hudson County , nicknamed La Avenida . ''", "id": "test_372", "relation_list": [{"subject": "Havana", "object": "Miami", "subj_char_span": [117, 123], "obj_char_span": [127, 132], "predicate": "/location/neighborhood/neighborhood_of", "subj_tok_span": [20, 21], "obj_tok_span": [22, 23]}, {"subject": "Miami", "object": "Havana", "subj_char_span": [127, 132], "obj_char_span": [117, 123], "predicate": "/location/location/contains", "subj_tok_span": [22, 23], "obj_tok_span": [20, 21]}], "entity_list": [{"text": "Havana", "type": "DEFAULT", "char_span": [117, 123], "tok_span": [20, 21]}, {"text": "Miami", "type": "DEFAULT", "char_span": [127, 132], "tok_span": [22, 23]}, {"text": "Miami", "type": "DEFAULT", "char_span": [127, 132], "tok_span": [22, 23]}, {"text": "Havana", "type": "DEFAULT", "char_span": [117, 123], "tok_span": [20, 21]}]}, {"text": "Silvio Acosta , a building inspector in West New York who left Cuba during the Mariel boatlift in 1980 , said these are good days . ''", "id": "test_373", "relation_list": [{"subject": "Cuba", "object": "Mariel", "subj_char_span": [63, 67], "obj_char_span": [79, 85], "predicate": "/location/location/contains", "subj_tok_span": [16, 17], "obj_tok_span": [19, 21]}], "entity_list": [{"text": "Cuba", "type": "DEFAULT", "char_span": [63, 67], "tok_span": [16, 17]}, {"text": "Mariel", "type": "DEFAULT", "char_span": [79, 85], "tok_span": [19, 21]}]}, {"text": "Israel occupies the West Bank and its army and officials of the Shin Bet counterterrorism agency patrol it constantly .", "id": "test_374", "relation_list": [{"subject": "Israel", "object": "Bank", "subj_char_span": [0, 6], "obj_char_span": [25, 29], "predicate": "/location/location/contains", "subj_tok_span": [0, 1], "obj_tok_span": [4, 5]}], "entity_list": [{"text": "Israel", "type": "DEFAULT", "char_span": [0, 6], "tok_span": [0, 1]}, {"text": "Bank", "type": "DEFAULT", "char_span": [25, 29], "tok_span": [4, 5]}]}, {"text": "To the Sports Editor : San Antonio 's Gregg Popovich outcoached Detroit 's Larry Brown in the N.B.A . finals , but the Pistons are the better team .", "id": "test_375", "relation_list": [{"subject": "Popovich", "object": "Antonio", "subj_char_span": [44, 52], "obj_char_span": [27, 34], "predicate": "/people/person/place_lived", "subj_tok_span": [10, 12], "obj_tok_span": [6, 7]}], "entity_list": [{"text": "Popovich", "type": "DEFAULT", "char_span": [44, 52], "tok_span": [10, 12]}, {"text": "Antonio", "type": "DEFAULT", "char_span": [27, 34], "tok_span": [6, 7]}]}, {"text": "His father was a urological surgeon at the Urology Group in New Haven and an assistant clinical professor of surgery at Yale School of Medicine .", "id": "test_376", "relation_list": [{"subject": "Haven", "object": "Medicine", "subj_char_span": [64, 69], "obj_char_span": [135, 143], "predicate": "/location/location/contains", "subj_tok_span": [16, 17], "obj_tok_span": [28, 29]}], "entity_list": [{"text": "Haven", "type": "DEFAULT", "char_span": [64, 69], "tok_span": [16, 17]}, {"text": "Medicine", "type": "DEFAULT", "char_span": [135, 143], "tok_span": [28, 29]}]}, {"text": "Since part of the marketing campaign celebrates the idea of Smart cars in New York City -- they already putter through Paris and Rome -- it seems only fair to present a New York first impression , which is : Throw a Smart car in the trunk of an old Cadillac , pump it full of lead and park it in the Meadowlands .", "id": "test_377", "relation_list": [{"subject": "York", "object": "City", "subj_char_span": [78, 82], "obj_char_span": [83, 87], "predicate": "/location/location/contains", "subj_tok_span": [14, 15], "obj_tok_span": [15, 16]}, {"subject": "York", "object": "City", "subj_char_span": [173, 177], "obj_char_span": [83, 87], "predicate": "/location/location/contains", "subj_tok_span": [36, 37], "obj_tok_span": [15, 16]}], "entity_list": [{"text": "York", "type": "DEFAULT", "char_span": [78, 82], "tok_span": [14, 15]}, {"text": "City", "type": "DEFAULT", "char_span": [83, 87], "tok_span": [15, 16]}, {"text": "York", "type": "DEFAULT", "char_span": [173, 177], "tok_span": [36, 37]}, {"text": "City", "type": "DEFAULT", "char_span": [83, 87], "tok_span": [15, 16]}]}, {"text": "One example is Chile , the most prosperous country in Latin America .", "id": "test_378", "relation_list": [{"subject": "America", "object": "Chile", "subj_char_span": [60, 67], "obj_char_span": [15, 20], "predicate": "/location/location/contains", "subj_tok_span": [11, 12], "obj_tok_span": [3, 4]}], "entity_list": [{"text": "America", "type": "DEFAULT", "char_span": [60, 67], "tok_span": [11, 12]}, {"text": "Chile", "type": "DEFAULT", "char_span": [15, 20], "tok_span": [3, 4]}]}, {"text": "But federal agents in Mexico have been unable to dismantle the cartel on its home turf in Tijuana , one of the world 's busiest border crossings .", "id": "test_379", "relation_list": [{"subject": "Mexico", "object": "Tijuana", "subj_char_span": [22, 28], "obj_char_span": [90, 97], "predicate": "/location/location/contains", "subj_tok_span": [4, 5], "obj_tok_span": [20, 24]}], "entity_list": [{"text": "Mexico", "type": "DEFAULT", "char_span": [22, 28], "tok_span": [4, 5]}, {"text": "Tijuana", "type": "DEFAULT", "char_span": [90, 97], "tok_span": [20, 24]}]}, {"text": "Federal drug enforcement agents , aided by the United States Coast Guard , arrested a man they said was a top figure in one of Mexico 's most notorious drug gangs on a fishing boat off Baja California on Wednesday .", "id": "test_380", "relation_list": [{"subject": "Mexico", "object": "California", "subj_char_span": [127, 133], "obj_char_span": [190, 200], "predicate": "/location/country/administrative_divisions", "subj_tok_span": [25, 26], "obj_tok_span": [38, 39]}, {"subject": "California", "object": "Mexico", "subj_char_span": [190, 200], "obj_char_span": [127, 133], "predicate": "/location/administrative_division/country", "subj_tok_span": [38, 39], "obj_tok_span": [25, 26]}, {"subject": "Mexico", "object": "California", "subj_char_span": [127, 133], "obj_char_span": [190, 200], "predicate": "/location/location/contains", "subj_tok_span": [25, 26], "obj_tok_span": [38, 39]}], "entity_list": [{"text": "Mexico", "type": "DEFAULT", "char_span": [127, 133], "tok_span": [25, 26]}, {"text": "California", "type": "DEFAULT", "char_span": [190, 200], "tok_span": [38, 39]}, {"text": "California", "type": "DEFAULT", "char_span": [190, 200], "tok_span": [38, 39]}, {"text": "Mexico", "type": "DEFAULT", "char_span": [127, 133], "tok_span": [25, 26]}, {"text": "Mexico", "type": "DEFAULT", "char_span": [127, 133], "tok_span": [25, 26]}, {"text": "California", "type": "DEFAULT", "char_span": [190, 200], "tok_span": [38, 39]}]}, {"text": "Last year , Alan Rosenberg , who starred in the television show '' L.A. Law , '' was elected president of the Screen Actors Guild , pledging that studios should pay fees for content delivered by new media .", "id": "test_381", "relation_list": [{"subject": "Rosenberg", "object": "Guild", "subj_char_span": [17, 26], "obj_char_span": [124, 129], "predicate": "/business/person/company", "subj_tok_span": [4, 5], "obj_tok_span": [29, 30]}], "entity_list": [{"text": "Rosenberg", "type": "DEFAULT", "char_span": [17, 26], "tok_span": [4, 5]}, {"text": "Guild", "type": "DEFAULT", "char_span": [124, 129], "tok_span": [29, 30]}]}, {"text": "Foreign heads of state this year included President Ricardo Lagos of Chile , who spoke at Duke , and President Hamid Karzai of Afghanistan , who addressed Boston University graduates under the watchful eyes of Secret Service sharpshooters on nearby rooftops .", "id": "test_382", "relation_list": [{"subject": "Karzai", "object": "Afghanistan", "subj_char_span": [117, 123], "obj_char_span": [127, 138], "predicate": "/people/person/nationality", "subj_tok_span": [22, 25], "obj_tok_span": [26, 27]}], "entity_list": [{"text": "Karzai", "type": "DEFAULT", "char_span": [117, 123], "tok_span": [22, 25]}, {"text": "Afghanistan", "type": "DEFAULT", "char_span": [127, 138], "tok_span": [26, 27]}]}, {"text": "A daughter of a Russian-Israeli father and a Dutch-Javanese mother , Keren Ann , 31 , spent her childhood in Israel , the Netherlands and France , and now splits her time between Paris and New York City .", "id": "test_383", "relation_list": [{"subject": "Ann", "object": "France", "subj_char_span": [75, 78], "obj_char_span": [138, 144], "predicate": "/people/person/nationality", "subj_tok_span": [18, 19], "obj_tok_span": [31, 32]}, {"subject": "France", "object": "Paris", "subj_char_span": [138, 144], "obj_char_span": [179, 184], "predicate": "/location/location/contains", "subj_tok_span": [31, 32], "obj_tok_span": [39, 40]}, {"subject": "France", "object": "Paris", "subj_char_span": [138, 144], "obj_char_span": [179, 184], "predicate": "/location/country/capital", "subj_tok_span": [31, 32], "obj_tok_span": [39, 40]}, {"subject": "Ann", "object": "Netherlands", "subj_char_span": [75, 78], "obj_char_span": [122, 133], "predicate": "/people/person/nationality", "subj_tok_span": [18, 19], "obj_tok_span": [29, 30]}, {"subject": "Paris", "object": "France", "subj_char_span": [179, 184], "obj_char_span": [138, 144], "predicate": "/location/administrative_division/country", "subj_tok_span": [39, 40], "obj_tok_span": [31, 32]}, {"subject": "France", "object": "Paris", "subj_char_span": [138, 144], "obj_char_span": [179, 184], "predicate": "/location/country/administrative_divisions", "subj_tok_span": [31, 32], "obj_tok_span": [39, 40]}], "entity_list": [{"text": "Ann", "type": "DEFAULT", "char_span": [75, 78], "tok_span": [18, 19]}, {"text": "France", "type": "DEFAULT", "char_span": [138, 144], "tok_span": [31, 32]}, {"text": "France", "type": "DEFAULT", "char_span": [138, 144], "tok_span": [31, 32]}, {"text": "Paris", "type": "DEFAULT", "char_span": [179, 184], "tok_span": [39, 40]}, {"text": "France", "type": "DEFAULT", "char_span": [138, 144], "tok_span": [31, 32]}, {"text": "Paris", "type": "DEFAULT", "char_span": [179, 184], "tok_span": [39, 40]}, {"text": "Ann", "type": "DEFAULT", "char_span": [75, 78], "tok_span": [18, 19]}, {"text": "Netherlands", "type": "DEFAULT", "char_span": [122, 133], "tok_span": [29, 30]}, {"text": "Paris", "type": "DEFAULT", "char_span": [179, 184], "tok_span": [39, 40]}, {"text": "France", "type": "DEFAULT", "char_span": [138, 144], "tok_span": [31, 32]}, {"text": "France", "type": "DEFAULT", "char_span": [138, 144], "tok_span": [31, 32]}, {"text": "Paris", "type": "DEFAULT", "char_span": [179, 184], "tok_span": [39, 40]}]}, {"text": "Jordan 's official news agency , Petra , identified the gunman as Nabeel Ahmad Issa Jaoura , 38 , from Yajouz , near the Islamist stronghold of Zarqa .", "id": "test_384", "relation_list": [{"subject": "Jordan", "object": "Zarqa", "subj_char_span": [0, 6], "obj_char_span": [144, 149], "predicate": "/location/location/contains", "subj_tok_span": [0, 1], "obj_tok_span": [37, 40]}], "entity_list": [{"text": "Jordan", "type": "DEFAULT", "char_span": [0, 6], "tok_span": [0, 1]}, {"text": "Zarqa", "type": "DEFAULT", "char_span": [144, 149], "tok_span": [37, 40]}]}, {"text": "In so doing , Mr. Pilkington , a 33-year-old unemployed radio producer from Manchester , England , has become the object of a global Internet cult , a Guinness world record-holder and the unlikely harbinger of a technological revolution .", "id": "test_385", "relation_list": [{"subject": "England", "object": "Manchester", "subj_char_span": [89, 96], "obj_char_span": [76, 86], "predicate": "/location/location/contains", "subj_tok_span": [22, 23], "obj_tok_span": [20, 21]}], "entity_list": [{"text": "England", "type": "DEFAULT", "char_span": [89, 96], "tok_span": [22, 23]}, {"text": "Manchester", "type": "DEFAULT", "char_span": [76, 86], "tok_span": [20, 21]}]}, {"text": "Eliot Spitzer , the New York attorney general who had also investigated InfoSpace , provided extensive documents as well .", "id": "test_386", "relation_list": [{"subject": "Spitzer", "object": "York", "subj_char_span": [6, 13], "obj_char_span": [24, 28], "predicate": "/business/person/company", "subj_tok_span": [1, 4], "obj_tok_span": [7, 8]}], "entity_list": [{"text": "Spitzer", "type": "DEFAULT", "char_span": [6, 13], "tok_span": [1, 4]}, {"text": "York", "type": "DEFAULT", "char_span": [24, 28], "tok_span": [7, 8]}]}, {"text": "Mr. Carter , is survived by his wife of 44 years , Louise Cahill Carter of Washington and Palm Beach , Florida , his three children Warwick M. Carter Jr. , of Darien , Connecticut , Prescott C. Carter , of Brooklyn , New York , and Lee C. Carter , of Washington , D.C. as well as four grandchildren , and his five brothers .", "id": "test_387", "relation_list": [{"subject": "Florida", "object": "Beach", "subj_char_span": [103, 110], "obj_char_span": [95, 100], "predicate": "/location/location/contains", "subj_tok_span": [24, 25], "obj_tok_span": [22, 23]}, {"subject": "Connecticut", "object": "Darien", "subj_char_span": [168, 179], "obj_char_span": [159, 165], "predicate": "/location/location/contains", "subj_tok_span": [40, 41], "obj_tok_span": [37, 39]}], "entity_list": [{"text": "Florida", "type": "DEFAULT", "char_span": [103, 110], "tok_span": [24, 25]}, {"text": "Beach", "type": "DEFAULT", "char_span": [95, 100], "tok_span": [22, 23]}, {"text": "Connecticut", "type": "DEFAULT", "char_span": [168, 179], "tok_span": [40, 41]}, {"text": "Darien", "type": "DEFAULT", "char_span": [159, 165], "tok_span": [37, 39]}]}, {"text": "He was also a seasonal resident of Palm Beach , Florida and a member of the Bath and Tennis Club .", "id": "test_388", "relation_list": [{"subject": "Florida", "object": "Beach", "subj_char_span": [48, 55], "obj_char_span": [40, 45], "predicate": "/location/location/contains", "subj_tok_span": [10, 11], "obj_tok_span": [8, 9]}], "entity_list": [{"text": "Florida", "type": "DEFAULT", "char_span": [48, 55], "tok_span": [10, 11]}, {"text": "Beach", "type": "DEFAULT", "char_span": [40, 45], "tok_span": [8, 9]}]}, {"text": "Prosecutors have asked a federal judge in Brooklyn to reconsider the five-year prison sentence she handed down in 2002 to a former police officer convicted of perjury in connection with the station house torture of Abner Louima .", "id": "test_389", "relation_list": [{"subject": "Louima", "object": "Brooklyn", "subj_char_span": [221, 227], "obj_char_span": [42, 50], "predicate": "/people/person/place_lived", "subj_tok_span": [46, 48], "obj_tok_span": [9, 10]}], "entity_list": [{"text": "Louima", "type": "DEFAULT", "char_span": [221, 227], "tok_span": [46, 48]}, {"text": "Brooklyn", "type": "DEFAULT", "char_span": [42, 50], "tok_span": [9, 10]}]}, {"text": "The prosecutors , Eric O. Corngold , the chief assistant United States attorney in Brooklyn , and Barbara D. Underwood , counsel to the United States attorney , said in the court papers that Mr. Schwarz 's consent to the sentence should be set aside as involuntary because it was based on the misapprehension .", "id": "test_390", "relation_list": [{"subject": "Underwood", "object": "Brooklyn", "subj_char_span": [109, 118], "obj_char_span": [83, 91], "predicate": "/people/person/place_lived", "subj_tok_span": [23, 24], "obj_tok_span": [17, 18]}], "entity_list": [{"text": "Underwood", "type": "DEFAULT", "char_span": [109, 118], "tok_span": [23, 24]}, {"text": "Brooklyn", "type": "DEFAULT", "char_span": [83, 91], "tok_span": [17, 18]}]}, {"text": "At the Granite Springs Inn in Yorktown Heights in Westchester County , more than 70 people recently paid $ 49 for a five-course dinner that included a different beer from the Captain Lawrence Brewery with each course .", "id": "test_391", "relation_list": [{"subject": "County", "object": "Heights", "subj_char_span": [62, 68], "obj_char_span": [39, 46], "predicate": "/location/location/contains", "subj_tok_span": [13, 14], "obj_tok_span": [9, 10]}], "entity_list": [{"text": "County", "type": "DEFAULT", "char_span": [62, 68], "tok_span": [13, 14]}, {"text": "Heights", "type": "DEFAULT", "char_span": [39, 46], "tok_span": [9, 10]}]}, {"text": "Officials traveling with Ms. Rice said that in meeting with President Evo Morales of Bolivia , she had emphasized the importance of cooperating on efforts to combat drugs despite his vow to end coca plant eradication programs .", "id": "test_392", "relation_list": [{"subject": "Morales", "object": "Bolivia", "subj_char_span": [74, 81], "obj_char_span": [85, 92], "predicate": "/people/person/nationality", "subj_tok_span": [15, 16], "obj_tok_span": [17, 18]}], "entity_list": [{"text": "Morales", "type": "DEFAULT", "char_span": [74, 81], "tok_span": [15, 16]}, {"text": "Bolivia", "type": "DEFAULT", "char_span": [85, 92], "tok_span": [17, 18]}]}, {"text": "Eliminating or reducing military assistance to countries like Chile and Bolivia that are seeking to combat terrorism or drug trafficking is '' sort of the same as shooting ourselves in the foot , '' Ms. Rice told reporters on Friday as she traveled here for the inauguration of Michelle Bachelet as the new president of Chile .", "id": "test_393", "relation_list": [{"subject": "Bachelet", "object": "Chile", "subj_char_span": [287, 295], "obj_char_span": [62, 67], "predicate": "/people/person/nationality", "subj_tok_span": [54, 57], "obj_tok_span": [10, 11]}, {"subject": "Bachelet", "object": "Chile", "subj_char_span": [287, 295], "obj_char_span": [320, 325], "predicate": "/people/person/nationality", "subj_tok_span": [54, 57], "obj_tok_span": [62, 63]}], "entity_list": [{"text": "Bachelet", "type": "DEFAULT", "char_span": [287, 295], "tok_span": [54, 57]}, {"text": "Chile", "type": "DEFAULT", "char_span": [62, 67], "tok_span": [10, 11]}, {"text": "Bachelet", "type": "DEFAULT", "char_span": [287, 295], "tok_span": [54, 57]}, {"text": "Chile", "type": "DEFAULT", "char_span": [320, 325], "tok_span": [62, 63]}]}, {"text": "Jaune Quick-to-See Smith : Made in America , '' Montclair Art Museum , 3 South Mountain Avenue , Montclair , through Jan. 14 .", "id": "test_394", "relation_list": [{"subject": "Montclair", "object": "Museum", "subj_char_span": [48, 57], "obj_char_span": [62, 68], "predicate": "/location/location/contains", "subj_tok_span": [16, 19], "obj_tok_span": [20, 21]}, {"subject": "Montclair", "object": "Museum", "subj_char_span": [97, 106], "obj_char_span": [62, 68], "predicate": "/location/location/contains", "subj_tok_span": [27, 30], "obj_tok_span": [20, 21]}], "entity_list": [{"text": "Montclair", "type": "DEFAULT", "char_span": [48, 57], "tok_span": [16, 19]}, {"text": "Museum", "type": "DEFAULT", "char_span": [62, 68], "tok_span": [20, 21]}, {"text": "Montclair", "type": "DEFAULT", "char_span": [97, 106], "tok_span": [27, 30]}, {"text": "Museum", "type": "DEFAULT", "char_span": [62, 68], "tok_span": [20, 21]}]}, {"text": "In the absence of employer-sponsorship requirements , high-tech immigrants to Canada go primarily to Toronto , Montreal and Vancouver , even though Canada 's high-tech industry is concentrated in Ottawa and Calgary .", "id": "test_395", "relation_list": [{"subject": "Canada", "object": "Montreal", "subj_char_span": [78, 84], "obj_char_span": [111, 119], "predicate": "/location/country/administrative_divisions", "subj_tok_span": [14, 15], "obj_tok_span": [20, 21]}, {"subject": "Canada", "object": "Montreal", "subj_char_span": [148, 154], "obj_char_span": [111, 119], "predicate": "/location/country/administrative_divisions", "subj_tok_span": [26, 27], "obj_tok_span": [20, 21]}, {"subject": "Canada", "object": "Toronto", "subj_char_span": [78, 84], "obj_char_span": [101, 108], "predicate": "/location/country/administrative_divisions", "subj_tok_span": [14, 15], "obj_tok_span": [18, 19]}, {"subject": "Canada", "object": "Toronto", "subj_char_span": [148, 154], "obj_char_span": [101, 108], "predicate": "/location/country/administrative_divisions", "subj_tok_span": [26, 27], "obj_tok_span": [18, 19]}, {"subject": "Canada", "object": "Ottawa", "subj_char_span": [78, 84], "obj_char_span": [196, 202], "predicate": "/location/location/contains", "subj_tok_span": [14, 15], "obj_tok_span": [36, 37]}, {"subject": "Canada", "object": "Ottawa", "subj_char_span": [148, 154], "obj_char_span": [196, 202], "predicate": "/location/location/contains", "subj_tok_span": [26, 27], "obj_tok_span": [36, 37]}, {"subject": "Canada", "object": "Montreal", "subj_char_span": [78, 84], "obj_char_span": [111, 119], "predicate": "/location/location/contains", "subj_tok_span": [14, 15], "obj_tok_span": [20, 21]}, {"subject": "Canada", "object": "Montreal", "subj_char_span": [148, 154], "obj_char_span": [111, 119], "predicate": "/location/location/contains", "subj_tok_span": [26, 27], "obj_tok_span": [20, 21]}, {"subject": "Canada", "object": "Toronto", "subj_char_span": [78, 84], "obj_char_span": [101, 108], "predicate": "/location/location/contains", "subj_tok_span": [14, 15], "obj_tok_span": [18, 19]}, {"subject": "Canada", "object": "Toronto", "subj_char_span": [148, 154], "obj_char_span": [101, 108], "predicate": "/location/location/contains", "subj_tok_span": [26, 27], "obj_tok_span": [18, 19]}, {"subject": "Ottawa", "object": "Canada", "subj_char_span": [196, 202], "obj_char_span": [78, 84], "predicate": "/location/administrative_division/country", "subj_tok_span": [36, 37], "obj_tok_span": [14, 15]}, {"subject": "Ottawa", "object": "Canada", "subj_char_span": [196, 202], "obj_char_span": [148, 154], "predicate": "/location/administrative_division/country", "subj_tok_span": [36, 37], "obj_tok_span": [26, 27]}, {"subject": "Canada", "object": "Ottawa", "subj_char_span": [78, 84], "obj_char_span": [196, 202], "predicate": "/location/country/administrative_divisions", "subj_tok_span": [14, 15], "obj_tok_span": [36, 37]}, {"subject": "Canada", "object": "Ottawa", "subj_char_span": [148, 154], "obj_char_span": [196, 202], "predicate": "/location/country/administrative_divisions", "subj_tok_span": [26, 27], "obj_tok_span": [36, 37]}, {"subject": "Canada", "object": "Calgary", "subj_char_span": [78, 84], "obj_char_span": [207, 214], "predicate": "/location/location/contains", "subj_tok_span": [14, 15], "obj_tok_span": [38, 39]}, {"subject": "Canada", "object": "Calgary", "subj_char_span": [148, 154], "obj_char_span": [207, 214], "predicate": "/location/location/contains", "subj_tok_span": [26, 27], "obj_tok_span": [38, 39]}, {"subject": "Toronto", "object": "Canada", "subj_char_span": [101, 108], "obj_char_span": [78, 84], "predicate": "/location/administrative_division/country", "subj_tok_span": [18, 19], "obj_tok_span": [14, 15]}, {"subject": "Toronto", "object": "Canada", "subj_char_span": [101, 108], "obj_char_span": [148, 154], "predicate": "/location/administrative_division/country", "subj_tok_span": [18, 19], "obj_tok_span": [26, 27]}, {"subject": "Montreal", "object": "Canada", "subj_char_span": [111, 119], "obj_char_span": [78, 84], "predicate": "/location/administrative_division/country", "subj_tok_span": [20, 21], "obj_tok_span": [14, 15]}, {"subject": "Montreal", "object": "Canada", "subj_char_span": [111, 119], "obj_char_span": [148, 154], "predicate": "/location/administrative_division/country", "subj_tok_span": [20, 21], "obj_tok_span": [26, 27]}, {"subject": "Canada", "object": "Ottawa", "subj_char_span": [78, 84], "obj_char_span": [196, 202], "predicate": "/location/country/capital", "subj_tok_span": [14, 15], "obj_tok_span": [36, 37]}, {"subject": "Canada", "object": "Ottawa", "subj_char_span": [148, 154], "obj_char_span": [196, 202], "predicate": "/location/country/capital", "subj_tok_span": [26, 27], "obj_tok_span": [36, 37]}], "entity_list": [{"text": "Canada", "type": "DEFAULT", "char_span": [78, 84], "tok_span": [14, 15]}, {"text": "Montreal", "type": "DEFAULT", "char_span": [111, 119], "tok_span": [20, 21]}, {"text": "Canada", "type": "DEFAULT", "char_span": [148, 154], "tok_span": [26, 27]}, {"text": "Montreal", "type": "DEFAULT", "char_span": [111, 119], "tok_span": [20, 21]}, {"text": "Canada", "type": "DEFAULT", "char_span": [78, 84], "tok_span": [14, 15]}, {"text": "Toronto", "type": "DEFAULT", "char_span": [101, 108], "tok_span": [18, 19]}, {"text": "Canada", "type": "DEFAULT", "char_span": [148, 154], "tok_span": [26, 27]}, {"text": "Toronto", "type": "DEFAULT", "char_span": [101, 108], "tok_span": [18, 19]}, {"text": "Canada", "type": "DEFAULT", "char_span": [78, 84], "tok_span": [14, 15]}, {"text": "Ottawa", "type": "DEFAULT", "char_span": [196, 202], "tok_span": [36, 37]}, {"text": "Canada", "type": "DEFAULT", "char_span": [148, 154], "tok_span": [26, 27]}, {"text": "Ottawa", "type": "DEFAULT", "char_span": [196, 202], "tok_span": [36, 37]}, {"text": "Canada", "type": "DEFAULT", "char_span": [78, 84], "tok_span": [14, 15]}, {"text": "Montreal", "type": "DEFAULT", "char_span": [111, 119], "tok_span": [20, 21]}, {"text": "Canada", "type": "DEFAULT", "char_span": [148, 154], "tok_span": [26, 27]}, {"text": "Montreal", "type": "DEFAULT", "char_span": [111, 119], "tok_span": [20, 21]}, {"text": "Canada", "type": "DEFAULT", "char_span": [78, 84], "tok_span": [14, 15]}, {"text": "Toronto", "type": "DEFAULT", "char_span": [101, 108], "tok_span": [18, 19]}, {"text": "Canada", "type": "DEFAULT", "char_span": [148, 154], "tok_span": [26, 27]}, {"text": "Toronto", "type": "DEFAULT", "char_span": [101, 108], "tok_span": [18, 19]}, {"text": "Ottawa", "type": "DEFAULT", "char_span": [196, 202], "tok_span": [36, 37]}, {"text": "Canada", "type": "DEFAULT", "char_span": [78, 84], "tok_span": [14, 15]}, {"text": "Ottawa", "type": "DEFAULT", "char_span": [196, 202], "tok_span": [36, 37]}, {"text": "Canada", "type": "DEFAULT", "char_span": [148, 154], "tok_span": [26, 27]}, {"text": "Canada", "type": "DEFAULT", "char_span": [78, 84], "tok_span": [14, 15]}, {"text": "Ottawa", "type": "DEFAULT", "char_span": [196, 202], "tok_span": [36, 37]}, {"text": "Canada", "type": "DEFAULT", "char_span": [148, 154], "tok_span": [26, 27]}, {"text": "Ottawa", "type": "DEFAULT", "char_span": [196, 202], "tok_span": [36, 37]}, {"text": "Canada", "type": "DEFAULT", "char_span": [78, 84], "tok_span": [14, 15]}, {"text": "Calgary", "type": "DEFAULT", "char_span": [207, 214], "tok_span": [38, 39]}, {"text": "Canada", "type": "DEFAULT", "char_span": [148, 154], "tok_span": [26, 27]}, {"text": "Calgary", "type": "DEFAULT", "char_span": [207, 214], "tok_span": [38, 39]}, {"text": "Toronto", "type": "DEFAULT", "char_span": [101, 108], "tok_span": [18, 19]}, {"text": "Canada", "type": "DEFAULT", "char_span": [78, 84], "tok_span": [14, 15]}, {"text": "Toronto", "type": "DEFAULT", "char_span": [101, 108], "tok_span": [18, 19]}, {"text": "Canada", "type": "DEFAULT", "char_span": [148, 154], "tok_span": [26, 27]}, {"text": "Montreal", "type": "DEFAULT", "char_span": [111, 119], "tok_span": [20, 21]}, {"text": "Canada", "type": "DEFAULT", "char_span": [78, 84], "tok_span": [14, 15]}, {"text": "Montreal", "type": "DEFAULT", "char_span": [111, 119], "tok_span": [20, 21]}, {"text": "Canada", "type": "DEFAULT", "char_span": [148, 154], "tok_span": [26, 27]}, {"text": "Canada", "type": "DEFAULT", "char_span": [78, 84], "tok_span": [14, 15]}, {"text": "Ottawa", "type": "DEFAULT", "char_span": [196, 202], "tok_span": [36, 37]}, {"text": "Canada", "type": "DEFAULT", "char_span": [148, 154], "tok_span": [26, 27]}, {"text": "Ottawa", "type": "DEFAULT", "char_span": [196, 202], "tok_span": [36, 37]}]}, {"text": "Would I have voted for someone who said the war in Iraq was ill conceived and hurt this country and destabilized the Middle East ?", "id": "test_396", "relation_list": [{"subject": "East", "object": "Iraq", "subj_char_span": [124, 128], "obj_char_span": [51, 55], "predicate": "/location/location/contains", "subj_tok_span": [26, 27], "obj_tok_span": [11, 12]}], "entity_list": [{"text": "East", "type": "DEFAULT", "char_span": [124, 128], "tok_span": [26, 27]}, {"text": "Iraq", "type": "DEFAULT", "char_span": [51, 55], "tok_span": [11, 12]}]}, {"text": "Equipment shortages at premier military bases in the U.S. , including Fort Hood in Texas and Fort Bragg in North Carolina , are so severe , Mr. Murtha told me , '' that the troops do n't have the equipment they need to train on . ''", "id": "test_397", "relation_list": [{"subject": "Carolina", "object": "Bragg", "subj_char_span": [113, 121], "obj_char_span": [98, 103], "predicate": "/location/location/contains", "subj_tok_span": [23, 24], "obj_tok_span": [20, 21]}, {"subject": "Texas", "object": "Hood", "subj_char_span": [83, 88], "obj_char_span": [75, 79], "predicate": "/location/location/contains", "subj_tok_span": [17, 18], "obj_tok_span": [15, 16]}], "entity_list": [{"text": "Carolina", "type": "DEFAULT", "char_span": [113, 121], "tok_span": [23, 24]}, {"text": "Bragg", "type": "DEFAULT", "char_span": [98, 103], "tok_span": [20, 21]}, {"text": "Texas", "type": "DEFAULT", "char_span": [83, 88], "tok_span": [17, 18]}, {"text": "Hood", "type": "DEFAULT", "char_span": [75, 79], "tok_span": [15, 16]}]}, {"text": "Patricia F. Russo , the chief executive of Lucent , and Serge Tchuruk , the Alcatel chief executive , flew to Paris to promote the deal to a European audience .", "id": "test_398", "relation_list": [{"subject": "Tchuruk", "object": "Alcatel", "subj_char_span": [62, 69], "obj_char_span": [76, 83], "predicate": "/business/person/company", "subj_tok_span": [14, 17], "obj_tok_span": [19, 22]}], "entity_list": [{"text": "Tchuruk", "type": "DEFAULT", "char_span": [62, 69], "tok_span": [14, 17]}, {"text": "Alcatel", "type": "DEFAULT", "char_span": [76, 83], "tok_span": [19, 22]}]}, {"text": "Those ties are reflected , in part , by the overwhelming support for the project among the city 's political establishment , including Mayor Michael R. Bloomberg , Brooklyn Borough President Marty Markowitz , and key members of Brooklyn 's delegations in Congress and the State Legislature . ''", "id": "test_399", "relation_list": [{"subject": "Markowitz", "object": "Brooklyn", "subj_char_span": [197, 206], "obj_char_span": [164, 172], "predicate": "/people/person/place_lived", "subj_tok_span": [34, 37], "obj_tok_span": [30, 31]}, {"subject": "Markowitz", "object": "Brooklyn", "subj_char_span": [197, 206], "obj_char_span": [228, 236], "predicate": "/people/person/place_lived", "subj_tok_span": [34, 37], "obj_tok_span": [42, 43]}, {"subject": "Markowitz", "object": "Brooklyn", "subj_char_span": [197, 206], "obj_char_span": [164, 172], "predicate": "/people/person/place_of_birth", "subj_tok_span": [34, 37], "obj_tok_span": [30, 31]}, {"subject": "Markowitz", "object": "Brooklyn", "subj_char_span": [197, 206], "obj_char_span": [228, 236], "predicate": "/people/person/place_of_birth", "subj_tok_span": [34, 37], "obj_tok_span": [42, 43]}], "entity_list": [{"text": "Markowitz", "type": "DEFAULT", "char_span": [197, 206], "tok_span": [34, 37]}, {"text": "Brooklyn", "type": "DEFAULT", "char_span": [164, 172], "tok_span": [30, 31]}, {"text": "Markowitz", "type": "DEFAULT", "char_span": [197, 206], "tok_span": [34, 37]}, {"text": "Brooklyn", "type": "DEFAULT", "char_span": [228, 236], "tok_span": [42, 43]}, {"text": "Markowitz", "type": "DEFAULT", "char_span": [197, 206], "tok_span": [34, 37]}, {"text": "Brooklyn", "type": "DEFAULT", "char_span": [164, 172], "tok_span": [30, 31]}, {"text": "Markowitz", "type": "DEFAULT", "char_span": [197, 206], "tok_span": [34, 37]}, {"text": "Brooklyn", "type": "DEFAULT", "char_span": [228, 236], "tok_span": [42, 43]}]}, {"text": "This is a litmus test for brownstone Brooklyn , '' said City Councilwoman Letitia James , whose district includes most of the Atlantic Yards site and who is perhaps the elected official most outspokenly opposed to the project . ''", "id": "test_400", "relation_list": [{"subject": "James", "object": "Brooklyn", "subj_char_span": [82, 87], "obj_char_span": [37, 45], "predicate": "/people/person/place_of_birth", "subj_tok_span": [20, 21], "obj_tok_span": [9, 10]}], "entity_list": [{"text": "James", "type": "DEFAULT", "char_span": [82, 87], "tok_span": [20, 21]}, {"text": "Brooklyn", "type": "DEFAULT", "char_span": [37, 45], "tok_span": [9, 10]}]}, {"text": "The extreme contentiousness of the Islip battle sets it a bit apart , but the race is just one symptom of the turmoil in the once-monolithic party throughout Suffolk County .", "id": "test_401", "relation_list": [{"subject": "County", "object": "Islip", "subj_char_span": [166, 172], "obj_char_span": [35, 40], "predicate": "/location/location/contains", "subj_tok_span": [40, 41], "obj_tok_span": [7, 9]}], "entity_list": [{"text": "County", "type": "DEFAULT", "char_span": [166, 172], "tok_span": [40, 41]}, {"text": "Islip", "type": "DEFAULT", "char_span": [35, 40], "tok_span": [7, 9]}]}, {"text": "Princeton in Asia places business , media and nongovernmental fellows in countries like East Timor , Kazakhstan and Hong Kong -LRB- webscript.princeton.edu/pia/main/ -RRB- .", "id": "test_402", "relation_list": [{"subject": "Asia", "object": "Kong", "subj_char_span": [13, 17], "obj_char_span": [121, 125], "predicate": "/location/location/contains", "subj_tok_span": [2, 3], "obj_tok_span": [22, 23]}, {"subject": "Asia", "object": "Kazakhstan", "subj_char_span": [13, 17], "obj_char_span": [101, 111], "predicate": "/location/location/contains", "subj_tok_span": [2, 3], "obj_tok_span": [19, 20]}], "entity_list": [{"text": "Asia", "type": "DEFAULT", "char_span": [13, 17], "tok_span": [2, 3]}, {"text": "Kong", "type": "DEFAULT", "char_span": [121, 125], "tok_span": [22, 23]}, {"text": "Asia", "type": "DEFAULT", "char_span": [13, 17], "tok_span": [2, 3]}, {"text": "Kazakhstan", "type": "DEFAULT", "char_span": [101, 111], "tok_span": [19, 20]}]}, {"text": "As she was preparing to graduate from Scripps College in Claremont , Calif. , in 2002 , she responded to a posting through her college for a year 's international project management internship at BMW headquarters in Germany .", "id": "test_403", "relation_list": [{"subject": "Claremont", "object": "College", "subj_char_span": [57, 66], "obj_char_span": [46, 53], "predicate": "/location/location/contains", "subj_tok_span": [12, 13], "obj_tok_span": [10, 11]}], "entity_list": [{"text": "Claremont", "type": "DEFAULT", "char_span": [57, 66], "tok_span": [12, 13]}, {"text": "College", "type": "DEFAULT", "char_span": [46, 53], "tok_span": [10, 11]}]}, {"text": "Correction : March 2 , 2005 , Wednesday A front-page article on Monday about the capture of a half brother of Saddam Hussein , who has been accused of helping to finance the insurgency in Iraq , misattributed the report of his transfer to Iraqi custody .", "id": "test_404", "relation_list": [{"subject": "Hussein", "object": "Iraq", "subj_char_span": [117, 124], "obj_char_span": [188, 192], "predicate": "/people/person/place_of_birth", "subj_tok_span": [26, 27], "obj_tok_span": [40, 41]}, {"subject": "Hussein", "object": "Iraq", "subj_char_span": [117, 124], "obj_char_span": [188, 192], "predicate": "/people/person/nationality", "subj_tok_span": [26, 27], "obj_tok_span": [40, 41]}, {"subject": "Hussein", "object": "Iraq", "subj_char_span": [117, 124], "obj_char_span": [188, 192], "predicate": "/people/deceased_person/place_of_death", "subj_tok_span": [26, 27], "obj_tok_span": [40, 41]}], "entity_list": [{"text": "Hussein", "type": "DEFAULT", "char_span": [117, 124], "tok_span": [26, 27]}, {"text": "Iraq", "type": "DEFAULT", "char_span": [188, 192], "tok_span": [40, 41]}, {"text": "Hussein", "type": "DE
[truncated: 4,458,774 more chars]
