# Supplementary material for: Span-based single-stage joint entity-relation extraction model
Source: PLoS One. 2023 Feb 7;18(2):e0281055. doi: 10.1371/journal.pone.0281055 (PMC9904475; doi:10.1371/journal.pone.0281055)
Supplement: S1 Dataset — (ZIP) [file pone.0281055.s001.zip › nyt_star/train_data.json]

[{"text": "Massachusetts ASTON MAGNA Great Barrington ; also at Bard College , Annandale-on-Hudson , N.Y. , July 1-Aug .", "id": "train_0", "relation_list": [{"subject": "Annandale-on-Hudson", "object": "College", "subj_char_span": [68, 87], "obj_char_span": [58, 65], "predicate": "/location/location/contains", "subj_tok_span": [17, 24], "obj_tok_span": [15, 16]}], "entity_list": [{"text": "Annandale-on-Hudson", "type": "DEFAULT", "char_span": [68, 87], "tok_span": [17, 24]}, {"text": "College", "type": "DEFAULT", "char_span": [58, 65], "tok_span": [15, 16]}]}, {"text": "North Carolina EASTERN MUSIC FESTIVAL Greensboro , June 25-July 30 .", "id": "train_1", "relation_list": [{"subject": "Carolina", "object": "Greensboro", "subj_char_span": [6, 14], "obj_char_span": [38, 48], "predicate": "/location/location/contains", "subj_tok_span": [1, 2], "obj_tok_span": [14, 16]}], "entity_list": [{"text": "Carolina", "type": "DEFAULT", "char_span": [6, 14], "tok_span": [1, 2]}, {"text": "Greensboro", "type": "DEFAULT", "char_span": [38, 48], "tok_span": [14, 16]}]}, {"text": "It will be the final movie credited to Debra Hill , a film producer and native of Haddonfield , who produced '' Halloween '' and was considered a pioneering woman in film .", "id": "train_2", "relation_list": [{"subject": "Hill", "object": "Haddonfield", "subj_char_span": [45, 49], "obj_char_span": [82, 93], "predicate": "/people/person/place_of_birth", "subj_tok_span": [10, 11], "obj_tok_span": [18, 21]}], "entity_list": [{"text": "Hill", "type": "DEFAULT", "char_span": [45, 49], "tok_span": [10, 11]}, {"text": "Haddonfield", "type": "DEFAULT", "char_span": [82, 93], "tok_span": [18, 21]}]}, {"text": "In a 3-0 victory over the Crew on Saturday in Columbus , Ohio , goalkeeper Zach Wells stopped Kyle Martino 's penalty kick , only the third unsuccessful penalty in 20 attempts in M.L.S . this season .", "id": "train_3", "relation_list": [{"subject": "Ohio", "object": "Columbus", "subj_char_span": [57, 61], "obj_char_span": [46, 54], "predicate": "/location/location/contains", "subj_tok_span": [14, 15], "obj_tok_span": [12, 13]}], "entity_list": [{"text": "Ohio", "type": "DEFAULT", "char_span": [57, 61], "tok_span": [14, 15]}, {"text": "Columbus", "type": "DEFAULT", "char_span": [46, 54], "tok_span": [12, 13]}]}, {"text": "The United States ambassador to Mexico , Tony Garza , said in a statement that he had directed the American Consulate in Nuevo Laredo to reopen on Monday , a week after he ordered it closed because of '' rampant violence '' along the northern border , including a gun battle in the city in which warring drug gangs used bazookas .", "id": "train_4", "relation_list": [{"subject": "Mexico", "object": "Laredo", "subj_char_span": [32, 38], "obj_char_span": [127, 133], "predicate": "/location/location/contains", "subj_tok_span": [5, 6], "obj_tok_span": [26, 28]}], "entity_list": [{"text": "Mexico", "type": "DEFAULT", "char_span": [32, 38], "tok_span": [5, 6]}, {"text": "Laredo", "type": "DEFAULT", "char_span": [127, 133], "tok_span": [26, 28]}]}, {"text": "Under pressure from Mr. Kerkorian and other disgruntled shareholders , Mr. Wagoner started talks on Friday in Detroit with Carlos Ghosn , the chief executive of Renault and Nissan .", "id": "train_5", "relation_list": [{"subject": "Ghosn", "object": "Renault", "subj_char_span": [130, 135], "obj_char_span": [161, 168], "predicate": "/business/person/company", "subj_tok_span": [31, 34], "obj_tok_span": [39, 40]}], "entity_list": [{"text": "Ghosn", "type": "DEFAULT", "char_span": [130, 135], "tok_span": [31, 34]}, {"text": "Renault", "type": "DEFAULT", "char_span": [161, 168], "tok_span": [39, 40]}]}, {"text": "Mr. Ferrer still holds commanding leads over the other two Democrats in the race -- United States Representative Anthony D. Weiner of Brooklyn and Queens , and City Council Speaker Gifford Miller -- and is also ahead of Mayor Michael R. Bloomberg in most polls .", "id": "train_6", "relation_list": [{"subject": "Weiner", "object": "Queens", "subj_char_span": [124, 130], "obj_char_span": [147, 153], "predicate": "/people/person/place_lived", "subj_tok_span": [24, 26], "obj_tok_span": [29, 30]}, {"subject": "Weiner", "object": "Brooklyn", "subj_char_span": [124, 130], "obj_char_span": [134, 142], "predicate": "/people/person/place_lived", "subj_tok_span": [24, 26], "obj_tok_span": [27, 28]}], "entity_list": [{"text": "Weiner", "type": "DEFAULT", "char_span": [124, 130], "tok_span": [24, 26]}, {"text": "Queens", "type": "DEFAULT", "char_span": [147, 153], "tok_span": [29, 30]}, {"text": "Weiner", "type": "DEFAULT", "char_span": [124, 130], "tok_span": [24, 26]}, {"text": "Brooklyn", "type": "DEFAULT", "char_span": [134, 142], "tok_span": [27, 28]}]}, {"text": "United States Representative Charles B. Rangel said yesterday that he would endorse C. Virginia Fields in New York City 's Democratic mayoral primary , giving her a jolt of momentum and delivering a setback to the efforts of Fernando Ferrer , the former Bronx borough president , to win black support .", "id": "train_7", "relation_list": [{"subject": "Rangel", "object": "City", "subj_char_span": [40, 46], "obj_char_span": [115, 119], "predicate": "/people/person/place_lived", "subj_tok_span": [6, 8], "obj_tok_span": [22, 23]}, {"subject": "Rangel", "object": "City", "subj_char_span": [40, 46], "obj_char_span": [115, 119], "predicate": "/people/person/place_of_birth", "subj_tok_span": [6, 8], "obj_tok_span": [22, 23]}], "entity_list": [{"text": "Rangel", "type": "DEFAULT", "char_span": [40, 46], "tok_span": [6, 8]}, {"text": "City", "type": "DEFAULT", "char_span": [115, 119], "tok_span": [22, 23]}, {"text": "Rangel", "type": "DEFAULT", "char_span": [40, 46], "tok_span": [6, 8]}, {"text": "City", "type": "DEFAULT", "char_span": [115, 119], "tok_span": [22, 23]}]}, {"text": "These are tough changes , and some of them will be quite controversial among our colleagues here , '' Senator Joseph I. Lieberman , Democrat of Connecticut , said Thursday as he endorsed a plan developed by Senator John McCain , Republican of Arizona , after his hearings into Mr. Abramoff 's bilking of Indian tribes through a lobbying operation .", "id": "train_8", "relation_list": [{"subject": "McCain", "object": "Arizona", "subj_char_span": [220, 226], "obj_char_span": [243, 250], "predicate": "/people/person/place_lived", "subj_tok_span": [42, 43], "obj_tok_span": [46, 47]}], "entity_list": [{"text": "McCain", "type": "DEFAULT", "char_span": [220, 226], "tok_span": [42, 43]}, {"text": "Arizona", "type": "DEFAULT", "char_span": [243, 250], "tok_span": [46, 47]}]}, {"text": "Quebec , Canada 's second most populous province , after Ontario , has not decided to go that far .", "id": "train_9", "relation_list": [{"subject": "Ontario", "object": "Canada", "subj_char_span": [57, 64], "obj_char_span": [9, 15], "predicate": "/location/administrative_division/country", "subj_tok_span": [11, 12], "obj_tok_span": [2, 3]}, {"subject": "Canada", "object": "Ontario", "subj_char_span": [9, 15], "obj_char_span": [57, 64], "predicate": "/location/location/contains", "subj_tok_span": [2, 3], "obj_tok_span": [11, 12]}, {"subject": "Canada", "object": "Ontario", "subj_char_span": [9, 15], "obj_char_span": [57, 64], "predicate": "/location/country/administrative_divisions", "subj_tok_span": [2, 3], "obj_tok_span": [11, 12]}], "entity_list": [{"text": "Ontario", "type": "DEFAULT", "char_span": [57, 64], "tok_span": [11, 12]}, {"text": "Canada", "type": "DEFAULT", "char_span": [9, 15], "tok_span": [2, 3]}, {"text": "Canada", "type": "DEFAULT", "char_span": [9, 15], "tok_span": [2, 3]}, {"text": "Ontario", "type": "DEFAULT", "char_span": [57, 64], "tok_span": [11, 12]}, {"text": "Canada", "type": "DEFAULT", "char_span": [9, 15], "tok_span": [2, 3]}, {"text": "Ontario", "type": "DEFAULT", "char_span": [57, 64], "tok_span": [11, 12]}]}, {"text": "Of Boca Raton , Florida , peacefully on April 30 .", "id": "train_10", "relation_list": [{"subject": "Florida", "object": "Raton", "subj_char_span": [16, 23], "obj_char_span": [8, 13], "predicate": "/location/location/contains", "subj_tok_span": [5, 6], "obj_tok_span": [2, 4]}], "entity_list": [{"text": "Florida", "type": "DEFAULT", "char_span": [16, 23], "tok_span": [5, 6]}, {"text": "Raton", "type": "DEFAULT", "char_span": [8, 13], "tok_span": [2, 4]}]}, {"text": "It is my sincere hope that we will reignite our united purpose , '' Senator Mitch McConnell of Kentucky , the Republican whip , said on the Senate floor before the ceremony .", "id": "train_11", "relation_list": [{"subject": "McConnell", "object": "Kentucky", "subj_char_span": [82, 91], "obj_char_span": [95, 103], "predicate": "/people/person/place_lived", "subj_tok_span": [18, 22], "obj_tok_span": [23, 24]}], "entity_list": [{"text": "McConnell", "type": "DEFAULT", "char_span": [82, 91], "tok_span": [18, 22]}, {"text": "Kentucky", "type": "DEFAULT", "char_span": [95, 103], "tok_span": [23, 24]}]}, {"text": "And Abu Izzadeen , who converted to Islam at 17 and heads another successor group to Al Muhajiroun , called Al Ghurabaa , called suicide bombing '' martyrdom operations . ''", "id": "train_12", "relation_list": [{"subject": "Izzadeen", "object": "Islam", "subj_char_span": [8, 16], "obj_char_span": [36, 41], "predicate": "/people/person/religion", "subj_tok_span": [2, 6], "obj_tok_span": [10, 11]}], "entity_list": [{"text": "Izzadeen", "type": "DEFAULT", "char_span": [8, 16], "tok_span": [2, 6]}, {"text": "Islam", "type": "DEFAULT", "char_span": [36, 41], "tok_span": [10, 11]}]}, {"text": "And yet , despite the success of its exhibitions , the institute remains something of a strange hybrid : located southeast of Notre-Dame , in a striking building designed by Jean Nouvel , it has operated since 1987 as a partnership between France and 22 Arab countries .", "id": "train_13", "relation_list": [{"subject": "Nouvel", "object": "France", "subj_char_span": [179, 185], "obj_char_span": [240, 246], "predicate": "/people/person/nationality", "subj_tok_span": [33, 36], "obj_tok_span": [46, 47]}], "entity_list": [{"text": "Nouvel", "type": "DEFAULT", "char_span": [179, 185], "tok_span": [33, 36]}, {"text": "France", "type": "DEFAULT", "char_span": [240, 246], "tok_span": [46, 47]}]}, {"text": "They could have done it Sunday , when we were closed , '' said Joseph Bastianich , who owns Del Posto with his mother , Lidia Bastianich , and the chef , Mario Batali .", "id": "train_14", "relation_list": [{"subject": "Bastianich", "object": "Bastianich", "subj_char_span": [70, 80], "obj_char_span": [70, 80], "predicate": "/people/person/children", "subj_tok_span": [16, 20], "obj_tok_span": [16, 20]}, {"subject": "Bastianich", "object": "Bastianich", "subj_char_span": [70, 80], "obj_char_span": [126, 136], "predicate": "/people/person/children", "subj_tok_span": [16, 20], "obj_tok_span": [32, 36]}, {"subject": "Bastianich", "object": "Bastianich", "subj_char_span": [126, 136], "obj_char_span": [70, 80], "predicate": "/people/person/children", "subj_tok_span": [32, 36], "obj_tok_span": [16, 20]}, {"subject": "Bastianich", "object": "Bastianich", "subj_char_span": [126, 136], "obj_char_span": [126, 136], "predicate": "/people/person/children", "subj_tok_span": [32, 36], "obj_tok_span": [32, 36]}], "entity_list": [{"text": "Bastianich", "type": "DEFAULT", "char_span": [70, 80], "tok_span": [16, 20]}, {"text": "Bastianich", "type": "DEFAULT", "char_span": [70, 80], "tok_span": [16, 20]}, {"text": "Bastianich", "type": "DEFAULT", "char_span": [70, 80], "tok_span": [16, 20]}, {"text": "Bastianich", "type": "DEFAULT", "char_span": [126, 136], "tok_span": [32, 36]}, {"text": "Bastianich", "type": "DEFAULT", "char_span": [126, 136], "tok_span": [32, 36]}, {"text": "Bastianich", "type": "DEFAULT", "char_span": [70, 80], "tok_span": [16, 20]}, {"text": "Bastianich", "type": "DEFAULT", "char_span": [126, 136], "tok_span": [32, 36]}, {"text": "Bastianich", "type": "DEFAULT", "char_span": [126, 136], "tok_span": [32, 36]}]}, {"text": "A French court sentenced six Algerian-French men to prison terms of up to 10 years on Tuesday for their role in a 2001 plot to attack the United States Embassy in Paris , closing the books on one of France 's most serious terrorist cases .", "id": "train_15", "relation_list": [{"subject": "Paris", "object": "France", "subj_char_span": [163, 168], "obj_char_span": [199, 205], "predicate": "/location/administrative_division/country", "subj_tok_span": [33, 34], "obj_tok_span": [41, 42]}, {"subject": "France", "object": "Paris", "subj_char_span": [199, 205], "obj_char_span": [163, 168], "predicate": "/location/location/contains", "subj_tok_span": [41, 42], "obj_tok_span": [33, 34]}, {"subject": "France", "object": "Paris", "subj_char_span": [199, 205], "obj_char_span": [163, 168], "predicate": "/location/country/administrative_divisions", "subj_tok_span": [41, 42], "obj_tok_span": [33, 34]}, {"subject": "France", "object": "Paris", "subj_char_span": [199, 205], "obj_char_span": [163, 168], "predicate": "/location/country/capital", "subj_tok_span": [41, 42], "obj_tok_span": [33, 34]}], "entity_list": [{"text": "Paris", "type": "DEFAULT", "char_span": [163, 168], "tok_span": [33, 34]}, {"text": "France", "type": "DEFAULT", "char_span": [199, 205], "tok_span": [41, 42]}, {"text": "France", "type": "DEFAULT", "char_span": [199, 205], "tok_span": [41, 42]}, {"text": "Paris", "type": "DEFAULT", "char_span": [163, 168], "tok_span": [33, 34]}, {"text": "France", "type": "DEFAULT", "char_span": [199, 205], "tok_span": [41, 42]}, {"text": "Paris", "type": "DEFAULT", "char_span": [163, 168], "tok_span": [33, 34]}, {"text": "France", "type": "DEFAULT", "char_span": [199, 205], "tok_span": [41, 42]}, {"text": "Paris", "type": "DEFAULT", "char_span": [163, 168], "tok_span": [33, 34]}]}, {"text": "If Charles 's impending marriage to Mrs. Parker Bowles has n't given Britain 's royal family enough to worry about , it now can contend with moments like those in a new show created by the Danish choreographer Peter Schaufuss and based on the life of Charles 's first wife , which opened last night in Manchester , England .", "id": "train_16", "relation_list": [{"subject": "England", "object": "Manchester", "subj_char_span": [315, 322], "obj_char_span": [302, 312], "predicate": "/location/location/contains", "subj_tok_span": [69, 70], "obj_tok_span": [67, 68]}], "entity_list": [{"text": "England", "type": "DEFAULT", "char_span": [315, 322], "tok_span": [69, 70]}, {"text": "Manchester", "type": "DEFAULT", "char_span": [302, 312], "tok_span": [67, 68]}]}, {"text": "Having read so many drooling press notices about this European youth guru , I figured I 'd drop in on Dr. Sebagh 's practice at 25 Wimpole Street -- the same street where the medical establishment held thick-headed sway in Virginia Woolf 's day -- when I was in London some months ago .", "id": "train_17", "relation_list": [{"subject": "Woolf", "object": "London", "subj_char_span": [232, 237], "obj_char_span": [262, 268], "predicate": "/people/person/place_of_birth", "subj_tok_span": [54, 57], "obj_tok_span": [66, 67]}], "entity_list": [{"text": "Woolf", "type": "DEFAULT", "char_span": [232, 237], "tok_span": [54, 57]}, {"text": "London", "type": "DEFAULT", "char_span": [262, 268], "tok_span": [66, 67]}]}, {"text": "She is a daughter of Carole and R. Sheldon Scherer of Plandome , N.Y . Her father is a first vice president in the private client group at Merrill Lynch in New York The bridegroom , 34 , is a managing director and investment banker at Citigroup in New York .", "id": "train_18", "relation_list": [{"subject": "York", "object": "Plandome", "subj_char_span": [160, 164], "obj_char_span": [54, 62], "predicate": "/location/location/contains", "subj_tok_span": [39, 40], "obj_tok_span": [14, 17]}, {"subject": "York", "object": "Plandome", "subj_char_span": [252, 256], "obj_char_span": [54, 62], "predicate": "/location/location/contains", "subj_tok_span": [60, 61], "obj_tok_span": [14, 17]}], "entity_list": [{"text": "York", "type": "DEFAULT", "char_span": [160, 164], "tok_span": [39, 40]}, {"text": "Plandome", "type": "DEFAULT", "char_span": [54, 62], "tok_span": [14, 17]}, {"text": "York", "type": "DEFAULT", "char_span": [252, 256], "tok_span": [60, 61]}, {"text": "Plandome", "type": "DEFAULT", "char_span": [54, 62], "tok_span": [14, 17]}]}, {"text": "He counts John Hiatt , Amy Grant and Vince Gill among his close friends in Nashville .", "id": "train_19", "relation_list": [{"subject": "Grant", "object": "Nashville", "subj_char_span": [27, 32], "obj_char_span": [75, 84], "predicate": "/people/person/place_lived", "subj_tok_span": [7, 8], "obj_tok_span": [16, 17]}], "entity_list": [{"text": "Grant", "type": "DEFAULT", "char_span": [27, 32], "tok_span": [7, 8]}, {"text": "Nashville", "type": "DEFAULT", "char_span": [75, 84], "tok_span": [16, 17]}]}, {"text": "Mr. Hicks has had to rely on his neighbors both for reviving Carnton and for a larger effort to restore what remains of the Franklin battle site , a project taking shape under an organization called Franklin 's Charge , which Mr. Hicks oversees .", "id": "train_20", "relation_list": [{"subject": "Franklin", "object": "Carnton", "subj_char_span": [124, 132], "obj_char_span": [61, 68], "predicate": "/location/location/contains", "subj_tok_span": [28, 29], "obj_tok_span": [15, 17]}, {"subject": "Franklin", "object": "Carnton", "subj_char_span": [199, 207], "obj_char_span": [61, 68], "predicate": "/location/location/contains", "subj_tok_span": [40, 41], "obj_tok_span": [15, 17]}], "entity_list": [{"text": "Franklin", "type": "DEFAULT", "char_span": [124, 132], "tok_span": [28, 29]}, {"text": "Carnton", "type": "DEFAULT", "char_span": [61, 68], "tok_span": [15, 17]}, {"text": "Franklin", "type": "DEFAULT", "char_span": [199, 207], "tok_span": [40, 41]}, {"text": "Carnton", "type": "DEFAULT", "char_span": [61, 68], "tok_span": [15, 17]}]}, {"text": "In Baghdad , Mr. Gates talked to enlisted service members on the second day of his visit to Iraq .", "id": "train_21", "relation_list": [{"subject": "Iraq", "object": "Baghdad", "subj_char_span": [92, 96], "obj_char_span": [3, 10], "predicate": "/location/location/contains", "subj_tok_span": [19, 20], "obj_tok_span": [1, 2]}, {"subject": "Iraq", "object": "Baghdad", "subj_char_span": [92, 96], "obj_char_span": [3, 10], "predicate": "/location/country/capital", "subj_tok_span": [19, 20], "obj_tok_span": [1, 2]}], "entity_list": [{"text": "Iraq", "type": "DEFAULT", "char_span": [92, 96], "tok_span": [19, 20]}, {"text": "Baghdad", "type": "DEFAULT", "char_span": [3, 10], "tok_span": [1, 2]}, {"text": "Iraq", "type": "DEFAULT", "char_span": [92, 96], "tok_span": [19, 20]}, {"text": "Baghdad", "type": "DEFAULT", "char_span": [3, 10], "tok_span": [1, 2]}]}, {"text": "As those political moves played out , the new United States defense secretary , Robert M. Gates , met with enlisted men and women in Baghdad to talk about the possibility that more troops could be sent to Iraq .", "id": "train_22", "relation_list": [{"subject": "Iraq", "object": "Baghdad", "subj_char_span": [205, 209], "obj_char_span": [133, 140], "predicate": "/location/country/capital", "subj_tok_span": [39, 40], "obj_tok_span": [26, 27]}, {"subject": "Iraq", "object": "Baghdad", "subj_char_span": [205, 209], "obj_char_span": [133, 140], "predicate": "/location/location/contains", "subj_tok_span": [39, 40], "obj_tok_span": [26, 27]}], "entity_list": [{"text": "Iraq", "type": "DEFAULT", "char_span": [205, 209], "tok_span": [39, 40]}, {"text": "Baghdad", "type": "DEFAULT", "char_span": [133, 140], "tok_span": [26, 27]}, {"text": "Iraq", "type": "DEFAULT", "char_span": [205, 209], "tok_span": [39, 40]}, {"text": "Baghdad", "type": "DEFAULT", "char_span": [133, 140], "tok_span": [26, 27]}]}, {"text": "Given Nigeria 's own unhappy recent past as a dictatorship and its current role as a force for peace and stability in Africa , Mr. Obasanjo 's harboring of Mr. Taylor is perplexing .", "id": "train_23", "relation_list": [{"subject": "Africa", "object": "Nigeria", "subj_char_span": [118, 124], "obj_char_span": [6, 13], "predicate": "/location/location/contains", "subj_tok_span": [23, 24], "obj_tok_span": [1, 2]}], "entity_list": [{"text": "Africa", "type": "DEFAULT", "char_span": [118, 124], "tok_span": [23, 24]}, {"text": "Nigeria", "type": "DEFAULT", "char_span": [6, 13], "tok_span": [1, 2]}]}, {"text": "NEARLY two years after Charles Taylor fled Monrovia under pressure from advancing rebels and a force of Marines on ships off Liberia , he sits exiled in Nigeria , plotting to undermine an international effort to rebuild the country he did so much to destroy .", "id": "train_24", "relation_list": [{"subject": "Liberia", "object": "Monrovia", "subj_char_span": [125, 132], "obj_char_span": [43, 51], "predicate": "/location/country/capital", "subj_tok_span": [26, 27], "obj_tok_span": [10, 13]}, {"subject": "Liberia", "object": "Monrovia", "subj_char_span": [125, 132], "obj_char_span": [43, 51], "predicate": "/location/location/contains", "subj_tok_span": [26, 27], "obj_tok_span": [10, 13]}], "entity_list": [{"text": "Liberia", "type": "DEFAULT", "char_span": [125, 132], "tok_span": [26, 27]}, {"text": "Monrovia", "type": "DEFAULT", "char_span": [43, 51], "tok_span": [10, 13]}, {"text": "Liberia", "type": "DEFAULT", "char_span": [125, 132], "tok_span": [26, 27]}, {"text": "Monrovia", "type": "DEFAULT", "char_span": [43, 51], "tok_span": [10, 13]}]}, {"text": "Anheuser-Busch , which has been the exclusive beer sponsor for the Super Bowl since 1989 , will do so again for the Super Bowls in 2007 and 2010 on CBS and in 2008 and 2011 on Fox Broadcasting , said Anthony T. Ponturo , vice president for global media and sports marketing at Anheuser-Busch in St. Louis .", "id": "train_25", "relation_list": [{"subject": "Louis", "object": "Anheuser-Busch", "subj_char_span": [299, 304], "obj_char_span": [0, 14], "predicate": "/location/location/contains", "subj_tok_span": [68, 69], "obj_tok_span": [0, 5]}, {"subject": "Louis", "object": "Anheuser-Busch", "subj_char_span": [299, 304], "obj_char_span": [277, 291], "predicate": "/location/location/contains", "subj_tok_span": [68, 69], "obj_tok_span": [60, 65]}, {"subject": "Anheuser-Busch", "object": "Louis", "subj_char_span": [0, 14], "obj_char_span": [299, 304], "predicate": "/business/company/place_founded", "subj_tok_span": [0, 5], "obj_tok_span": [68, 69]}, {"subject": "Anheuser-Busch", "object": "Louis", "subj_char_span": [277, 291], "obj_char_span": [299, 304], "predicate": "/business/company/place_founded", "subj_tok_span": [60, 65], "obj_tok_span": [68, 69]}], "entity_list": [{"text": "Louis", "type": "DEFAULT", "char_span": [299, 304], "tok_span": [68, 69]}, {"text": "Anheuser-Busch", "type": "DEFAULT", "char_span": [0, 14], "tok_span": [0, 5]}, {"text": "Louis", "type": "DEFAULT", "char_span": [299, 304], "tok_span": [68, 69]}, {"text": "Anheuser-Busch", "type": "DEFAULT", "char_span": [277, 291], "tok_span": [60, 65]}, {"text": "Anheuser-Busch", "type": "DEFAULT", "char_span": [0, 14], "tok_span": [0, 5]}, {"text": "Louis", "type": "DEFAULT", "char_span": [299, 304], "tok_span": [68, 69]}, {"text": "Anheuser-Busch", "type": "DEFAULT", "char_span": [277, 291], "tok_span": [60, 65]}, {"text": "Louis", "type": "DEFAULT", "char_span": [299, 304], "tok_span": [68, 69]}]}, {"text": "POPE BENEDICT XVI : RECOLLECTIONS Correction : April 23 , 2005 , Saturday A picture caption yesterday with an article about recollections of Pope Benedict XVI by people who knew him in Germany misspelled the name of a neighbor near Regensburg .", "id": "train_26", "relation_list": [{"subject": "Germany", "object": "Regensburg", "subj_char_span": [185, 192], "obj_char_span": [232, 242], "predicate": "/location/location/contains", "subj_tok_span": [50, 51], "obj_tok_span": [59, 62]}], "entity_list": [{"text": "Germany", "type": "DEFAULT", "char_span": [185, 192], "tok_span": [50, 51]}, {"text": "Regensburg", "type": "DEFAULT", "char_span": [232, 242], "tok_span": [59, 62]}]}, {"text": "He 's 91 , I 'm 84 , '' said Pancho Segura , the venerable teaching professional , whom Mr. Mulloy recruited to the University of Miami 's tennis team from Ecuador more than six decades ago . ''", "id": "train_27", "relation_list": [{"subject": "Segura", "object": "Ecuador", "subj_char_span": [36, 42], "obj_char_span": [156, 163], "predicate": "/people/person/nationality", "subj_tok_span": [15, 18], "obj_tok_span": [43, 44]}], "entity_list": [{"text": "Segura", "type": "DEFAULT", "char_span": [36, 42], "tok_span": [15, 18]}, {"text": "Ecuador", "type": "DEFAULT", "char_span": [156, 163], "tok_span": [43, 44]}]}, {"text": "The report said that the commercial would also be staged in Hamburg , Germany ; New York ; and Pittsburgh .", "id": "train_28", "relation_list": [{"subject": "Hamburg", "object": "Germany", "subj_char_span": [60, 67], "obj_char_span": [70, 77], "predicate": "/location/administrative_division/country", "subj_tok_span": [11, 12], "obj_tok_span": [13, 14]}, {"subject": "Germany", "object": "Hamburg", "subj_char_span": [70, 77], "obj_char_span": [60, 67], "predicate": "/location/location/contains", "subj_tok_span": [13, 14], "obj_tok_span": [11, 12]}, {"subject": "Germany", "object": "Hamburg", "subj_char_span": [70, 77], "obj_char_span": [60, 67], "predicate": "/location/country/administrative_divisions", "subj_tok_span": [13, 14], "obj_tok_span": [11, 12]}], "entity_list": [{"text": "Hamburg", "type": "DEFAULT", "char_span": [60, 67], "tok_span": [11, 12]}, {"text": "Germany", "type": "DEFAULT", "char_span": [70, 77], "tok_span": [13, 14]}, {"text": "Germany", "type": "DEFAULT", "char_span": [70, 77], "tok_span": [13, 14]}, {"text": "Hamburg", "type": "DEFAULT", "char_span": [60, 67], "tok_span": [11, 12]}, {"text": "Germany", "type": "DEFAULT", "char_span": [70, 77], "tok_span": [13, 14]}, {"text": "Hamburg", "type": "DEFAULT", "char_span": [60, 67], "tok_span": [11, 12]}]}, {"text": "I came over from Calabria , Italy , when I was 11 , and right away I began cutting hair here , '' said Mr. Trunzo , who is 88 .", "id": "train_29", "relation_list": [{"subject": "Calabria", "object": "Italy", "subj_char_span": [17, 25], "obj_char_span": [28, 33], "predicate": "/location/administrative_division/country", "subj_tok_span": [4, 7], "obj_tok_span": [8, 9]}, {"subject": "Italy", "object": "Calabria", "subj_char_span": [28, 33], "obj_char_span": [17, 25], "predicate": "/location/country/administrative_divisions", "subj_tok_span": [8, 9], "obj_tok_span": [4, 7]}, {"subject": "Italy", "object": "Calabria", "subj_char_span": [28, 33], "obj_char_span": [17, 25], "predicate": "/location/location/contains", "subj_tok_span": [8, 9], "obj_tok_span": [4, 7]}], "entity_list": [{"text": "Calabria", "type": "DEFAULT", "char_span": [17, 25], "tok_span": [4, 7]}, {"text": "Italy", "type": "DEFAULT", "char_span": [28, 33], "tok_span": [8, 9]}, {"text": "Italy", "type": "DEFAULT", "char_span": [28, 33], "tok_span": [8, 9]}, {"text": "Calabria", "type": "DEFAULT", "char_span": [17, 25], "tok_span": [4, 7]}, {"text": "Italy", "type": "DEFAULT", "char_span": [28, 33], "tok_span": [8, 9]}, {"text": "Calabria", "type": "DEFAULT", "char_span": [17, 25], "tok_span": [4, 7]}]}, {"text": "The meeting , in the house of Sheik Hamid Turki al-Shawka , a prominent tribal leader from Ramadi , lasted for five hours and included Sunni Arabs from Qaim , near the Syrian border , Mosul , in northern Iraq , and Baquba , north of Baghdad , as well as some Kurds and a few Shiites , the leaders said .", "id": "train_30", "relation_list": [{"subject": "Iraq", "object": "Baghdad", "subj_char_span": [204, 208], "obj_char_span": [233, 240], "predicate": "/location/country/capital", "subj_tok_span": [50, 51], "obj_tok_span": [59, 60]}, {"subject": "Iraq", "object": "Ramadi", "subj_char_span": [204, 208], "obj_char_span": [91, 97], "predicate": "/location/location/contains", "subj_tok_span": [50, 51], "obj_tok_span": [24, 26]}, {"subject": "Iraq", "object": "Baghdad", "subj_char_span": [204, 208], "obj_char_span": [233, 240], "predicate": "/location/location/contains", "subj_tok_span": [50, 51], "obj_tok_span": [59, 60]}, {"subject": "Iraq", "object": "Mosul", "subj_char_span": [204, 208], "obj_char_span": [184, 189], "predicate": "/location/location/contains", "subj_tok_span": [50, 51], "obj_tok_span": [45, 47]}], "entity_list": [{"text": "Iraq", "type": "DEFAULT", "char_span": [204, 208], "tok_span": [50, 51]}, {"text": "Baghdad", "type": "DEFAULT", "char_span": [233, 240], "tok_span": [59, 60]}, {"text": "Iraq", "type": "DEFAULT", "char_span": [204, 208], "tok_span": [50, 51]}, {"text": "Ramadi", "type": "DEFAULT", "char_span": [91, 97], "tok_span": [24, 26]}, {"text": "Iraq", "type": "DEFAULT", "char_span": [204, 208], "tok_span": [50, 51]}, {"text": "Baghdad", "type": "DEFAULT", "char_span": [233, 240], "tok_span": [59, 60]}, {"text": "Iraq", "type": "DEFAULT", "char_span": [204, 208], "tok_span": [50, 51]}, {"text": "Mosul", "type": "DEFAULT", "char_span": [184, 189], "tok_span": [45, 47]}]}, {"text": "Today , the New York area is awash in plans for stadiums and arenas , with new homes planned for the Mets , the Yankees and the Nets in New York City , and the MetroStars , the Devils , the Giants and , maybe , the Jets in New Jersey .", "id": "train_31", "relation_list": [{"subject": "York", "object": "City", "subj_char_span": [16, 20], "obj_char_span": [145, 149], "predicate": "/location/location/contains", "subj_tok_span": [4, 5], "obj_tok_span": [35, 36]}, {"subject": "York", "object": "City", "subj_char_span": [140, 144], "obj_char_span": [145, 149], "predicate": "/location/location/contains", "subj_tok_span": [34, 35], "obj_tok_span": [35, 36]}], "entity_list": [{"text": "York", "type": "DEFAULT", "char_span": [16, 20], "tok_span": [4, 5]}, {"text": "City", "type": "DEFAULT", "char_span": [145, 149], "tok_span": [35, 36]}, {"text": "York", "type": "DEFAULT", "char_span": [140, 144], "tok_span": [34, 35]}, {"text": "City", "type": "DEFAULT", "char_span": [145, 149], "tok_span": [35, 36]}]}, {"text": "By the early 19th century , the most prolific oyster beds around Manhattan and Staten Island were nearly played out , and for the remainder of the century , New York , like a great , gobbling maw , would eat its way up and down the coast of Long Island , overconsuming and polluting the oyster nigh unto extinction .", "id": "train_32", "relation_list": [{"subject": "York", "object": "Island", "subj_char_span": [161, 165], "obj_char_span": [86, 92], "predicate": "/location/location/contains", "subj_tok_span": [31, 32], "obj_tok_span": [16, 17]}, {"subject": "York", "object": "Island", "subj_char_span": [161, 165], "obj_char_span": [246, 252], "predicate": "/location/location/contains", "subj_tok_span": [31, 32], "obj_tok_span": [53, 54]}, {"subject": "York", "object": "Manhattan", "subj_char_span": [161, 165], "obj_char_span": [65, 74], "predicate": "/location/location/contains", "subj_tok_span": [31, 32], "obj_tok_span": [13, 14]}], "entity_list": [{"text": "York", "type": "DEFAULT", "char_span": [161, 165], "tok_span": [31, 32]}, {"text": "Island", "type": "DEFAULT", "char_span": [86, 92], "tok_span": [16, 17]}, {"text": "York", "type": "DEFAULT", "char_span": [161, 165], "tok_span": [31, 32]}, {"text": "Island", "type": "DEFAULT", "char_span": [246, 252], "tok_span": [53, 54]}, {"text": "York", "type": "DEFAULT", "char_span": [161, 165], "tok_span": [31, 32]}, {"text": "Manhattan", "type": "DEFAULT", "char_span": [65, 74], "tok_span": [13, 14]}]}, {"text": "Whirlpool 's global network , a work in progress , includes microwave ovens engineered in Sweden and made in China for American consumers ; stoves designed in America and made in Tulsa , Okla. , for American consumers ; refrigerators assembled in Brazil and exported to Europe ; and top-loading washers made at a sprawling factory in Clyde , Ohio , for American consumers , although some are sold in Mexico . ''", "id": "train_33", "relation_list": [{"subject": "Europe", "object": "Sweden", "subj_char_span": [270, 276], "obj_char_span": [90, 96], "predicate": "/location/location/contains", "subj_tok_span": [55, 56], "obj_tok_span": [20, 21]}, {"subject": "Ohio", "object": "Clyde", "subj_char_span": [342, 346], "obj_char_span": [334, 339], "predicate": "/location/location/contains", "subj_tok_span": [71, 72], "obj_tok_span": [69, 70]}], "entity_list": [{"text": "Europe", "type": "DEFAULT", "char_span": [270, 276], "tok_span": [55, 56]}, {"text": "Sweden", "type": "DEFAULT", "char_span": [90, 96], "tok_span": [20, 21]}, {"text": "Ohio", "type": "DEFAULT", "char_span": [342, 346], "tok_span": [71, 72]}, {"text": "Clyde", "type": "DEFAULT", "char_span": [334, 339], "tok_span": [69, 70]}]}, {"text": "Sunk cost figured in Whirlpool 's decision to ship front-loader washing machines to the United States from its factory in Schorndorf , Germany , which Whirlpool acquired in 1991 with the purchase of the appliance operations of Philips N.V. for more than $ 1 billion .", "id": "train_34", "relation_list": [{"subject": "Germany", "object": "Schorndorf", "subj_char_span": [135, 142], "obj_char_span": [122, 132], "predicate": "/location/location/contains", "subj_tok_span": [32, 33], "obj_tok_span": [28, 31]}], "entity_list": [{"text": "Germany", "type": "DEFAULT", "char_span": [135, 142], "tok_span": [32, 33]}, {"text": "Schorndorf", "type": "DEFAULT", "char_span": [122, 132], "tok_span": [28, 31]}]}, {"text": "Whirlpool 's executives take issue with analysts who declare that low foreign wages , particularly in China and elsewhere in Asia , combined with generous subsidies from those countries , will keep the global production networks mobile .", "id": "train_35", "relation_list": [{"subject": "Asia", "object": "China", "subj_char_span": [125, 129], "obj_char_span": [102, 107], "predicate": "/location/location/contains", "subj_tok_span": [24, 25], "obj_tok_span": [20, 21]}], "entity_list": [{"text": "Asia", "type": "DEFAULT", "char_span": [125, 129], "tok_span": [24, 25]}, {"text": "China", "type": "DEFAULT", "char_span": [102, 107], "tok_span": [20, 21]}]}, {"text": "The concentration of suppliers in northern Mexico helps explain why Whirlpool has decided to produce a less-costly front-loading washing machine at its existing manufacturing complex in Monterrey .", "id": "train_36", "relation_list": [{"subject": "Mexico", "object": "Monterrey", "subj_char_span": [43, 49], "obj_char_span": [186, 195], "predicate": "/location/location/contains", "subj_tok_span": [6, 7], "obj_tok_span": [33, 35]}], "entity_list": [{"text": "Mexico", "type": "DEFAULT", "char_span": [43, 49], "tok_span": [6, 7]}, {"text": "Monterrey", "type": "DEFAULT", "char_span": [186, 195], "tok_span": [33, 35]}]}, {"text": "Just as it was 20 years ago , Nicaragua now finds itself smack in the middle of the conflict with the election this week of Daniel Ortega , the former Marxist rebel leader , as president .", "id": "train_37", "relation_list": [{"subject": "Ortega", "object": "Nicaragua", "subj_char_span": [131, 137], "obj_char_span": [30, 39], "predicate": "/business/person/company", "subj_tok_span": [26, 29], "obj_tok_span": [8, 9]}], "entity_list": [{"text": "Ortega", "type": "DEFAULT", "char_span": [131, 137], "tok_span": [26, 29]}, {"text": "Nicaragua", "type": "DEFAULT", "char_span": [30, 39], "tok_span": [8, 9]}]}, {"text": "Of Upper Montclair , New Jersey , formerly of New York City , New York & East Meadow , NY .", "id": "train_38", "relation_list": [{"subject": "Jersey", "object": "Montclair", "subj_char_span": [25, 31], "obj_char_span": [9, 18], "predicate": "/location/location/contains", "subj_tok_span": [7, 8], "obj_tok_span": [2, 5]}], "entity_list": [{"text": "Jersey", "type": "DEFAULT", "char_span": [25, 31], "tok_span": [7, 8]}, {"text": "Montclair", "type": "DEFAULT", "char_span": [9, 18], "tok_span": [2, 5]}]}, {"text": "Defensively , the Giants rarely touched Eagles quarterback Donovan McNabb , and the secondary kept away from Philadelphia receivers as if they were toxic .", "id": "train_39", "relation_list": [{"subject": "McNabb", "object": "Philadelphia", "subj_char_span": [67, 73], "obj_char_span": [109, 121], "predicate": "/people/person/place_lived", "subj_tok_span": [10, 15], "obj_tok_span": [22, 23]}], "entity_list": [{"text": "McNabb", "type": "DEFAULT", "char_span": [67, 73], "tok_span": [10, 15]}, {"text": "Philadelphia", "type": "DEFAULT", "char_span": [109, 121], "tok_span": [22, 23]}]}, {"text": "Somewhat chastened by his retreat in the polls , Mr. Blair acknowledged that Britons had turned against him in part over accusations that he led them into a war in Iraq on dubious legal grounds and on the false premise that Saddam Hussein presented a direct threat because of a supposed arsenal of unconventional weapons that was never found . ''", "id": "train_40", "relation_list": [{"subject": "Hussein", "object": "Iraq", "subj_char_span": [231, 238], "obj_char_span": [164, 168], "predicate": "/people/person/nationality", "subj_tok_span": [49, 50], "obj_tok_span": [37, 38]}, {"subject": "Hussein", "object": "Iraq", "subj_char_span": [231, 238], "obj_char_span": [164, 168], "predicate": "/people/person/place_of_birth", "subj_tok_span": [49, 50], "obj_tok_span": [37, 38]}, {"subject": "Hussein", "object": "Iraq", "subj_char_span": [231, 238], "obj_char_span": [164, 168], "predicate": "/people/deceased_person/place_of_death", "subj_tok_span": [49, 50], "obj_tok_span": [37, 38]}], "entity_list": [{"text": "Hussein", "type": "DEFAULT", "char_span": [231, 238], "tok_span": [49, 50]}, {"text": "Iraq", "type": "DEFAULT", "char_span": [164, 168], "tok_span": [37, 38]}, {"text": "Hussein", "type": "DEFAULT", "char_span": [231, 238], "tok_span": [49, 50]}, {"text": "Iraq", "type": "DEFAULT", "char_span": [164, 168], "tok_span": [37, 38]}, {"text": "Hussein", "type": "DEFAULT", "char_span": [231, 238], "tok_span": [49, 50]}, {"text": "Iraq", "type": "DEFAULT", "char_span": [164, 168], "tok_span": [37, 38]}]}, {"text": "Time spent on teasers , bumpers and intro music in Seattle outnumbered time covering the Washington gubernatorial race by 14 to 1 , '' the researchers wrote .", "id": "train_41", "relation_list": [{"subject": "Washington", "object": "Seattle", "subj_char_span": [89, 99], "obj_char_span": [51, 58], "predicate": "/location/location/contains", "subj_tok_span": [17, 18], "obj_tok_span": [12, 13]}], "entity_list": [{"text": "Washington", "type": "DEFAULT", "char_span": [89, 99], "tok_span": [17, 18]}, {"text": "Seattle", "type": "DEFAULT", "char_span": [51, 58], "tok_span": [12, 13]}]}, {"text": "The study -- which was carried out by researchers at the University of Wisconsin and Seton Hall University in South Orange , N.J. , and led by the Norman Lear Center at the Annenberg School for Communication at the University of Southern California -- analyzed more than 4,000 local newscasts that were broadcast in 11 major markets , including New York , Los Angeles , Philadelphia and Miami , in the four weeks before the election .", "id": "train_42", "relation_list": [{"subject": "Angeles", "object": "California", "subj_char_span": [360, 367], "obj_char_span": [238, 248], "predicate": "/location/location/contains", "subj_tok_span": [73, 74], "obj_tok_span": [49, 50]}], "entity_list": [{"text": "Angeles", "type": "DEFAULT", "char_span": [360, 367], "tok_span": [73, 74]}, {"text": "California", "type": "DEFAULT", "char_span": [238, 248], "tok_span": [49, 50]}]}, {"text": "The study will be formally presented tomorrow at a news conference hosted by Senator John McCain of Arizona , a critic of efforts to ease restrictions on media ownership . ''", "id": "train_43", "relation_list": [{"subject": "McCain", "object": "Arizona", "subj_char_span": [90, 96], "obj_char_span": [100, 107], "predicate": "/people/person/place_lived", "subj_tok_span": [15, 16], "obj_tok_span": [17, 18]}], "entity_list": [{"text": "McCain", "type": "DEFAULT", "char_span": [90, 96], "tok_span": [15, 16]}, {"text": "Arizona", "type": "DEFAULT", "char_span": [100, 107], "tok_span": [17, 18]}]}, {"text": "Goodyear officials scurried back to their racing headquarters in Akron , Ohio , and carefully reviewed the tire data from the June 12 race .", "id": "train_44", "relation_list": [{"subject": "Ohio", "object": "Akron", "subj_char_span": [73, 77], "obj_char_span": [65, 70], "predicate": "/location/location/contains", "subj_tok_span": [15, 16], "obj_tok_span": [13, 14]}], "entity_list": [{"text": "Ohio", "type": "DEFAULT", "char_span": [73, 77], "tok_span": [15, 16]}, {"text": "Akron", "type": "DEFAULT", "char_span": [65, 70], "tok_span": [13, 14]}]}, {"text": "When Mr. Codey became acting governor in November , the couple stayed here rather than moving to Drumthwacket , the governor 's mansion in Princeton .", "id": "train_45", "relation_list": [{"subject": "Princeton", "object": "Drumthwacket", "subj_char_span": [139, 148], "obj_char_span": [97, 109], "predicate": "/location/location/contains", "subj_tok_span": [30, 31], "obj_tok_span": [19, 23]}], "entity_list": [{"text": "Princeton", "type": "DEFAULT", "char_span": [139, 148], "tok_span": [30, 31]}, {"text": "Drumthwacket", "type": "DEFAULT", "char_span": [97, 109], "tok_span": [19, 23]}]}, {"text": "This strike may be of historic importance , '' said Gary Chaison , a professor of industrial relations at Clark University in Worcester , Mass . '' Here members of a labor union are on strike to save their jobs , and the rest of the labor movement refuses to help it .", "id": "train_46", "relation_list": [{"subject": "Chaison", "object": "Worcester", "subj_char_span": [57, 64], "obj_char_span": [126, 135], "predicate": "/people/person/place_lived", "subj_tok_span": [12, 14], "obj_tok_span": [24, 25]}, {"subject": "Chaison", "object": "University", "subj_char_span": [57, 64], "obj_char_span": [112, 122], "predicate": "/business/person/company", "subj_tok_span": [12, 14], "obj_tok_span": [22, 23]}, {"subject": "Worcester", "object": "University", "subj_char_span": [126, 135], "obj_char_span": [112, 122], "predicate": "/location/location/contains", "subj_tok_span": [24, 25], "obj_tok_span": [22, 23]}], "entity_list": [{"text": "Chaison", "type": "DEFAULT", "char_span": [57, 64], "tok_span": [12, 14]}, {"text": "Worcester", "type": "DEFAULT", "char_span": [126, 135], "tok_span": [24, 25]}, {"text": "Chaison", "type": "DEFAULT", "char_span": [57, 64], "tok_span": [12, 14]}, {"text": "University", "type": "DEFAULT", "char_span": [112, 122], "tok_span": [22, 23]}, {"text": "Worcester", "type": "DEFAULT", "char_span": [126, 135], "tok_span": [24, 25]}, {"text": "University", "type": "DEFAULT", "char_span": [112, 122], "tok_span": [22, 23]}]}, {"text": "Once back in Africa , he met with Liberian dissidents in Ghana and then made common cause with revolutionaries in Burkina Faso , Ivory Coast and , most critically , Libya , where Colonel Muammar al-Qaddafi was plotting and supporting a continent-wide revolution .", "id": "train_47", "relation_list": [{"subject": "Africa", "object": "Libya", "subj_char_span": [13, 19], "obj_char_span": [165, 170], "predicate": "/location/location/contains", "subj_tok_span": [3, 4], "obj_tok_span": [35, 36]}, {"subject": "Africa", "object": "Ghana", "subj_char_span": [13, 19], "obj_char_span": [57, 62], "predicate": "/location/location/contains", "subj_tok_span": [3, 4], "obj_tok_span": [15, 16]}, {"subject": "Africa", "object": "Faso", "subj_char_span": [13, 19], "obj_char_span": [122, 126], "predicate": "/location/location/contains", "subj_tok_span": [3, 4], "obj_tok_span": [26, 27]}], "entity_list": [{"text": "Africa", "type": "DEFAULT", "char_span": [13, 19], "tok_span": [3, 4]}, {"text": "Libya", "type": "DEFAULT", "char_span": [165, 170], "tok_span": [35, 36]}, {"text": "Africa", "type": "DEFAULT", "char_span": [13, 19], "tok_span": [3, 4]}, {"text": "Ghana", "type": "DEFAULT", "char_span": [57, 62], "tok_span": [15, 16]}, {"text": "Africa", "type": "DEFAULT", "char_span": [13, 19], "tok_span": [3, 4]}, {"text": "Faso", "type": "DEFAULT", "char_span": [122, 126], "tok_span": [26, 27]}]}, {"text": "According to local legend , recounted by the Africa scholar Stephen Ellis in his book '' The Mask of Anarchy , '' a baby born in Monrovia , Liberia 's capital , miraculously spoke English straight from the womb .", "id": "train_48", "relation_list": [{"subject": "Liberia", "object": "Monrovia", "subj_char_span": [140, 147], "obj_char_span": [129, 137], "predicate": "/location/country/capital", "subj_tok_span": [33, 34], "obj_tok_span": [29, 32]}, {"subject": "Africa", "object": "Monrovia", "subj_char_span": [45, 51], "obj_char_span": [129, 137], "predicate": "/location/location/contains", "subj_tok_span": [8, 9], "obj_tok_span": [29, 32]}, {"subject": "Africa", "object": "Liberia", "subj_char_span": [45, 51], "obj_char_span": [140, 147], "predicate": "/location/location/contains", "subj_tok_span": [8, 9], "obj_tok_span": [33, 34]}, {"subject": "Liberia", "object": "Monrovia", "subj_char_span": [140, 147], "obj_char_span": [129, 137], "predicate": "/location/location/contains", "subj_tok_span": [33, 34], "obj_tok_span": [29, 32]}], "entity_list": [{"text": "Liberia", "type": "DEFAULT", "char_span": [140, 147], "tok_span": [33, 34]}, {"text": "Monrovia", "type": "DEFAULT", "char_span": [129, 137], "tok_span": [29, 32]}, {"text": "Africa", "type": "DEFAULT", "char_span": [45, 51], "tok_span": [8, 9]}, {"text": "Monrovia", "type": "DEFAULT", "char_span": [129, 137], "tok_span": [29, 32]}, {"text": "Africa", "type": "DEFAULT", "char_span": [45, 51], "tok_span": [8, 9]}, {"text": "Liberia", "type": "DEFAULT", "char_span": [140, 147], "tok_span": [33, 34]}, {"text": "Liberia", "type": "DEFAULT", "char_span": [140, 147], "tok_span": [33, 34]}, {"text": "Monrovia", "type": "DEFAULT", "char_span": [129, 137], "tok_span": [29, 32]}]}, {"text": "Mr. Taylor was born outside Monrovia , his mother a housekeeper from the Gola tribe and his father a teacher descended from the returned slaves who founded Liberia .", "id": "train_49", "relation_list": [{"subject": "Liberia", "object": "Monrovia", "subj_char_span": [156, 163], "obj_char_span": [28, 36], "predicate": "/location/country/capital", "subj_tok_span": [31, 32], "obj_tok_span": [6, 9]}, {"subject": "Liberia", "object": "Monrovia", "subj_char_span": [156, 163], "obj_char_span": [28, 36], "predicate": "/location/location/contains", "subj_tok_span": [31, 32], "obj_tok_span": [6, 9]}], "entity_list": [{"text": "Liberia", "type": "DEFAULT", "char_span": [156, 163], "tok_span": [31, 32]}, {"text": "Monrovia", "type": "DEFAULT", "char_span": [28, 36], "tok_span": [6, 9]}, {"text": "Liberia", "type": "DEFAULT", "char_span": [156, 163], "tok_span": [31, 32]}, {"text": "Monrovia", "type": "DEFAULT", "char_span": [28, 36], "tok_span": [6, 9]}]}, {"text": "On Dec. 25 , in a driving rain , the news that Charles Taylor had attacked Liberia reached Monrovia .", "id": "train_50", "relation_list": [{"subject": "Liberia", "object": "Monrovia", "subj_char_span": [75, 82], "obj_char_span": [91, 99], "predicate": "/location/location/contains", "subj_tok_span": [17, 18], "obj_tok_span": [19, 22]}, {"subject": "Liberia", "object": "Monrovia", "subj_char_span": [75, 82], "obj_char_span": [91, 99], "predicate": "/location/country/capital", "subj_tok_span": [17, 18], "obj_tok_span": [19, 22]}], "entity_list": [{"text": "Liberia", "type": "DEFAULT", "char_span": [75, 82], "tok_span": [17, 18]}, {"text": "Monrovia", "type": "DEFAULT", "char_span": [91, 99], "tok_span": [19, 22]}, {"text": "Liberia", "type": "DEFAULT", "char_span": [75, 82], "tok_span": [17, 18]}, {"text": "Monrovia", "type": "DEFAULT", "char_span": [91, 99], "tok_span": [19, 22]}]}, {"text": "President Bush 's plan to send National Guard troops to patrol the southern border of the United States has raised the concern of his longtime ally President Vicente Fox of Mexico , who called Mr. Bush on Sunday to express his worries .", "id": "train_51", "relation_list": [{"subject": "Fox", "object": "Mexico", "subj_char_span": [166, 169], "obj_char_span": [173, 179], "predicate": "/business/person/company", "subj_tok_span": [29, 30], "obj_tok_span": [31, 32]}], "entity_list": [{"text": "Fox", "type": "DEFAULT", "char_span": [166, 169], "tok_span": [29, 30]}, {"text": "Mexico", "type": "DEFAULT", "char_span": [173, 179], "tok_span": [31, 32]}]}, {"text": "Senator Chuck Hagel , Republican of Nebraska , who helped draft the Senate immigration bill , said he was skeptical about whether the plan would work . ''", "id": "train_52", "relation_list": [{"subject": "Hagel", "object": "Nebraska", "subj_char_span": [14, 19], "obj_char_span": [36, 44], "predicate": "/people/person/place_lived", "subj_tok_span": [2, 4], "obj_tok_span": [7, 8]}], "entity_list": [{"text": "Hagel", "type": "DEFAULT", "char_span": [14, 19], "tok_span": [2, 4]}, {"text": "Nebraska", "type": "DEFAULT", "char_span": [36, 44], "tok_span": [7, 8]}]}, {"text": "The deal was struck over the last day by telephone after months of talks that were largely led by Liberty 's chief , Gregory B. Maffei , and the News Corporation 's chief financial officer , David F. DeVoe .", "id": "train_53", "relation_list": [{"subject": "DeVoe", "object": "Corporation", "subj_char_span": [200, 205], "obj_char_span": [150, 161], "predicate": "/business/person/company", "subj_tok_span": [44, 47], "obj_tok_span": [34, 35]}], "entity_list": [{"text": "DeVoe", "type": "DEFAULT", "char_span": [200, 205], "tok_span": [44, 47]}, {"text": "Corporation", "type": "DEFAULT", "char_span": [150, 161], "tok_span": [34, 35]}]}, {"text": "Rupert Murdoch and John C. Malone , who have wrangled for two years over Mr. Malone 's challenge to Mr. Murdoch 's control of the News Corporation , have made peace .", "id": "train_54", "relation_list": [{"subject": "Murdoch", "object": "Corporation", "subj_char_span": [7, 14], "obj_char_span": [135, 146], "predicate": "/business/person/company", "subj_tok_span": [1, 2], "obj_tok_span": [33, 34]}, {"subject": "Murdoch", "object": "Corporation", "subj_char_span": [104, 111], "obj_char_span": [135, 146], "predicate": "/business/person/company", "subj_tok_span": [26, 27], "obj_tok_span": [33, 34]}, {"subject": "Corporation", "object": "Murdoch", "subj_char_span": [135, 146], "obj_char_span": [7, 14], "predicate": "/business/company/founders", "subj_tok_span": [33, 34], "obj_tok_span": [1, 2]}, {"subject": "Corporation", "object": "Murdoch", "subj_char_span": [135, 146], "obj_char_span": [104, 111], "predicate": "/business/company/founders", "subj_tok_span": [33, 34], "obj_tok_span": [26, 27]}], "entity_list": [{"text": "Murdoch", "type": "DEFAULT", "char_span": [7, 14], "tok_span": [1, 2]}, {"text": "Corporation", "type": "DEFAULT", "char_span": [135, 146], "tok_span": [33, 34]}, {"text": "Murdoch", "type": "DEFAULT", "char_span": [104, 111], "tok_span": [26, 27]}, {"text": "Corporation", "type": "DEFAULT", "char_span": [135, 146], "tok_span": [33, 34]}, {"text": "Corporation", "type": "DEFAULT", "char_span": [135, 146], "tok_span": [33, 34]}, {"text": "Murdoch", "type": "DEFAULT", "char_span": [7, 14], "tok_span": [1, 2]}, {"text": "Corporation", "type": "DEFAULT", "char_span": [135, 146], "tok_span": [33, 34]}, {"text": "Murdoch", "type": "DEFAULT", "char_span": [104, 111], "tok_span": [26, 27]}]}, {"text": "Google submitted testimony from Mark Lucovsky , a former high-ranking engineer at Microsoft , who said that when he told Microsoft 's chief executive , Steven A. Ballmer , of his own plans to join Google , Mr. Ballmer threw a chair across the room and threatened to '' kill '' Google .", "id": "train_55", "relation_list": [{"subject": "Lucovsky", "object": "Microsoft", "subj_char_span": [37, 45], "obj_char_span": [82, 91], "predicate": "/business/person/company", "subj_tok_span": [5, 7], "obj_tok_span": [15, 16]}, {"subject": "Lucovsky", "object": "Microsoft", "subj_char_span": [37, 45], "obj_char_span": [121, 130], "predicate": "/business/person/company", "subj_tok_span": [5, 7], "obj_tok_span": [23, 24]}, {"subject": "Lucovsky", "object": "Google", "subj_char_span": [37, 45], "obj_char_span": [0, 6], "predicate": "/business/person/company", "subj_tok_span": [5, 7], "obj_tok_span": [0, 1]}, {"subject": "Lucovsky", "object": "Google", "subj_char_span": [37, 45], "obj_char_span": [197, 203], "predicate": "/business/person/company", "subj_tok_span": [5, 7], "obj_tok_span": [41, 42]}, {"subject": "Lucovsky", "object": "Google", "subj_char_span": [37, 45], "obj_char_span": [277, 283], "predicate": "/business/person/company", "subj_tok_span": [5, 7], "obj_tok_span": [61, 62]}], "entity_list": [{"text": "Lucovsky", "type": "DEFAULT", "char_span": [37, 45], "tok_span": [5, 7]}, {"text": "Microsoft", "type": "DEFAULT", "char_span": [82, 91], "tok_span": [15, 16]}, {"text": "Lucovsky", "type": "DEFAULT", "char_span": [37, 45], "tok_span": [5, 7]}, {"text": "Microsoft", "type": "DEFAULT", "char_span": [121, 130], "tok_span": [23, 24]}, {"text": "Lucovsky", "type": "DEFAULT", "char_span": [37, 45], "tok_span": [5, 7]}, {"text": "Google", "type": "DEFAULT", "char_span": [0, 6], "tok_span": [0, 1]}, {"text": "Lucovsky", "type": "DEFAULT", "char_span": [37, 45], "tok_span": [5, 7]}, {"text": "Google", "type": "DEFAULT", "char_span": [197, 203], "tok_span": [41, 42]}, {"text": "Lucovsky", "type": "DEFAULT", "char_span": [37, 45], "tok_span": [5, 7]}, {"text": "Google", "type": "DEFAULT", "char_span": [277, 283], "tok_span": [61, 62]}]}, {"text": "For Google , though , the victory claim was backed by one clear-cut result : the researcher , Kai-Fu Lee , will be at work there on Wednesday .", "id": "train_56", "relation_list": [{"subject": "Lee", "object": "Google", "subj_char_span": [101, 104], "obj_char_span": [4, 10], "predicate": "/business/person/company", "subj_tok_span": [23, 24], "obj_tok_span": [1, 2]}], "entity_list": [{"text": "Lee", "type": "DEFAULT", "char_span": [101, 104], "tok_span": [23, 24]}, {"text": "Google", "type": "DEFAULT", "char_span": [4, 10], "tok_span": [1, 2]}]}, {"text": "It 's a wonderful appointment , '' said Kenneth Rogoff , a professor of economics at Harvard University who worked with Mr. Bernanke at Princeton . ''", "id": "train_57", "relation_list": [{"subject": "Rogoff", "object": "University", "subj_char_span": [48, 54], "obj_char_span": [93, 103], "predicate": "/business/person/company", "subj_tok_span": [11, 14], "obj_tok_span": [21, 22]}], "entity_list": [{"text": "Rogoff", "type": "DEFAULT", "char_span": [48, 54], "tok_span": [11, 14]}, {"text": "University", "type": "DEFAULT", "char_span": [93, 103], "tok_span": [21, 22]}]}, {"text": "The financing system that supports China 's economic growth is very fragile , '' said Sun Lijian , a professor at Fudan University in Shanghai . ''", "id": "train_58", "relation_list": [{"subject": "China", "object": "Shanghai", "subj_char_span": [35, 40], "obj_char_span": [134, 142], "predicate": "/location/country/administrative_divisions", "subj_tok_span": [5, 6], "obj_tok_span": [29, 30]}, {"subject": "China", "object": "Shanghai", "subj_char_span": [35, 40], "obj_char_span": [134, 142], "predicate": "/location/location/contains", "subj_tok_span": [5, 6], "obj_tok_span": [29, 30]}, {"subject": "Shanghai", "object": "China", "subj_char_span": [134, 142], "obj_char_span": [35, 40], "predicate": "/location/administrative_division/country", "subj_tok_span": [29, 30], "obj_tok_span": [5, 6]}, {"subject": "Shanghai", "object": "University", "subj_char_span": [134, 142], "obj_char_span": [120, 130], "predicate": "/location/location/contains", "subj_tok_span": [29, 30], "obj_tok_span": [27, 28]}], "entity_list": [{"text": "China", "type": "DEFAULT", "char_span": [35, 40], "tok_span": [5, 6]}, {"text": "Shanghai", "type": "DEFAULT", "char_span": [134, 142], "tok_span": [29, 30]}, {"text": "China", "type": "DEFAULT", "char_span": [35, 40], "tok_span": [5, 6]}, {"text": "Shanghai", "type": "DEFAULT", "char_span": [134, 142], "tok_span": [29, 30]}, {"text": "Shanghai", "type": "DEFAULT", "char_span": [134, 142], "tok_span": [29, 30]}, {"text": "China", "type": "DEFAULT", "char_span": [35, 40], "tok_span": [5, 6]}, {"text": "Shanghai", "type": "DEFAULT", "char_span": [134, 142], "tok_span": [29, 30]}, {"text": "University", "type": "DEFAULT", "char_span": [120, 130], "tok_span": [27, 28]}]}, {"text": "Mr. Muti will become the music director , and the programming will focus on the musical riches and manuscript holdings of Mr. Muti 's hometown , Naples , and the ties between that city 's musical and cultural life in the 18th century and those of Vienna and Austria as a whole .", "id": "train_59", "relation_list": [{"subject": "Austria", "object": "Vienna", "subj_char_span": [258, 265], "obj_char_span": [247, 253], "predicate": "/location/country/administrative_divisions", "subj_tok_span": [55, 56], "obj_tok_span": [53, 54]}, {"subject": "Vienna", "object": "Austria", "subj_char_span": [247, 253], "obj_char_span": [258, 265], "predicate": "/location/administrative_division/country", "subj_tok_span": [53, 54], "obj_tok_span": [55, 56]}, {"subject": "Austria", "object": "Vienna", "subj_char_span": [258, 265], "obj_char_span": [247, 253], "predicate": "/location/country/capital", "subj_tok_span": [55, 56], "obj_tok_span": [53, 54]}, {"subject": "Austria", "object": "Vienna", "subj_char_span": [258, 265], "obj_char_span": [247, 253], "predicate": "/location/location/contains", "subj_tok_span": [55, 56], "obj_tok_span": [53, 54]}], "entity_list": [{"text": "Austria", "type": "DEFAULT", "char_span": [258, 265], "tok_span": [55, 56]}, {"text": "Vienna", "type": "DEFAULT", "char_span": [247, 253], "tok_span": [53, 54]}, {"text": "Vienna", "type": "DEFAULT", "char_span": [247, 253], "tok_span": [53, 54]}, {"text": "Austria", "type": "DEFAULT", "char_span": [258, 265], "tok_span": [55, 56]}, {"text": "Austria", "type": "DEFAULT", "char_span": [258, 265], "tok_span": [55, 56]}, {"text": "Vienna", "type": "DEFAULT", "char_span": [247, 253], "tok_span": [53, 54]}, {"text": "Austria", "type": "DEFAULT", "char_span": [258, 265], "tok_span": [55, 56]}, {"text": "Vienna", "type": "DEFAULT", "char_span": [247, 253], "tok_span": [53, 54]}]}, {"text": "After completing the current tour with the Vienna Philharmonic , which includes appearances elsewhere in the United States , as well as in Toronto and in Mexico City and Monterrey , Mexico , Mr. Muti will continue to establish a greater beachhead in the United States .", "id": "train_60", "relation_list": [{"subject": "Mexico", "object": "City", "subj_char_span": [154, 160], "obj_char_span": [161, 165], "predicate": "/location/location/contains", "subj_tok_span": [26, 27], "obj_tok_span": [27, 28]}, {"subject": "Mexico", "object": "City", "subj_char_span": [182, 188], "obj_char_span": [161, 165], "predicate": "/location/location/contains", "subj_tok_span": [32, 33], "obj_tok_span": [27, 28]}, {"subject": "City", "object": "Mexico", "subj_char_span": [161, 165], "obj_char_span": [154, 160], "predicate": "/location/administrative_division/country", "subj_tok_span": [27, 28], "obj_tok_span": [26, 27]}, {"subject": "City", "object": "Mexico", "subj_char_span": [161, 165], "obj_char_span": [182, 188], "predicate": "/location/administrative_division/country", "subj_tok_span": [27, 28], "obj_tok_span": [32, 33]}, {"subject": "Mexico", "object": "City", "subj_char_span": [154, 160], "obj_char_span": [161, 165], "predicate": "/location/country/capital", "subj_tok_span": [26, 27], "obj_tok_span": [27, 28]}, {"subject": "Mexico", "object": "City", "subj_char_span": [182, 188], "obj_char_span": [161, 165], "predicate": "/location/country/capital", "subj_tok_span": [32, 33], "obj_tok_span": [27, 28]}, {"subject": "Mexico", "object": "Monterrey", "subj_char_span": [154, 160], "obj_char_span": [170, 179], "predicate": "/location/location/contains", "subj_tok_span": [26, 27], "obj_tok_span": [29, 31]}, {"subject": "Mexico", "object": "Monterrey", "subj_char_span": [182, 188], "obj_char_span": [170, 179], "predicate": "/location/location/contains", "subj_tok_span": [32, 33], "obj_tok_span": [29, 31]}, {"subject": "Mexico", "object": "City", "subj_char_span": [154, 160], "obj_char_span": [161, 165], "predicate": "/location/country/administrative_divisions", "subj_tok_span": [26, 27], "obj_tok_span": [27, 28]}, {"subject": "Mexico", "object": "City", "subj_char_span": [182, 188], "obj_char_span": [161, 165], "predicate": "/location/country/administrative_divisions", "subj_tok_span": [32, 33], "obj_tok_span": [27, 28]}], "entity_list": [{"text": "Mexico", "type": "DEFAULT", "char_span": [154, 160], "tok_span": [26, 27]}, {"text": "City", "type": "DEFAULT", "char_span": [161, 165], "tok_span": [27, 28]}, {"text": "Mexico", "type": "DEFAULT", "char_span": [182, 188], "tok_span": [32, 33]}, {"text": "City", "type": "DEFAULT", "char_span": [161, 165], "tok_span": [27, 28]}, {"text": "City", "type": "DEFAULT", "char_span": [161, 165], "tok_span": [27, 28]}, {"text": "Mexico", "type": "DEFAULT", "char_span": [154, 160], "tok_span": [26, 27]}, {"text": "City", "type": "DEFAULT", "char_span": [161, 165], "tok_span": [27, 28]}, {"text": "Mexico", "type": "DEFAULT", "char_span": [182, 188], "tok_span": [32, 33]}, {"text": "Mexico", "type": "DEFAULT", "char_span": [154, 160], "tok_span": [26, 27]}, {"text": "City", "type": "DEFAULT", "char_span": [161, 165], "tok_span": [27, 28]}, {"text": "Mexico", "type": "DEFAULT", "char_span": [182, 188], "tok_span": [32, 33]}, {"text": "City", "type": "DEFAULT", "char_span": [161, 165], "tok_span": [27, 28]}, {"text": "Mexico", "type": "DEFAULT", "char_span": [154, 160], "tok_span": [26, 27]}, {"text": "Monterrey", "type": "DEFAULT", "char_span": [170, 179], "tok_span": [29, 31]}, {"text": "Mexico", "type": "DEFAULT", "char_span": [182, 188], "tok_span": [32, 33]}, {"text": "Monterrey", "type": "DEFAULT", "char_span": [170, 179], "tok_span": [29, 31]}, {"text": "Mexico", "type": "DEFAULT", "char_span": [154, 160], "tok_span": [26, 27]}, {"text": "City", "type": "DEFAULT", "char_span": [161, 165], "tok_span": [27, 28]}, {"text": "Mexico", "type": "DEFAULT", "char_span": [182, 188], "tok_span": [32, 33]}, {"text": "City", "type": "DEFAULT", "char_span": [161, 165], "tok_span": [27, 28]}]}, {"text": "Mr. McGrath describes the production as a '' hallucinogenic world of projections from ancient Greek icons to Sigmund Freud 's Vienna to our own contemporary culture , '' since it incorporates film , video and lighting design .", "id": "train_61", "relation_list": [{"subject": "Freud", "object": "Vienna", "subj_char_span": [117, 122], "obj_char_span": [126, 132], "predicate": "/people/person/place_lived", "subj_tok_span": [25, 26], "obj_tok_span": [28, 29]}], "entity_list": [{"text": "Freud", "type": "DEFAULT", "char_span": [117, 122], "tok_span": [25, 26]}, {"text": "Vienna", "type": "DEFAULT", "char_span": [126, 132], "tok_span": [28, 29]}]}, {"text": "Lawrence Goldman , president and chief executive of the New Jersey Performing Arts Center in Newark pointed out that that northern New Jersey is a region crowded with small and mid-size arts centers , like the Community Theater in Morristown , the State Theater in New Brunswick and the Bergen Performing Arts Center in Englewood , but that these theaters mostly serve local audiences with fare that can often be found in New York .", "id": "train_62", "relation_list": [{"subject": "Jersey", "object": "Morristown", "subj_char_span": [60, 66], "obj_char_span": [231, 241], "predicate": "/location/location/contains", "subj_tok_span": [10, 11], "obj_tok_span": [41, 43]}, {"subject": "Jersey", "object": "Morristown", "subj_char_span": [135, 141], "obj_char_span": [231, 241], "predicate": "/location/location/contains", "subj_tok_span": [22, 23], "obj_tok_span": [41, 43]}, {"subject": "Jersey", "object": "Newark", "subj_char_span": [60, 66], "obj_char_span": [93, 99], "predicate": "/location/location/contains", "subj_tok_span": [10, 11], "obj_tok_span": [15, 16]}, {"subject": "Jersey", "object": "Newark", "subj_char_span": [135, 141], "obj_char_span": [93, 99], "predicate": "/location/location/contains", "subj_tok_span": [22, 23], "obj_tok_span": [15, 16]}, {"subject": "Jersey", "object": "Englewood", "subj_char_span": [60, 66], "obj_char_span": [320, 329], "predicate": "/location/location/contains", "subj_tok_span": [10, 11], "obj_tok_span": [57, 60]}, {"subject": "Jersey", "object": "Englewood", "subj_char_span": [135, 141], "obj_char_span": [320, 329], "predicate": "/location/location/contains", "subj_tok_span": [22, 23], "obj_tok_span": [57, 60]}], "entity_list": [{"text": "Jersey", "type": "DEFAULT", "char_span": [60, 66], "tok_span": [10, 11]}, {"text": "Morristown", "type": "DEFAULT", "char_span": [231, 241], "tok_span": [41, 43]}, {"text": "Jersey", "type": "DEFAULT", "char_span": [135, 141], "tok_span": [22, 23]}, {"text": "Morristown", "type": "DEFAULT", "char_span": [231, 241], "tok_span": [41, 43]}, {"text": "Jersey", "type": "DEFAULT", "char_span": [60, 66], "tok_span": [10, 11]}, {"text": "Newark", "type": "DEFAULT", "char_span": [93, 99], "tok_span": [15, 16]}, {"text": "Jersey", "type": "DEFAULT", "char_span": [135, 141], "tok_span": [22, 23]}, {"text": "Newark", "type": "DEFAULT", "char_span": [93, 99], "tok_span": [15, 16]}, {"text": "Jersey", "type": "DEFAULT", "char_span": [60, 66], "tok_span": [10, 11]}, {"text": "Englewood", "type": "DEFAULT", "char_span": [320, 329], "tok_span": [57, 60]}, {"text": "Jersey", "type": "DEFAULT", "char_span": [135, 141], "tok_span": [22, 23]}, {"text": "Englewood", "type": "DEFAULT", "char_span": [320, 329], "tok_span": [57, 60]}]}, {"text": "When I left Tucson , I traveled to Chicago , where I found fans in about the same mood as those watching the White Sox in Arizona .", "id": "train_63", "relation_list": [{"subject": "Arizona", "object": "Tucson", "subj_char_span": [122, 129], "obj_char_span": [12, 18], "predicate": "/location/location/contains", "subj_tok_span": [26, 27], "obj_tok_span": [3, 4]}], "entity_list": [{"text": "Arizona", "type": "DEFAULT", "char_span": [122, 129], "tok_span": [26, 27]}, {"text": "Tucson", "type": "DEFAULT", "char_span": [12, 18], "tok_span": [3, 4]}]}, {"text": "Beginning at the mouth of the Danube , the filmmakers David Barison and Daniel Ross journey upstream toward the river 's source in Germany .", "id": "train_64", "relation_list": [{"subject": "Germany", "object": "Danube", "subj_char_span": [131, 138], "obj_char_span": [30, 36], "predicate": "/location/location/contains", "subj_tok_span": [25, 26], "obj_tok_span": [6, 7]}], "entity_list": [{"text": "Germany", "type": "DEFAULT", "char_span": [131, 138], "tok_span": [25, 26]}, {"text": "Danube", "type": "DEFAULT", "char_span": [30, 36], "tok_span": [6, 7]}]}, {"text": "By the time Washington retreated to a more realistic position , it was too late to retrieve much of the bold original agenda , as set out in earlier United Nations summit meetings on development , in the thoughtful recommendations of several high-level panels and in the constructive proposals of Secretary General Kofi Annan .", "id": "train_65", "relation_list": [{"subject": "Annan", "object": "Nations", "subj_char_span": [320, 325], "obj_char_span": [156, 163], "predicate": "/business/person/company", "subj_tok_span": [57, 59], "obj_tok_span": [30, 31]}], "entity_list": [{"text": "Annan", "type": "DEFAULT", "char_span": [320, 325], "tok_span": [57, 59]}, {"text": "Nations", "type": "DEFAULT", "char_span": [156, 163], "tok_span": [30, 31]}]}, {"text": "This summer , shortly after Gov . George E. Pataki said he would not run for a fourth term , the state G.O.P . began courting William F. Weld , the colorful former governor of Massachusetts who is now a New York financier , for a gubernatorial run , an awkward move given the charges of carpetbagging that Republicans lofted at Clinton during the 2000 campaign .", "id": "train_66", "relation_list": [{"subject": "Weld", "object": "York", "subj_char_span": [137, 141], "obj_char_span": [207, 211], "predicate": "/people/person/place_lived", "subj_tok_span": [37, 39], "obj_tok_span": [51, 52]}], "entity_list": [{"text": "Weld", "type": "DEFAULT", "char_span": [137, 141], "tok_span": [37, 39]}, {"text": "York", "type": "DEFAULT", "char_span": [207, 211], "tok_span": [51, 52]}]}, {"text": "More ominously , there are signs that the state 's political demographics have begun to tilt even more heavily against the G.O.P . The suburbs closer to New York -- think Chappaqua -- vote increasingly Democratic , in part because New York City 's renaissance has made it harder for Republicans to cast the Big Apple as a lawless bastion of tax-and-spend liberalism .", "id": "train_67", "relation_list": [{"subject": "York", "object": "Chappaqua", "subj_char_span": [157, 161], "obj_char_span": [171, 180], "predicate": "/location/location/contains", "subj_tok_span": [35, 36], "obj_tok_span": [39, 42]}, {"subject": "York", "object": "Chappaqua", "subj_char_span": [235, 239], "obj_char_span": [171, 180], "predicate": "/location/location/contains", "subj_tok_span": [52, 53], "obj_tok_span": [39, 42]}, {"subject": "York", "object": "City", "subj_char_span": [157, 161], "obj_char_span": [240, 244], "predicate": "/location/location/contains", "subj_tok_span": [35, 36], "obj_tok_span": [53, 54]}, {"subject": "York", "object": "City", "subj_char_span": [235, 239], "obj_char_span": [240, 244], "predicate": "/location/location/contains", "subj_tok_span": [52, 53], "obj_tok_span": [53, 54]}], "entity_list": [{"text": "York", "type": "DEFAULT", "char_span": [157, 161], "tok_span": [35, 36]}, {"text": "Chappaqua", "type": "DEFAULT", "char_span": [171, 180], "tok_span": [39, 42]}, {"text": "York", "type": "DEFAULT", "char_span": [235, 239], "tok_span": [52, 53]}, {"text": "Chappaqua", "type": "DEFAULT", "char_span": [171, 180], "tok_span": [39, 42]}, {"text": "York", "type": "DEFAULT", "char_span": [157, 161], "tok_span": [35, 36]}, {"text": "City", "type": "DEFAULT", "char_span": [240, 244], "tok_span": [53, 54]}, {"text": "York", "type": "DEFAULT", "char_span": [235, 239], "tok_span": [52, 53]}, {"text": "City", "type": "DEFAULT", "char_span": [240, 244], "tok_span": [53, 54]}]}, {"text": "It 's possible he could still jump into the governor 's race , but the smart money is that if Lazio runs for office next year , it will be to replace Eliot Spitzer as New York 's attorney general .", "id": "train_68", "relation_list": [{"subject": "Spitzer", "object": "York", "subj_char_span": [156, 163], "obj_char_span": [171, 175], "predicate": "/business/person/company", "subj_tok_span": [36, 39], "obj_tok_span": [41, 42]}], "entity_list": [{"text": "Spitzer", "type": "DEFAULT", "char_span": [156, 163], "tok_span": [36, 39]}, {"text": "York", "type": "DEFAULT", "char_span": [171, 175], "tok_span": [41, 42]}]}, {"text": "South Africa , and the rest of Africa . ''", "id": "train_69", "relation_list": [{"subject": "Africa", "object": "Africa", "subj_char_span": [6, 12], "obj_char_span": [6, 12], "predicate": "/location/location/contains", "subj_tok_span": [1, 2], "obj_tok_span": [1, 2]}, {"subject": "Africa", "object": "Africa", "subj_char_span": [6, 12], "obj_char_span": [31, 37], "predicate": "/location/location/contains", "subj_tok_span": [1, 2], "obj_tok_span": [7, 8]}, {"subject": "Africa", "object": "Africa", "subj_char_span": [31, 37], "obj_char_span": [6, 12], "predicate": "/location/location/contains", "subj_tok_span": [7, 8], "obj_tok_span": [1, 2]}, {"subject": "Africa", "object": "Africa", "subj_char_span": [31, 37], "obj_char_span": [31, 37], "predicate": "/location/location/contains", "subj_tok_span": [7, 8], "obj_tok_span": [7, 8]}], "entity_list": [{"text": "Africa", "type": "DEFAULT", "char_span": [6, 12], "tok_span": [1, 2]}, {"text": "Africa", "type": "DEFAULT", "char_span": [6, 12], "tok_span": [1, 2]}, {"text": "Africa", "type": "DEFAULT", "char_span": [6, 12], "tok_span": [1, 2]}, {"text": "Africa", "type": "DEFAULT", "char_span": [31, 37], "tok_span": [7, 8]}, {"text": "Africa", "type": "DEFAULT", "char_span": [31, 37], "tok_span": [7, 8]}, {"text": "Africa", "type": "DEFAULT", "char_span": [6, 12], "tok_span": [1, 2]}, {"text": "Africa", "type": "DEFAULT", "char_span": [31, 37], "tok_span": [7, 8]}, {"text": "Africa", "type": "DEFAULT", "char_span": [31, 37], "tok_span": [7, 8]}]}, {"text": "He said it was just a coincidence that Connecticut was the home of State Representative Andrew M. Fleischmann , a West Hartford Democrat who sponsored a bill requiring real times in listings .", "id": "train_70", "relation_list": [{"subject": "Connecticut", "object": "Hartford", "subj_char_span": [39, 50], "obj_char_span": [119, 127], "predicate": "/location/location/contains", "subj_tok_span": [8, 9], "obj_tok_span": [25, 26]}], "entity_list": [{"text": "Connecticut", "type": "DEFAULT", "char_span": [39, 50], "tok_span": [8, 9]}, {"text": "Hartford", "type": "DEFAULT", "char_span": [119, 127], "tok_span": [25, 26]}]}, {"text": "Corner Kicks COLLEGES -- Dan Gaspar , the coach of goalkeepers the past two seasons at Porto in Portugal , has returned to the United States to be the men 's coach at the University of Hartford , his alma mater .", "id": "train_71", "relation_list": [{"subject": "Portugal", "object": "Porto", "subj_char_span": [96, 104], "obj_char_span": [87, 92], "predicate": "/location/country/administrative_divisions", "subj_tok_span": [25, 26], "obj_tok_span": [23, 24]}, {"subject": "Porto", "object": "Portugal", "subj_char_span": [87, 92], "obj_char_span": [96, 104], "predicate": "/location/administrative_division/country", "subj_tok_span": [23, 24], "obj_tok_span": [25, 26]}, {"subject": "Portugal", "object": "Porto", "subj_char_span": [96, 104], "obj_char_span": [87, 92], "predicate": "/location/location/contains", "subj_tok_span": [25, 26], "obj_tok_span": [23, 24]}], "entity_list": [{"text": "Portugal", "type": "DEFAULT", "char_span": [96, 104], "tok_span": [25, 26]}, {"text": "Porto", "type": "DEFAULT", "char_span": [87, 92], "tok_span": [23, 24]}, {"text": "Porto", "type": "DEFAULT", "char_span": [87, 92], "tok_span": [23, 24]}, {"text": "Portugal", "type": "DEFAULT", "char_span": [96, 104], "tok_span": [25, 26]}, {"text": "Portugal", "type": "DEFAULT", "char_span": [96, 104], "tok_span": [25, 26]}, {"text": "Porto", "type": "DEFAULT", "char_span": [87, 92], "tok_span": [23, 24]}]}, {"text": "I have already said repeatedly that we have fewer problems against strong opponents like Brazil , Argentina , Italy or Germany than against the smaller teams , because against strong teams we concentrate better and pull out our best performances , '' United States Coach Sigi Schmid told FIFA.com .", "id": "train_72", "relation_list": [{"subject": "Schmid", "object": "Germany", "subj_char_span": [276, 282], "obj_char_span": [119, 126], "predicate": "/people/person/nationality", "subj_tok_span": [48, 51], "obj_tok_span": [20, 21]}], "entity_list": [{"text": "Schmid", "type": "DEFAULT", "char_span": [276, 282], "tok_span": [48, 51]}, {"text": "Germany", "type": "DEFAULT", "char_span": [119, 126], "tok_span": [20, 21]}]}, {"text": "The United States defense has been anchored by goalkeeper Quentin Westberg , who plays for Troyes in France .", "id": "train_73", "relation_list": [{"subject": "Westberg", "object": "France", "subj_char_span": [66, 74], "obj_char_span": [101, 107], "predicate": "/people/person/nationality", "subj_tok_span": [10, 12], "obj_tok_span": [19, 20]}], "entity_list": [{"text": "Westberg", "type": "DEFAULT", "char_span": [66, 74], "tok_span": [10, 12]}, {"text": "France", "type": "DEFAULT", "char_span": [101, 107], "tok_span": [19, 20]}]}, {"text": "He is survived by his adoring wife Carmen Grau , Ph . D. , his daughters Ariana , 13 , and Mia , 10 , his brother Jon and sister-in-law Marnie , his sisters Melanie and Dany and their families , his parents Mark Silvan and Helaine Shlasko -LRB- widow of his stepfather Bernie Shlasko -RRB- , his stepmother Abby , his mother-in-law Felisa , his entire family in Barcelona , Spain , his many nieces and nephews , and numerous friends .", "id": "train_74", "relation_list": [{"subject": "Spain", "object": "Barcelona", "subj_char_span": [374, 379], "obj_char_span": [362, 371], "predicate": "/location/country/administrative_divisions", "subj_tok_span": [104, 105], "obj_tok_span": [102, 103]}, {"subject": "Barcelona", "object": "Spain", "subj_char_span": [362, 371], "obj_char_span": [374, 379], "predicate": "/location/administrative_division/country", "subj_tok_span": [102, 103], "obj_tok_span": [104, 105]}], "entity_list": [{"text": "Spain", "type": "DEFAULT", "char_span": [374, 379], "tok_span": [104, 105]}, {"text": "Barcelona", "type": "DEFAULT", "char_span": [362, 371], "tok_span": [102, 103]}, {"text": "Barcelona", "type": "DEFAULT", "char_span": [362, 371], "tok_span": [102, 103]}, {"text": "Spain", "type": "DEFAULT", "char_span": [374, 379], "tok_span": [104, 105]}]}, {"text": "A lot of us are transplanted Canadians like me , '' said Karen Tait , 56 , a native of Edmonton , Alberta , who is president of the Coyotes Curling Club in Scottsdale .", "id": "train_75", "relation_list": [{"subject": "Alberta", "object": "Edmonton", "subj_char_span": [98, 105], "obj_char_span": [87, 95], "predicate": "/location/country/capital", "subj_tok_span": [25, 26], "obj_tok_span": [23, 24]}, {"subject": "Alberta", "object": "Edmonton", "subj_char_span": [98, 105], "obj_char_span": [87, 95], "predicate": "/location/location/contains", "subj_tok_span": [25, 26], "obj_tok_span": [23, 24]}], "entity_list": [{"text": "Alberta", "type": "DEFAULT", "char_span": [98, 105], "tok_span": [25, 26]}, {"text": "Edmonton", "type": "DEFAULT", "char_span": [87, 95], "tok_span": [23, 24]}, {"text": "Alberta", "type": "DEFAULT", "char_span": [98, 105], "tok_span": [25, 26]}, {"text": "Edmonton", "type": "DEFAULT", "char_span": [87, 95], "tok_span": [23, 24]}]}, {"text": "The outbreak is unrelated to the one that began spreading from Nigeria in 2004 through several countries in central Africa and the Arabian peninsula , and is unusual in that it is striking mostly adults , according to the World Health Organization .", "id": "train_76", "relation_list": [{"subject": "Africa", "object": "Nigeria", "subj_char_span": [116, 122], "obj_char_span": [63, 70], "predicate": "/location/location/contains", "subj_tok_span": [19, 20], "obj_tok_span": [11, 12]}], "entity_list": [{"text": "Africa", "type": "DEFAULT", "char_span": [116, 122], "tok_span": [19, 20]}, {"text": "Nigeria", "type": "DEFAULT", "char_span": [63, 70], "tok_span": [11, 12]}]}, {"text": "A fast-moving and deadly outbreak of polio has erupted in Namibia , in southern Africa .", "id": "train_77", "relation_list": [{"subject": "Africa", "object": "Namibia", "subj_char_span": [80, 86], "obj_char_span": [58, 65], "predicate": "/location/location/contains", "subj_tok_span": [17, 18], "obj_tok_span": [13, 14]}], "entity_list": [{"text": "Africa", "type": "DEFAULT", "char_span": [80, 86], "tok_span": [17, 18]}, {"text": "Namibia", "type": "DEFAULT", "char_span": [58, 65], "tok_span": [13, 14]}]}, {"text": "Namibia , a desert country of two million people on Africa 's southwest coast , has a singular combination of history and geography that makes it especially vulnerable to a polio outbreak among adults .", "id": "train_78", "relation_list": [{"subject": "Africa", "object": "Namibia", "subj_char_span": [52, 58], "obj_char_span": [0, 7], "predicate": "/location/location/contains", "subj_tok_span": [10, 11], "obj_tok_span": [0, 1]}], "entity_list": [{"text": "Africa", "type": "DEFAULT", "char_span": [52, 58], "tok_span": [10, 11]}, {"text": "Namibia", "type": "DEFAULT", "char_span": [0, 7], "tok_span": [0, 1]}]}, {"text": "Correction : October 19 , 2006 , Thursday An article on Tuesday about raids on the home of Representative Curt Weldon 's daughter , as part of a federal corruption investigation , misstated the year Mr. Weldon was first elected to Congress , in Pennsylvania 's Seventh District .", "id": "train_79", "relation_list": [{"subject": "Weldon", "object": "Pennsylvania", "subj_char_span": [111, 117], "obj_char_span": [245, 257], "predicate": "/people/person/place_lived", "subj_tok_span": [23, 25], "obj_tok_span": [52, 53]}, {"subject": "Weldon", "object": "Pennsylvania", "subj_char_span": [203, 209], "obj_char_span": [245, 257], "predicate": "/people/person/place_lived", "subj_tok_span": [43, 45], "obj_tok_span": [52, 53]}], "entity_list": [{"text": "Weldon", "type": "DEFAULT", "char_span": [111, 117], "tok_span": [23, 25]}, {"text": "Pennsylvania", "type": "DEFAULT", "char_span": [245, 257], "tok_span": [52, 53]}, {"text": "Weldon", "type": "DEFAULT", "char_span": [203, 209], "tok_span": [43, 45]}, {"text": "Pennsylvania", "type": "DEFAULT", "char_span": [245, 257], "tok_span": [52, 53]}]}, {"text": "Prosecutors ' interest in Chubb may indicate that the insurance scandal is widening , even after more than a year of intense scrutiny by Eliot Spitzer , the New York attorney general , and officials at the Securities and Exchange Commission .", "id": "train_80", "relation_list": [{"subject": "Spitzer", "object": "York", "subj_char_span": [143, 150], "obj_char_span": [161, 165], "predicate": "/business/person/company", "subj_tok_span": [28, 31], "obj_tok_span": [34, 35]}], "entity_list": [{"text": "Spitzer", "type": "DEFAULT", "char_span": [143, 150], "tok_span": [28, 31]}, {"text": "York", "type": "DEFAULT", "char_span": [161, 165], "tok_span": [34, 35]}]}, {"text": "Odyl Leferink , a tour group leader from Haarlem , the Netherlands . ''", "id": "train_81", "relation_list": [{"subject": "Netherlands", "object": "Haarlem", "subj_char_span": [55, 66], "obj_char_span": [41, 48], "predicate": "/location/location/contains", "subj_tok_span": [17, 18], "obj_tok_span": [12, 15]}], "entity_list": [{"text": "Netherlands", "type": "DEFAULT", "char_span": [55, 66], "tok_span": [17, 18]}, {"text": "Haarlem", "type": "DEFAULT", "char_span": [41, 48], "tok_span": [12, 15]}]}, {"text": "The United States broke an impasse in the talks , which began in Doha , Qatar , in 2001 , with an offer last week to cut its farm subsidies by 60 percent and import duties on agricultural products by 55 to 90 percent .", "id": "train_82", "relation_list": [{"subject": "Qatar", "object": "Doha", "subj_char_span": [72, 77], "obj_char_span": [65, 69], "predicate": "/location/country/capital", "subj_tok_span": [18, 19], "obj_tok_span": [15, 17]}, {"subject": "Qatar", "object": "Doha", "subj_char_span": [72, 77], "obj_char_span": [65, 69], "predicate": "/location/location/contains", "subj_tok_span": [18, 19], "obj_tok_span": [15, 17]}, {"subject": "Qatar", "object": "Doha", "subj_char_span": [72, 77], "obj_char_span": [65, 69], "predicate": "/location/country/administrative_divisions", "subj_tok_span": [18, 19], "obj_tok_span": [15, 17]}, {"subject": "Doha", "object": "Qatar", "subj_char_span": [65, 69], "obj_char_span": [72, 77], "predicate": "/location/administrative_division/country", "subj_tok_span": [15, 17], "obj_tok_span": [18, 19]}], "entity_list": [{"text": "Qatar", "type": "DEFAULT", "char_span": [72, 77], "tok_span": [18, 19]}, {"text": "Doha", "type": "DEFAULT", "char_span": [65, 69], "tok_span": [15, 17]}, {"text": "Qatar", "type": "DEFAULT", "char_span": [72, 77], "tok_span": [18, 19]}, {"text": "Doha", "type": "DEFAULT", "char_span": [65, 69], "tok_span": [15, 17]}, {"text": "Qatar", "type": "DEFAULT", "char_span": [72, 77], "tok_span": [18, 19]}, {"text": "Doha", "type": "DEFAULT", "char_span": [65, 69], "tok_span": [15, 17]}, {"text": "Doha", "type": "DEFAULT", "char_span": [65, 69], "tok_span": [15, 17]}, {"text": "Qatar", "type": "DEFAULT", "char_span": [72, 77], "tok_span": [18, 19]}]}, {"text": "France 's trade minister , Christine Lagarde , reiterated concerns Wednesday that Mr. Mandelson had overstepped his negotiating mandate by agreeing last week to expand cuts in Europe 's subsidies .", "id": "train_83", "relation_list": [{"subject": "Europe", "object": "France", "subj_char_span": [176, 182], "obj_char_span": [0, 6], "predicate": "/location/location/contains", "subj_tok_span": [37, 38], "obj_tok_span": [0, 1]}, {"subject": "Lagarde", "object": "France", "subj_char_span": [37, 44], "obj_char_span": [0, 6], "predicate": "/people/person/nationality", "subj_tok_span": [7, 10], "obj_tok_span": [0, 1]}], "entity_list": [{"text": "Europe", "type": "DEFAULT", "char_span": [176, 182], "tok_span": [37, 38]}, {"text": "France", "type": "DEFAULT", "char_span": [0, 6], "tok_span": [0, 1]}, {"text": "Lagarde", "type": "DEFAULT", "char_span": [37, 44], "tok_span": [7, 10]}, {"text": "France", "type": "DEFAULT", "char_span": [0, 6], "tok_span": [0, 1]}]}, {"text": "And '' The Bright Stream '' and '' Spartacus '' will also be danced at the Orange County Performing Arts Center in Costa Mesa , Calif. , Aug. 9-14 .", "id": "train_84", "relation_list": [{"subject": "Mesa", "object": "Center", "subj_char_span": [121, 125], "obj_char_span": [105, 111], "predicate": "/location/location/contains", "subj_tok_span": [28, 29], "obj_tok_span": [25, 26]}], "entity_list": [{"text": "Mesa", "type": "DEFAULT", "char_span": [121, 125], "tok_span": [28, 29]}, {"text": "Center", "type": "DEFAULT", "char_span": [105, 111], "tok_span": [25, 26]}]}, {"text": "Y Combinator comes down to two kids in a room with two computers and ramen noodles for a summer , '' said Chris Sacca , a principal of new business development at Google and a speaker at Y Combinator 's one-day start-up school conference in October at Harvard . ''", "id": "train_85", "relation_list": [{"subject": "Sacca", "object": "Google", "subj_char_span": [112, 117], "obj_char_span": [163, 169], "predicate": "/business/person/company", "subj_tok_span": [28, 30], "obj_tok_span": [38, 39]}], "entity_list": [{"text": "Sacca", "type": "DEFAULT", "char_span": [112, 117], "tok_span": [28, 30]}, {"text": "Google", "type": "DEFAULT", "char_span": [163, 169], "tok_span": [38, 39]}]}, {"text": "Last month , Mr. Yuen was in Mountain View , in the heart of Silicon Valley , demonstrating his product to venture capitalists and other tech entrepreneurs .", "id": "train_86", "relation_list": [{"subject": "Valley", "object": "View", "subj_char_span": [69, 75], "obj_char_span": [38, 42], "predicate": "/location/location/contains", "subj_tok_span": [17, 18], "obj_tok_span": [10, 11]}], "entity_list": [{"text": "Valley", "type": "DEFAULT", "char_span": [69, 75], "tok_span": [17, 18]}, {"text": "View", "type": "DEFAULT", "char_span": [38, 42], "tok_span": [10, 11]}]}, {"text": "The danger is that you will run out of money before a buyer shows up , '' said Peter Rip , a managing director of Leapfrog Ventures , a venture capital fund in Menlo Park , Calif. '' We are seeing a lot of guys being attracted to the ease with which they can start a company , but starting is really only the first step . ''", "id": "train_87", "relation_list": [{"subject": "Rip", "object": "Ventures", "subj_char_span": [85, 88], "obj_char_span": [123, 131], "predicate": "/business/person/company", "subj_tok_span": [20, 22], "obj_tok_span": [30, 31]}, {"subject": "Ventures", "object": "Rip", "subj_char_span": [123, 131], "obj_char_span": [85, 88], "predicate": "/business/company/founders", "subj_tok_span": [30, 31], "obj_tok_span": [20, 22]}], "entity_list": [{"text": "Rip", "type": "DEFAULT", "char_span": [85, 88], "tok_span": [20, 22]}, {"text": "Ventures", "type": "DEFAULT", "char_span": [123, 131], "tok_span": [30, 31]}, {"text": "Ventures", "type": "DEFAULT", "char_span": [123, 131], "tok_span": [30, 31]}, {"text": "Rip", "type": "DEFAULT", "char_span": [85, 88], "tok_span": [20, 22]}]}, {"text": "Born in Canton , Ohio , on Feb. 27 , 1914 , Mr. Bolender settled in New York City in 1936 .", "id": "train_88", "relation_list": [{"subject": "Ohio", "object": "Canton", "subj_char_span": [17, 21], "obj_char_span": [8, 14], "predicate": "/location/location/contains", "subj_tok_span": [4, 5], "obj_tok_span": [2, 3]}], "entity_list": [{"text": "Ohio", "type": "DEFAULT", "char_span": [17, 21], "tok_span": [4, 5]}, {"text": "Canton", "type": "DEFAULT", "char_span": [8, 14], "tok_span": [2, 3]}]}, {"text": "Lincoln Kirstein and George Balanchine , founders of the New York City Ballet , recruited him for the American Ballet , the first company they had formed in 1935 .", "id": "train_89", "relation_list": [{"subject": "Balanchine", "object": "Ballet", "subj_char_span": [28, 38], "obj_char_span": [71, 77], "predicate": "/business/person/company", "subj_tok_span": [6, 10], "obj_tok_span": [17, 18]}, {"subject": "Balanchine", "object": "Ballet", "subj_char_span": [28, 38], "obj_char_span": [111, 117], "predicate": "/business/person/company", "subj_tok_span": [6, 10], "obj_tok_span": [24, 25]}], "entity_list": [{"text": "Balanchine", "type": "DEFAULT", "char_span": [28, 38], "tok_span": [6, 10]}, {"text": "Ballet", "type": "DEFAULT", "char_span": [71, 77], "tok_span": [17, 18]}, {"text": "Balanchine", "type": "DEFAULT", "char_span": [28, 38], "tok_span": [6, 10]}, {"text": "Ballet", "type": "DEFAULT", "char_span": [111, 117], "tok_span": [24, 25]}]}, {"text": "Thanks to a late agreement by legislators in Albany , New York no longer ranks among the dwindling number of states that have failed to take full advantage of DNA 's ability to identify and remove serial sex offenders from the streets .", "id": "train_90", "relation_list": [{"subject": "York", "object": "Albany", "subj_char_span": [58, 62], "obj_char_span": [45, 51], "predicate": "/location/location/contains", "subj_tok_span": [11, 12], "obj_tok_span": [8, 9]}], "entity_list": [{"text": "York", "type": "DEFAULT", "char_span": [58, 62], "tok_span": [11, 12]}, {"text": "Albany", "type": "DEFAULT", "char_span": [45, 51], "tok_span": [8, 9]}]}, {"text": "Manhattan , especially the East Village , has long been well stocked with cheap and raucous yakitori places that specialize in skewers and beer .", "id": "train_91", "relation_list": [{"subject": "Manhattan", "object": "Village", "subj_char_span": [0, 9], "obj_char_span": [32, 39], "predicate": "/location/location/contains", "subj_tok_span": [0, 1], "obj_tok_span": [5, 6]}, {"subject": "Village", "object": "Manhattan", "subj_char_span": [32, 39], "obj_char_span": [0, 9], "predicate": "/location/neighborhood/neighborhood_of", "subj_tok_span": [5, 6], "obj_tok_span": [0, 1]}], "entity_list": [{"text": "Manhattan", "type": "DEFAULT", "char_span": [0, 9], "tok_span": [0, 1]}, {"text": "Village", "type": "DEFAULT", "char_span": [32, 39], "tok_span": [5, 6]}, {"text": "Village", "type": "DEFAULT", "char_span": [32, 39], "tok_span": [5, 6]}, {"text": "Manhattan", "type": "DEFAULT", "char_span": [0, 9], "tok_span": [0, 1]}]}, {"text": "Watch Your Fingers HERE are some places to sample Japanese or Korean grilling : DAE DONG , 220-15 Northern Boulevard , Bayside , Queens ; ( 718 ) 631-7100 .", "id": "train_92", "relation_list": [{"subject": "Queens", "object": "Bayside", "subj_char_span": [129, 135], "obj_char_span": [119, 126], "predicate": "/location/location/contains", "subj_tok_span": [35, 36], "obj_tok_span": [32, 34]}, {"subject": "Bayside", "object": "Queens", "subj_char_span": [119, 126], "obj_char_span": [129, 135], "predicate": "/location/neighborhood/neighborhood_of", "subj_tok_span": [32, 34], "obj_tok_span": [35, 36]}], "entity_list": [{"text": "Queens", "type": "DEFAULT", "char_span": [129, 135], "tok_span": [35, 36]}, {"text": "Bayside", "type": "DEFAULT", "char_span": [119, 126], "tok_span": [32, 34]}, {"text": "Bayside", "type": "DEFAULT", "char_span": [119, 126], "tok_span": [32, 34]}, {"text": "Queens", "type": "DEFAULT", "char_span": [129, 135], "tok_span": [35, 36]}]}, {"text": "Even barbecue palaces like Dae Dong in Bayside , Queens , and Picnic Garden in Flushing are often packed , especially after Korean church services on Sundays .", "id": "train_93", "relation_list": [{"subject": "Bayside", "object": "Queens", "subj_char_span": [39, 46], "obj_char_span": [49, 55], "predicate": "/location/neighborhood/neighborhood_of", "subj_tok_span": [11, 13], "obj_tok_span": [14, 15]}, {"subject": "Queens", "object": "Bayside", "subj_char_span": [49, 55], "obj_char_span": [39, 46], "predicate": "/location/location/contains", "subj_tok_span": [14, 15], "obj_tok_span": [11, 13]}], "entity_list": [{"text": "Bayside", "type": "DEFAULT", "char_span": [39, 46], "tok_span": [11, 13]}, {"text": "Queens", "type": "DEFAULT", "char_span": [49, 55], "tok_span": [14, 15]}, {"text": "Queens", "type": "DEFAULT", "char_span": [49, 55], "tok_span": [14, 15]}, {"text": "Bayside", "type": "DEFAULT", "char_span": [39, 46], "tok_span": [11, 13]}]}, {"text": "The new face of New York City is taking shape among the graceful Victorian houses and stout apartment buildings of Ditmas Park , Brooklyn .", "id": "train_94", "relation_list": [{"subject": "City", "object": "Brooklyn", "subj_char_span": [25, 29], "obj_char_span": [129, 137], "predicate": "/location/location/contains", "subj_tok_span": [6, 7], "obj_tok_span": [27, 28]}], "entity_list": [{"text": "City", "type": "DEFAULT", "char_span": [25, 29], "tok_span": [6, 7]}, {"text": "Brooklyn", "type": "DEFAULT", "char_span": [129, 137], "tok_span": [27, 28]}]}, {"text": "In 2000 , they were found in neighborhoods like Elmhurst , Jackson Heights and Flushing in Queens .", "id": "train_95", "relation_list": [{"subject": "Heights", "object": "Queens", "subj_char_span": [67, 74], "obj_char_span": [91, 97], "predicate": "/location/neighborhood/neighborhood_of", "subj_tok_span": [13, 14], "obj_tok_span": [19, 20]}, {"subject": "Queens", "object": "Heights", "subj_char_span": [91, 97], "obj_char_span": [67, 74], "predicate": "/location/location/contains", "subj_tok_span": [19, 20], "obj_tok_span": [13, 14]}], "entity_list": [{"text": "Heights", "type": "DEFAULT", "char_span": [67, 74], "tok_span": [13, 14]}, {"text": "Queens", "type": "DEFAULT", "char_span": [91, 97], "tok_span": [19, 20]}, {"text": "Queens", "type": "DEFAULT", "char_span": [91, 97], "tok_span": [19, 20]}, {"text": "Heights", "type": "DEFAULT", "char_span": [67, 74], "tok_span": [13, 14]}]}, {"text": "The ants were studied by Dr. Stephen P. Yanoviak of the University of Texas Medical Branch in Galveston , who first noticed that the ants did not fall straight down when dislodged from a tree limb .", "id": "train_96", "relation_list": [{"subject": "Galveston", "object": "Branch", "subj_char_span": [94, 103], "obj_char_span": [84, 90], "predicate": "/location/location/contains", "subj_tok_span": [22, 26], "obj_tok_span": [20, 21]}], "entity_list": [{"text": "Galveston", "type": "DEFAULT", "char_span": [94, 103], "tok_span": [22, 26]}, {"text": "Branch", "type": "DEFAULT", "char_span": [84, 90], "tok_span": [20, 21]}]}, {"text": "I do n't make this recipe in front of people , '' said Sean Williams , an actor from Astoria , Queens , whose guacamole includes bottled salsa , sour cream and green onions .", "id": "train_97", "relation_list": [{"subject": "Queens", "object": "Astoria", "subj_char_span": [95, 101], "obj_char_span": [85, 92], "predicate": "/location/location/contains", "subj_tok_span": [25, 26], "obj_tok_span": [22, 24]}, {"subject": "Astoria", "object": "Queens", "subj_char_span": [85, 92], "obj_char_span": [95, 101], "predicate": "/location/neighborhood/neighborhood_of", "subj_tok_span": [22, 24], "obj_tok_span": [25, 26]}], "entity_list": [{"text": "Queens", "type": "DEFAULT", "char_span": [95, 101], "tok_span": [25, 26]}, {"text": "Astoria", "type": "DEFAULT", "char_span": [85, 92], "tok_span": [22, 24]}, {"text": "Astoria", "type": "DEFAULT", "char_span": [85, 92], "tok_span": [22, 24]}, {"text": "Queens", "type": "DEFAULT", "char_span": [95, 101], "tok_span": [25, 26]}]}, {"text": "INSIDE THE NEWS Correction : April 4 , 2005 , Monday An article in Sunday Business yesterday about a clash of cultures at Morgan Stanley referred imprecisely to the previous experience of Zoe Cruz , who was named a co-president of the firm .", "id": "train_98", "relation_list": [{"subject": "Cruz", "object": "Stanley", "subj_char_span": [192, 196], "obj_char_span": [129, 136], "predicate": "/business/person/company", "subj_tok_span": [41, 42], "obj_tok_span": [29, 30]}], "entity_list": [{"text": "Cruz", "type": "DEFAULT", "char_span": [192, 196], "tok_span": [41, 42]}, {"text": "Stanley", "type": "DEFAULT", "char_span": [129, 136], "tok_span": [29, 30]}]}, {"text": "SOME Morgan Stanley romantics have tossed out the name of John J. Mack , the former president , who was pushed out by Mr. Purcell in a power struggle in 2001 .", "id": "train_99", "relation_list": [{"subject": "Mack", "object": "Stanley", "subj_char_span": [66, 70], "obj_char_span": [12, 19], "predicate": "/business/person/company", "subj_tok_span": [16, 17], "obj_tok_span": [4, 5]}], "entity_list": [{"text": "Mack", "type": "DEFAULT", "char_span": [66, 70], "tok_span": [16, 17]}, {"text": "Stanley", "type": "DEFAULT", "char_span": [12, 19], "tok_span": [4, 5]}]}, {"text": "The pictures , whether the imitation grunge fashion shoots that made his name in the mid-1990 's or his latest lush abstractions and extreme close-ups -- now at P.S . 1 in Long Island City , Queens -- never fail to dissatisfy , teetering uneasily between realness and surrealness .", "id": "train_100", "relation_list": [{"subject": "City", "object": "Queens", "subj_char_span": [184, 188], "obj_char_span": [191, 197], "predicate": "/location/neighborhood/neighborhood_of", "subj_tok_span": [45, 46], "obj_tok_span": [47, 48]}, {"subject": "Queens", "object": "City", "subj_char_span": [191, 197], "obj_char_span": [184, 188], "predicate": "/location/location/contains", "subj_tok_span": [47, 48], "obj_tok_span": [45, 46]}], "entity_list": [{"text": "City", "type": "DEFAULT", "char_span": [184, 188], "tok_span": [45, 46]}, {"text": "Queens", "type": "DEFAULT", "char_span": [191, 197], "tok_span": [47, 48]}, {"text": "Queens", "type": "DEFAULT", "char_span": [191, 197], "tok_span": [47, 48]}, {"text": "City", "type": "DEFAULT", "char_span": [184, 188], "tok_span": [45, 46]}]}, {"text": "The third World University Bridge Championship will be held in Tianjin , China , from Saturday through Oct. 27 .", "id": "train_101", "relation_list": [{"subject": "China", "object": "Tianjin", "subj_char_span": [73, 78], "obj_char_span": [63, 70], "predicate": "/location/country/administrative_divisions", "subj_tok_span": [14, 15], "obj_tok_span": [10, 13]}, {"subject": "Tianjin", "object": "China", "subj_char_span": [63, 70], "obj_char_span": [73, 78], "predicate": "/location/administrative_division/country", "subj_tok_span": [10, 13], "obj_tok_span": [14, 15]}, {"subject": "China", "object": "Tianjin", "subj_char_span": [73, 78], "obj_char_span": [63, 70], "predicate": "/location/location/contains", "subj_tok_span": [14, 15], "obj_tok_span": [10, 13]}], "entity_list": [{"text": "China", "type": "DEFAULT", "char_span": [73, 78], "tok_span": [14, 15]}, {"text": "Tianjin", "type": "DEFAULT", "char_span": [63, 70], "tok_span": [10, 13]}, {"text": "Tianjin", "type": "DEFAULT", "char_span": [63, 70], "tok_span": [10, 13]}, {"text": "China", "type": "DEFAULT", "char_span": [73, 78], "tok_span": [14, 15]}, {"text": "China", "type": "DEFAULT", "char_span": [73, 78], "tok_span": [14, 15]}, {"text": "Tianjin", "type": "DEFAULT", "char_span": [63, 70], "tok_span": [10, 13]}]}, {"text": "Last week , Mr. O'Connell sipped Sprite in the tchotchke-filled living room of his two-family brick house in Bay Ridge , Brooklyn , which he shares with a grown son and daughter , and recalled his first day as a bellman .", "id": "train_102", "relation_list": [{"subject": "Brooklyn", "object": "Ridge", "subj_char_span": [121, 129], "obj_char_span": [113, 118], "predicate": "/location/location/contains", "subj_tok_span": [33, 34], "obj_tok_span": [31, 32]}, {"subject": "Ridge", "object": "Brooklyn", "subj_char_span": [113, 118], "obj_char_span": [121, 129], "predicate": "/location/neighborhood/neighborhood_of", "subj_tok_span": [31, 32], "obj_tok_span": [33, 34]}], "entity_list": [{"text": "Brooklyn", "type": "DEFAULT", "char_span": [121, 129], "tok_span": [33, 34]}, {"text": "Ridge", "type": "DEFAULT", "char_span": [113, 118], "tok_span": [31, 32]}, {"text": "Ridge", "type": "DEFAULT", "char_span": [113, 118], "tok_span": [31, 32]}, {"text": "Brooklyn", "type": "DEFAULT", "char_span": [121, 129], "tok_span": [33, 34]}]}, {"text": "Adjusting to retirement has not been easy for Mr. O'Connell , after a career that included the peculiar -LRB- Elton John popping out of an elevator wearing a construction boot on one foot and a sneaker on the other -RRB- and the stressful -LRB- directing traffic in the lobby while Prime Minister Jawaharlal Nehru of India entertained Nikita Khrushchev , the Soviet premier , and Prime Minister Castro of Cuba in the second-floor dining room -RRB- .", "id": "train_103", "relation_list": [{"subject": "Nehru", "object": "India", "subj_char_span": [308, 313], "obj_char_span": [317, 322], "predicate": "/people/person/nationality", "subj_tok_span": [72, 73], "obj_tok_span": [74, 75]}], "entity_list": [{"text": "Nehru", "type": "DEFAULT", "char_span": [308, 313], "tok_span": [72, 73]}, {"text": "India", "type": "DEFAULT", "char_span": [317, 322], "tok_span": [74, 75]}]}, {"text": "... Carmelo Barreras , Jackson Heights , Queens .", "id": "train_104", "relation_list": [{"subject": "Queens", "object": "Heights", "subj_char_span": [41, 47], "obj_char_span": [31, 38], "predicate": "/location/location/contains", "subj_tok_span": [12, 13], "obj_tok_span": [10, 11]}, {"subject": "Heights", "object": "Queens", "subj_char_span": [31, 38], "obj_char_span": [41, 47], "predicate": "/location/neighborhood/neighborhood_of", "subj_tok_span": [10, 11], "obj_tok_span": [12, 13]}], "entity_list": [{"text": "Queens", "type": "DEFAULT", "char_span": [41, 47], "tok_span": [12, 13]}, {"text": "Heights", "type": "DEFAULT", "char_span": [31, 38], "tok_span": [10, 11]}, {"text": "Heights", "type": "DEFAULT", "char_span": [31, 38], "tok_span": [10, 11]}, {"text": "Queens", "type": "DEFAULT", "char_span": [41, 47], "tok_span": [12, 13]}]}, {"text": "He said he has openings for 50 Plainfield dogs in kennels he runs at other tracks , he has found homes for another 12 in New Jersey , and he has persuaded two owners to take back the half-dozen dogs they own . ''", "id": "train_105", "relation_list": [{"subject": "Jersey", "object": "Plainfield", "subj_char_span": [125, 131], "obj_char_span": [31, 41], "predicate": "/location/location/contains", "subj_tok_span": [29, 30], "obj_tok_span": [7, 9]}], "entity_list": [{"text": "Jersey", "type": "DEFAULT", "char_span": [125, 131], "tok_span": [29, 30]}, {"text": "Plainfield", "type": "DEFAULT", "char_span": [31, 41], "tok_span": [7, 9]}]}, {"text": "Verdict Reading Continues in Russia The judges in the trial of Mikhail Khodorkovsky , the founder of Yukos , resumed reading a verdict said to be more than a thousand pages long .", "id": "train_106", "relation_list": [{"subject": "Khodorkovsky", "object": "Russia", "subj_char_span": [71, 83], "obj_char_span": [29, 35], "predicate": "/people/person/nationality", "subj_tok_span": [15, 20], "obj_tok_span": [7, 8]}], "entity_list": [{"text": "Khodorkovsky", "type": "DEFAULT", "char_span": [71, 83], "tok_span": [15, 20]}, {"text": "Russia", "type": "DEFAULT", "char_span": [29, 35], "tok_span": [7, 8]}]}, {"text": "Ilse Helene Bretschneider was born December 22 , 1906 , in Buffalo , New York , and moved to Oakland , California with her family following her high school graduation at 15 .", "id": "train_107", "relation_list": [{"subject": "York", "object": "Buffalo", "subj_char_span": [73, 77], "obj_char_span": [59, 66], "predicate": "/location/location/contains", "subj_tok_span": [20, 21], "obj_tok_span": [17, 18]}, {"subject": "California", "object": "Oakland", "subj_char_span": [103, 113], "obj_char_span": [93, 100], "predicate": "/location/location/contains", "subj_tok_span": [27, 28], "obj_tok_span": [25, 26]}], "entity_list": [{"text": "York", "type": "DEFAULT", "char_span": [73, 77], "tok_span": [20, 21]}, {"text": "Buffalo", "type": "DEFAULT", "char_span": [59, 66], "tok_span": [17, 18]}, {"text": "California", "type": "DEFAULT", "char_span": [103, 113], "tok_span": [27, 28]}, {"text": "Oakland", "type": "DEFAULT", "char_span": [93, 100], "tok_span": [25, 26]}]}, {"text": "Donations in her memory may be made to the Reading Services Program of Lighthouse International , 111 East 59th Street , New York , New York 10022 , Attn : Marc Feinstein , or the World Fellowship Fund of the Delta Kappa Gamma Society International , P.O . Box 1589 , Austin , Texas 78767-1589 .", "id": "train_108", "relation_list": [{"subject": "Texas", "object": "Austin", "subj_char_span": [277, 282], "obj_char_span": [268, 274], "predicate": "/location/location/contains", "subj_tok_span": [63, 64], "obj_tok_span": [61, 62]}], "entity_list": [{"text": "Texas", "type": "DEFAULT", "char_span": [277, 282], "tok_span": [63, 64]}, {"text": "Austin", "type": "DEFAULT", "char_span": [268, 274], "tok_span": [61, 62]}]}, {"text": "A gifted teacher , Ilse taught elementary school first in Modesto , California , beginning in 1956 , and then on the Monterey Peninsula until her retirement in 1974 .", "id": "train_109", "relation_list": [{"subject": "California", "object": "Modesto", "subj_char_span": [68, 78], "obj_char_span": [58, 65], "predicate": "/location/location/contains", "subj_tok_span": [14, 15], "obj_tok_span": [11, 13]}], "entity_list": [{"text": "California", "type": "DEFAULT", "char_span": [68, 78], "tok_span": [14, 15]}, {"text": "Modesto", "type": "DEFAULT", "char_span": [58, 65], "tok_span": [11, 13]}]}, {"text": "Barbara Kristvinsson , 48 , a mother of three in Reykjavik , Iceland , said she occasionally judges herself for not exercising , especially when she compares herself to her husband , Hoskuldur , who runs ultramarathons , some that cover 100 miles .", "id": "train_110", "relation_list": [{"subject": "Iceland", "object": "Reykjavik", "subj_char_span": [61, 68], "obj_char_span": [49, 58], "predicate": "/location/country/capital", "subj_tok_span": [18, 19], "obj_tok_span": [13, 17]}, {"subject": "Iceland", "object": "Reykjavik", "subj_char_span": [61, 68], "obj_char_span": [49, 58], "predicate": "/location/location/contains", "subj_tok_span": [18, 19], "obj_tok_span": [13, 17]}], "entity_list": [{"text": "Iceland", "type": "DEFAULT", "char_span": [61, 68], "tok_span": [18, 19]}, {"text": "Reykjavik", "type": "DEFAULT", "char_span": [49, 58], "tok_span": [13, 17]}, {"text": "Iceland", "type": "DEFAULT", "char_span": [61, 68], "tok_span": [18, 19]}, {"text": "Reykjavik", "type": "DEFAULT", "char_span": [49, 58], "tok_span": [13, 17]}]}, {"text": "Funeral Service Friday 11:30 A.M. at Zion Memorial Chapel , 785 E. Boston Post Road in Mamaroneck followed by an entombment at Beth David Cemetery , Elmont , New York .", "id": "train_111", "relation_list": [{"subject": "York", "object": "Elmont", "subj_char_span": [162, 166], "obj_char_span": [149, 155], "predicate": "/location/location/contains", "subj_tok_span": [43, 44], "obj_tok_span": [39, 41]}, {"subject": "York", "object": "Chapel", "subj_char_span": [162, 166], "obj_char_span": [51, 57], "predicate": "/location/location/contains", "subj_tok_span": [43, 44], "obj_tok_span": [14, 15]}, {"subject": "York", "object": "Mamaroneck", "subj_char_span": [162, 166], "obj_char_span": [87, 97], "predicate": "/location/location/contains", "subj_tok_span": [43, 44], "obj_tok_span": [24, 27]}], "entity_list": [{"text": "York", "type": "DEFAULT", "char_span": [162, 166], "tok_span": [43, 44]}, {"text": "Elmont", "type": "DEFAULT", "char_span": [149, 155], "tok_span": [39, 41]}, {"text": "York", "type": "DEFAULT", "char_span": [162, 166], "tok_span": [43, 44]}, {"text": "Chapel", "type": "DEFAULT", "char_span": [51, 57], "tok_span": [14, 15]}, {"text": "York", "type": "DEFAULT", "char_span": [162, 166], "tok_span": [43, 44]}, {"text": "Mamaroneck", "type": "DEFAULT", "char_span": [87, 97], "tok_span": [24, 27]}]}, {"text": "Start in Pittsburgh , Western Pennsylvania 's metropolis , with an overview at the Duquesne Incline , a funicular railway straight up the side of Mount Washington .", "id": "train_112", "relation_list": [{"subject": "Pittsburgh", "object": "Incline", "subj_char_span": [9, 19], "obj_char_span": [92, 99], "predicate": "/location/location/contains", "subj_tok_span": [2, 3], "obj_tok_span": [19, 21]}], "entity_list": [{"text": "Pittsburgh", "type": "DEFAULT", "char_span": [9, 19], "tok_span": [2, 3]}, {"text": "Incline", "type": "DEFAULT", "char_span": [92, 99], "tok_span": [19, 21]}]}, {"text": "MILEPOSTS Warhol and More In Pennsylvania IN Pittsburgh , the Duquesne Incline -LRB- $ 3.50 round trip -RRB- leaves from West Carson Street .", "id": "train_113", "relation_list": [{"subject": "Pennsylvania", "object": "Pittsburgh", "subj_char_span": [29, 41], "obj_char_span": [45, 55], "predicate": "/location/location/contains", "subj_tok_span": [10, 11], "obj_tok_span": [12, 13]}, {"subject": "Pennsylvania", "object": "Incline", "subj_char_span": [29, 41], "obj_char_span": [71, 78], "predicate": "/location/location/contains", "subj_tok_span": [10, 11], "obj_tok_span": [18, 20]}, {"subject": "Pittsburgh", "object": "Incline", "subj_char_span": [45, 55], "obj_char_span": [71, 78], "predicate": "/location/location/contains", "subj_tok_span": [12, 13], "obj_tok_span": [18, 20]}], "entity_list": [{"text": "Pennsylvania", "type": "DEFAULT", "char_span": [29, 41], "tok_span": [10, 11]}, {"text": "Pittsburgh", "type": "DEFAULT", "char_span": [45, 55], "tok_span": [12, 13]}, {"text": "Pennsylvania", "type": "DEFAULT", "char_span": [29, 41], "tok_span": [10, 11]}, {"text": "Incline", "type": "DEFAULT", "char_span": [71, 78], "tok_span": [18, 20]}, {"text": "Pittsburgh", "type": "DEFAULT", "char_span": [45, 55], "tok_span": [12, 13]}, {"text": "Incline", "type": "DEFAULT", "char_span": [71, 78], "tok_span": [18, 20]}]}, {"text": "For straight shot of nostalgia -LRB- hold the ice -RRB- , drive north from Johnstown on Route 56 to Stewart 's eerily retro hometown of Indiana and the museum about him on the third floor of the public library .", "id": "train_114", "relation_list": [{"subject": "Indiana", "object": "Stewart", "subj_char_span": [136, 143], "obj_char_span": [100, 107], "predicate": "/location/location/contains", "subj_tok_span": [38, 39], "obj_tok_span": [28, 29]}], "entity_list": [{"text": "Indiana", "type": "DEFAULT", "char_span": [136, 143], "tok_span": [38, 39]}, {"text": "Stewart", "type": "DEFAULT", "char_span": [100, 107], "tok_span": [28, 29]}]}, {"text": "But the fact that Mr. Davis does not have a pure Democratic pedigree may turn out to be one of his greatest assets running in New York 's 26th Congressional District , a Republican bastion that runs between the suburbs of Buffalo and Rochester . ''", "id": "train_115", "relation_list": [{"subject": "York", "object": "Rochester", "subj_char_span": [130, 134], "obj_char_span": [234, 243], "predicate": "/location/location/contains", "subj_tok_span": [30, 31], "obj_tok_span": [50, 51]}, {"subject": "York", "object": "Buffalo", "subj_char_span": [130, 134], "obj_char_span": [222, 229], "predicate": "/location/location/contains", "subj_tok_span": [30, 31], "obj_tok_span": [48, 49]}], "entity_list": [{"text": "York", "type": "DEFAULT", "char_span": [130, 134], "tok_span": [30, 31]}, {"text": "Rochester", "type": "DEFAULT", "char_span": [234, 243], "tok_span": [50, 51]}, {"text": "York", "type": "DEFAULT", "char_span": [130, 134], "tok_span": [30, 31]}, {"text": "Buffalo", "type": "DEFAULT", "char_span": [222, 229], "tok_span": [48, 49]}]}, {"text": "Ms. Dobson said buyers have included people with friends or family in Colorado but whose primary homes are in Belgium ; San Francisco ; Santa Fe , N.M. ; and Washington , D.C. Others , like the Horans , are moving from the more traditional neighborhoods around Denver .", "id": "train_116", "relation_list": [{"subject": "Colorado", "object": "Denver", "subj_char_span": [70, 78], "obj_char_span": [261, 267], "predicate": "/location/location/contains", "subj_tok_span": [14, 15], "obj_tok_span": [57, 58]}], "entity_list": [{"text": "Colorado", "type": "DEFAULT", "char_span": [70, 78], "tok_span": [14, 15]}, {"text": "Denver", "type": "DEFAULT", "char_span": [261, 267], "tok_span": [57, 58]}]}, {"text": "BUILT around a medieval castle , and with a population of just over 250,000 people , Ljubljana , Slovenia , is tiny compared with most other European capitals .", "id": "train_117", "relation_list": [{"subject": "Slovenia", "object": "Ljubljana", "subj_char_span": [97, 105], "obj_char_span": [85, 94], "predicate": "/location/country/administrative_divisions", "subj_tok_span": [22, 23], "obj_tok_span": [20, 21]}, {"subject": "Ljubljana", "object": "Slovenia", "subj_char_span": [85, 94], "obj_char_span": [97, 105], "predicate": "/location/administrative_division/country", "subj_tok_span": [20, 21], "obj_tok_span": [22, 23]}, {"subject": "Slovenia", "object": "Ljubljana", "subj_char_span": [97, 105], "obj_char_span": [85, 94], "predicate": "/location/country/capital", "subj_tok_span": [22, 23], "obj_tok_span": [20, 21]}, {"subject": "Slovenia", "object": "Ljubljana", "subj_char_span": [97, 105], "obj_char_span": [85, 94], "predicate": "/location/location/contains", "subj_tok_span": [22, 23], "obj_tok_span": [20, 21]}], "entity_list": [{"text": "Slovenia", "type": "DEFAULT", "char_span": [97, 105], "tok_span": [22, 23]}, {"text": "Ljubljana", "type": "DEFAULT", "char_span": [85, 94], "tok_span": [20, 21]}, {"text": "Ljubljana", "type": "DEFAULT", "char_span": [85, 94], "tok_span": [20, 21]}, {"text": "Slovenia", "type": "DEFAULT", "char_span": [97, 105], "tok_span": [22, 23]}, {"text": "Slovenia", "type": "DEFAULT", "char_span": [97, 105], "tok_span": [22, 23]}, {"text": "Ljubljana", "type": "DEFAULT", "char_span": [85, 94], "tok_span": [20, 21]}, {"text": "Slovenia", "type": "DEFAULT", "char_span": [97, 105], "tok_span": [22, 23]}, {"text": "Ljubljana", "type": "DEFAULT", "char_span": [85, 94], "tok_span": [20, 21]}]}, {"text": "Slovenia 's compact size also means that companies can combine meetings in Ljubljana with team exercises -LRB- mountain-climbing , anyone ? -RRB-", "id": "train_118", "relation_list": [{"subject": "Ljubljana", "object": "Slovenia", "subj_char_span": [75, 84], "obj_char_span": [0, 8], "predicate": "/location/administrative_division/country", "subj_tok_span": [13, 14], "obj_tok_span": [0, 1]}, {"subject": "Slovenia", "object": "Ljubljana", "subj_char_span": [0, 8], "obj_char_span": [75, 84], "predicate": "/location/country/capital", "subj_tok_span": [0, 1], "obj_tok_span": [13, 14]}, {"subject": "Slovenia", "object": "Ljubljana", "subj_char_span": [0, 8], "obj_char_span": [75, 84], "predicate": "/location/location/contains", "subj_tok_span": [0, 1], "obj_tok_span": [13, 14]}, {"subject": "Slovenia", "object": "Ljubljana", "subj_char_span": [0, 8], "obj_char_span": [75, 84], "predicate": "/location/country/administrative_divisions", "subj_tok_span": [0, 1], "obj_tok_span": [13, 14]}], "entity_list": [{"text": "Ljubljana", "type": "DEFAULT", "char_span": [75, 84], "tok_span": [13, 14]}, {"text": "Slovenia", "type": "DEFAULT", "char_span": [0, 8], "tok_span": [0, 1]}, {"text": "Slovenia", "type": "DEFAULT", "char_span": [0, 8], "tok_span": [0, 1]}, {"text": "Ljubljana", "type": "DEFAULT", "char_span": [75, 84], "tok_span": [13, 14]}, {"text": "Slovenia", "type": "DEFAULT", "char_span": [0, 8], "tok_span": [0, 1]}, {"text": "Ljubljana", "type": "DEFAULT", "char_span": [75, 84], "tok_span": [13, 14]}, {"text": "Slovenia", "type": "DEFAULT", "char_span": [0, 8], "tok_span": [0, 1]}, {"text": "Ljubljana", "type": "DEFAULT", "char_span": [75, 84], "tok_span": [13, 14]}]}, {"text": "But Atlanta 's closer , Bob Wickman , struck out pinch-hitter Aubrey Huff to end the game and hurt Houston 's postseason chances .", "id": "train_119", "relation_list": [{"subject": "Wickman", "object": "Atlanta", "subj_char_span": [28, 35], "obj_char_span": [4, 11], "predicate": "/people/person/place_lived", "subj_tok_span": [7, 10], "obj_tok_span": [1, 2]}], "entity_list": [{"text": "Wickman", "type": "DEFAULT", "char_span": [28, 35], "tok_span": [7, 10]}, {"text": "Atlanta", "type": "DEFAULT", "char_span": [4, 11], "tok_span": [1, 2]}]}, {"text": "John M. Fabrizi , the mayor of Bridgeport , said it was too early to determine how much the plant would generate in taxes . ''", "id": "train_120", "relation_list": [{"subject": "Fabrizi", "object": "Bridgeport", "subj_char_span": [8, 15], "obj_char_span": [31, 41], "predicate": "/people/person/place_lived", "subj_tok_span": [3, 7], "obj_tok_span": [11, 13]}], "entity_list": [{"text": "Fabrizi", "type": "DEFAULT", "char_span": [8, 15], "tok_span": [3, 7]}, {"text": "Bridgeport", "type": "DEFAULT", "char_span": [31, 41], "tok_span": [11, 13]}]}, {"text": "Mr. Geller and his partners , who offered $ 905,100 as the high bid in the Internet auction on May 14 , are seeking to rescind the sale of the property in Memphis to Mike Curb , a Nashville record producer and former lieutenant governor of California .", "id": "train_121", "relation_list": [{"subject": "Curb", "object": "Nashville", "subj_char_span": [171, 175], "obj_char_span": [180, 189], "predicate": "/people/person/place_lived", "subj_tok_span": [43, 46], "obj_tok_span": [48, 49]}], "entity_list": [{"text": "Curb", "type": "DEFAULT", "char_span": [171, 175], "tok_span": [43, 46]}, {"text": "Nashville", "type": "DEFAULT", "char_span": [180, 189], "tok_span": [48, 49]}]}, {"text": "Ahead of a meeting with President Bush on Tuesday , Mr. Mandelson said the latest round of trade talks , begun in Doha , Qatar , in 2001 , are at a crucial stage .", "id": "train_122", "relation_list": [{"subject": "Doha", "object": "Qatar", "subj_char_span": [114, 118], "obj_char_span": [121, 126], "predicate": "/location/administrative_division/country", "subj_tok_span": [25, 27], "obj_tok_span": [28, 29]}, {"subject": "Qatar", "object": "Doha", "subj_char_span": [121, 126], "obj_char_span": [114, 118], "predicate": "/location/country/administrative_divisions", "subj_tok_span": [28, 29], "obj_tok_span": [25, 27]}, {"subject": "Qatar", "object": "Doha", "subj_char_span": [121, 126], "obj_char_span": [114, 118], "predicate": "/location/country/capital", "subj_tok_span": [28, 29], "obj_tok_span": [25, 27]}, {"subject": "Qatar", "object": "Doha", "subj_char_span": [121, 126], "obj_char_span": [114, 118], "predicate": "/location/location/contains", "subj_tok_span": [28, 29], "obj_tok_span": [25, 27]}], "entity_list": [{"text": "Doha", "type": "DEFAULT", "char_span": [114, 118], "tok_span": [25, 27]}, {"text": "Qatar", "type": "DEFAULT", "char_span": [121, 126], "tok_span": [28, 29]}, {"text": "Qatar", "type": "DEFAULT", "char_span": [121, 126], "tok_span": [28, 29]}, {"text": "Doha", "type": "DEFAULT", "char_span": [114, 118], "tok_span": [25, 27]}, {"text": "Qatar", "type": "DEFAULT", "char_span": [121, 126], "tok_span": [28, 29]}, {"text": "Doha", "type": "DEFAULT", "char_span": [114, 118], "tok_span": [25, 27]}, {"text": "Qatar", "type": "DEFAULT", "char_span": [121, 126], "tok_span": [28, 29]}, {"text": "Doha", "type": "DEFAULT", "char_span": [114, 118], "tok_span": [25, 27]}]}, {"text": "They are on course and there is a real prospect of very close economic relations between Ukraine and the E.U . '' INTERNATIONAL BUSINESS Correction : March 1 , 2005 , Tuesday An article in Business Day on Feb. 22 about an appeal by the European Union 's chief trade negotiator , Peter Mandelson , for Washington to act quickly on farm subsidies misstated the timing of an agreement by the United States and Europe not to sue at the World Trade Organization over subsidies to Airbus and Boeing .", "id": "train_123", "relation_list": [{"subject": "Europe", "object": "Ukraine", "subj_char_span": [407, 413], "obj_char_span": [89, 96], "predicate": "/location/location/contains", "subj_tok_span": [95, 96], "obj_tok_span": [16, 17]}], "entity_list": [{"text": "Europe", "type": "DEFAULT", "char_span": [407, 413], "tok_span": [95, 96]}, {"text": "Ukraine", "type": "DEFAULT", "char_span": [89, 96], "tok_span": [16, 17]}]}, {"text": "Here in Duane , a speck of a town in the center of the county , Justice Gori is in many ways a typical small-town New York justice .", "id": "train_124", "relation_list": [{"subject": "York", "object": "Duane", "subj_char_span": [118, 122], "obj_char_span": [8, 13], "predicate": "/location/location/contains", "subj_tok_span": [32, 33], "obj_tok_span": [2, 4]}], "entity_list": [{"text": "York", "type": "DEFAULT", "char_span": [118, 122], "tok_span": [32, 33]}, {"text": "Duane", "type": "DEFAULT", "char_span": [8, 13], "tok_span": [2, 4]}]}, {"text": "Repeating the details of the event given Tuesday by Foreign Minister Gianfranco Fini , he said specifically that Italian intelligence agents had coordinated with American military officials for permission to enter the airport and travel on the road to it from Baghdad , one of the most dangerous roads in Iraq , after picking up Ms. Sgrena .", "id": "train_125", "relation_list": [{"subject": "Iraq", "object": "Baghdad", "subj_char_span": [305, 309], "obj_char_span": [260, 267], "predicate": "/location/location/contains", "subj_tok_span": [56, 57], "obj_tok_span": [47, 48]}, {"subject": "Iraq", "object": "Baghdad", "subj_char_span": [305, 309], "obj_char_span": [260, 267], "predicate": "/location/country/capital", "subj_tok_span": [56, 57], "obj_tok_span": [47, 48]}], "entity_list": [{"text": "Iraq", "type": "DEFAULT", "char_span": [305, 309], "tok_span": [56, 57]}, {"text": "Baghdad", "type": "DEFAULT", "char_span": [260, 267], "tok_span": [47, 48]}, {"text": "Iraq", "type": "DEFAULT", "char_span": [305, 309], "tok_span": [56, 57]}, {"text": "Baghdad", "type": "DEFAULT", "char_span": [260, 267], "tok_span": [47, 48]}]}, {"text": "This took place in Charlotte 's renowned Bank of America Stadium -- with halftime entertainment courtesy of the matchless Merrill Lynch Marching Band .", "id": "train_126", "relation_list": [{"subject": "Charlotte", "object": "Stadium", "subj_char_span": [19, 28], "obj_char_span": [57, 64], "predicate": "/location/location/contains", "subj_tok_span": [4, 5], "obj_tok_span": [11, 12]}], "entity_list": [{"text": "Charlotte", "type": "DEFAULT", "char_span": [19, 28], "tok_span": [4, 5]}, {"text": "Stadium", "type": "DEFAULT", "char_span": [57, 64], "tok_span": [11, 12]}]}, {"text": "Meanwhile , if Mayor Gavin Newsom finds that the few million dollars the city receives from Monster Cable does not bridge San Francisco 's budget breach , he can offer to rename the city .", "id": "train_127", "relation_list": [{"subject": "Newsom", "object": "Francisco", "subj_char_span": [27, 33], "obj_char_span": [126, 135], "predicate": "/people/person/place_of_birth", "subj_tok_span": [5, 7], "obj_tok_span": [23, 24]}, {"subject": "Newsom", "object": "Francisco", "subj_char_span": [27, 33], "obj_char_span": [126, 135], "predicate": "/people/person/place_lived", "subj_tok_span": [5, 7], "obj_tok_span": [23, 24]}], "entity_list": [{"text": "Newsom", "type": "DEFAULT", "char_span": [27, 33], "tok_span": [5, 7]}, {"text": "Francisco", "type": "DEFAULT", "char_span": [126, 135], "tok_span": [23, 24]}, {"text": "Newsom", "type": "DEFAULT", "char_span": [27, 33], "tok_span": [5, 7]}, {"text": "Francisco", "type": "DEFAULT", "char_span": [126, 135], "tok_span": [23, 24]}]}, {"text": "In the first half , Boone and forward Charlie Villanueva were silenced by North Carolina 's frontcourt .", "id": "train_128", "relation_list": [{"subject": "Carolina", "object": "Boone", "subj_char_span": [80, 88], "obj_char_span": [20, 25], "predicate": "/location/location/contains", "subj_tok_span": [17, 18], "obj_tok_span": [5, 6]}], "entity_list": [{"text": "Carolina", "type": "DEFAULT", "char_span": [80, 88], "tok_span": [17, 18]}, {"text": "Boone", "type": "DEFAULT", "char_span": [20, 25], "tok_span": [5, 6]}]}, {"text": "We extend our deepest sympathies to the family of Paul Yallowitz , to his children Meri , Joseph and Sheila , Alan and Gretchen , and his grandchildren Anna , Maia , Will , Aaron , Jacob and Sam .", "id": "train_129", "relation_list": [{"subject": "Jacob", "object": "Joseph", "subj_char_span": [181, 186], "obj_char_span": [90, 96], "predicate": "/people/person/children", "subj_tok_span": [42, 43], "obj_tok_span": [23, 24]}], "entity_list": [{"text": "Jacob", "type": "DEFAULT", "char_span": [181, 186], "tok_span": [42, 43]}, {"text": "Joseph", "type": "DEFAULT", "char_span": [90, 96], "tok_span": [23, 24]}]}, {"text": "The day after the election , it was the third headline mentioned on Al Jazeera , the most popular satellite news channel in the Middle East , right after a report that 18 Palestinian civilians had been killed by Israeli artillery in the Gaza Strip and a report on the overall Democratic sweep in the elections .", "id": "train_130", "relation_list": [{"subject": "East", "object": "Strip", "subj_char_span": [135, 139], "obj_char_span": [242, 247], "predicate": "/location/location/contains", "subj_tok_span": [27, 28], "obj_tok_span": [46, 47]}], "entity_list": [{"text": "East", "type": "DEFAULT", "char_span": [135, 139], "tok_span": [27, 28]}, {"text": "Strip", "type": "DEFAULT", "char_span": [242, 247], "tok_span": [46, 47]}]}, {"text": "Iran fired Scud missiles at Baghdad and Kirkuk during its war with Iraq and later embarked on an effort to secure additional missiles and missile technology from foreign suppliers , including North Korea .", "id": "train_131", "relation_list": [{"subject": "Iraq", "object": "Baghdad", "subj_char_span": [67, 71], "obj_char_span": [28, 35], "predicate": "/location/location/contains", "subj_tok_span": [14, 15], "obj_tok_span": [6, 7]}, {"subject": "Iraq", "object": "Baghdad", "subj_char_span": [67, 71], "obj_char_span": [28, 35], "predicate": "/location/country/capital", "subj_tok_span": [14, 15], "obj_tok_span": [6, 7]}, {"subject": "Iraq", "object": "Kirkuk", "subj_char_span": [67, 71], "obj_char_span": [40, 46], "predicate": "/location/location/contains", "subj_tok_span": [14, 15], "obj_tok_span": [8, 10]}], "entity_list": [{"text": "Iraq", "type": "DEFAULT", "char_span": [67, 71], "tok_span": [14, 15]}, {"text": "Baghdad", "type": "DEFAULT", "char_span": [28, 35], "tok_span": [6, 7]}, {"text": "Iraq", "type": "DEFAULT", "char_span": [67, 71], "tok_span": [14, 15]}, {"text": "Baghdad", "type": "DEFAULT", "char_span": [28, 35], "tok_span": [6, 7]}, {"text": "Iraq", "type": "DEFAULT", "char_span": [67, 71], "tok_span": [14, 15]}, {"text": "Kirkuk", "type": "DEFAULT", "char_span": [40, 46], "tok_span": [8, 10]}]}, {"text": "Nine interceptors have already been installed at Fort Greely , Alaska , and two at Vandenberg Air Force Base in California as part of a broader , multilayered system planned by the Pentagon .", "id": "train_132", "relation_list": [{"subject": "Alaska", "object": "Greely", "subj_char_span": [63, 69], "obj_char_span": [54, 60], "predicate": "/location/location/contains", "subj_tok_span": [13, 14], "obj_tok_span": [9, 12]}], "entity_list": [{"text": "Alaska", "type": "DEFAULT", "char_span": [63, 69], "tok_span": [13, 14]}, {"text": "Greely", "type": "DEFAULT", "char_span": [54, 60], "tok_span": [9, 12]}]}, {"text": "Anne Braden , a prominent civil rights activist who in the 1950 's was indicted on charges of sedition in a famous case after she helped buy a house for a black family in an all-white suburb of Louisville , Ky. , died March 6 in Louisville .", "id": "train_133", "relation_list": [{"subject": "Braden", "object": "Louisville", "subj_char_span": [5, 11], "obj_char_span": [194, 204], "predicate": "/people/person/place_lived", "subj_tok_span": [1, 3], "obj_tok_span": [43, 44]}, {"subject": "Braden", "object": "Louisville", "subj_char_span": [5, 11], "obj_char_span": [229, 239], "predicate": "/people/person/place_lived", "subj_tok_span": [1, 3], "obj_tok_span": [53, 54]}, {"subject": "Braden", "object": "Louisville", "subj_char_span": [5, 11], "obj_char_span": [194, 204], "predicate": "/people/deceased_person/place_of_death", "subj_tok_span": [1, 3], "obj_tok_span": [43, 44]}, {"subject": "Braden", "object": "Louisville", "subj_char_span": [5, 11], "obj_char_span": [229, 239], "predicate": "/people/deceased_person/place_of_death", "subj_tok_span": [1, 3], "obj_tok_span": [53, 54]}, {"subject": "Braden", "object": "Louisville", "subj_char_span": [5, 11], "obj_char_span": [194, 204], "predicate": "/people/person/place_of_birth", "subj_tok_span": [1, 3], "obj_tok_span": [43, 44]}, {"subject": "Braden", "object": "Louisville", "subj_char_span": [5, 11], "obj_char_span": [229, 239], "predicate": "/people/person/place_of_birth", "subj_tok_span": [1, 3], "obj_tok_span": [53, 54]}], "entity_list": [{"text": "Braden", "type": "DEFAULT", "char_span": [5, 11], "tok_span": [1, 3]}, {"text": "Louisville", "type": "DEFAULT", "char_span": [194, 204], "tok_span": [43, 44]}, {"text": "Braden", "type": "DEFAULT", "char_span": [5, 11], "tok_span": [1, 3]}, {"text": "Louisville", "type": "DEFAULT", "char_span": [229, 239], "tok_span": [53, 54]}, {"text": "Braden", "type": "DEFAULT", "char_span": [5, 11], "tok_span": [1, 3]}, {"text": "Louisville", "type": "DEFAULT", "char_span": [194, 204], "tok_span": [43, 44]}, {"text": "Braden", "type": "DEFAULT", "char_span": [5, 11], "tok_span": [1, 3]}, {"text": "Louisville", "type": "DEFAULT", "char_span": [229, 239], "tok_span": [53, 54]}, {"text": "Braden", "type": "DEFAULT", "char_span": [5, 11], "tok_span": [1, 3]}, {"text": "Louisville", "type": "DEFAULT", "char_span": [194, 204], "tok_span": [43, 44]}, {"text": "Braden", "type": "DEFAULT", "char_span": [5, 11], "tok_span": [1, 3]}, {"text": "Louisville", "type": "DEFAULT", "char_span": [229, 239], "tok_span": [53, 54]}]}, {"text": "Meanwhile , at the Atlantic terminal in Brooklyn , James Healey , an actor from Fort Greene , said he usually takes the C train to Times Square , but , anticipating problems on the A , he had gone out of his way to take the Q train . ''", "id": "train_134", "relation_list": [{"subject": "Brooklyn", "object": "Greene", "subj_char_span": [40, 48], "obj_char_span": [85, 91], "predicate": "/location/location/contains", "subj_tok_span": [7, 8], "obj_tok_span": [17, 18]}, {"subject": "Greene", "object": "Brooklyn", "subj_char_span": [85, 91], "obj_char_span": [40, 48], "predicate": "/location/neighborhood/neighborhood_of", "subj_tok_span": [17, 18], "obj_tok_span": [7, 8]}], "entity_list": [{"text": "Brooklyn", "type": "DEFAULT", "char_span": [40, 48], "tok_span": [7, 8]}, {"text": "Greene", "type": "DEFAULT", "char_span": [85, 91], "tok_span": [17, 18]}, {"text": "Greene", "type": "DEFAULT", "char_span": [85, 91], "tok_span": [17, 18]}, {"text": "Brooklyn", "type": "DEFAULT", "char_span": [40, 48], "tok_span": [7, 8]}]}, {"text": "Mr. Anthony , an aspiring filmmaker from Brooklyn who works nights as a security guard at Columbia-Presbyterian Medical Center in the Washington Heights section of Manhattan , was clearly frustrated . ''", "id": "train_135", "relation_list": [{"subject": "Manhattan", "object": "Heights", "subj_char_span": [164, 173], "obj_char_span": [145, 152], "predicate": "/location/location/contains", "subj_tok_span": [28, 29], "obj_tok_span": [25, 26]}, {"subject": "Heights", "object": "Manhattan", "subj_char_span": [145, 152], "obj_char_span": [164, 173], "predicate": "/location/neighborhood/neighborhood_of", "subj_tok_span": [25, 26], "obj_tok_span": [28, 29]}], "entity_list": [{"text": "Manhattan", "type": "DEFAULT", "char_span": [164, 173], "tok_span": [28, 29]}, {"text": "Heights", "type": "DEFAULT", "char_span": [145, 152], "tok_span": [25, 26]}, {"text": "Heights", "type": "DEFAULT", "char_span": [145, 152], "tok_span": [25, 26]}, {"text": "Manhattan", "type": "DEFAULT", "char_span": [164, 173], "tok_span": [28, 29]}]}, {"text": "In Manhattan , Ashley Moldonado , 15 , said she left home in the Kingsbridge section of the Bronx at 6 a.m. and , partly because of the confusion , had waited for an hour on the subway platform in the 168th Street station for an A train to take to her school on 137th Street in Harlem .", "id": "train_136", "relation_list": [{"subject": "Manhattan", "object": "Harlem", "subj_char_span": [3, 12], "obj_char_span": [278, 284], "predicate": "/location/location/contains", "subj_tok_span": [1, 2], "obj_tok_span": [65, 66]}, {"subject": "Harlem", "object": "Manhattan", "subj_char_span": [278, 284], "obj_char_span": [3, 12], "predicate": "/location/neighborhood/neighborhood_of", "subj_tok_span": [65, 66], "obj_tok_span": [1, 2]}], "entity_list": [{"text": "Manhattan", "type": "DEFAULT", "char_span": [3, 12], "tok_span": [1, 2]}, {"text": "Harlem", "type": "DEFAULT", "char_span": [278, 284], "tok_span": [65, 66]}, {"text": "Harlem", "type": "DEFAULT", "char_span": [278, 284], "tok_span": [65, 66]}, {"text": "Manhattan", "type": "DEFAULT", "char_span": [3, 12], "tok_span": [1, 2]}]}, {"text": "Steve Wilson , chief investigative reporter for ABC 's television affiliate here , WXYZ-TV , has been called a liar by Detroit 's beleaguered mayor , Kwame Kilpatrick , and pushed into a wall by one of his bodyguards .", "id": "train_137", "relation_list": [{"subject": "Kilpatrick", "object": "Detroit", "subj_char_span": [156, 166], "obj_char_span": [119, 126], "predicate": "/people/person/place_of_birth", "subj_tok_span": [38, 41], "obj_tok_span": [27, 28]}], "entity_list": [{"text": "Kilpatrick", "type": "DEFAULT", "char_span": [156, 166], "tok_span": [38, 41]}, {"text": "Detroit", "type": "DEFAULT", "char_span": [119, 126], "tok_span": [27, 28]}]}, {"text": "To the Editor : Nicholas D. Kristof wrongly chastises New York for neglecting to emulate the citywide wireless networks in rural Oregon -LRB- '' When Pigs Wi-Fi , '' column , Aug. 7 -RRB- .", "id": "train_138", "relation_list": [{"subject": "Kristof", "object": "Oregon", "subj_char_span": [28, 35], "obj_char_span": [129, 135], "predicate": "/people/person/place_lived", "subj_tok_span": [7, 10], "obj_tok_span": [30, 31]}], "entity_list": [{"text": "Kristof", "type": "DEFAULT", "char_span": [28, 35], "tok_span": [7, 10]}, {"text": "Oregon", "type": "DEFAULT", "char_span": [129, 135], "tok_span": [30, 31]}]}, {"text": "We had planned on cutting across Texas farther north , through Amarillo .", "id": "train_139", "relation_list": [{"subject": "Texas", "object": "Amarillo", "subj_char_span": [33, 38], "obj_char_span": [63, 71], "predicate": "/location/location/contains", "subj_tok_span": [6, 7], "obj_tok_span": [11, 13]}], "entity_list": [{"text": "Texas", "type": "DEFAULT", "char_span": [33, 38], "tok_span": [6, 7]}, {"text": "Amarillo", "type": "DEFAULT", "char_span": [63, 71], "tok_span": [11, 13]}]}, {"text": "Michael Gennaro , who announced last week that he would be leaving his positions as president and chief executive of the Paper Mill Playhouse in Millburn , N.J. , will become the executive director of Trinity Repertory Company in Providence , R.I . He is to succeed Edgar Dobie , who is leaving in January to focus on his duties as executive producer of the new musical '' The Pirate Queen . ''", "id": "train_140", "relation_list": [{"subject": "Providence", "object": "Company", "subj_char_span": [230, 240], "obj_char_span": [219, 226], "predicate": "/location/location/contains", "subj_tok_span": [47, 48], "obj_tok_span": [45, 46]}], "entity_list": [{"text": "Providence", "type": "DEFAULT", "char_span": [230, 240], "tok_span": [47, 48]}, {"text": "Company", "type": "DEFAULT", "char_span": [219, 226], "tok_span": [45, 46]}]}, {"text": "In fact , a 200-year trend of migration into northern Gansu from overcrowded lands in south and central China has shifted sharply into reverse , with tens of thousands of farmers being relocated , some as far away at Heilongjiang , in the northeast .", "id": "train_141", "relation_list": [{"subject": "China", "object": "Heilongjiang", "subj_char_span": [104, 109], "obj_char_span": [217, 229], "predicate": "/location/location/contains", "subj_tok_span": [24, 25], "obj_tok_span": [45, 49]}, {"subject": "Heilongjiang", "object": "China", "subj_char_span": [217, 229], "obj_char_span": [104, 109], "predicate": "/location/administrative_division/country", "subj_tok_span": [45, 49], "obj_tok_span": [24, 25]}, {"subject": "China", "object": "Heilongjiang", "subj_char_span": [104, 109], "obj_char_span": [217, 229], "predicate": "/location/country/administrative_divisions", "subj_tok_span": [24, 25], "obj_tok_span": [45, 49]}, {"subject": "Gansu", "object": "China", "subj_char_span": [54, 59], "obj_char_span": [104, 109], "predicate": "/location/administrative_division/country", "subj_tok_span": [12, 15], "obj_tok_span": [24, 25]}, {"subject": "China", "object": "Gansu", "subj_char_span": [104, 109], "obj_char_span": [54, 59], "predicate": "/location/country/administrative_divisions", "subj_tok_span": [24, 25], "obj_tok_span": [12, 15]}, {"subject": "China", "object": "Gansu", "subj_char_span": [104, 109], "obj_char_span": [54, 59], "predicate": "/location/location/contains", "subj_tok_span": [24, 25], "obj_tok_span": [12, 15]}], "entity_list": [{"text": "China", "type": "DEFAULT", "char_span": [104, 109], "tok_span": [24, 25]}, {"text": "Heilongjiang", "type": "DEFAULT", "char_span": [217, 229], "tok_span": [45, 49]}, {"text": "Heilongjiang", "type": "DEFAULT", "char_span": [217, 229], "tok_span": [45, 49]}, {"text": "China", "type": "DEFAULT", "char_span": [104, 109], "tok_span": [24, 25]}, {"text": "China", "type": "DEFAULT", "char_span": [104, 109], "tok_span": [24, 25]}, {"text": "Heilongjiang", "type": "DEFAULT", "char_span": [217, 229], "tok_span": [45, 49]}, {"text": "Gansu", "type": "DEFAULT", "char_span": [54, 59], "tok_span": [12, 15]}, {"text": "China", "type": "DEFAULT", "char_span": [104, 109], "tok_span": [24, 25]}, {"text": "China", "type": "DEFAULT", "char_span": [104, 109], "tok_span": [24, 25]}, {"text": "Gansu", "type": "DEFAULT", "char_span": [54, 59], "tok_span": [12, 15]}, {"text": "China", "type": "DEFAULT", "char_span": [104, 109], "tok_span": [24, 25]}, {"text": "Gansu", "type": "DEFAULT", "char_span": [54, 59], "tok_span": [12, 15]}]}, {"text": "Nearly all of north central China , including Beijing , is at risk .", "id": "train_142", "relation_list": [{"subject": "China", "object": "Beijing", "subj_char_span": [28, 33], "obj_char_span": [46, 53], "predicate": "/location/country/administrative_divisions", "subj_tok_span": [5, 6], "obj_tok_span": [8, 9]}, {"subject": "China", "object": "Beijing", "subj_char_span": [28, 33], "obj_char_span": [46, 53], "predicate": "/location/location/contains", "subj_tok_span": [5, 6], "obj_tok_span": [8, 9]}, {"subject": "Beijing", "object": "China", "subj_char_span": [46, 53], "obj_char_span": [28, 33], "predicate": "/location/administrative_division/country", "subj_tok_span": [8, 9], "obj_tok_span": [5, 6]}, {"subject": "China", "object": "Beijing", "subj_char_span": [28, 33], "obj_char_span": [46, 53], "predicate": "/location/country/capital", "subj_tok_span": [5, 6], "obj_tok_span": [8, 9]}], "entity_list": [{"text": "China", "type": "DEFAULT", "char_span": [28, 33], "tok_span": [5, 6]}, {"text": "Beijing", "type": "DEFAULT", "char_span": [46, 53], "tok_span": [8, 9]}, {"text": "China", "type": "DEFAULT", "char_span": [28, 33], "tok_span": [5, 6]}, {"text": "Beijing", "type": "DEFAULT", "char_span": [46, 53], "tok_span": [8, 9]}, {"text": "Beijing", "type": "DEFAULT", "char_span": [46, 53], "tok_span": [8, 9]}, {"text": "China", "type": "DEFAULT", "char_span": [28, 33], "tok_span": [5, 6]}, {"text": "China", "type": "DEFAULT", "char_span": [28, 33], "tok_span": [5, 6]}, {"text": "Beijing", "type": "DEFAULT", "char_span": [46, 53], "tok_span": [8, 9]}]}, {"text": "China 's own favorite military strategist , Sun Tzu , surely would have warned against letting two mighty enemies , the Tengger and the Badain Jaran , form a united front .", "id": "train_143", "relation_list": [{"subject": "Tzu", "object": "China", "subj_char_span": [48, 51], "obj_char_span": [0, 5], "predicate": "/people/person/nationality", "subj_tok_span": [12, 14], "obj_tok_span": [0, 1]}], "entity_list": [{"text": "Tzu", "type": "DEFAULT", "char_span": [48, 51], "tok_span": [12, 14]}, {"text": "China", "type": "DEFAULT", "char_span": [0, 5], "tok_span": [0, 1]}]}, {"text": "To be sure , A.I.G . shares have lost 22 percent of their value since Feb. 14 , when the company disclosed that it had received subpoenas from the Securities and Exchange Commission and the office of Eliot Spitzer , the New York attorney general .", "id": "train_144", "relation_list": [{"subject": "Spitzer", "object": "York", "subj_char_span": [206, 213], "obj_char_span": [224, 228], "predicate": "/business/person/company", "subj_tok_span": [46, 49], "obj_tok_span": [52, 53]}], "entity_list": [{"text": "Spitzer", "type": "DEFAULT", "char_span": [206, 213], "tok_span": [46, 49]}, {"text": "York", "type": "DEFAULT", "char_span": [224, 228], "tok_span": [52, 53]}]}, {"text": "Legislators in states including Georgia , Missouri and Oklahoma , as well as local governments like Westchester County in New York , have said they are considering similar bills .", "id": "train_145", "relation_list": [{"subject": "York", "object": "County", "subj_char_span": [126, 130], "obj_char_span": [112, 118], "predicate": "/location/location/contains", "subj_tok_span": [24, 25], "obj_tok_span": [21, 22]}], "entity_list": [{"text": "York", "type": "DEFAULT", "char_span": [126, 130], "tok_span": [24, 25]}, {"text": "County", "type": "DEFAULT", "char_span": [112, 118], "tok_span": [21, 22]}]}, {"text": "He loved American history , golf , tennis , reading , sailing , world travel , summers in Martha 's Vineyard and his beloved Tennessee , where he spent as much time as possible at his residence in Monteagle .", "id": "train_146", "relation_list": [{"subject": "Tennessee", "object": "Martha", "subj_char_span": [125, 134], "obj_char_span": [90, 96], "predicate": "/location/location/contains", "subj_tok_span": [27, 28], "obj_tok_span": [18, 19]}, {"subject": "Tennessee", "object": "Monteagle", "subj_char_span": [125, 134], "obj_char_span": [197, 206], "predicate": "/location/location/contains", "subj_tok_span": [27, 28], "obj_tok_span": [41, 44]}], "entity_list": [{"text": "Tennessee", "type": "DEFAULT", "char_span": [125, 134], "tok_span": [27, 28]}, {"text": "Martha", "type": "DEFAULT", "char_span": [90, 96], "tok_span": [18, 19]}, {"text": "Tennessee", "type": "DEFAULT", "char_span": [125, 134], "tok_span": [27, 28]}, {"text": "Monteagle", "type": "DEFAULT", "char_span": [197, 206], "tok_span": [41, 44]}]}, {"text": "Secretary General Kofi Annan rang the bell recently to open the New York Stock Exchange , part of the public unveiling of six new rules of sound investing developed at the United Nations .", "id": "train_147", "relation_list": [{"subject": "Annan", "object": "Nations", "subj_char_span": [23, 28], "obj_char_span": [179, 186], "predicate": "/business/person/company", "subj_tok_span": [4, 6], "obj_tok_span": [36, 37]}], "entity_list": [{"text": "Annan", "type": "DEFAULT", "char_span": [23, 28], "tok_span": [4, 6]}, {"text": "Nations", "type": "DEFAULT", "char_span": [179, 186], "tok_span": [36, 37]}]}, {"text": "NBC Television 's Zucker Aims to Fix Prime Time NBC television 's Jeff Zucker is getting plenty of advice as the network is projected to finish the season ranked fourth in a four-way race among viewers between the ages of 18 and 49 -- from first place in the season before .", "id": "train_148", "relation_list": [{"subject": "Zucker", "object": "NBC", "subj_char_span": [18, 24], "obj_char_span": [0, 3], "predicate": "/business/person/company", "subj_tok_span": [4, 7], "obj_tok_span": [0, 1]}, {"subject": "Zucker", "object": "NBC", "subj_char_span": [18, 24], "obj_char_span": [48, 51], "predicate": "/business/person/company", "subj_tok_span": [4, 7], "obj_tok_span": [14, 15]}, {"subject": "Zucker", "object": "NBC", "subj_char_span": [71, 77], "obj_char_span": [0, 3], "predicate": "/business/person/company", "subj_tok_span": [19, 22], "obj_tok_span": [0, 1]}, {"subject": "Zucker", "object": "NBC", "subj_char_span": [71, 77], "obj_char_span": [48, 51], "predicate": "/business/person/company", "subj_tok_span": [19, 22], "obj_tok_span": [14, 15]}], "entity_list": [{"text": "Zucker", "type": "DEFAULT", "char_span": [18, 24], "tok_span": [4, 7]}, {"text": "NBC", "type": "DEFAULT", "char_span": [0, 3], "tok_span": [0, 1]}, {"text": "Zucker", "type": "DEFAULT", "char_span": [18, 24], "tok_span": [4, 7]}, {"text": "NBC", "type": "DEFAULT", "char_span": [48, 51], "tok_span": [14, 15]}, {"text": "Zucker", "type": "DEFAULT", "char_span": [71, 77], "tok_span": [19, 22]}, {"text": "NBC", "type": "DEFAULT", "char_span": [0, 3], "tok_span": [0, 1]}, {"text": "Zucker", "type": "DEFAULT", "char_span": [71, 77], "tok_span": [19, 22]}, {"text": "NBC", "type": "DEFAULT", "char_span": [48, 51], "tok_span": [14, 15]}]}, {"text": "Since 2002 , the Conference Board , a nonprofit business research group in New York , has offered leadership exercises in Gettysburg , Pa. , and in Normandy , France .", "id": "train_149", "relation_list": [{"subject": "France", "object": "Normandy", "subj_char_span": [159, 165], "obj_char_span": [148, 156], "predicate": "/location/location/contains", "subj_tok_span": [30, 31], "obj_tok_span": [28, 29]}], "entity_list": [{"text": "France", "type": "DEFAULT", "char_span": [159, 165], "tok_span": [30, 31]}, {"text": "Normandy", "type": "DEFAULT", "char_span": [148, 156], "tok_span": [28, 29]}]}, {"text": "Last March , eight M.B.A. students at the Sloan School of Management at the Massachusetts Institute of Technology participated in the first Sloan Leadership Expedition , traversing glaciers in the Patagonia region of southern Argentina and Chile to enhance problem-solving and decision-making skills .", "id": "train_150", "relation_list": [{"subject": "Argentina", "object": "Patagonia", "subj_char_span": [226, 235], "obj_char_span": [197, 206], "predicate": "/location/location/contains", "subj_tok_span": [43, 44], "obj_tok_span": [37, 40]}, {"subject": "Chile", "object": "Patagonia", "subj_char_span": [240, 245], "obj_char_span": [197, 206], "predicate": "/location/location/contains", "subj_tok_span": [45, 46], "obj_tok_span": [37, 40]}], "entity_list": [{"text": "Argentina", "type": "DEFAULT", "char_span": [226, 235], "tok_span": [43, 44]}, {"text": "Patagonia", "type": "DEFAULT", "char_span": [197, 206], "tok_span": [37, 40]}, {"text": "Chile", "type": "DEFAULT", "char_span": [240, 245], "tok_span": [45, 46]}, {"text": "Patagonia", "type": "DEFAULT", "char_span": [197, 206], "tok_span": [37, 40]}]}, {"text": "Mr. Forgacs was an investment banker with Citigroup in New York before attending graduate school , and starts work at the consulting firm McKinsey & Company in Manhattan next month He said the experience distilled for him the importance of relating to people . ''", "id": "train_151", "relation_list": [{"subject": "York", "object": "Manhattan", "subj_char_span": [59, 63], "obj_char_span": [160, 169], "predicate": "/location/location/contains", "subj_tok_span": [15, 16], "obj_tok_span": [36, 37]}], "entity_list": [{"text": "York", "type": "DEFAULT", "char_span": [59, 63], "tok_span": [15, 16]}, {"text": "Manhattan", "type": "DEFAULT", "char_span": [160, 169], "tok_span": [36, 37]}]}, {"text": "He started to spend more and more time in Israel , his home , to study , compose and teach , and he has lived in Jerusalem for the last two years .", "id": "train_152", "relation_list": [{"subject": "Israel", "object": "Jerusalem", "subj_char_span": [42, 48], "obj_char_span": [113, 122], "predicate": "/location/location/contains", "subj_tok_span": [9, 10], "obj_tok_span": [26, 27]}, {"subject": "Israel", "object": "Jerusalem", "subj_char_span": [42, 48], "obj_char_span": [113, 122], "predicate": "/location/country/capital", "subj_tok_span": [9, 10], "obj_tok_span": [26, 27]}], "entity_list": [{"text": "Israel", "type": "DEFAULT", "char_span": [42, 48], "tok_span": [9, 10]}, {"text": "Jerusalem", "type": "DEFAULT", "char_span": [113, 122], "tok_span": [26, 27]}, {"text": "Israel", "type": "DEFAULT", "char_span": [42, 48], "tok_span": [9, 10]}, {"text": "Jerusalem", "type": "DEFAULT", "char_span": [113, 122], "tok_span": [26, 27]}]}, {"text": "She is survived by her husband , Edward J. Wynkoop of Woodstock , and their daughter , Alexandra , of South Burlington , Vermont .", "id": "train_153", "relation_list": [{"subject": "Vermont", "object": "Burlington", "subj_char_span": [121, 128], "obj_char_span": [108, 118], "predicate": "/location/location/contains", "subj_tok_span": [27, 28], "obj_tok_span": [25, 26]}, {"subject": "Vermont", "object": "Woodstock", "subj_char_span": [121, 128], "obj_char_span": [54, 63], "predicate": "/location/location/contains", "subj_tok_span": [27, 28], "obj_tok_span": [15, 16]}], "entity_list": [{"text": "Vermont", "type": "DEFAULT", "char_span": [121, 128], "tok_span": [27, 28]}, {"text": "Burlington", "type": "DEFAULT", "char_span": [108, 118], "tok_span": [25, 26]}, {"text": "Vermont", "type": "DEFAULT", "char_span": [121, 128], "tok_span": [27, 28]}, {"text": "Woodstock", "type": "DEFAULT", "char_span": [54, 63], "tok_span": [15, 16]}]}, {"text": "The Wynkoops lived for 21 years in Darien , CT before moving to Woodstock in 1969 , where Nancy belonged to the New Century Club and was president of the Vermont chapter of the Colonial Dames of America .", "id": "train_154", "relation_list": [{"subject": "Vermont", "object": "Woodstock", "subj_char_span": [154, 161], "obj_char_span": [64, 73], "predicate": "/location/location/contains", "subj_tok_span": [34, 35], "obj_tok_span": [17, 18]}], "entity_list": [{"text": "Vermont", "type": "DEFAULT", "char_span": [154, 161], "tok_span": [34, 35]}, {"text": "Woodstock", "type": "DEFAULT", "char_span": [64, 73], "tok_span": [17, 18]}]}, {"text": "Michael Brand , the director of the J. Paul Getty Museum in Los Angeles , opened talks yesterday with Italian cultural officials in Rome about dozens of artifacts that Italy says were illegally excavated by tomb robbers and sold to the Getty .", "id": "train_155", "relation_list": [{"subject": "Italy", "object": "Rome", "subj_char_span": [168, 173], "obj_char_span": [132, 136], "predicate": "/location/country/capital", "subj_tok_span": [31, 32], "obj_tok_span": [25, 26]}, {"subject": "Italy", "object": "Rome", "subj_char_span": [168, 173], "obj_char_span": [132, 136], "predicate": "/location/location/contains", "subj_tok_span": [31, 32], "obj_tok_span": [25, 26]}], "entity_list": [{"text": "Italy", "type": "DEFAULT", "char_span": [168, 173], "tok_span": [31, 32]}, {"text": "Rome", "type": "DEFAULT", "char_span": [132, 136], "tok_span": [25, 26]}, {"text": "Italy", "type": "DEFAULT", "char_span": [168, 173], "tok_span": [31, 32]}, {"text": "Rome", "type": "DEFAULT", "char_span": [132, 136], "tok_span": [25, 26]}]}, {"text": "That man , later identified as Cesar Ascarrunz , lived with Valery and her mother in Rego Park , Queens , and has confessed to killing the mother , the police say .", "id": "train_156", "relation_list": [{"subject": "Park", "object": "Queens", "subj_char_span": [90, 94], "obj_char_span": [97, 103], "predicate": "/location/neighborhood/neighborhood_of", "subj_tok_span": [23, 24], "obj_tok_span": [25, 26]}, {"subject": "Queens", "object": "Park", "subj_char_span": [97, 103], "obj_char_span": [90, 94], "predicate": "/location/location/contains", "subj_tok_span": [25, 26], "obj_tok_span": [23, 24]}], "entity_list": [{"text": "Park", "type": "DEFAULT", "char_span": [90, 94], "tok_span": [23, 24]}, {"text": "Queens", "type": "DEFAULT", "char_span": [97, 103], "tok_span": [25, 26]}, {"text": "Queens", "type": "DEFAULT", "char_span": [97, 103], "tok_span": [25, 26]}, {"text": "Park", "type": "DEFAULT", "char_span": [90, 94], "tok_span": [23, 24]}]}, {"text": "Valery has been in the custody of the city 's Administration for Children 's Services since Sept. 25 , when residents on a block in Middle Village , Queens , found her wandering on the street in the middle of the night , alone and barefoot .", "id": "train_157", "relation_list": [{"subject": "Village", "object": "Queens", "subj_char_span": [139, 146], "obj_char_span": [149, 155], "predicate": "/location/neighborhood/neighborhood_of", "subj_tok_span": [30, 31], "obj_tok_span": [32, 33]}, {"subject": "Queens", "object": "Village", "subj_char_span": [149, 155], "obj_char_span": [139, 146], "predicate": "/location/location/contains", "subj_tok_span": [32, 33], "obj_tok_span": [30, 31]}], "entity_list": [{"text": "Village", "type": "DEFAULT", "char_span": [139, 146], "tok_span": [30, 31]}, {"text": "Queens", "type": "DEFAULT", "char_span": [149, 155], "tok_span": [32, 33]}, {"text": "Queens", "type": "DEFAULT", "char_span": [149, 155], "tok_span": [32, 33]}, {"text": "Village", "type": "DEFAULT", "char_span": [139, 146], "tok_span": [30, 31]}]}, {"text": "It would have been 11 had Kazuo Matsui played for Japan .", "id": "train_158", "relation_list": [{"subject": "Matsui", "object": "Japan", "subj_char_span": [32, 38], "obj_char_span": [50, 55], "predicate": "/people/person/nationality", "subj_tok_span": [9, 11], "obj_tok_span": [13, 14]}], "entity_list": [{"text": "Matsui", "type": "DEFAULT", "char_span": [32, 38], "tok_span": [9, 11]}, {"text": "Japan", "type": "DEFAULT", "char_span": [50, 55], "tok_span": [13, 14]}]}, {"text": "Billed as a stronger version of Ichiro Suzuki and immediately anointed the Mets ' leadoff savior after being introduced at a news conference in Manhattan by Mayor Michael R. Bloomberg in 2003 , Matsui is now fighting for a roster spot for the first time since 1995 , when he was a rookie in Japan .", "id": "train_159", "relation_list": [{"subject": "Suzuki", "object": "Japan", "subj_char_span": [39, 45], "obj_char_span": [291, 296], "predicate": "/people/person/nationality", "subj_tok_span": [10, 11], "obj_tok_span": [63, 64]}], "entity_list": [{"text": "Suzuki", "type": "DEFAULT", "char_span": [39, 45], "tok_span": [10, 11]}, {"text": "Japan", "type": "DEFAULT", "char_span": [291, 296], "tok_span": [63, 64]}]}, {"text": "Among those moved to serve was Naomi Brunnlehrman of Hartsdale , N.Y. , who is a freelance interpreter at synagogues in the New York area , shuttling between Shabbat services at one synagogue and bar and bat mitzvahs at another .", "id": "train_160", "relation_list": [{"subject": "York", "object": "Hartsdale", "subj_char_span": [128, 132], "obj_char_span": [53, 62], "predicate": "/location/location/contains", "subj_tok_span": [33, 34], "obj_tok_span": [14, 16]}], "entity_list": [{"text": "York", "type": "DEFAULT", "char_span": [128, 132], "tok_span": [33, 34]}, {"text": "Hartsdale", "type": "DEFAULT", "char_span": [53, 62], "tok_span": [14, 16]}]}, {"text": "Still , even fellow Democrats said Mr. Menendez had created many enemies during his years in the trenches of Hudson County politics , where he has been a political leader and is known to have waged protracted warfare against his rivals , such as the Jersey City mayor , Glenn D. Cunningham , who died last year .", "id": "train_161", "relation_list": [{"subject": "County", "object": "City", "subj_char_span": [116, 122], "obj_char_span": [257, 261], "predicate": "/location/location/contains", "subj_tok_span": [23, 24], "obj_tok_span": [51, 52]}], "entity_list": [{"text": "County", "type": "DEFAULT", "char_span": [116, 122], "tok_span": [23, 24]}, {"text": "City", "type": "DEFAULT", "char_span": [257, 261], "tok_span": [51, 52]}]}, {"text": "Prime Minister Stephen Harper of Canada made an unannounced visit to southern Kandahar to visit Canadian troops on his first foreign trip since winning election in January .", "id": "train_162", "relation_list": [{"subject": "Harper", "object": "Canada", "subj_char_span": [23, 29], "obj_char_span": [33, 39], "predicate": "/people/person/nationality", "subj_tok_span": [3, 4], "obj_tok_span": [5, 6]}], "entity_list": [{"text": "Harper", "type": "DEFAULT", "char_span": [23, 29], "tok_span": [3, 4]}, {"text": "Canada", "type": "DEFAULT", "char_span": [33, 39], "tok_span": [5, 6]}]}, {"text": "FLATBUSH FARM -- This spot , serving tapas-style food until it gets a fulltime chef , has replaced Bistro St. Marks : 76-78 St. Marks Avenue -LRB- Flatbush Avenue -RRB- , Park Slope , Brooklyn ; ( 718 ) 622-3276 .", "id": "train_163", "relation_list": [{"subject": "Slope", "object": "Brooklyn", "subj_char_span": [176, 181], "obj_char_span": [184, 192], "predicate": "/location/neighborhood/neighborhood_of", "subj_tok_span": [56, 59], "obj_tok_span": [60, 61]}, {"subject": "Brooklyn", "object": "Slope", "subj_char_span": [184, 192], "obj_char_span": [176, 181], "predicate": "/location/location/contains", "subj_tok_span": [60, 61], "obj_tok_span": [56, 59]}], "entity_list": [{"text": "Slope", "type": "DEFAULT", "char_span": [176, 181], "tok_span": [56, 59]}, {"text": "Brooklyn", "type": "DEFAULT", "char_span": [184, 192], "tok_span": [60, 61]}, {"text": "Brooklyn", "type": "DEFAULT", "char_span": [184, 192], "tok_span": [60, 61]}, {"text": "Slope", "type": "DEFAULT", "char_span": [176, 181], "tok_span": [56, 59]}]}, {"text": "Two days later , Hasina emerged from a drug-induced stupor in India , sold to a brothel in faraway Gujarat .", "id": "train_164", "relation_list": [{"subject": "Gujarat", "object": "India", "subj_char_span": [99, 106], "obj_char_span": [62, 67], "predicate": "/location/administrative_division/country", "subj_tok_span": [27, 28], "obj_tok_span": [16, 17]}, {"subject": "India", "object": "Gujarat", "subj_char_span": [62, 67], "obj_char_span": [99, 106], "predicate": "/location/location/contains", "subj_tok_span": [16, 17], "obj_tok_span": [27, 28]}, {"subject": "India", "object": "Gujarat", "subj_char_span": [62, 67], "obj_char_span": [99, 106], "predicate": "/location/country/administrative_divisions", "subj_tok_span": [16, 17], "obj_tok_span": [27, 28]}], "entity_list": [{"text": "Gujarat", "type": "DEFAULT", "char_span": [99, 106], "tok_span": [27, 28]}, {"text": "India", "type": "DEFAULT", "char_span": [62, 67], "tok_span": [16, 17]}, {"text": "India", "type": "DEFAULT", "char_span": [62, 67], "tok_span": [16, 17]}, {"text": "Gujarat", "type": "DEFAULT", "char_span": [99, 106], "tok_span": [27, 28]}, {"text": "India", "type": "DEFAULT", "char_span": [62, 67], "tok_span": [16, 17]}, {"text": "Gujarat", "type": "DEFAULT", "char_span": [99, 106], "tok_span": [27, 28]}]}, {"text": "The last time Germany played , not that many men came here , '' said Luna , 33 , a Serbian woman who came here from Bavaria to work during the four weeks of the tournament . ''", "id": "train_165", "relation_list": [{"subject": "Bavaria", "object": "Germany", "subj_char_span": [116, 123], "obj_char_span": [14, 21], "predicate": "/location/administrative_division/country", "subj_tok_span": [27, 28], "obj_tok_span": [3, 4]}, {"subject": "Germany", "object": "Bavaria", "subj_char_span": [14, 21], "obj_char_span": [116, 123], "predicate": "/location/country/administrative_divisions", "subj_tok_span": [3, 4], "obj_tok_span": [27, 28]}, {"subject": "Germany", "object": "Bavaria", "subj_char_span": [14, 21], "obj_char_span": [116, 123], "predicate": "/location/location/contains", "subj_tok_span": [3, 4], "obj_tok_span": [27, 28]}], "entity_list": [{"text": "Bavaria", "type": "DEFAULT", "char_span": [116, 123], "tok_span": [27, 28]}, {"text": "Germany", "type": "DEFAULT", "char_span": [14, 21], "tok_span": [3, 4]}, {"text": "Germany", "type": "DEFAULT", "char_span": [14, 21], "tok_span": [3, 4]}, {"text": "Bavaria", "type": "DEFAULT", "char_span": [116, 123], "tok_span": [27, 28]}, {"text": "Germany", "type": "DEFAULT", "char_span": [14, 21], "tok_span": [3, 4]}, {"text": "Bavaria", "type": "DEFAULT", "char_span": [116, 123], "tok_span": [27, 28]}]}, {"text": "It is Japan 's second-biggest automaker , behind Toyota and ahead of Nissan .", "id": "train_166", "relation_list": [{"subject": "Japan", "object": "Toyota", "subj_char_span": [6, 11], "obj_char_span": [49, 55], "predicate": "/location/location/contains", "subj_tok_span": [2, 3], "obj_tok_span": [12, 13]}], "entity_list": [{"text": "Japan", "type": "DEFAULT", "char_span": [6, 11], "tok_span": [2, 3]}, {"text": "Toyota", "type": "DEFAULT", "char_span": [49, 55], "tok_span": [12, 13]}]}, {"text": "The Pacific Tsunami Warning Center , in Ewa Beach , Hawaii , which tracked last month 's tsunami , was established after tidal waves generated by an earthquake in the Aleutian Islands struck Hilo , Hawaii , in 1946 , wrecking the town 's waterfront and killing 159 people there .", "id": "train_167", "relation_list": [{"subject": "Hawaii", "object": "Hilo", "subj_char_span": [52, 58], "obj_char_span": [191, 195], "predicate": "/location/location/contains", "subj_tok_span": [13, 14], "obj_tok_span": [39, 41]}, {"subject": "Hawaii", "object": "Hilo", "subj_char_span": [198, 204], "obj_char_span": [191, 195], "predicate": "/location/location/contains", "subj_tok_span": [42, 43], "obj_tok_span": [39, 41]}, {"subject": "Hawaii", "object": "Beach", "subj_char_span": [52, 58], "obj_char_span": [44, 49], "predicate": "/location/location/contains", "subj_tok_span": [13, 14], "obj_tok_span": [11, 12]}, {"subject": "Hawaii", "object": "Beach", "subj_char_span": [198, 204], "obj_char_span": [44, 49], "predicate": "/location/location/contains", "subj_tok_span": [42, 43], "obj_tok_span": [11, 12]}], "entity_list": [{"text": "Hawaii", "type": "DEFAULT", "char_span": [52, 58], "tok_span": [13, 14]}, {"text": "Hilo", "type": "DEFAULT", "char_span": [191, 195], "tok_span": [39, 41]}, {"text": "Hawaii", "type": "DEFAULT", "char_span": [198, 204], "tok_span": [42, 43]}, {"text": "Hilo", "type": "DEFAULT", "char_span": [191, 195], "tok_span": [39, 41]}, {"text": "Hawaii", "type": "DEFAULT", "char_span": [52, 58], "tok_span": [13, 14]}, {"text": "Beach", "type": "DEFAULT", "char_span": [44, 49], "tok_span": [11, 12]}, {"text": "Hawaii", "type": "DEFAULT", "char_span": [198, 204], "tok_span": [42, 43]}, {"text": "Beach", "type": "DEFAULT", "char_span": [44, 49], "tok_span": [11, 12]}]}, {"text": "Senator Sam Zamarripa , an Atlanta Democrat , was able to negotiate with Mr. Rogers to exempt those under 18 from S.B . 529 and to protect access to prenatal care and higher education .", "id": "train_168", "relation_list": [{"subject": "Zamarripa", "object": "Atlanta", "subj_char_span": [12, 21], "obj_char_span": [27, 34], "predicate": "/people/person/place_lived", "subj_tok_span": [2, 6], "obj_tok_span": [8, 9]}], "entity_list": [{"text": "Zamarripa", "type": "DEFAULT", "char_span": [12, 21], "tok_span": [2, 6]}, {"text": "Atlanta", "type": "DEFAULT", "char_span": [27, 34], "tok_span": [8, 9]}]}, {"text": "A6 The Deadliest Month in Iraq July appears to have been the deadliest month of the war for Iraqi civilians , according to figures from the Health Ministry and the Baghdad morgue , reinforcing criticism that the Baghdad security plan started in June by the new Iraqi government has failed .", "id": "train_169", "relation_list": [{"subject": "Iraq", "object": "Baghdad", "subj_char_span": [26, 30], "obj_char_span": [164, 171], "predicate": "/location/location/contains", "subj_tok_span": [7, 8], "obj_tok_span": [33, 34]}, {"subject": "Iraq", "object": "Baghdad", "subj_char_span": [26, 30], "obj_char_span": [212, 219], "predicate": "/location/location/contains", "subj_tok_span": [7, 8], "obj_tok_span": [44, 45]}, {"subject": "Iraq", "object": "Baghdad", "subj_char_span": [26, 30], "obj_char_span": [164, 171], "predicate": "/location/country/capital", "subj_tok_span": [7, 8], "obj_tok_span": [33, 34]}, {"subject": "Iraq", "object": "Baghdad", "subj_char_span": [26, 30], "obj_char_span": [212, 219], "predicate": "/location/country/capital", "subj_tok_span": [7, 8], "obj_tok_span": [44, 45]}], "entity_list": [{"text": "Iraq", "type": "DEFAULT", "char_span": [26, 30], "tok_span": [7, 8]}, {"text": "Baghdad", "type": "DEFAULT", "char_span": [164, 171], "tok_span": [33, 34]}, {"text": "Iraq", "type": "DEFAULT", "char_span": [26, 30], "tok_span": [7, 8]}, {"text": "Baghdad", "type": "DEFAULT", "char_span": [212, 219], "tok_span": [44, 45]}, {"text": "Iraq", "type": "DEFAULT", "char_span": [26, 30], "tok_span": [7, 8]}, {"text": "Baghdad", "type": "DEFAULT", "char_span": [164, 171], "tok_span": [33, 34]}, {"text": "Iraq", "type": "DEFAULT", "char_span": [26, 30], "tok_span": [7, 8]}, {"text": "Baghdad", "type": "DEFAULT", "char_span": [212, 219], "tok_span": [44, 45]}]}, {"text": "A13 NEW YORK\\/REGION B1-6 With Retooled Campaign , Lieberman In Race to Stay Senator Joseph I. Lieberman of Connecticut is remaining in the race for the Senate as an independent candidate despite his defeat to Ned Lamont in the Democratic primary , and some Washington Democrats feel that a Lieberman win in the general election is a distinct possibility .", "id": "train_170", "relation_list": [{"subject": "Lamont", "object": "Connecticut", "subj_char_span": [214, 220], "obj_char_span": [108, 119], "predicate": "/people/person/place_lived", "subj_tok_span": [54, 56], "obj_tok_span": [36, 37]}], "entity_list": [{"text": "Lamont", "type": "DEFAULT", "char_span": [214, 220], "tok_span": [54, 56]}, {"text": "Connecticut", "type": "DEFAULT", "char_span": [108, 119], "tok_span": [36, 37]}]}, {"text": "At their initial meeting , in February at the Egyptian town of Sharm el Sheik , Israel agreed to hand over security control to the Palestinians in five large West Bank towns .", "id": "train_171", "relation_list": [{"subject": "Israel", "object": "Bank", "subj_char_span": [80, 86], "obj_char_span": [163, 167], "predicate": "/location/location/contains", "subj_tok_span": [19, 20], "obj_tok_span": [33, 34]}], "entity_list": [{"text": "Israel", "type": "DEFAULT", "char_span": [80, 86], "tok_span": [19, 20]}, {"text": "Bank", "type": "DEFAULT", "char_span": [163, 167], "tok_span": [33, 34]}]}, {"text": "The Palestinian president , Mahmoud Abbas , said Thursday that when he meets with Prime Minister Ariel Sharon , his most important demand would be that Israel carry out the measures the two men agreed on in February .", "id": "train_172", "relation_list": [{"subject": "Sharon", "object": "Israel", "subj_char_span": [103, 109], "obj_char_span": [152, 158], "predicate": "/people/person/nationality", "subj_tok_span": [19, 20], "obj_tok_span": [28, 29]}], "entity_list": [{"text": "Sharon", "type": "DEFAULT", "char_span": [103, 109], "tok_span": [19, 20]}, {"text": "Israel", "type": "DEFAULT", "char_span": [152, 158], "tok_span": [28, 29]}]}, {"text": "Louis Nye , a ubiquitous comedian who became a fixture on early television for playing an unctuous advertising executive in a Steve Allen sendup of Madison Avenue , died on Sunday at his home in Los Angeles .", "id": "train_173", "relation_list": [{"subject": "Allen", "object": "Angeles", "subj_char_span": [132, 137], "obj_char_span": [199, 206], "predicate": "/people/deceased_person/place_of_death", "subj_tok_span": [28, 29], "obj_tok_span": [43, 44]}, {"subject": "Nye", "object": "Angeles", "subj_char_span": [6, 9], "obj_char_span": [199, 206], "predicate": "/people/deceased_person/place_of_death", "subj_tok_span": [1, 3], "obj_tok_span": [43, 44]}], "entity_list": [{"text": "Allen", "type": "DEFAULT", "char_span": [132, 137], "tok_span": [28, 29]}, {"text": "Angeles", "type": "DEFAULT", "char_span": [199, 206], "tok_span": [43, 44]}, {"text": "Nye", "type": "DEFAULT", "char_span": [6, 9], "tok_span": [1, 3]}, {"text": "Angeles", "type": "DEFAULT", "char_span": [199, 206], "tok_span": [43, 44]}]}, {"text": "Gerry was a retired publishing executive and he had spent most of his career between London and New York '' , said Rae Ann Hoffman , a founding member of Loma and a long time friend .", "id": "train_174", "relation_list": [{"subject": "York", "object": "Gerry", "subj_char_span": [100, 104], "obj_char_span": [0, 5], "predicate": "/location/location/contains", "subj_tok_span": [18, 19], "obj_tok_span": [0, 1]}], "entity_list": [{"text": "York", "type": "DEFAULT", "char_span": [100, 104], "tok_span": [18, 19]}, {"text": "Gerry", "type": "DEFAULT", "char_span": [0, 5], "tok_span": [0, 1]}]}, {"text": "Ending a bitter legal dispute , lawyers for New York City agreed yesterday not to interview city employees about the crash of a Staten Island ferry before the trial of the city 's former director of ferry operations .", "id": "train_175", "relation_list": [{"subject": "City", "object": "Island", "subj_char_span": [53, 57], "obj_char_span": [135, 141], "predicate": "/location/location/contains", "subj_tok_span": [11, 12], "obj_tok_span": [25, 26]}], "entity_list": [{"text": "City", "type": "DEFAULT", "char_span": [53, 57], "tok_span": [11, 12]}, {"text": "Island", "type": "DEFAULT", "char_span": [135, 141], "tok_span": [25, 26]}]}, {"text": "Defense lawyers sought to debunk the theory , arguing that the supposed sketch of the Turkey air base looked more like a map of the Middle East , but the jury convicted two of the men on terrorism charges .", "id": "train_176", "relation_list": [{"subject": "East", "object": "Turkey", "subj_char_span": [139, 143], "obj_char_span": [86, 92], "predicate": "/location/location/contains", "subj_tok_span": [28, 29], "obj_tok_span": [17, 18]}], "entity_list": [{"text": "East", "type": "DEFAULT", "char_span": [139, 143], "tok_span": [28, 29]}, {"text": "Turkey", "type": "DEFAULT", "char_span": [86, 92], "tok_span": [17, 18]}]}, {"text": "AMC Entertainment in Kansas City , Mo . , and the Regal Entertainment Group in Knoxville , Tenn. , said yesterday that they would combine their cinema screen advertising businesses to form a joint venture , National CineMedia , which would be run by executives from Regal .", "id": "train_177", "relation_list": [{"subject": "Group", "object": "Knoxville", "subj_char_span": [70, 75], "obj_char_span": [79, 88], "predicate": "/business/company/place_founded", "subj_tok_span": [14, 15], "obj_tok_span": [16, 17]}], "entity_list": [{"text": "Group", "type": "DEFAULT", "char_span": [70, 75], "tok_span": [14, 15]}, {"text": "Knoxville", "type": "DEFAULT", "char_span": [79, 88], "tok_span": [16, 17]}]}, {"text": "Mr. Menezes was from the interior state of Minas Gerais , home of the bulk of migrants from Brazil to the United States and Europe and had been in Britain legally , Mr. Alves said .", "id": "train_178", "relation_list": [{"subject": "Brazil", "object": "Gerais", "subj_char_span": [92, 98], "obj_char_span": [49, 55], "predicate": "/location/country/administrative_divisions", "subj_tok_span": [23, 24], "obj_tok_span": [12, 15]}, {"subject": "Brazil", "object": "Gerais", "subj_char_span": [92, 98], "obj_char_span": [49, 55], "predicate": "/location/location/contains", "subj_tok_span": [23, 24], "obj_tok_span": [12, 15]}, {"subject": "Gerais", "object": "Brazil", "subj_char_span": [49, 55], "obj_char_span": [92, 98], "predicate": "/location/administrative_division/country", "subj_tok_span": [12, 15], "obj_tok_span": [23, 24]}], "entity_list": [{"text": "Brazil", "type": "DEFAULT", "char_span": [92, 98], "tok_span": [23, 24]}, {"text": "Gerais", "type": "DEFAULT", "char_span": [49, 55], "tok_span": [12, 15]}, {"text": "Brazil", "type": "DEFAULT", "char_span": [92, 98], "tok_span": [23, 24]}, {"text": "Gerais", "type": "DEFAULT", "char_span": [49, 55], "tok_span": [12, 15]}, {"text": "Gerais", "type": "DEFAULT", "char_span": [49, 55], "tok_span": [12, 15]}, {"text": "Brazil", "type": "DEFAULT", "char_span": [92, 98], "tok_span": [23, 24]}]}, {"text": "However , according to London 's mayor , Ken Livingstone , that has given way to a shoot-to-kill policy in some circumstances . ''", "id": "train_179", "relation_list": [{"subject": "Livingstone", "object": "London", "subj_char_span": [45, 56], "obj_char_span": [23, 29], "predicate": "/people/person/place_lived", "subj_tok_span": [10, 12], "obj_tok_span": [4, 5]}], "entity_list": [{"text": "Livingstone", "type": "DEFAULT", "char_span": [45, 56], "tok_span": [10, 12]}, {"text": "London", "type": "DEFAULT", "char_span": [23, 29], "tok_span": [4, 5]}]}, {"text": "President Pervez Musharraf of Pakistan also noted that some Islamic groups banned in Pakistan '' operate with impunity '' in Britain .", "id": "train_180", "relation_list": [{"subject": "Musharraf", "object": "Pakistan", "subj_char_span": [17, 26], "obj_char_span": [30, 38], "predicate": "/people/person/nationality", "subj_tok_span": [3, 7], "obj_tok_span": [8, 9]}, {"subject": "Musharraf", "object": "Pakistan", "subj_char_span": [17, 26], "obj_char_span": [85, 93], "predicate": "/people/person/nationality", "subj_tok_span": [3, 7], "obj_tok_span": [17, 18]}], "entity_list": [{"text": "Musharraf", "type": "DEFAULT", "char_span": [17, 26], "tok_span": [3, 7]}, {"text": "Pakistan", "type": "DEFAULT", "char_span": [30, 38], "tok_span": [8, 9]}, {"text": "Musharraf", "type": "DEFAULT", "char_span": [17, 26], "tok_span": [3, 7]}, {"text": "Pakistan", "type": "DEFAULT", "char_span": [85, 93], "tok_span": [17, 18]}]}, {"text": "Mr. Cunningham , 54 , quickly became part of an inner circle that also includes Mr. Sheekey ; Deputy Mayor Patricia E. Harris , who served as a sort of chief of staff at Bloomberg L.P. and oversaw Mr. Bloomberg 's philanthropic giving ; and Edward Skyler , the City Hall press secretary who was briefly a spokesman for the company before joining the 2001 campaign .", "id": "train_181", "relation_list": [{"subject": "Skyler", "object": ".", "subj_char_span": [248, 254], "obj_char_span": [364, 365], "predicate": "/business/person/company", "subj_tok_span": [59, 61], "obj_tok_span": [80, 81]}], "entity_list": [{"text": "Skyler", "type": "DEFAULT", "char_span": [248, 254], "tok_span": [59, 61]}, {"text": ".", "type": "DEFAULT", "char_span": [364, 365], "tok_span": [80, 81]}]}, {"text": "The American team will begin World Cup play against the Czech Republic in Gelsenkirchen , Germany , on June 12 .", "id": "train_182", "relation_list": [{"subject": "Germany", "object": "Gelsenkirchen", "subj_char_span": [90, 97], "obj_char_span": [74, 87], "predicate": "/location/location/contains", "subj_tok_span": [19, 20], "obj_tok_span": [13, 18]}], "entity_list": [{"text": "Germany", "type": "DEFAULT", "char_span": [90, 97], "tok_span": [19, 20]}, {"text": "Gelsenkirchen", "type": "DEFAULT", "char_span": [74, 87], "tok_span": [13, 18]}]}, {"text": "We 've had considerably more fires because of unusually high temperatures and a lot of lightning , '' said Randy Eardley , a spokesman for the National Interagency Fire Center in Boise , Idaho . ''", "id": "train_183", "relation_list": [{"subject": "Idaho", "object": "Boise", "subj_char_span": [187, 192], "obj_char_span": [179, 184], "predicate": "/location/location/contains", "subj_tok_span": [39, 40], "obj_tok_span": [37, 38]}], "entity_list": [{"text": "Idaho", "type": "DEFAULT", "char_span": [187, 192], "tok_span": [39, 40]}, {"text": "Boise", "type": "DEFAULT", "char_span": [179, 184], "tok_span": [37, 38]}]}, {"text": "In the House , Jerry McNerney , a California Democrat and wind-energy executive , will replace the current chairman of the House Resources Committee , Representative Richard W. Pombo , a Republican who fought to open public lands to private interests . ''", "id": "train_184", "relation_list": [{"subject": "McNerney", "object": "California", "subj_char_span": [21, 29], "obj_char_span": [34, 44], "predicate": "/people/person/place_lived", "subj_tok_span": [5, 10], "obj_tok_span": [12, 13]}], "entity_list": [{"text": "McNerney", "type": "DEFAULT", "char_span": [21, 29], "tok_span": [5, 10]}, {"text": "California", "type": "DEFAULT", "char_span": [34, 44], "tok_span": [12, 13]}]}, {"text": "Canada has a national doctor shortage already , with 1.4 million people in the province of Ontario alone without the services of a family doctor . ''", "id": "train_185", "relation_list": [{"subject": "Canada", "object": "Ontario", "subj_char_span": [0, 6], "obj_char_span": [91, 98], "predicate": "/location/location/contains", "subj_tok_span": [0, 1], "obj_tok_span": [18, 19]}, {"subject": "Canada", "object": "Ontario", "subj_char_span": [0, 6], "obj_char_span": [91, 98], "predicate": "/location/country/administrative_divisions", "subj_tok_span": [0, 1], "obj_tok_span": [18, 19]}, {"subject": "Ontario", "object": "Canada", "subj_char_span": [91, 98], "obj_char_span": [0, 6], "predicate": "/location/administrative_division/country", "subj_tok_span": [18, 19], "obj_tok_span": [0, 1]}], "entity_list": [{"text": "Canada", "type": "DEFAULT", "char_span": [0, 6], "tok_span": [0, 1]}, {"text": "Ontario", "type": "DEFAULT", "char_span": [91, 98], "tok_span": [18, 19]}, {"text": "Canada", "type": "DEFAULT", "char_span": [0, 6], "tok_span": [0, 1]}, {"text": "Ontario", "type": "DEFAULT", "char_span": [91, 98], "tok_span": [18, 19]}, {"text": "Ontario", "type": "DEFAULT", "char_span": [91, 98], "tok_span": [18, 19]}, {"text": "Canada", "type": "DEFAULT", "char_span": [0, 6], "tok_span": [0, 1]}]}, {"text": "It is planning to set up three similar clinics -- in Toronto , Ottawa and London , Ontario -- next summer and nine more in several other cities by the end of 2007 .", "id": "train_186", "relation_list": [{"subject": "Ontario", "object": "Toronto", "subj_char_span": [83, 90], "obj_char_span": [53, 60], "predicate": "/location/location/contains", "subj_tok_span": [18, 19], "obj_tok_span": [12, 13]}, {"subject": "Ontario", "object": "Ottawa", "subj_char_span": [83, 90], "obj_char_span": [63, 69], "predicate": "/location/location/contains", "subj_tok_span": [18, 19], "obj_tok_span": [14, 15]}], "entity_list": [{"text": "Ontario", "type": "DEFAULT", "char_span": [83, 90], "tok_span": [18, 19]}, {"text": "Toronto", "type": "DEFAULT", "char_span": [53, 60], "tok_span": [12, 13]}, {"text": "Ontario", "type": "DEFAULT", "char_span": [83, 90], "tok_span": [18, 19]}, {"text": "Ottawa", "type": "DEFAULT", "char_span": [63, 69], "tok_span": [14, 15]}]}, {"text": "HEADING OUT -- Sanford I. Weill stepped down as chairman of Citigroup , the worldwide financial supermarket he had meticulously and single-mindedly stitched together through dozens of mergers and acquisitions .", "id": "train_187", "relation_list": [{"subject": "Citigroup", "object": "Weill", "subj_char_span": [60, 69], "obj_char_span": [26, 31], "predicate": "/business/company/advisors", "subj_tok_span": [18, 21], "obj_tok_span": [11, 13]}], "entity_list": [{"text": "Citigroup", "type": "DEFAULT", "char_span": [60, 69], "tok_span": [18, 21]}, {"text": "Weill", "type": "DEFAULT", "char_span": [26, 31], "tok_span": [11, 13]}]}, {"text": "NBC is busily hyping its game voices -LRB- Madden and Al Michaels , the refugees from ABC -RRB- and studio team -LRB- Bob Costas , Cris Collinsworth , Jerome Bettis and Sterling Sharpe -RRB- on the type of Web site it uses to promote new dramas , comedies and reality programs .", "id": "train_188", "relation_list": [{"subject": "Collinsworth", "object": "NBC", "subj_char_span": [136, 148], "obj_char_span": [0, 3], "predicate": "/business/person/company", "subj_tok_span": [41, 43], "obj_tok_span": [0, 1]}], "entity_list": [{"text": "Collinsworth", "type": "DEFAULT", "char_span": [136, 148], "tok_span": [41, 43]}, {"text": "NBC", "type": "DEFAULT", "char_span": [0, 3], "tok_span": [0, 1]}]}, {"text": "NBC is starting its N.F.L . schedule Sunday night , with the Eagles-Raiders game from Canton , Ohio , one day after the Pro Football Hall of Fame enshrinement of the network 's newest star , John Madden , who is now calling the sport for his fourth network .", "id": "train_189", "relation_list": [{"subject": "Madden", "object": "NBC", "subj_char_span": [196, 202], "obj_char_span": [0, 3], "predicate": "/business/person/company", "subj_tok_span": [47, 49], "obj_tok_span": [0, 1]}, {"subject": "Ohio", "object": "Canton", "subj_char_span": [95, 99], "obj_char_span": [86, 92], "predicate": "/location/location/contains", "subj_tok_span": [23, 24], "obj_tok_span": [21, 22]}], "entity_list": [{"text": "Madden", "type": "DEFAULT", "char_span": [196, 202], "tok_span": [47, 49]}, {"text": "NBC", "type": "DEFAULT", "char_span": [0, 3], "tok_span": [0, 1]}, {"text": "Ohio", "type": "DEFAULT", "char_span": [95, 99], "tok_span": [23, 24]}, {"text": "Canton", "type": "DEFAULT", "char_span": [86, 92], "tok_span": [21, 22]}]}, {"text": "Nonetheless , the decision by Tehran to open talks amounts to the first tangible sign that Iran has taken a step back , however slight , from its full-bore confrontational approach with the United States and Europe over its nuclear program .", "id": "train_190", "relation_list": [{"subject": "Iran", "object": "Tehran", "subj_char_span": [91, 95], "obj_char_span": [30, 36], "predicate": "/location/location/contains", "subj_tok_span": [17, 18], "obj_tok_span": [5, 6]}, {"subject": "Iran", "object": "Tehran", "subj_char_span": [91, 95], "obj_char_span": [30, 36], "predicate": "/location/country/capital", "subj_tok_span": [17, 18], "obj_tok_span": [5, 6]}], "entity_list": [{"text": "Iran", "type": "DEFAULT", "char_span": [91, 95], "tok_span": [17, 18]}, {"text": "Tehran", "type": "DEFAULT", "char_span": [30, 36], "tok_span": [5, 6]}, {"text": "Iran", "type": "DEFAULT", "char_span": [91, 95], "tok_span": [17, 18]}, {"text": "Tehran", "type": "DEFAULT", "char_span": [30, 36], "tok_span": [5, 6]}]}, {"text": "A senior administration official , who would not speak on the record because he is not authorized to talk about Iran , said Mr. Khalilzad had asked the Iranians months ago to talk about Iraq , chiefly to warn Tehran to stop sending in weapons .", "id": "train_191", "relation_list": [{"subject": "Iran", "object": "Tehran", "subj_char_span": [112, 116], "obj_char_span": [209, 215], "predicate": "/location/country/capital", "subj_tok_span": [20, 21], "obj_tok_span": [44, 45]}, {"subject": "Iran", "object": "Tehran", "subj_char_span": [112, 116], "obj_char_span": [209, 215], "predicate": "/location/location/contains", "subj_tok_span": [20, 21], "obj_tok_span": [44, 45]}], "entity_list": [{"text": "Iran", "type": "DEFAULT", "char_span": [112, 116], "tok_span": [20, 21]}, {"text": "Tehran", "type": "DEFAULT", "char_span": [209, 215], "tok_span": [44, 45]}, {"text": "Iran", "type": "DEFAULT", "char_span": [112, 116], "tok_span": [20, 21]}, {"text": "Tehran", "type": "DEFAULT", "char_span": [209, 215], "tok_span": [44, 45]}]}, {"text": "President Bush 's national security adviser , Stephen J. Hadley , said he regarded Iran 's initiative as a sign that Tehran 's leaders '' are finally beginning to listen '' to the nations that have referred Iran 's nuclear activity to the United Nations Security Council .", "id": "train_192", "relation_list": [{"subject": "Iran", "object": "Tehran", "subj_char_span": [83, 87], "obj_char_span": [117, 123], "predicate": "/location/location/contains", "subj_tok_span": [16, 17], "obj_tok_span": [24, 25]}, {"subject": "Iran", "object": "Tehran", "subj_char_span": [207, 211], "obj_char_span": [117, 123], "predicate": "/location/location/contains", "subj_tok_span": [43, 44], "obj_tok_span": [24, 25]}, {"subject": "Iran", "object": "Tehran", "subj_char_span": [83, 87], "obj_char_span": [117, 123], "predicate": "/location/country/capital", "subj_tok_span": [16, 17], "obj_tok_span": [24, 25]}, {"subject": "Iran", "object": "Tehran", "subj_char_span": [207, 211], "obj_char_span": [117, 123], "predicate": "/location/country/capital", "subj_tok_span": [43, 44], "obj_tok_span": [24, 25]}], "entity_list": [{"text": "Iran", "type": "DEFAULT", "char_span": [83, 87], "tok_span": [16, 17]}, {"text": "Tehran", "type": "DEFAULT", "char_span": [117, 123], "tok_span": [24, 25]}, {"text": "Iran", "type": "DEFAULT", "char_span": [207, 211], "tok_span": [43, 44]}, {"text": "Tehran", "type": "DEFAULT", "char_span": [117, 123], "tok_span": [24, 25]}, {"text": "Iran", "type": "DEFAULT", "char_span": [83, 87], "tok_span": [16, 17]}, {"text": "Tehran", "type": "DEFAULT", "char_span": [117, 123], "tok_span": [24, 25]}, {"text": "Iran", "type": "DEFAULT", "char_span": [207, 211], "tok_span": [43, 44]}, {"text": "Tehran", "type": "DEFAULT", "char_span": [117, 123], "tok_span": [24, 25]}]}, {"text": "Secretary of State Condoleezza Rice said in Sydney , Australia , that talks with Iranian envoys in Baghdad could be '' useful '' but would be limited to discussions on Iraqi security . ''", "id": "train_193", "relation_list": [{"subject": "Australia", "object": "Sydney", "subj_char_span": [53, 62], "obj_char_span": [44, 50], "predicate": "/location/location/contains", "subj_tok_span": [12, 13], "obj_tok_span": [10, 11]}], "entity_list": [{"text": "Australia", "type": "DEFAULT", "char_span": [53, 62], "tok_span": [12, 13]}, {"text": "Sydney", "type": "DEFAULT", "char_span": [44, 50], "tok_span": [10, 11]}]}, {"text": "ECONOMIC SCENE Robert H. Frank has taught introductory economics at Cornell University since 1972 .", "id": "train_194", "relation_list": [{"subject": "Frank", "object": "University", "subj_char_span": [25, 30], "obj_char_span": [76, 86], "predicate": "/business/person/company", "subj_tok_span": [10, 11], "obj_tok_span": [18, 19]}], "entity_list": [{"text": "Frank", "type": "DEFAULT", "char_span": [25, 30], "tok_span": [10, 11]}, {"text": "University", "type": "DEFAULT", "char_span": [76, 86], "tok_span": [18, 19]}]}, {"text": "As Senator Pete Domenici , Republican of New Mexico , said : '' We thought we 'd keep the high-end jobs , and others would take the low-end jobs .", "id": "train_195", "relation_list": [{"subject": "Domenici", "object": "Mexico", "subj_char_span": [16, 24], "obj_char_span": [45, 51], "predicate": "/people/person/place_lived", "subj_tok_span": [3, 6], "obj_tok_span": [10, 11]}], "entity_list": [{"text": "Domenici", "type": "DEFAULT", "char_span": [16, 24], "tok_span": [3, 6]}, {"text": "Mexico", "type": "DEFAULT", "char_span": [45, 51], "tok_span": [10, 11]}]}, {"text": "Users who wo n't be recording long sessions or are close to a wall socket find the flash recorders have great advantages , said Peggy Morales , a Dallas music teacher and technical adviser to Texas school music programs for the retailer Brook Mays Music Group .", "id": "train_196", "relation_list": [{"subject": "Texas", "object": "Dallas", "subj_char_span": [192, 197], "obj_char_span": [146, 152], "predicate": "/location/location/contains", "subj_tok_span": [39, 40], "obj_tok_span": [32, 33]}], "entity_list": [{"text": "Texas", "type": "DEFAULT", "char_span": [192, 197], "tok_span": [39, 40]}, {"text": "Dallas", "type": "DEFAULT", "char_span": [146, 152], "tok_span": [32, 33]}]}, {"text": "The remarks , at a press conference here with President Toomas Hendrik Ilves of Estonia , were Mr. Bush 's first on the situation in Iraq since a series of bombings last Thursday killed more than 200 people in a Shiite district of Baghdad .", "id": "train_197", "relation_list": [{"subject": "Iraq", "object": "Baghdad", "subj_char_span": [133, 137], "obj_char_span": [231, 238], "predicate": "/location/country/capital", "subj_tok_span": [31, 32], "obj_tok_span": [50, 51]}, {"subject": "Iraq", "object": "Baghdad", "subj_char_span": [133, 137], "obj_char_span": [231, 238], "predicate": "/location/location/contains", "subj_tok_span": [31, 32], "obj_tok_span": [50, 51]}], "entity_list": [{"text": "Iraq", "type": "DEFAULT", "char_span": [133, 137], "tok_span": [31, 32]}, {"text": "Baghdad", "type": "DEFAULT", "char_span": [231, 238], "tok_span": [50, 51]}, {"text": "Iraq", "type": "DEFAULT", "char_span": [133, 137], "tok_span": [31, 32]}, {"text": "Baghdad", "type": "DEFAULT", "char_span": [231, 238], "tok_span": [50, 51]}]}, {"text": "The growing cycle of violence have prompted warnings from world leaders , including Jordan 's King Abdullah and Kofi Annan , the United Nations Secretary General , that the region is at the brink of civil war .", "id": "train_198", "relation_list": [{"subject": "Annan", "object": "Nations", "subj_char_span": [117, 122], "obj_char_span": [136, 143], "predicate": "/business/person/company", "subj_tok_span": [21, 23], "obj_tok_span": [26, 27]}], "entity_list": [{"text": "Annan", "type": "DEFAULT", "char_span": [117, 122], "tok_span": [21, 23]}, {"text": "Nations", "type": "DEFAULT", "char_span": [136, 143], "tok_span": [26, 27]}]}, {"text": "Mr. Bush arrived here in Tallinn late Monday night , becoming the first sitting United States president to visit Estonia , a tiny Baltic nation sandwiched between Russia and the Baltic Sea .", "id": "train_199", "relation_list": [{"subject": "Estonia", "object": "Tallinn", "subj_char_span": [113, 120], "obj_char_span": [25, 32], "predicate": "/location/country/capital", "subj_tok_span": [20, 21], "obj_tok_span": [6, 7]}, {"subject": "Estonia", "object": "Tallinn", "subj_char_span": [113, 120], "obj_char_span": [25, 32], "predicate": "/location/location/contains", "subj_tok_span": [20, 21], "obj_tok_span": [6, 7]}], "entity_list": [{"text": "Estonia", "type": "DEFAULT", "char_span": [113, 120], "tok_span": [20, 21]}, {"text": "Tallinn", "type": "DEFAULT", "char_span": [25, 32], "tok_span": [6, 7]}, {"text": "Estonia", "type": "DEFAULT", "char_span": [113, 120], "tok_span": [20, 21]}, {"text": "Tallinn", "type": "DEFAULT", "char_span": [25, 32], "tok_span": [6, 7]}]}, {"text": "Tens of thousands of Syrians , some of them carrying photographs of President Bashar al-Assad and chanting anti-American slogans , protested in Damascus on Monday against the findings of a United Nations report about the assassination of the former prime minister of Lebanon , Rafik Hariri .", "id": "train_200", "relation_list": [{"subject": "al-Assad", "object": "Damascus", "subj_char_span": [85, 93], "obj_char_span": [144, 152], "predicate": "/people/person/place_of_birth", "subj_tok_span": [18, 22], "obj_tok_span": [32, 33]}, {"subject": "Hariri", "object": "Lebanon", "subj_char_span": [283, 289], "obj_char_span": [267, 274], "predicate": "/people/person/nationality", "subj_tok_span": [57, 59], "obj_tok_span": [52, 53]}], "entity_list": [{"text": "al-Assad", "type": "DEFAULT", "char_span": [85, 93], "tok_span": [18, 22]}, {"text": "Damascus", "type": "DEFAULT", "char_span": [144, 152], "tok_span": [32, 33]}, {"text": "Hariri", "type": "DEFAULT", "char_span": [283, 289], "tok_span": [57, 59]}, {"text": "Lebanon", "type": "DEFAULT", "char_span": [267, 274], "tok_span": [52, 53]}]}, {"text": "One banner depicted President Bush , Prime Minister Tony Blair of Britain and Prime Minister Ariel Sharon of Israel as Shakespeare 's three witches , stirring a bubbling cauldron entitled '' Mehlis report , '' a reference to the German prosecutor Detlev Mehlis , who is leading the United Nations investigation .", "id": "train_201", "relation_list": [{"subject": "Sharon", "object": "Israel", "subj_char_span": [99, 105], "obj_char_span": [109, 115], "predicate": "/people/person/nationality", "subj_tok_span": [16, 17], "obj_tok_span": [18, 19]}], "entity_list": [{"text": "Sharon", "type": "DEFAULT", "char_span": [99, 105], "tok_span": [16, 17]}, {"text": "Israel", "type": "DEFAULT", "char_span": [109, 115], "tok_span": [18, 19]}]}, {"text": "He set the world record in the 100 meters yesterday at a Grand Prix meet in Doha , Qatar , winning the race in 9.76 seconds .", "id": "train_202", "relation_list": [{"subject": "Doha", "object": "Qatar", "subj_char_span": [76, 80], "obj_char_span": [83, 88], "predicate": "/location/administrative_division/country", "subj_tok_span": [16, 18], "obj_tok_span": [19, 20]}, {"subject": "Qatar", "object": "Doha", "subj_char_span": [83, 88], "obj_char_span": [76, 80], "predicate": "/location/country/administrative_divisions", "subj_tok_span": [19, 20], "obj_tok_span": [16, 18]}, {"subject": "Qatar", "object": "Doha", "subj_char_span": [83, 88], "obj_char_span": [76, 80], "predicate": "/location/country/capital", "subj_tok_span": [19, 20], "obj_tok_span": [16, 18]}, {"subject": "Qatar", "object": "Doha", "subj_char_span": [83, 88], "obj_char_span": [76, 80], "predicate": "/location/location/contains", "subj_tok_span": [19, 20], "obj_tok_span": [16, 18]}], "entity_list": [{"text": "Doha", "type": "DEFAULT", "char_span": [76, 80], "tok_span": [16, 18]}, {"text": "Qatar", "type": "DEFAULT", "char_span": [83, 88], "tok_span": [19, 20]}, {"text": "Qatar", "type": "DEFAULT", "char_span": [83, 88], "tok_span": [19, 20]}, {"text": "Doha", "type": "DEFAULT", "char_span": [76, 80], "tok_span": [16, 18]}, {"text": "Qatar", "type": "DEFAULT", "char_span": [83, 88], "tok_span": [19, 20]}, {"text": "Doha", "type": "DEFAULT", "char_span": [76, 80], "tok_span": [16, 18]}, {"text": "Qatar", "type": "DEFAULT", "char_span": [83, 88], "tok_span": [19, 20]}, {"text": "Doha", "type": "DEFAULT", "char_span": [76, 80], "tok_span": [16, 18]}]}, {"text": "Gatlin , a 24-year-old native of Brooklyn , took a hundredth of a second off the time Asafa Powell of Jamaica ran June 14 in Athens .", "id": "train_203", "relation_list": [{"subject": "Powell", "object": "Jamaica", "subj_char_span": [92, 98], "obj_char_span": [102, 109], "predicate": "/people/person/nationality", "subj_tok_span": [27, 28], "obj_tok_span": [29, 30]}], "entity_list": [{"text": "Powell", "type": "DEFAULT", "char_span": [92, 98], "tok_span": [27, 28]}, {"text": "Jamaica", "type": "DEFAULT", "char_span": [102, 109], "tok_span": [29, 30]}]}, {"text": "Olusoji Fasuba of Nigeria finished second in 9.84 seconds .", "id": "train_204", "relation_list": [{"subject": "Fasuba", "object": "Nigeria", "subj_char_span": [8, 14], "obj_char_span": [18, 25], "predicate": "/people/person/nationality", "subj_tok_span": [4, 7], "obj_tok_span": [8, 9]}], "entity_list": [{"text": "Fasuba", "type": "DEFAULT", "char_span": [8, 14], "tok_span": [4, 7]}, {"text": "Nigeria", "type": "DEFAULT", "char_span": [18, 25], "tok_span": [8, 9]}]}, {"text": "Before Ms. Rice heads to Israel on Sunday , she will join President Bush at the White House for discussions on the Middle East crisis with two Saudi envoys , Saud al-Faisal , the foreign minister , and Prince Bandar bin Sultan , the secretary general of the National Security Council .", "id": "train_205", "relation_list": [{"subject": "East", "object": "Israel", "subj_char_span": [122, 126], "obj_char_span": [25, 31], "predicate": "/location/location/contains", "subj_tok_span": [24, 25], "obj_tok_span": [6, 7]}], "entity_list": [{"text": "East", "type": "DEFAULT", "char_span": [122, 126], "tok_span": [24, 25]}, {"text": "Israel", "type": "DEFAULT", "char_span": [25, 31], "tok_span": [6, 7]}]}, {"text": "To the east , in Turkmenistan , Uzbekistan and Kazakhstan , Gazprom has gained operational control of the main Central Asia-Center pipeline , and it controls lines crossing Russia , thus holding blocking power over these potential competitors for exports to Europe .", "id": "train_206", "relation_list": [{"subject": "Europe", "object": "Russia", "subj_char_span": [258, 264], "obj_char_span": [173, 179], "predicate": "/location/location/contains", "subj_tok_span": [49, 50], "obj_tok_span": [36, 37]}], "entity_list": [{"text": "Europe", "type": "DEFAULT", "char_span": [258, 264], "tok_span": [49, 50]}, {"text": "Russia", "type": "DEFAULT", "char_span": [173, 179], "tok_span": [36, 37]}]}, {"text": "For now , Toyota 's quality issues do not seem to be damping its operations either in Japan , where it is the biggest automaker , or the United States , where Toyota passed Ford in July to rank as the No . 2 company in terms of auto sales .", "id": "train_207", "relation_list": [{"subject": "Japan", "object": "Toyota", "subj_char_span": [86, 91], "obj_char_span": [10, 16], "predicate": "/location/location/contains", "subj_tok_span": [19, 20], "obj_tok_span": [3, 4]}, {"subject": "Japan", "object": "Toyota", "subj_char_span": [86, 91], "obj_char_span": [159, 165], "predicate": "/location/location/contains", "subj_tok_span": [19, 20], "obj_tok_span": [35, 36]}], "entity_list": [{"text": "Japan", "type": "DEFAULT", "char_span": [86, 91], "tok_span": [19, 20]}, {"text": "Toyota", "type": "DEFAULT", "char_span": [10, 16], "tok_span": [3, 4]}, {"text": "Japan", "type": "DEFAULT", "char_span": [86, 91], "tok_span": [19, 20]}, {"text": "Toyota", "type": "DEFAULT", "char_span": [159, 165], "tok_span": [35, 36]}]}, {"text": "The police in Japan said three Toyota officials were under criminal investigation on suspicion that they concealed vehicle defects over eight years .", "id": "train_208", "relation_list": [{"subject": "Japan", "object": "Toyota", "subj_char_span": [14, 19], "obj_char_span": [31, 37], "predicate": "/location/location/contains", "subj_tok_span": [3, 4], "obj_tok_span": [6, 7]}], "entity_list": [{"text": "Japan", "type": "DEFAULT", "char_span": [14, 19], "tok_span": [3, 4]}, {"text": "Toyota", "type": "DEFAULT", "char_span": [31, 37], "tok_span": [6, 7]}]}, {"text": "In Japan , where Toyota is the largest auto company , with about 39 percent of the market , its recalls quadrupled over the last four years , to 1.9 million in 2005 .", "id": "train_209", "relation_list": [{"subject": "Japan", "object": "Toyota", "subj_char_span": [3, 8], "obj_char_span": [17, 23], "predicate": "/location/location/contains", "subj_tok_span": [1, 2], "obj_tok_span": [4, 5]}], "entity_list": [{"text": "Japan", "type": "DEFAULT", "char_span": [3, 8], "tok_span": [1, 2]}, {"text": "Toyota", "type": "DEFAULT", "char_span": [17, 23], "tok_span": [4, 5]}]}, {"text": "Another issue is that Toyota , like other global auto companies , has farmed out the development of key components to its suppliers , both companies with which it has been doing business for years , like Denso of Japan , and newer ones , like the Delphi Corporation , the biggest American parts maker .", "id": "train_210", "relation_list": [{"subject": "Japan", "object": "Toyota", "subj_char_span": [213, 218], "obj_char_span": [22, 28], "predicate": "/location/location/contains", "subj_tok_span": [41, 42], "obj_tok_span": [4, 5]}], "entity_list": [{"text": "Japan", "type": "DEFAULT", "char_span": [213, 218], "tok_span": [41, 42]}, {"text": "Toyota", "type": "DEFAULT", "char_span": [22, 28], "tok_span": [4, 5]}]}, {"text": "Lost and Found Bach An aria by Johann Sebastian Bach , right , discovered this year , will be performed in public in the ceremonial ballroom of the Residenzschloss palace in Weimar , Germany , on Sept. 3 , Agence France-Presse reported yesterday .", "id": "train_211", "relation_list": [{"subject": "Bach", "object": "Germany", "subj_char_span": [15, 19], "obj_char_span": [183, 190], "predicate": "/people/person/nationality", "subj_tok_span": [3, 4], "obj_tok_span": [38, 39]}, {"subject": "Bach", "object": "Germany", "subj_char_span": [48, 52], "obj_char_span": [183, 190], "predicate": "/people/person/nationality", "subj_tok_span": [10, 11], "obj_tok_span": [38, 39]}, {"subject": "Germany", "object": "Weimar", "subj_char_span": [183, 190], "obj_char_span": [174, 180], "predicate": "/location/location/contains", "subj_tok_span": [38, 39], "obj_tok_span": [36, 37]}], "entity_list": [{"text": "Bach", "type": "DEFAULT", "char_span": [15, 19], "tok_span": [3, 4]}, {"text": "Germany", "type": "DEFAULT", "char_span": [183, 190], "tok_span": [38, 39]}, {"text": "Bach", "type": "DEFAULT", "char_span": [48, 52], "tok_span": [10, 11]}, {"text": "Germany", "type": "DEFAULT", "char_span": [183, 190], "tok_span": [38, 39]}, {"text": "Germany", "type": "DEFAULT", "char_span": [183, 190], "tok_span": [38, 39]}, {"text": "Weimar", "type": "DEFAULT", "char_span": [174, 180], "tok_span": [36, 37]}]}, {"text": "The Bayreuth Festival in Germany has released a 13-CD live recording of Richard Wagner 's '' Ring '' cycle , staged by Wieland Wagner , his grandson , in 1956 , Agence France-Presse reported .", "id": "train_212", "relation_list": [{"subject": "Wagner", "object": "Germany", "subj_char_span": [80, 86], "obj_char_span": [25, 32], "predicate": "/people/person/nationality", "subj_tok_span": [17, 18], "obj_tok_span": [6, 7]}, {"subject": "Wagner", "object": "Germany", "subj_char_span": [127, 133], "obj_char_span": [25, 32], "predicate": "/people/person/nationality", "subj_tok_span": [32, 33], "obj_tok_span": [6, 7]}], "entity_list": [{"text": "Wagner", "type": "DEFAULT", "char_span": [80, 86], "tok_span": [17, 18]}, {"text": "Germany", "type": "DEFAULT", "char_span": [25, 32], "tok_span": [6, 7]}, {"text": "Wagner", "type": "DEFAULT", "char_span": [127, 133], "tok_span": [32, 33]}, {"text": "Germany", "type": "DEFAULT", "char_span": [25, 32], "tok_span": [6, 7]}]}, {"text": "The cast includes Robert Downey Jr. as the reporter Joseph Wershba , Frank Langella as the CBS chairman William S. Paley and , as Don Hewitt , Grant Heslov , who wrote the script with Mr. Clooney and served as the film 's producer .", "id": "train_213", "relation_list": [{"subject": "CBS", "object": "Paley", "subj_char_span": [91, 94], "obj_char_span": [115, 120], "predicate": "/business/company/founders", "subj_tok_span": [22, 23], "obj_tok_span": [27, 29]}], "entity_list": [{"text": "CBS", "type": "DEFAULT", "char_span": [91, 94], "tok_span": [22, 23]}, {"text": "Paley", "type": "DEFAULT", "char_span": [115, 120], "tok_span": [27, 29]}]}, {"text": "Like the movie , the musical version is focused on the odds-bucking quest of its title character -LRB- played in rotation by three different child actors -RRB- , an 11-year-old miner 's son in hardscrabble northeastern England in the mid-1980 's , to win a spot at the Royal Ballet School in London , an ambition that goes against the conventionally macho grain of his town .", "id": "train_214", "relation_list": [{"subject": "England", "object": "London", "subj_char_span": [219, 226], "obj_char_span": [292, 298], "predicate": "/location/country/capital", "subj_tok_span": [55, 56], "obj_tok_span": [74, 75]}, {"subject": "London", "object": "School", "subj_char_span": [292, 298], "obj_char_span": [282, 288], "predicate": "/location/location/contains", "subj_tok_span": [74, 75], "obj_tok_span": [72, 73]}], "entity_list": [{"text": "England", "type": "DEFAULT", "char_span": [219, 226], "tok_span": [55, 56]}, {"text": "London", "type": "DEFAULT", "char_span": [292, 298], "tok_span": [74, 75]}, {"text": "London", "type": "DEFAULT", "char_span": [292, 298], "tok_span": [74, 75]}, {"text": "School", "type": "DEFAULT", "char_span": [282, 288], "tok_span": [72, 73]}]}, {"text": "Two people were shot , one fatally , about 9 p.m. yesterday on a residential street in Ditmas Park , Brooklyn , the police said .", "id": "train_215", "relation_list": [{"subject": "Park", "object": "Brooklyn", "subj_char_span": [94, 98], "obj_char_span": [101, 109], "predicate": "/location/neighborhood/neighborhood_of", "subj_tok_span": [24, 25], "obj_tok_span": [26, 27]}, {"subject": "Brooklyn", "object": "Park", "subj_char_span": [101, 109], "obj_char_span": [94, 98], "predicate": "/location/location/contains", "subj_tok_span": [26, 27], "obj_tok_span": [24, 25]}], "entity_list": [{"text": "Park", "type": "DEFAULT", "char_span": [94, 98], "tok_span": [24, 25]}, {"text": "Brooklyn", "type": "DEFAULT", "char_span": [101, 109], "tok_span": [26, 27]}, {"text": "Brooklyn", "type": "DEFAULT", "char_span": [101, 109], "tok_span": [26, 27]}, {"text": "Park", "type": "DEFAULT", "char_span": [94, 98], "tok_span": [24, 25]}]}, {"text": "Maytag , based in Newton , Iowa , has struggled recently because of a high cost structure that has made it difficult to compete against a growing number of aggressive Asian competitors .", "id": "train_216", "relation_list": [{"subject": "Maytag", "object": "Iowa", "subj_char_span": [0, 6], "obj_char_span": [27, 31], "predicate": "/business/company/place_founded", "subj_tok_span": [0, 2], "obj_tok_span": [7, 8]}], "entity_list": [{"text": "Maytag", "type": "DEFAULT", "char_span": [0, 6], "tok_span": [0, 2]}, {"text": "Iowa", "type": "DEFAULT", "char_span": [27, 31], "tok_span": [7, 8]}]}, {"text": "A last-minute Russian effort to persuade Iran not to undertake research activities or take any other steps , like breaking the seals on its facilities , was being carried out in a low-key mission by a Russian deputy foreign minister , Sergei Kisliak , who was in Tehran this weekend .", "id": "train_217", "relation_list": [{"subject": "Iran", "object": "Tehran", "subj_char_span": [41, 45], "obj_char_span": [263, 269], "predicate": "/location/location/contains", "subj_tok_span": [8, 9], "obj_tok_span": [54, 55]}, {"subject": "Iran", "object": "Tehran", "subj_char_span": [41, 45], "obj_char_span": [263, 269], "predicate": "/location/country/capital", "subj_tok_span": [8, 9], "obj_tok_span": [54, 55]}], "entity_list": [{"text": "Iran", "type": "DEFAULT", "char_span": [41, 45], "tok_span": [8, 9]}, {"text": "Tehran", "type": "DEFAULT", "char_span": [263, 269], "tok_span": [54, 55]}, {"text": "Iran", "type": "DEFAULT", "char_span": [41, 45], "tok_span": [8, 9]}, {"text": "Tehran", "type": "DEFAULT", "char_span": [263, 269], "tok_span": [54, 55]}]}, {"text": "Canada Makes ` Terrorism ' Arrests MONTREAL , June 2 -LRB- Reuters -RRB- -- The Royal Canadian Mounted Police said Friday that it had arrested a number of individuals in the Toronto area for '' terrorism-related offenses . ''", "id": "train_218", "relation_list": [{"subject": "Canada", "object": "Toronto", "subj_char_span": [0, 6], "obj_char_span": [174, 181], "predicate": "/location/country/administrative_divisions", "subj_tok_span": [0, 1], "obj_tok_span": [45, 46]}, {"subject": "Canada", "object": "Toronto", "subj_char_span": [0, 6], "obj_char_span": [174, 181], "predicate": "/location/location/contains", "subj_tok_span": [0, 1], "obj_tok_span": [45, 46]}, {"subject": "Toronto", "object": "Canada", "subj_char_span": [174, 181], "obj_char_span": [0, 6], "predicate": "/location/administrative_division/country", "subj_tok_span": [45, 46], "obj_tok_span": [0, 1]}], "entity_list": [{"text": "Canada", "type": "DEFAULT", "char_span": [0, 6], "tok_span": [0, 1]}, {"text": "Toronto", "type": "DEFAULT", "char_span": [174, 181], "tok_span": [45, 46]}, {"text": "Canada", "type": "DEFAULT", "char_span": [0, 6], "tok_span": [0, 1]}, {"text": "Toronto", "type": "DEFAULT", "char_span": [174, 181], "tok_span": [45, 46]}, {"text": "Toronto", "type": "DEFAULT", "char_span": [174, 181], "tok_span": [45, 46]}, {"text": "Canada", "type": "DEFAULT", "char_span": [0, 6], "tok_span": [0, 1]}]}, {"text": "Last week , eight people were seized in a series of raids across England when 500 officers in Manchester , Liverpool and London made arrests under terrorism and immigration laws .", "id": "train_219", "relation_list": [{"subject": "England", "object": "Manchester", "subj_char_span": [65, 72], "obj_char_span": [94, 104], "predicate": "/location/location/contains", "subj_tok_span": [13, 14], "obj_tok_span": [18, 19]}, {"subject": "England", "object": "London", "subj_char_span": [65, 72], "obj_char_span": [121, 127], "predicate": "/location/country/capital", "subj_tok_span": [13, 14], "obj_tok_span": [22, 23]}, {"subject": "England", "object": "Liverpool", "subj_char_span": [65, 72], "obj_char_span": [107, 116], "predicate": "/location/location/contains", "subj_tok_span": [13, 14], "obj_tok_span": [20, 21]}], "entity_list": [{"text": "England", "type": "DEFAULT", "char_span": [65, 72], "tok_span": [13, 14]}, {"text": "Manchester", "type": "DEFAULT", "char_span": [94, 104], "tok_span": [18, 19]}, {"text": "England", "type": "DEFAULT", "char_span": [65, 72], "tok_span": [13, 14]}, {"text": "London", "type": "DEFAULT", "char_span": [121, 127], "tok_span": [22, 23]}, {"text": "England", "type": "DEFAULT", "char_span": [65, 72], "tok_span": [13, 14]}, {"text": "Liverpool", "type": "DEFAULT", "char_span": [107, 116], "tok_span": [20, 21]}]}, {"text": "Mr. Vernon has performed with numerous opera companies , including San Francisco Opera , Houston Grand Opera , the Washington Opera , San Diego Opera , Cincinnati Opera , and has appeared in concert performances in China , Japan , the Philippines , and many cities across Asia and the United States , amassing more than 2,500 performances throughout his career .", "id": "train_220", "relation_list": [{"subject": "Asia", "object": "China", "subj_char_span": [272, 276], "obj_char_span": [215, 220], "predicate": "/location/location/contains", "subj_tok_span": [48, 49], "obj_tok_span": [37, 38]}, {"subject": "Asia", "object": "Philippines", "subj_char_span": [272, 276], "obj_char_span": [235, 246], "predicate": "/location/location/contains", "subj_tok_span": [48, 49], "obj_tok_span": [42, 43]}, {"subject": "Asia", "object": "Japan", "subj_char_span": [272, 276], "obj_char_span": [223, 228], "predicate": "/location/location/contains", "subj_tok_span": [48, 49], "obj_tok_span": [39, 40]}], "entity_list": [{"text": "Asia", "type": "DEFAULT", "char_span": [272, 276], "tok_span": [48, 49]}, {"text": "China", "type": "DEFAULT", "char_span": [215, 220], "tok_span": [37, 38]}, {"text": "Asia", "type": "DEFAULT", "char_span": [272, 276], "tok_span": [48, 49]}, {"text": "Philippines", "type": "DEFAULT", "char_span": [235, 246], "tok_span": [42, 43]}, {"text": "Asia", "type": "DEFAULT", "char_span": [272, 276], "tok_span": [48, 49]}, {"text": "Japan", "type": "DEFAULT", "char_span": [223, 228], "tok_span": [39, 40]}]}, {"text": "Opened Friday at the Angelika Film Center , Mercer and Houston Streets , Greenwich Village , ( 212 ) 995-2000 ; and AMC Empire 25 , 42nd Street and Eighth Avenue , Manhattan , ( 212 ) 398-3939 ; expands on Sept. 29 to Los Angeles , San Francisco , Washington and Chicago .", "id": "train_221", "relation_list": [{"subject": "Village", "object": "Manhattan", "subj_char_span": [83, 90], "obj_char_span": [164, 173], "predicate": "/location/neighborhood/neighborhood_of", "subj_tok_span": [15, 16], "obj_tok_span": [36, 37]}, {"subject": "Manhattan", "object": "Village", "subj_char_span": [164, 173], "obj_char_span": [83, 90], "predicate": "/location/location/contains", "subj_tok_span": [36, 37], "obj_tok_span": [15, 16]}], "entity_list": [{"text": "Village", "type": "DEFAULT", "char_span": [83, 90], "tok_span": [15, 16]}, {"text": "Manhattan", "type": "DEFAULT", "char_span": [164, 173], "tok_span": [36, 37]}, {"text": "Manhattan", "type": "DEFAULT", "char_span": [164, 173], "tok_span": [36, 37]}, {"text": "Village", "type": "DEFAULT", "char_span": [83, 90], "tok_span": [15, 16]}]}, {"text": "Zinedine Zidane 's hit on the chest of Marco Materazzi in the final of the World Cup between France and Italy last Sunday , right , has inspired what looks like another hit : a song , Reuters reported from Paris .", "id": "train_222", "relation_list": [{"subject": "Paris", "object": "France", "subj_char_span": [206, 211], "obj_char_span": [93, 99], "predicate": "/location/administrative_division/country", "subj_tok_span": [48, 49], "obj_tok_span": [25, 26]}, {"subject": "France", "object": "Paris", "subj_char_span": [93, 99], "obj_char_span": [206, 211], "predicate": "/location/country/administrative_divisions", "subj_tok_span": [25, 26], "obj_tok_span": [48, 49]}, {"subject": "France", "object": "Paris", "subj_char_span": [93, 99], "obj_char_span": [206, 211], "predicate": "/location/country/capital", "subj_tok_span": [25, 26], "obj_tok_span": [48, 49]}, {"subject": "France", "object": "Paris", "subj_char_span": [93, 99], "obj_char_span": [206, 211], "predicate": "/location/location/contains", "subj_tok_span": [25, 26], "obj_tok_span": [48, 49]}, {"subject": "Materazzi", "object": "Italy", "subj_char_span": [45, 54], "obj_char_span": [104, 109], "predicate": "/people/person/nationality", "subj_tok_span": [14, 17], "obj_tok_span": [27, 28]}], "entity_list": [{"text": "Paris", "type": "DEFAULT", "char_span": [206, 211], "tok_span": [48, 49]}, {"text": "France", "type": "DEFAULT", "char_span": [93, 99], "tok_span": [25, 26]}, {"text": "France", "type": "DEFAULT", "char_span": [93, 99], "tok_span": [25, 26]}, {"text": "Paris", "type": "DEFAULT", "char_span": [206, 211], "tok_span": [48, 49]}, {"text": "France", "type": "DEFAULT", "char_span": [93, 99], "tok_span": [25, 26]}, {"text": "Paris", "type": "DEFAULT", "char_span": [206, 211], "tok_span": [48, 49]}, {"text": "France", "type": "DEFAULT", "char_span": [93, 99], "tok_span": [25, 26]}, {"text": "Paris", "type": "DEFAULT", "char_span": [206, 211], "tok_span": [48, 49]}, {"text": "Materazzi", "type": "DEFAULT", "char_span": [45, 54], "tok_span": [14, 17]}, {"text": "Italy", "type": "DEFAULT", "char_span": [104, 109], "tok_span": [27, 28]}]}, {"text": "Cadbury World , in Bournville , near Birmingham , England , has exhibits on the history and production of chocolate , and allows visitors to tour a section of the packaging plant .", "id": "train_223", "relation_list": [{"subject": "England", "object": "Birmingham", "subj_char_span": [50, 57], "obj_char_span": [37, 47], "predicate": "/location/location/contains", "subj_tok_span": [13, 14], "obj_tok_span": [11, 12]}], "entity_list": [{"text": "England", "type": "DEFAULT", "char_span": [50, 57], "tok_span": [13, 14]}, {"text": "Birmingham", "type": "DEFAULT", "char_span": [37, 47], "tok_span": [11, 12]}]}, {"text": "In August 2005 , the GNC health-supplement stores began selling a version of that shake , which was produced by Basic Organics , a company based in Columbus , Ohio .", "id": "train_224", "relation_list": [{"subject": "Ohio", "object": "Columbus", "subj_char_span": [159, 163], "obj_char_span": [148, 156], "predicate": "/location/location/contains", "subj_tok_span": [33, 34], "obj_tok_span": [31, 32]}], "entity_list": [{"text": "Ohio", "type": "DEFAULT", "char_span": [159, 163], "tok_span": [33, 34]}, {"text": "Columbus", "type": "DEFAULT", "char_span": [148, 156], "tok_span": [31, 32]}]}, {"text": "We need to bolster the African Union force in Darfur immediately and push harder for Sudan to admit U.N. peacekeepers .", "id": "train_225", "relation_list": [{"subject": "Darfur", "object": "Sudan", "subj_char_span": [46, 52], "obj_char_span": [85, 90], "predicate": "/location/administrative_division/country", "subj_tok_span": [11, 14], "obj_tok_span": [19, 20]}, {"subject": "Sudan", "object": "Darfur", "subj_char_span": [85, 90], "obj_char_span": [46, 52], "predicate": "/location/location/contains", "subj_tok_span": [19, 20], "obj_tok_span": [11, 14]}, {"subject": "Sudan", "object": "Darfur", "subj_char_span": [85, 90], "obj_char_span": [46, 52], "predicate": "/location/country/administrative_divisions", "subj_tok_span": [19, 20], "obj_tok_span": [11, 14]}], "entity_list": [{"text": "Darfur", "type": "DEFAULT", "char_span": [46, 52], "tok_span": [11, 14]}, {"text": "Sudan", "type": "DEFAULT", "char_span": [85, 90], "tok_span": [19, 20]}, {"text": "Sudan", "type": "DEFAULT", "char_span": [85, 90], "tok_span": [19, 20]}, {"text": "Darfur", "type": "DEFAULT", "char_span": [46, 52], "tok_span": [11, 14]}, {"text": "Sudan", "type": "DEFAULT", "char_span": [85, 90], "tok_span": [19, 20]}, {"text": "Darfur", "type": "DEFAULT", "char_span": [46, 52], "tok_span": [11, 14]}]}, {"text": "Few were more painful than the murder of the United Nations special representative in Iraq , Sergio Vieira de Mello , his colleagues Nadia Younes and Rick Hooper and 14 other United Nations staff in the 2003 bombing of its headquarters in Baghdad .", "id": "train_226", "relation_list": [{"subject": "Iraq", "object": "Baghdad", "subj_char_span": [86, 90], "obj_char_span": [239, 246], "predicate": "/location/country/capital", "subj_tok_span": [14, 15], "obj_tok_span": [46, 47]}, {"subject": "Iraq", "object": "Baghdad", "subj_char_span": [86, 90], "obj_char_span": [239, 246], "predicate": "/location/location/contains", "subj_tok_span": [14, 15], "obj_tok_span": [46, 47]}], "entity_list": [{"text": "Iraq", "type": "DEFAULT", "char_span": [86, 90], "tok_span": [14, 15]}, {"text": "Baghdad", "type": "DEFAULT", "char_span": [239, 246], "tok_span": [46, 47]}, {"text": "Iraq", "type": "DEFAULT", "char_span": [86, 90], "tok_span": [14, 15]}, {"text": "Baghdad", "type": "DEFAULT", "char_span": [239, 246], "tok_span": [46, 47]}]}, {"text": "Op-Ed Contributor Nader Mousavizadeh , an investment banker , was a United Nations political officer in Bosnia in 1996 and served in the office of Secretary General Kofi Annan from 1997 to 2003 .", "id": "train_227", "relation_list": [{"subject": "Annan", "object": "Nations", "subj_char_span": [170, 175], "obj_char_span": [75, 82], "predicate": "/business/person/company", "subj_tok_span": [39, 41], "obj_tok_span": [22, 23]}], "entity_list": [{"text": "Annan", "type": "DEFAULT", "char_span": [170, 175], "tok_span": [39, 41]}, {"text": "Nations", "type": "DEFAULT", "char_span": [75, 82], "tok_span": [22, 23]}]}, {"text": "Since the program began in 2004 at another Texas prison before settling in at this prerelease facility of 1,200 men near Texas A & M University and about 100 miles northwest of Houston , 165 inmates have graduated .", "id": "train_228", "relation_list": [{"subject": "Texas", "object": "Houston", "subj_char_span": [43, 48], "obj_char_span": [177, 184], "predicate": "/location/location/contains", "subj_tok_span": [8, 9], "obj_tok_span": [36, 37]}, {"subject": "Texas", "object": "Houston", "subj_char_span": [121, 126], "obj_char_span": [177, 184], "predicate": "/location/location/contains", "subj_tok_span": [25, 26], "obj_tok_span": [36, 37]}], "entity_list": [{"text": "Texas", "type": "DEFAULT", "char_span": [43, 48], "tok_span": [8, 9]}, {"text": "Houston", "type": "DEFAULT", "char_span": [177, 184], "tok_span": [36, 37]}, {"text": "Texas", "type": "DEFAULT", "char_span": [121, 126], "tok_span": [25, 26]}, {"text": "Houston", "type": "DEFAULT", "char_span": [177, 184], "tok_span": [36, 37]}]}, {"text": "A free Iraq in the midst of the Middle East is an important part of spreading peace .", "id": "train_229", "relation_list": [{"subject": "East", "object": "Iraq", "subj_char_span": [39, 43], "obj_char_span": [7, 11], "predicate": "/location/location/contains", "subj_tok_span": [9, 10], "obj_tok_span": [2, 3]}], "entity_list": [{"text": "East", "type": "DEFAULT", "char_span": [39, 43], "tok_span": [9, 10]}, {"text": "Iraq", "type": "DEFAULT", "char_span": [7, 11], "tok_span": [2, 3]}]}, {"text": "In 1994 , the conductor Donald Runnicles , who admired Mr. Hartke 's music , brought him together with Philip Littell , who had just completed the libretto for Conrad Susa 's '' Dangerous Liaisons , '' commissioned by the San Francisco Opera .", "id": "train_230", "relation_list": [{"subject": "Runnicles", "object": "Opera", "subj_char_span": [31, 40], "obj_char_span": [236, 241], "predicate": "/business/person/company", "subj_tok_span": [6, 9], "obj_tok_span": [55, 56]}], "entity_list": [{"text": "Runnicles", "type": "DEFAULT", "char_span": [31, 40], "tok_span": [6, 9]}, {"text": "Opera", "type": "DEFAULT", "char_span": [236, 241], "tok_span": [55, 56]}]}, {"text": "Ms. Hill is a Mississippi girl herself , born in Jackson and brought up in a town called Star .", "id": "train_231", "relation_list": [{"subject": "Mississippi", "object": "Jackson", "subj_char_span": [14, 25], "obj_char_span": [49, 56], "predicate": "/location/location/contains", "subj_tok_span": [5, 6], "obj_tok_span": [11, 12]}], "entity_list": [{"text": "Mississippi", "type": "DEFAULT", "char_span": [14, 25], "tok_span": [5, 6]}, {"text": "Jackson", "type": "DEFAULT", "char_span": [49, 56], "tok_span": [11, 12]}]}, {"text": "At Arkansas , the freshman Mitch Mustain led the Razorbacks in a 24-23 double-overtime upset of Alabama .", "id": "train_232", "relation_list": [{"subject": "Mustain", "object": "Arkansas", "subj_char_span": [33, 40], "obj_char_span": [3, 11], "predicate": "/people/person/place_lived", "subj_tok_span": [6, 8], "obj_tok_span": [1, 2]}], "entity_list": [{"text": "Mustain", "type": "DEFAULT", "char_span": [33, 40], "tok_span": [6, 8]}, {"text": "Arkansas", "type": "DEFAULT", "char_span": [3, 11], "tok_span": [1, 2]}]}, {"text": "Michael Berg , a Green Party candidate for Congress in Delaware , announced on national television that he regretted the death of Abu Musab al-Zarqawi .", "id": "train_233", "relation_list": [{"subject": "Berg", "object": "Delaware", "subj_char_span": [8, 12], "obj_char_span": [55, 63], "predicate": "/people/person/place_lived", "subj_tok_span": [1, 2], "obj_tok_span": [10, 11]}], "entity_list": [{"text": "Berg", "type": "DEFAULT", "char_span": [8, 12], "tok_span": [1, 2]}, {"text": "Delaware", "type": "DEFAULT", "char_span": [55, 63], "tok_span": [10, 11]}]}, {"text": "Her teammate Alexandra Meissnitzer was second ( 1:18.08 ) and Emily Brydon of Canada was third ( 1:18.15 ) .", "id": "train_234", "relation_list": [{"subject": "Brydon", "object": "Canada", "subj_char_span": [68, 74], "obj_char_span": [78, 84], "predicate": "/people/person/nationality", "subj_tok_span": [18, 21], "obj_tok_span": [22, 23]}], "entity_list": [{"text": "Brydon", "type": "DEFAULT", "char_span": [68, 74], "tok_span": [18, 21]}, {"text": "Canada", "type": "DEFAULT", "char_span": [78, 84], "tok_span": [22, 23]}]}, {"text": "-LRB- AP -RRB- BIG DAY FOR NORWAY -- Petter Tande and Magnus Moan gave Norway two World Cup victories yesterday in Nordic combined events in Ramsau , Austria .", "id": "train_235", "relation_list": [{"subject": "Austria", "object": "Ramsau", "subj_char_span": [150, 157], "obj_char_span": [141, 147], "predicate": "/location/location/contains", "subj_tok_span": [45, 46], "obj_tok_span": [42, 44]}, {"subject": "Tande", "object": "Norway", "subj_char_span": [44, 49], "obj_char_span": [71, 77], "predicate": "/people/person/nationality", "subj_tok_span": [24, 26], "obj_tok_span": [31, 32]}], "entity_list": [{"text": "Austria", "type": "DEFAULT", "char_span": [150, 157], "tok_span": [45, 46]}, {"text": "Ramsau", "type": "DEFAULT", "char_span": [141, 147], "tok_span": [42, 44]}, {"text": "Tande", "type": "DEFAULT", "char_span": [44, 49], "tok_span": [24, 26]}, {"text": "Norway", "type": "DEFAULT", "char_span": [71, 77], "tok_span": [31, 32]}]}, {"text": "STRONG SHOWING FOR ITALIANS -- Max Blardone and Davide Simoncelli of Italy finished 1-2 in a World Cup giant slalom yesterday in Alta Badia , Italy .", "id": "train_236", "relation_list": [{"subject": "Simoncelli", "object": "Italy", "subj_char_span": [55, 65], "obj_char_span": [69, 74], "predicate": "/people/person/nationality", "subj_tok_span": [21, 24], "obj_tok_span": [25, 26]}, {"subject": "Simoncelli", "object": "Italy", "subj_char_span": [55, 65], "obj_char_span": [142, 147], "predicate": "/people/person/nationality", "subj_tok_span": [21, 24], "obj_tok_span": [43, 44]}], "entity_list": [{"text": "Simoncelli", "type": "DEFAULT", "char_span": [55, 65], "tok_span": [21, 24]}, {"text": "Italy", "type": "DEFAULT", "char_span": [69, 74], "tok_span": [25, 26]}, {"text": "Simoncelli", "type": "DEFAULT", "char_span": [55, 65], "tok_span": [21, 24]}, {"text": "Italy", "type": "DEFAULT", "char_span": [142, 147], "tok_span": [43, 44]}]}, {"text": "-LRB- AP -RRB- SILVER FOR HOST CANADIANS -- Beckie Scott and Sara Renner of Canada capped their sensational two-week World Cup run at home with a silver medal in the classical team cross-country ski sprint relay yesterday for their first top-three finish in the event .", "id": "train_237", "relation_list": [{"subject": "Scott", "object": "Canada", "subj_char_span": [51, 56], "obj_char_span": [76, 82], "predicate": "/people/person/nationality", "subj_tok_span": [27, 28], "obj_tok_span": [33, 34]}, {"subject": "Renner", "object": "Canada", "subj_char_span": [66, 72], "obj_char_span": [76, 82], "predicate": "/people/person/nationality", "subj_tok_span": [30, 32], "obj_tok_span": [33, 34]}], "entity_list": [{"text": "Scott", "type": "DEFAULT", "char_span": [51, 56], "tok_span": [27, 28]}, {"text": "Canada", "type": "DEFAULT", "char_span": [76, 82], "tok_span": [33, 34]}, {"text": "Renner", "type": "DEFAULT", "char_span": [66, 72], "tok_span": [30, 32]}, {"text": "Canada", "type": "DEFAULT", "char_span": [76, 82], "tok_span": [33, 34]}]}, {"text": "Viola Bauer of Germany edged Renner in the final 10 meters to spoil Scott and Renner 's chance at a gold medal before an exuberant crowd in Canmore , Alberta .", "id": "train_238", "relation_list": [{"subject": "Bauer", "object": "Germany", "subj_char_span": [6, 11], "obj_char_span": [15, 22], "predicate": "/people/person/nationality", "subj_tok_span": [1, 2], "obj_tok_span": [3, 4]}, {"subject": "Alberta", "object": "Canmore", "subj_char_span": [150, 157], "obj_char_span": [140, 147], "predicate": "/location/location/contains", "subj_tok_span": [37, 38], "obj_tok_span": [34, 36]}], "entity_list": [{"text": "Bauer", "type": "DEFAULT", "char_span": [6, 11], "tok_span": [1, 2]}, {"text": "Germany", "type": "DEFAULT", "char_span": [15, 22], "tok_span": [3, 4]}, {"text": "Alberta", "type": "DEFAULT", "char_span": [150, 157], "tok_span": [37, 38]}, {"text": "Canmore", "type": "DEFAULT", "char_span": [140, 147], "tok_span": [34, 36]}]}, {"text": "An Extended Mission Before Colonel Norris 's unit arrived in Baghdad , his mechanized infantry battalion , the Fourth Battalion of the 23rd Infantry , was no stranger to Iraq .", "id": "train_239", "relation_list": [{"subject": "Iraq", "object": "Baghdad", "subj_char_span": [170, 174], "obj_char_span": [61, 68], "predicate": "/location/location/contains", "subj_tok_span": [31, 32], "obj_tok_span": [11, 12]}, {"subject": "Iraq", "object": "Baghdad", "subj_char_span": [170, 174], "obj_char_span": [61, 68], "predicate": "/location/country/capital", "subj_tok_span": [31, 32], "obj_tok_span": [11, 12]}], "entity_list": [{"text": "Iraq", "type": "DEFAULT", "char_span": [170, 174], "tok_span": [31, 32]}, {"text": "Baghdad", "type": "DEFAULT", "char_span": [61, 68], "tok_span": [11, 12]}, {"text": "Iraq", "type": "DEFAULT", "char_span": [170, 174], "tok_span": [31, 32]}, {"text": "Baghdad", "type": "DEFAULT", "char_span": [61, 68], "tok_span": [11, 12]}]}, {"text": "The bridegroom , 26 , is to become a general surgery resident at Massachusetts General Hospital in Boston in June .", "id": "train_240", "relation_list": [{"subject": "Boston", "object": "Hospital", "subj_char_span": [99, 105], "obj_char_span": [87, 95], "predicate": "/location/location/contains", "subj_tok_span": [19, 20], "obj_tok_span": [17, 18]}], "entity_list": [{"text": "Boston", "type": "DEFAULT", "char_span": [99, 105], "tok_span": [19, 20]}, {"text": "Hospital", "type": "DEFAULT", "char_span": [87, 95], "tok_span": [17, 18]}]}, {"text": "Lien Chan , the chairman of the Nationalist Party , and James Soong , the chairman of the smaller People First Party , have caused a furor on both sides of the Taiwan Strait in the past three weeks by traveling separately to Beijing to meet with President Hu Jintao in an attempt to end more than half a century of hostility since the end of China 's civil war in 1949 .", "id": "train_241", "relation_list": [{"subject": "Beijing", "object": "China", "subj_char_span": [225, 232], "obj_char_span": [342, 347], "predicate": "/location/administrative_division/country", "subj_tok_span": [46, 47], "obj_tok_span": [71, 72]}, {"subject": "China", "object": "Beijing", "subj_char_span": [342, 347], "obj_char_span": [225, 232], "predicate": "/location/country/capital", "subj_tok_span": [71, 72], "obj_tok_span": [46, 47]}, {"subject": "China", "object": "Beijing", "subj_char_span": [342, 347], "obj_char_span": [225, 232], "predicate": "/location/location/contains", "subj_tok_span": [71, 72], "obj_tok_span": [46, 47]}, {"subject": "Jintao", "object": "China", "subj_char_span": [259, 265], "obj_char_span": [342, 347], "predicate": "/people/person/nationality", "subj_tok_span": [52, 55], "obj_tok_span": [71, 72]}, {"subject": "China", "object": "Beijing", "subj_char_span": [342, 347], "obj_char_span": [225, 232], "predicate": "/location/country/administrative_divisions", "subj_tok_span": [71, 72], "obj_tok_span": [46, 47]}], "entity_list": [{"text": "Beijing", "type": "DEFAULT", "char_span": [225, 232], "tok_span": [46, 47]}, {"text": "China", "type": "DEFAULT", "char_span": [342, 347], "tok_span": [71, 72]}, {"text": "China", "type": "DEFAULT", "char_span": [342, 347], "tok_span": [71, 72]}, {"text": "Beijing", "type": "DEFAULT", "char_span": [225, 232], "tok_span": [46, 47]}, {"text": "China", "type": "DEFAULT", "char_span": [342, 347], "tok_span": [71, 72]}, {"text": "Beijing", "type": "DEFAULT", "char_span": [225, 232], "tok_span": [46, 47]}, {"text": "Jintao", "type": "DEFAULT", "char_span": [259, 265], "tok_span": [52, 55]}, {"text": "China", "type": "DEFAULT", "char_span": [342, 347], "tok_span": [71, 72]}, {"text": "China", "type": "DEFAULT", "char_span": [342, 347], "tok_span": [71, 72]}, {"text": "Beijing", "type": "DEFAULT", "char_span": [225, 232], "tok_span": [46, 47]}]}, {"text": "Eric Foner New York , April 7 , 2005 The writer is a professor of history at Columbia University .", "id": "train_242", "relation_list": [{"subject": "Foner", "object": "University", "subj_char_span": [5, 10], "obj_char_span": [86, 96], "predicate": "/business/person/company", "subj_tok_span": [1, 4], "obj_tok_span": [20, 21]}], "entity_list": [{"text": "Foner", "type": "DEFAULT", "char_span": [5, 10], "tok_span": [1, 4]}, {"text": "University", "type": "DEFAULT", "char_span": [86, 96], "tok_span": [20, 21]}]}, {"text": "Lyn Gaylord , a jewelry designer , has been through three home renovations in Norwalk , the most recent on a jetty in Rowayton .", "id": "train_243", "relation_list": [{"subject": "Norwalk", "object": "Rowayton", "subj_char_span": [78, 85], "obj_char_span": [118, 126], "predicate": "/location/location/contains", "subj_tok_span": [16, 18], "obj_tok_span": [27, 30]}, {"subject": "Rowayton", "object": "Norwalk", "subj_char_span": [118, 126], "obj_char_span": [78, 85], "predicate": "/location/neighborhood/neighborhood_of", "subj_tok_span": [27, 30], "obj_tok_span": [16, 18]}], "entity_list": [{"text": "Norwalk", "type": "DEFAULT", "char_span": [78, 85], "tok_span": [16, 18]}, {"text": "Rowayton", "type": "DEFAULT", "char_span": [118, 126], "tok_span": [27, 30]}, {"text": "Rowayton", "type": "DEFAULT", "char_span": [118, 126], "tok_span": [27, 30]}, {"text": "Norwalk", "type": "DEFAULT", "char_span": [78, 85], "tok_span": [16, 18]}]}, {"text": "Of Scotch Plains , New Jersey , on Sunday , December 18 , 2005 .", "id": "train_244", "relation_list": [{"subject": "Jersey", "object": "Plains", "subj_char_span": [23, 29], "obj_char_span": [10, 16], "predicate": "/location/location/contains", "subj_tok_span": [5, 6], "obj_tok_span": [2, 3]}], "entity_list": [{"text": "Jersey", "type": "DEFAULT", "char_span": [23, 29], "tok_span": [5, 6]}, {"text": "Plains", "type": "DEFAULT", "char_span": [10, 16], "tok_span": [2, 3]}]}, {"text": "And she even provided monogrammed beach bags for the women among the 35 invitees -LRB- mostly her husband 's family from Portugal -RRB- who would be joining them for their honeymoon in the resort town of Trancoso .", "id": "train_245", "relation_list": [{"subject": "Portugal", "object": "Trancoso", "subj_char_span": [121, 129], "obj_char_span": [204, 212], "predicate": "/location/location/contains", "subj_tok_span": [28, 29], "obj_tok_span": [46, 50]}], "entity_list": [{"text": "Portugal", "type": "DEFAULT", "char_span": [121, 129], "tok_span": [28, 29]}, {"text": "Trancoso", "type": "DEFAULT", "char_span": [204, 212], "tok_span": [46, 50]}]}, {"text": "The pilots left each morning from their base in Asmara , Eritrea , and landed at Aden to pick up passengers .", "id": "train_246", "relation_list": [{"subject": "Eritrea", "object": "Asmara", "subj_char_span": [57, 64], "obj_char_span": [48, 54], "predicate": "/location/country/capital", "subj_tok_span": [12, 15], "obj_tok_span": [9, 11]}, {"subject": "Eritrea", "object": "Asmara", "subj_char_span": [57, 64], "obj_char_span": [48, 54], "predicate": "/location/location/contains", "subj_tok_span": [12, 15], "obj_tok_span": [9, 11]}], "entity_list": [{"text": "Eritrea", "type": "DEFAULT", "char_span": [57, 64], "tok_span": [12, 15]}, {"text": "Asmara", "type": "DEFAULT", "char_span": [48, 54], "tok_span": [9, 11]}, {"text": "Eritrea", "type": "DEFAULT", "char_span": [57, 64], "tok_span": [12, 15]}, {"text": "Asmara", "type": "DEFAULT", "char_span": [48, 54], "tok_span": [9, 11]}]}, {"text": "David Ben-Gurion , Israel 's first prime minister , was reported to have called Mr. Maguire '' the Irish Moses . ''", "id": "train_247", "relation_list": [{"subject": "Ben-Gurion", "object": "Israel", "subj_char_span": [6, 16], "obj_char_span": [19, 25], "predicate": "/people/person/nationality", "subj_tok_span": [1, 5], "obj_tok_span": [6, 7]}], "entity_list": [{"text": "Ben-Gurion", "type": "DEFAULT", "char_span": [6, 16], "tok_span": [1, 5]}, {"text": "Israel", "type": "DEFAULT", "char_span": [19, 25], "tok_span": [6, 7]}]}, {"text": "When news of the planned evacuation reached them , they walked , sometimes hundreds of miles , carrying Bibles and Torah scrolls , until they reached a refugee camp at the British protectorate of Aden , on the southern tip of Yemen .", "id": "train_248", "relation_list": [{"subject": "Yemen", "object": "Aden", "subj_char_span": [226, 231], "obj_char_span": [196, 200], "predicate": "/location/country/administrative_divisions", "subj_tok_span": [44, 45], "obj_tok_span": [37, 38]}, {"subject": "Yemen", "object": "Aden", "subj_char_span": [226, 231], "obj_char_span": [196, 200], "predicate": "/location/location/contains", "subj_tok_span": [44, 45], "obj_tok_span": [37, 38]}, {"subject": "Aden", "object": "Yemen", "subj_char_span": [196, 200], "obj_char_span": [226, 231], "predicate": "/location/administrative_division/country", "subj_tok_span": [37, 38], "obj_tok_span": [44, 45]}], "entity_list": [{"text": "Yemen", "type": "DEFAULT", "char_span": [226, 231], "tok_span": [44, 45]}, {"text": "Aden", "type": "DEFAULT", "char_span": [196, 200], "tok_span": [37, 38]}, {"text": "Yemen", "type": "DEFAULT", "char_span": [226, 231], "tok_span": [44, 45]}, {"text": "Aden", "type": "DEFAULT", "char_span": [196, 200], "tok_span": [37, 38]}, {"text": "Aden", "type": "DEFAULT", "char_span": [196, 200], "tok_span": [37, 38]}, {"text": "Yemen", "type": "DEFAULT", "char_span": [226, 231], "tok_span": [44, 45]}]}, {"text": "I have no idea why it 's open after the worst snowstorm New York City ever had , '' said Louisa Ruby , 46 , whose twin girls are third graders at Public School 321 in Park Slope , Brooklyn , where some parents pulled their children to school on sleds . ''", "id": "train_249", "relation_list": [{"subject": "City", "object": "Brooklyn", "subj_char_span": [65, 69], "obj_char_span": [180, 188], "predicate": "/location/location/contains", "subj_tok_span": [16, 17], "obj_tok_span": [44, 45]}, {"subject": "Slope", "object": "Brooklyn", "subj_char_span": [172, 177], "obj_char_span": [180, 188], "predicate": "/location/neighborhood/neighborhood_of", "subj_tok_span": [40, 43], "obj_tok_span": [44, 45]}, {"subject": "City", "object": "Slope", "subj_char_span": [65, 69], "obj_char_span": [172, 177], "predicate": "/location/location/contains", "subj_tok_span": [16, 17], "obj_tok_span": [40, 43]}, {"subject": "Slope", "object": "City", "subj_char_span": [172, 177], "obj_char_span": [65, 69], "predicate": "/location/neighborhood/neighborhood_of", "subj_tok_span": [40, 43], "obj_tok_span": [16, 17]}, {"subject": "Brooklyn", "object": "Slope", "subj_char_span": [180, 188], "obj_char_span": [172, 177], "predicate": "/location/location/contains", "subj_tok_span": [44, 45], "obj_tok_span": [40, 43]}], "entity_list": [{"text": "City", "type": "DEFAULT", "char_span": [65, 69], "tok_span": [16, 17]}, {"text": "Brooklyn", "type": "DEFAULT", "char_span": [180, 188], "tok_span": [44, 45]}, {"text": "Slope", "type": "DEFAULT", "char_span": [172, 177], "tok_span": [40, 43]}, {"text": "Brooklyn", "type": "DEFAULT", "char_span": [180, 188], "tok_span": [44, 45]}, {"text": "City", "type": "DEFAULT", "char_span": [65, 69], "tok_span": [16, 17]}, {"text": "Slope", "type": "DEFAULT", "char_span": [172, 177], "tok_span": [40, 43]}, {"text": "Slope", "type": "DEFAULT", "char_span": [172, 177], "tok_span": [40, 43]}, {"text": "City", "type": "DEFAULT", "char_span": [65, 69], "tok_span": [16, 17]}, {"text": "Brooklyn", "type": "DEFAULT", "char_span": [180, 188], "tok_span": [44, 45]}, {"text": "Slope", "type": "DEFAULT", "char_span": [172, 177], "tok_span": [40, 43]}]}, {"text": "The police said that a sanitation employee , Anatoly Zaborsky , 60 , crashed his plow yesterday into two vehicles at 85th Street and 34th Avenue in Jackson Heights , Queens , and was charged with driving while intoxicated .", "id": "train_250", "relation_list": [{"subject": "Heights", "object": "Queens", "subj_char_span": [156, 163], "obj_char_span": [166, 172], "predicate": "/location/neighborhood/neighborhood_of", "subj_tok_span": [35, 36], "obj_tok_span": [37, 38]}, {"subject": "Queens", "object": "Heights", "subj_char_span": [166, 172], "obj_char_span": [156, 163], "predicate": "/location/location/contains", "subj_tok_span": [37, 38], "obj_tok_span": [35, 36]}], "entity_list": [{"text": "Heights", "type": "DEFAULT", "char_span": [156, 163], "tok_span": [35, 36]}, {"text": "Queens", "type": "DEFAULT", "char_span": [166, 172], "tok_span": [37, 38]}, {"text": "Queens", "type": "DEFAULT", "char_span": [166, 172], "tok_span": [37, 38]}, {"text": "Heights", "type": "DEFAULT", "char_span": [156, 163], "tok_span": [35, 36]}]}, {"text": "As long as the video content reaches a minimum threshold for quality and does not , at least in the service 's early days , include pornography , Veoh will show it , said Dmitry Shapiro , Veoh 's chief executive .", "id": "train_251", "relation_list": [{"subject": "Veoh", "object": "Shapiro", "subj_char_span": [146, 150], "obj_char_span": [178, 185], "predicate": "/business/company/founders", "subj_tok_span": [29, 32], "obj_tok_span": [38, 39]}, {"subject": "Veoh", "object": "Shapiro", "subj_char_span": [188, 192], "obj_char_span": [178, 185], "predicate": "/business/company/founders", "subj_tok_span": [40, 43], "obj_tok_span": [38, 39]}, {"subject": "Shapiro", "object": "Veoh", "subj_char_span": [178, 185], "obj_char_span": [146, 150], "predicate": "/business/person/company", "subj_tok_span": [38, 39], "obj_tok_span": [29, 32]}, {"subject": "Shapiro", "object": "Veoh", "subj_char_span": [178, 185], "obj_char_span": [188, 192], "predicate": "/business/person/company", "subj_tok_span": [38, 39], "obj_tok_span": [40, 43]}], "entity_list": [{"text": "Veoh", "type": "DEFAULT", "char_span": [146, 150], "tok_span": [29, 32]}, {"text": "Shapiro", "type": "DEFAULT", "char_span": [178, 185], "tok_span": [38, 39]}, {"text": "Veoh", "type": "DEFAULT", "char_span": [188, 192], "tok_span": [40, 43]}, {"text": "Shapiro", "type": "DEFAULT", "char_span": [178, 185], "tok_span": [38, 39]}, {"text": "Shapiro", "type": "DEFAULT", "char_span": [178, 185], "tok_span": [38, 39]}, {"text": "Veoh", "type": "DEFAULT", "char_span": [146, 150], "tok_span": [29, 32]}, {"text": "Shapiro", "type": "DEFAULT", "char_span": [178, 185], "tok_span": [38, 39]}, {"text": "Veoh", "type": "DEFAULT", "char_span": [188, 192], "tok_span": [40, 43]}]}, {"text": "A map on July 19 with an article about Greenmarkets around New York City misstated the location of one in Brooklyn .", "id": "train_252", "relation_list": [{"subject": "City", "object": "Brooklyn", "subj_char_span": [68, 72], "obj_char_span": [106, 114], "predicate": "/location/location/contains", "subj_tok_span": [15, 16], "obj_tok_span": [23, 24]}], "entity_list": [{"text": "City", "type": "DEFAULT", "char_span": [68, 72], "tok_span": [15, 16]}, {"text": "Brooklyn", "type": "DEFAULT", "char_span": [106, 114], "tok_span": [23, 24]}]}, {"text": "Networks of them , and their larger cousins , are envisioned as dotting swaths of North America and running through the waters of the West Coast from California to Canada .", "id": "train_253", "relation_list": [{"subject": "America", "object": "Canada", "subj_char_span": [88, 95], "obj_char_span": [164, 170], "predicate": "/location/location/contains", "subj_tok_span": [19, 20], "obj_tok_span": [32, 33]}], "entity_list": [{"text": "America", "type": "DEFAULT", "char_span": [88, 95], "tok_span": [19, 20]}, {"text": "Canada", "type": "DEFAULT", "char_span": [164, 170], "tok_span": [32, 33]}]}, {"text": "In the 2000 Olympics in Sydney , Australia , O'Brien helped lead the United States to fourth place , its best finish .", "id": "train_254", "relation_list": [{"subject": "Australia", "object": "Sydney", "subj_char_span": [33, 42], "obj_char_span": [24, 30], "predicate": "/location/location/contains", "subj_tok_span": [7, 8], "obj_tok_span": [5, 6]}], "entity_list": [{"text": "Australia", "type": "DEFAULT", "char_span": [33, 42], "tok_span": [7, 8]}, {"text": "Sydney", "type": "DEFAULT", "char_span": [24, 30], "tok_span": [5, 6]}]}, {"text": "Jennifer Lynn Scroggs , a daughter of Janice L. O'Sullivan of Newton , Conn. , and Jim Kelly of Park City , Utah , is to be married this evening to Eddie Zalayet , the son of Hilda and Philip Zalayet of Forest Hills , Queens .", "id": "train_255", "relation_list": [{"subject": "Utah", "object": "City", "subj_char_span": [108, 112], "obj_char_span": [101, 105], "predicate": "/location/location/contains", "subj_tok_span": [29, 30], "obj_tok_span": [27, 28]}], "entity_list": [{"text": "Utah", "type": "DEFAULT", "char_span": [108, 112], "tok_span": [29, 30]}, {"text": "City", "type": "DEFAULT", "char_span": [101, 105], "tok_span": [27, 28]}]}, {"text": "Reached Friday at his home in Oakland , Mr. Rosenthal said he thought the efforts to prosecute him were part of a campaign to shutter medical marijuana sites in California and to subvert the state law allowing them . ''", "id": "train_256", "relation_list": [{"subject": "California", "object": "Oakland", "subj_char_span": [161, 171], "obj_char_span": [30, 37], "predicate": "/location/location/contains", "subj_tok_span": [34, 35], "obj_tok_span": [7, 8]}], "entity_list": [{"text": "California", "type": "DEFAULT", "char_span": [161, 171], "tok_span": [34, 35]}, {"text": "Oakland", "type": "DEFAULT", "char_span": [30, 37], "tok_span": [7, 8]}]}, {"text": "The Rev . Al Sharpton , another crucial Ferrer supporter from 2001 , is backing City Councilman Charles Barron , who represents a heavily black district in central Brooklyn . ''", "id": "train_257", "relation_list": [{"subject": "Sharpton", "object": "Brooklyn", "subj_char_span": [13, 21], "obj_char_span": [164, 172], "predicate": "/people/person/place_of_birth", "subj_tok_span": [4, 6], "obj_tok_span": [31, 32]}, {"subject": "Sharpton", "object": "Brooklyn", "subj_char_span": [13, 21], "obj_char_span": [164, 172], "predicate": "/people/person/place_lived", "subj_tok_span": [4, 6], "obj_tok_span": [31, 32]}, {"subject": "Barron", "object": "Brooklyn", "subj_char_span": [104, 110], "obj_char_span": [164, 172], "predicate": "/people/person/place_lived", "subj_tok_span": [21, 22], "obj_tok_span": [31, 32]}], "entity_list": [{"text": "Sharpton", "type": "DEFAULT", "char_span": [13, 21], "tok_span": [4, 6]}, {"text": "Brooklyn", "type": "DEFAULT", "char_span": [164, 172], "tok_span": [31, 32]}, {"text": "Sharpton", "type": "DEFAULT", "char_span": [13, 21], "tok_span": [4, 6]}, {"text": "Brooklyn", "type": "DEFAULT", "char_span": [164, 172], "tok_span": [31, 32]}, {"text": "Barron", "type": "DEFAULT", "char_span": [104, 110], "tok_span": [21, 22]}, {"text": "Brooklyn", "type": "DEFAULT", "char_span": [164, 172], "tok_span": [31, 32]}]}, {"text": "Delamere Street in Nairobi , Kenya , named after the head honcho of white settlers , Lord Delamere , became Kenyatta Avenue .", "id": "train_258", "relation_list": [{"subject": "Kenya", "object": "Nairobi", "subj_char_span": [29, 34], "obj_char_span": [19, 26], "predicate": "/location/country/capital", "subj_tok_span": [7, 8], "obj_tok_span": [5, 6]}, {"subject": "Kenya", "object": "Nairobi", "subj_char_span": [29, 34], "obj_char_span": [19, 26], "predicate": "/location/location/contains", "subj_tok_span": [7, 8], "obj_tok_span": [5, 6]}], "entity_list": [{"text": "Kenya", "type": "DEFAULT", "char_span": [29, 34], "tok_span": [7, 8]}, {"text": "Nairobi", "type": "DEFAULT", "char_span": [19, 26], "tok_span": [5, 6]}, {"text": "Kenya", "type": "DEFAULT", "char_span": [29, 34], "tok_span": [7, 8]}, {"text": "Nairobi", "type": "DEFAULT", "char_span": [19, 26], "tok_span": [5, 6]}]}, {"text": "In Minneapolis , Lake Harriet starts its campaign as early as possible , in order to get a jump on other local schools selling the same products .", "id": "train_259", "relation_list": [{"subject": "Minneapolis", "object": "Harriet", "subj_char_span": [3, 14], "obj_char_span": [22, 29], "predicate": "/location/location/contains", "subj_tok_span": [1, 2], "obj_tok_span": [4, 5]}], "entity_list": [{"text": "Minneapolis", "type": "DEFAULT", "char_span": [3, 14], "tok_span": [1, 2]}, {"text": "Harriet", "type": "DEFAULT", "char_span": [22, 29], "tok_span": [4, 5]}]}, {"text": "Zeal for the greatness of England was the passion of his life , '' Lord Salisbury said .", "id": "train_260", "relation_list": [{"subject": "England", "object": "Salisbury", "subj_char_span": [26, 33], "obj_char_span": [72, 81], "predicate": "/location/location/contains", "subj_tok_span": [7, 8], "obj_tok_span": [18, 19]}], "entity_list": [{"text": "England", "type": "DEFAULT", "char_span": [26, 33], "tok_span": [7, 8]}, {"text": "Salisbury", "type": "DEFAULT", "char_span": [72, 81], "tok_span": [18, 19]}]}, {"text": "Karl Marx and Disraeli were both 19th-century Jews whose fathers had them baptized , who worked in London and died two years apart .", "id": "train_261", "relation_list": [{"subject": "Marx", "object": "London", "subj_char_span": [5, 9], "obj_char_span": [99, 105], "predicate": "/people/deceased_person/place_of_death", "subj_tok_span": [1, 2], "obj_tok_span": [22, 23]}], "entity_list": [{"text": "Marx", "type": "DEFAULT", "char_span": [5, 9], "tok_span": [1, 2]}, {"text": "London", "type": "DEFAULT", "char_span": [99, 105], "tok_span": [22, 23]}]}, {"text": "Even as Boston introduced Hoyer , 32 , and Cherington , 31 , at a news conference at Fenway Park , there were unanswered questions about Epstein 's future .", "id": "train_262", "relation_list": [{"subject": "Boston", "object": "Park", "subj_char_span": [8, 14], "obj_char_span": [92, 96], "predicate": "/location/location/contains", "subj_tok_span": [2, 3], "obj_tok_span": [23, 24]}], "entity_list": [{"text": "Boston", "type": "DEFAULT", "char_span": [8, 14], "tok_span": [2, 3]}, {"text": "Park", "type": "DEFAULT", "char_span": [92, 96], "tok_span": [23, 24]}]}, {"text": "U2 also canceled appearances this year but recently confirmed rescheduled dates beginning with a Nov. 7 concert in Brisbane , Australia .", "id": "train_263", "relation_list": [{"subject": "Australia", "object": "Brisbane", "subj_char_span": [126, 135], "obj_char_span": [115, 123], "predicate": "/location/location/contains", "subj_tok_span": [24, 25], "obj_tok_span": [22, 23]}], "entity_list": [{"text": "Australia", "type": "DEFAULT", "char_span": [126, 135], "tok_span": [24, 25]}, {"text": "Brisbane", "type": "DEFAULT", "char_span": [115, 123], "tok_span": [22, 23]}]}, {"text": "John Doyle , who directed recent actor-as-musician revivals of both '' Sweeney Todd '' and '' Company , '' will bring his signature touch to a straight play when he mounts a revival of Peter Shaffer 's '' Amadeus , '' at Wilton 's Music Hall in London beginning Sept. 19 .", "id": "train_264", "relation_list": [{"subject": "Doyle", "object": "London", "subj_char_span": [5, 10], "obj_char_span": [245, 251], "predicate": "/people/deceased_person/place_of_death", "subj_tok_span": [1, 2], "obj_tok_span": [65, 66]}], "entity_list": [{"text": "Doyle", "type": "DEFAULT", "char_span": [5, 10], "tok_span": [1, 2]}, {"text": "London", "type": "DEFAULT", "char_span": [245, 251], "tok_span": [65, 66]}]}, {"text": "Dr. Shahram Azam , who was recently granted asylum in Canada after leaving Iran last year , worked for the Defense Ministry when he examined Ms. Kazemi in Tehran .", "id": "train_265", "relation_list": [{"subject": "Iran", "object": "Tehran", "subj_char_span": [75, 79], "obj_char_span": [155, 161], "predicate": "/location/country/capital", "subj_tok_span": [16, 17], "obj_tok_span": [34, 35]}, {"subject": "Iran", "object": "Tehran", "subj_char_span": [75, 79], "obj_char_span": [155, 161], "predicate": "/location/location/contains", "subj_tok_span": [16, 17], "obj_tok_span": [34, 35]}], "entity_list": [{"text": "Iran", "type": "DEFAULT", "char_span": [75, 79], "tok_span": [16, 17]}, {"text": "Tehran", "type": "DEFAULT", "char_span": [155, 161], "tok_span": [34, 35]}, {"text": "Iran", "type": "DEFAULT", "char_span": [75, 79], "tok_span": [16, 17]}, {"text": "Tehran", "type": "DEFAULT", "char_span": [155, 161], "tok_span": [34, 35]}]}, {"text": "An Iranian doctor who examined an Iranian-Canadian photojournalist , Zahra Kazemi , days before she died in police custody in Iran in 2003 said there were signs she had been beaten , tortured and raped .", "id": "train_266", "relation_list": [{"subject": "Kazemi", "object": "Iran", "subj_char_span": [75, 81], "obj_char_span": [126, 130], "predicate": "/people/person/nationality", "subj_tok_span": [17, 20], "obj_tok_span": [29, 30]}], "entity_list": [{"text": "Kazemi", "type": "DEFAULT", "char_span": [75, 81], "tok_span": [17, 20]}, {"text": "Iran", "type": "DEFAULT", "char_span": [126, 130], "tok_span": [29, 30]}]}, {"text": "And he has dismissed concerns he is flirting with the disintegration of Spain with his openness to greater autonomy for the regions of Catalonia and the Basque Provinces , whose separatist leanings -- and the debate over how to contain them -- have roiled national politics since democracy began here .", "id": "train_267", "relation_list": [{"subject": "Spain", "object": "Catalonia", "subj_char_span": [72, 77], "obj_char_span": [135, 144], "predicate": "/location/country/administrative_divisions", "subj_tok_span": [15, 16], "obj_tok_span": [27, 28]}, {"subject": "Spain", "object": "Catalonia", "subj_char_span": [72, 77], "obj_char_span": [135, 144], "predicate": "/location/location/contains", "subj_tok_span": [15, 16], "obj_tok_span": [27, 28]}, {"subject": "Catalonia", "object": "Spain", "subj_char_span": [135, 144], "obj_char_span": [72, 77], "predicate": "/location/administrative_division/country", "subj_tok_span": [27, 28], "obj_tok_span": [15, 16]}], "entity_list": [{"text": "Spain", "type": "DEFAULT", "char_span": [72, 77], "tok_span": [15, 16]}, {"text": "Catalonia", "type": "DEFAULT", "char_span": [135, 144], "tok_span": [27, 28]}, {"text": "Spain", "type": "DEFAULT", "char_span": [72, 77], "tok_span": [15, 16]}, {"text": "Catalonia", "type": "DEFAULT", "char_span": [135, 144], "tok_span": [27, 28]}, {"text": "Catalonia", "type": "DEFAULT", "char_span": [135, 144], "tok_span": [27, 28]}, {"text": "Spain", "type": "DEFAULT", "char_span": [72, 77], "tok_span": [15, 16]}]}, {"text": "Zapatero takes for granted issues that many people , particularly the older generations , still worry about , '' said Emilio Lamo de Espinosa , a founder of the Elcano Royal Institute , a public policy research organization in Madrid , who added that the prime minister '' is governing with half of Spain , but against almost the entire other half .", "id": "train_268", "relation_list": [{"subject": "Spain", "object": "Madrid", "subj_char_span": [299, 304], "obj_char_span": [227, 233], "predicate": "/location/country/capital", "subj_tok_span": [62, 63], "obj_tok_span": [47, 48]}, {"subject": "Spain", "object": "Madrid", "subj_char_span": [299, 304], "obj_char_span": [227, 233], "predicate": "/location/location/contains", "subj_tok_span": [62, 63], "obj_tok_span": [47, 48]}], "entity_list": [{"text": "Spain", "type": "DEFAULT", "char_span": [299, 304], "tok_span": [62, 63]}, {"text": "Madrid", "type": "DEFAULT", "char_span": [227, 233], "tok_span": [47, 48]}, {"text": "Spain", "type": "DEFAULT", "char_span": [299, 304], "tok_span": [62, 63]}, {"text": "Madrid", "type": "DEFAULT", "char_span": [227, 233], "tok_span": [47, 48]}]}, {"text": "At a performance in Canton , Ohio , on Wednesday , Mr. Carlin left the stage halfway through and did not return , saying his voice felt weak .", "id": "train_269", "relation_list": [{"subject": "Ohio", "object": "Canton", "subj_char_span": [29, 33], "obj_char_span": [20, 26], "predicate": "/location/location/contains", "subj_tok_span": [6, 7], "obj_tok_span": [4, 5]}], "entity_list": [{"text": "Ohio", "type": "DEFAULT", "char_span": [29, 33], "tok_span": [6, 7]}, {"text": "Canton", "type": "DEFAULT", "char_span": [20, 26], "tok_span": [4, 5]}]}, {"text": "The teacher , Malcolm F. Watson , above , a 36-year-old American , had caused a cross-border stir when his plan to serve out the probation with his family in St. Catharines , Ontario , 30 miles northwest of Buffalo , became known to the authorities in Canada .", "id": "train_270", "relation_list": [{"subject": "Ontario", "object": "Canada", "subj_char_span": [175, 182], "obj_char_span": [252, 258], "predicate": "/location/administrative_division/country", "subj_tok_span": [43, 44], "obj_tok_span": [57, 58]}, {"subject": "Canada", "object": "Catharines", "subj_char_span": [252, 258], "obj_char_span": [162, 172], "predicate": "/location/location/contains", "subj_tok_span": [57, 58], "obj_tok_span": [39, 42]}, {"subject": "Ontario", "object": "Catharines", "subj_char_span": [175, 182], "obj_char_span": [162, 172], "predicate": "/location/location/contains", "subj_tok_span": [43, 44], "obj_tok_span": [39, 42]}, {"subject": "Canada", "object": "Ontario", "subj_char_span": [252, 258], "obj_char_span": [175, 182], "predicate": "/location/country/administrative_divisions", "subj_tok_span": [57, 58], "obj_tok_span": [43, 44]}, {"subject": "Canada", "object": "Ontario", "subj_char_span": [252, 258], "obj_char_span": [175, 182], "predicate": "/location/location/contains", "subj_tok_span": [57, 58], "obj_tok_span": [43, 44]}], "entity_list": [{"text": "Ontario", "type": "DEFAULT", "char_span": [175, 182], "tok_span": [43, 44]}, {"text": "Canada", "type": "DEFAULT", "char_span": [252, 258], "tok_span": [57, 58]}, {"text": "Canada", "type": "DEFAULT", "char_span": [252, 258], "tok_span": [57, 58]}, {"text": "Catharines", "type": "DEFAULT", "char_span": [162, 172], "tok_span": [39, 42]}, {"text": "Ontario", "type": "DEFAULT", "char_span": [175, 182], "tok_span": [43, 44]}, {"text": "Catharines", "type": "DEFAULT", "char_span": [162, 172], "tok_span": [39, 42]}, {"text": "Canada", "type": "DEFAULT", "char_span": [252, 258], "tok_span": [57, 58]}, {"text": "Ontario", "type": "DEFAULT", "char_span": [175, 182], "tok_span": [43, 44]}, {"text": "Canada", "type": "DEFAULT", "char_span": [252, 258], "tok_span": [57, 58]}, {"text": "Ontario", "type": "DEFAULT", "char_span": [175, 182], "tok_span": [43, 44]}]}, {"text": "The ruling yesterday , by an immigration board in Niagara Falls , Ontario , ordered Mr. Watson deported because the case constituted sexual exploitation under Canadian law .", "id": "train_271", "relation_list": [{"subject": "Ontario", "object": "Falls", "subj_char_span": [66, 73], "obj_char_span": [58, 63], "predicate": "/location/location/contains", "subj_tok_span": [12, 13], "obj_tok_span": [10, 11]}], "entity_list": [{"text": "Ontario", "type": "DEFAULT", "char_span": [66, 73], "tok_span": [12, 13]}, {"text": "Falls", "type": "DEFAULT", "char_span": [58, 63], "tok_span": [10, 11]}]}, {"text": "Her mother is an assistant professor of ophthalmology at Albert Einstein College of Medicine in the Bronx and practices ophthalmology in Mamaroneck and Hartsdale , N.Y . The bridegroom , 32 , is a mechanical engineer at Ro-An Industries in Middle Village , Queens , which designs and makes plastic bag machines .", "id": "train_272", "relation_list": [{"subject": "Village", "object": "Queens", "subj_char_span": [247, 254], "obj_char_span": [257, 263], "predicate": "/location/neighborhood/neighborhood_of", "subj_tok_span": [57, 58], "obj_tok_span": [59, 60]}, {"subject": "Queens", "object": "Village", "subj_char_span": [257, 263], "obj_char_span": [247, 254], "predicate": "/location/location/contains", "subj_tok_span": [59, 60], "obj_tok_span": [57, 58]}], "entity_list": [{"text": "Village", "type": "DEFAULT", "char_span": [247, 254], "tok_span": [57, 58]}, {"text": "Queens", "type": "DEFAULT", "char_span": [257, 263], "tok_span": [59, 60]}, {"text": "Queens", "type": "DEFAULT", "char_span": [257, 263], "tok_span": [59, 60]}, {"text": "Village", "type": "DEFAULT", "char_span": [247, 254], "tok_span": [57, 58]}]}, {"text": "Talia H. Swartz , the daughter of Dr. Vivian Hirshaut and Dr. Mark H. Swartz of Mamaroneck , N.Y. , is to be married this afternoon to Ofer Nagar , a son of Mehira Nagar and Ze'ev Nagar of Herzliya , Israel .", "id": "train_273", "relation_list": [{"subject": "Israel", "object": "Herzliya", "subj_char_span": [200, 206], "obj_char_span": [189, 197], "predicate": "/location/location/contains", "subj_tok_span": [68, 69], "obj_tok_span": [63, 67]}], "entity_list": [{"text": "Israel", "type": "DEFAULT", "char_span": [200, 206], "tok_span": [68, 69]}, {"text": "Herzliya", "type": "DEFAULT", "char_span": [189, 197], "tok_span": [63, 67]}]}, {"text": "John J. Mack , in his first major step to address the woes of Morgan Stanley 's retail business , has hired James P. Gorman , the former retail chief at Merrill Lynch , to be president and chief operating officer of the individual investor group .", "id": "train_274", "relation_list": [{"subject": "Mack", "object": "Stanley", "subj_char_span": [8, 12], "obj_char_span": [69, 76], "predicate": "/business/person/company", "subj_tok_span": [3, 4], "obj_tok_span": [17, 18]}, {"subject": "Gorman", "object": "Lynch", "subj_char_span": [117, 123], "obj_char_span": [161, 166], "predicate": "/business/person/company", "subj_tok_span": [28, 30], "obj_tok_span": [37, 38]}, {"subject": "Gorman", "object": "Stanley", "subj_char_span": [117, 123], "obj_char_span": [69, 76], "predicate": "/business/person/company", "subj_tok_span": [28, 30], "obj_tok_span": [17, 18]}], "entity_list": [{"text": "Mack", "type": "DEFAULT", "char_span": [8, 12], "tok_span": [3, 4]}, {"text": "Stanley", "type": "DEFAULT", "char_span": [69, 76], "tok_span": [17, 18]}, {"text": "Gorman", "type": "DEFAULT", "char_span": [117, 123], "tok_span": [28, 30]}, {"text": "Lynch", "type": "DEFAULT", "char_span": [161, 166], "tok_span": [37, 38]}, {"text": "Gorman", "type": "DEFAULT", "char_span": [117, 123], "tok_span": [28, 30]}, {"text": "Stanley", "type": "DEFAULT", "char_span": [69, 76], "tok_span": [17, 18]}]}, {"text": "Mr. Gorman , 47 , will report to Zoe Cruz , the acting president of Morgan Stanley .", "id": "train_275", "relation_list": [{"subject": "Cruz", "object": "Stanley", "subj_char_span": [37, 41], "obj_char_span": [75, 82], "predicate": "/business/person/company", "subj_tok_span": [11, 12], "obj_tok_span": [18, 19]}], "entity_list": [{"text": "Cruz", "type": "DEFAULT", "char_span": [37, 41], "tok_span": [11, 12]}, {"text": "Stanley", "type": "DEFAULT", "char_span": [75, 82], "tok_span": [18, 19]}]}, {"text": "For his work on the effects of illicit drugs on AIDS progression , Arthur Falek received The Medal of the City of Paris , awarded in May 1990 by Mayor Jacques Chirac .", "id": "train_276", "relation_list": [{"subject": "Chirac", "object": "Paris", "subj_char_span": [159, 165], "obj_char_span": [114, 119], "predicate": "/people/person/place_of_birth", "subj_tok_span": [34, 36], "obj_tok_span": [25, 26]}, {"subject": "Chirac", "object": "Paris", "subj_char_span": [159, 165], "obj_char_span": [114, 119], "predicate": "/people/person/place_lived", "subj_tok_span": [34, 36], "obj_tok_span": [25, 26]}], "entity_list": [{"text": "Chirac", "type": "DEFAULT", "char_span": [159, 165], "tok_span": [34, 36]}, {"text": "Paris", "type": "DEFAULT", "char_span": [114, 119], "tok_span": [25, 26]}, {"text": "Chirac", "type": "DEFAULT", "char_span": [159, 165], "tok_span": [34, 36]}, {"text": "Paris", "type": "DEFAULT", "char_span": [114, 119], "tok_span": [25, 26]}]}, {"text": "He also came to know the inner workings of China 's communications regulators ; before his Columbia stint , he worked for three years in local government as an adviser to the deputy mayor of Shanghai , responsible for media .", "id": "train_277", "relation_list": [{"subject": "China", "object": "Shanghai", "subj_char_span": [43, 48], "obj_char_span": [191, 199], "predicate": "/location/location/contains", "subj_tok_span": [10, 11], "obj_tok_span": [38, 39]}, {"subject": "China", "object": "Shanghai", "subj_char_span": [43, 48], "obj_char_span": [191, 199], "predicate": "/location/country/administrative_divisions", "subj_tok_span": [10, 11], "obj_tok_span": [38, 39]}, {"subject": "Shanghai", "object": "China", "subj_char_span": [191, 199], "obj_char_span": [43, 48], "predicate": "/location/administrative_division/country", "subj_tok_span": [38, 39], "obj_tok_span": [10, 11]}], "entity_list": [{"text": "China", "type": "DEFAULT", "char_span": [43, 48], "tok_span": [10, 11]}, {"text": "Shanghai", "type": "DEFAULT", "char_span": [191, 199], "tok_span": [38, 39]}, {"text": "China", "type": "DEFAULT", "char_span": [43, 48], "tok_span": [10, 11]}, {"text": "Shanghai", "type": "DEFAULT", "char_span": [191, 199], "tok_span": [38, 39]}, {"text": "Shanghai", "type": "DEFAULT", "char_span": [191, 199], "tok_span": [38, 39]}, {"text": "China", "type": "DEFAULT", "char_span": [43, 48], "tok_span": [10, 11]}]}, {"text": "But in echoing Shanghai 's legacy as China 's go-go international trading hub , Mr. Li has positioned himself as the most progressive of his peers . ''", "id": "train_278", "relation_list": [{"subject": "China", "object": "Shanghai", "subj_char_span": [37, 42], "obj_char_span": [15, 23], "predicate": "/location/country/administrative_divisions", "subj_tok_span": [8, 9], "obj_tok_span": [3, 4]}, {"subject": "Shanghai", "object": "China", "subj_char_span": [15, 23], "obj_char_span": [37, 42], "predicate": "/location/administrative_division/country", "subj_tok_span": [3, 4], "obj_tok_span": [8, 9]}, {"subject": "China", "object": "Shanghai", "subj_char_span": [37, 42], "obj_char_span": [15, 23], "predicate": "/location/location/contains", "subj_tok_span": [8, 9], "obj_tok_span": [3, 4]}], "entity_list": [{"text": "China", "type": "DEFAULT", "char_span": [37, 42], "tok_span": [8, 9]}, {"text": "Shanghai", "type": "DEFAULT", "char_span": [15, 23], "tok_span": [3, 4]}, {"text": "Shanghai", "type": "DEFAULT", "char_span": [15, 23], "tok_span": [3, 4]}, {"text": "China", "type": "DEFAULT", "char_span": [37, 42], "tok_span": [8, 9]}, {"text": "China", "type": "DEFAULT", "char_span": [37, 42], "tok_span": [8, 9]}, {"text": "Shanghai", "type": "DEFAULT", "char_span": [15, 23], "tok_span": [3, 4]}]}, {"text": "Meanwhile , China 's television advertising revenue , Mr. Couto predicts , should grow from $ 3.5 billion today to $ 8 billion by 2010 , buoyed by the 2008 Beijing Olympics and the growth of digital services .", "id": "train_279", "relation_list": [{"subject": "China", "object": "Beijing", "subj_char_span": [12, 17], "obj_char_span": [156, 163], "predicate": "/location/country/capital", "subj_tok_span": [2, 3], "obj_tok_span": [38, 39]}, {"subject": "China", "object": "Beijing", "subj_char_span": [12, 17], "obj_char_span": [156, 163], "predicate": "/location/location/contains", "subj_tok_span": [2, 3], "obj_tok_span": [38, 39]}, {"subject": "China", "object": "Beijing", "subj_char_span": [12, 17], "obj_char_span": [156, 163], "predicate": "/location/country/administrative_divisions", "subj_tok_span": [2, 3], "obj_tok_span": [38, 39]}, {"subject": "Beijing", "object": "China", "subj_char_span": [156, 163], "obj_char_span": [12, 17], "predicate": "/location/administrative_division/country", "subj_tok_span": [38, 39], "obj_tok_span": [2, 3]}], "entity_list": [{"text": "China", "type": "DEFAULT", "char_span": [12, 17], "tok_span": [2, 3]}, {"text": "Beijing", "type": "DEFAULT", "char_span": [156, 163], "tok_span": [38, 39]}, {"text": "China", "type": "DEFAULT", "char_span": [12, 17], "tok_span": [2, 3]}, {"text": "Beijing", "type": "DEFAULT", "char_span": [156, 163], "tok_span": [38, 39]}, {"text": "China", "type": "DEFAULT", "char_span": [12, 17], "tok_span": [2, 3]}, {"text": "Beijing", "type": "DEFAULT", "char_span": [156, 163], "tok_span": [38, 39]}, {"text": "Beijing", "type": "DEFAULT", "char_span": [156, 163], "tok_span": [38, 39]}, {"text": "China", "type": "DEFAULT", "char_span": [12, 17], "tok_span": [2, 3]}]}, {"text": "He calls Rupert Murdoch of the News Corporation , Robert C. Wright of NBC Universal and Mr. Redstone close friends , mentions a possible venture with Creative Artists Agency and says he has '' met with all of the big investment banks . ''", "id": "train_280", "relation_list": [{"subject": "Murdoch", "object": "Corporation", "subj_char_span": [16, 23], "obj_char_span": [36, 47], "predicate": "/business/person/company", "subj_tok_span": [3, 4], "obj_tok_span": [7, 8]}, {"subject": "Corporation", "object": "Murdoch", "subj_char_span": [36, 47], "obj_char_span": [16, 23], "predicate": "/business/company/founders", "subj_tok_span": [7, 8], "obj_tok_span": [3, 4]}], "entity_list": [{"text": "Murdoch", "type": "DEFAULT", "char_span": [16, 23], "tok_span": [3, 4]}, {"text": "Corporation", "type": "DEFAULT", "char_span": [36, 47], "tok_span": [7, 8]}, {"text": "Corporation", "type": "DEFAULT", "char_span": [36, 47], "tok_span": [7, 8]}, {"text": "Murdoch", "type": "DEFAULT", "char_span": [16, 23], "tok_span": [3, 4]}]}, {"text": "By extension , they said , this supported the tradition that Judah itself had by the time of David and Solomon , in the early 10th century , emerged as a kingdom with ambition and the means of fighting off the Edomites .", "id": "train_281", "relation_list": [{"subject": "David", "object": "Solomon", "subj_char_span": [93, 98], "obj_char_span": [103, 110], "predicate": "/people/person/children", "subj_tok_span": [18, 19], "obj_tok_span": [20, 21]}], "entity_list": [{"text": "David", "type": "DEFAULT", "char_span": [93, 98], "tok_span": [18, 19]}, {"text": "Solomon", "type": "DEFAULT", "char_span": [103, 110], "tok_span": [20, 21]}]}, {"text": "Were David and Solomon really kings of a state with growing power in the 10th century B.C . ?", "id": "train_282", "relation_list": [{"subject": "David", "object": "Solomon", "subj_char_span": [5, 10], "obj_char_span": [15, 22], "predicate": "/people/person/children", "subj_tok_span": [1, 2], "obj_tok_span": [3, 4]}], "entity_list": [{"text": "David", "type": "DEFAULT", "char_span": [5, 10], "tok_span": [1, 2]}, {"text": "Solomon", "type": "DEFAULT", "char_span": [15, 22], "tok_span": [3, 4]}]}, {"text": "Melanie Fox and her husband , Glenn France , married for three years , were renting in Clinton Hill , Brooklyn , and decided last November that they wanted to buy their own brownstone .", "id": "train_283", "relation_list": [{"subject": "Hill", "object": "Brooklyn", "subj_char_span": [95, 99], "obj_char_span": [102, 110], "predicate": "/location/neighborhood/neighborhood_of", "subj_tok_span": [19, 20], "obj_tok_span": [21, 22]}, {"subject": "Brooklyn", "object": "Hill", "subj_char_span": [102, 110], "obj_char_span": [95, 99], "predicate": "/location/location/contains", "subj_tok_span": [21, 22], "obj_tok_span": [19, 20]}], "entity_list": [{"text": "Hill", "type": "DEFAULT", "char_span": [95, 99], "tok_span": [19, 20]}, {"text": "Brooklyn", "type": "DEFAULT", "char_span": [102, 110], "tok_span": [21, 22]}, {"text": "Brooklyn", "type": "DEFAULT", "char_span": [102, 110], "tok_span": [21, 22]}, {"text": "Hill", "type": "DEFAULT", "char_span": [95, 99], "tok_span": [19, 20]}]}, {"text": "Try Venice 's oldest establishment , Cantina Do Mori -LRB- San Polo 429 ; 39-041-522-5401 -RRB- , near the Rialto Bridge -- only the owners have changed over the centuries .", "id": "train_284", "relation_list": [{"subject": "Venice", "object": "Bridge", "subj_char_span": [4, 10], "obj_char_span": [114, 120], "predicate": "/location/location/contains", "subj_tok_span": [1, 2], "obj_tok_span": [41, 42]}], "entity_list": [{"text": "Venice", "type": "DEFAULT", "char_span": [4, 10], "tok_span": [1, 2]}, {"text": "Bridge", "type": "DEFAULT", "char_span": [114, 120], "tok_span": [41, 42]}]}, {"text": "Royal Caribbean 's Majesty of the Seas , for example , departs from Fort Lauderdale on Friday night , spends the next day on Coco Cay in the Bahamas , heads out to Nassau on Saturday , and returns to Florida at 9 a.m. on Monday -- just in time to rush back to the office by midafternoon , no one the wiser .", "id": "train_285", "relation_list": [{"subject": "Florida", "object": "Lauderdale", "subj_char_span": [200, 207], "obj_char_span": [73, 83], "predicate": "/location/location/contains", "subj_tok_span": [44, 45], "obj_tok_span": [16, 17]}], "entity_list": [{"text": "Florida", "type": "DEFAULT", "char_span": [200, 207], "tok_span": [44, 45]}, {"text": "Lauderdale", "type": "DEFAULT", "char_span": [73, 83], "tok_span": [16, 17]}]}, {"text": "We have tried to be positive in our examination of the package , '' Mr. Ahmadinejad said in his speech in Mianeh , in northwestern Iran , the ISNA student news agency reported .", "id": "train_286", "relation_list": [{"subject": "Iran", "object": "Mianeh", "subj_char_span": [131, 135], "obj_char_span": [106, 112], "predicate": "/location/location/contains", "subj_tok_span": [32, 33], "obj_tok_span": [26, 29]}], "entity_list": [{"text": "Iran", "type": "DEFAULT", "char_span": [131, 135], "tok_span": [32, 33]}, {"text": "Mianeh", "type": "DEFAULT", "char_span": [106, 112], "tok_span": [26, 29]}]}, {"text": "At a news conference in Tehran on Thursday , Mr. Larijani urged Europe to continue the talks with Iran . ''", "id": "train_287", "relation_list": [{"subject": "Iran", "object": "Tehran", "subj_char_span": [98, 102], "obj_char_span": [24, 30], "predicate": "/location/country/capital", "subj_tok_span": [22, 23], "obj_tok_span": [5, 6]}, {"subject": "Iran", "object": "Tehran", "subj_char_span": [98, 102], "obj_char_span": [24, 30], "predicate": "/location/location/contains", "subj_tok_span": [22, 23], "obj_tok_span": [5, 6]}], "entity_list": [{"text": "Iran", "type": "DEFAULT", "char_span": [98, 102], "tok_span": [22, 23]}, {"text": "Tehran", "type": "DEFAULT", "char_span": [24, 30], "tok_span": [5, 6]}, {"text": "Iran", "type": "DEFAULT", "char_span": [98, 102], "tok_span": [22, 23]}, {"text": "Tehran", "type": "DEFAULT", "char_span": [24, 30], "tok_span": [5, 6]}]}, {"text": "President Mahmoud Ahmadinejad of Iran said in a defiant speech on Thursday that the West should be patient in awaiting his country 's response to a package of proposed incentives in return for freezing its nuclear program . ''", "id": "train_288", "relation_list": [{"subject": "Ahmadinejad", "object": "Iran", "subj_char_span": [18, 29], "obj_char_span": [33, 37], "predicate": "/people/person/nationality", "subj_tok_span": [4, 8], "obj_tok_span": [9, 10]}], "entity_list": [{"text": "Ahmadinejad", "type": "DEFAULT", "char_span": [18, 29], "tok_span": [4, 8]}, {"text": "Iran", "type": "DEFAULT", "char_span": [33, 37], "tok_span": [9, 10]}]}, {"text": "He is also the conductor and artistic director of the Either\\/Or Music Ensemble , a contemporary chamber music performance group in New York , and teaches at the Hoff-Barthelson Music School in Scarsdale , N.Y . He received both master 's and doctoral degrees in music composition from the University of California , San Diego .", "id": "train_289", "relation_list": [{"subject": "York", "object": "Scarsdale", "subj_char_span": [136, 140], "obj_char_span": [194, 203], "predicate": "/location/location/contains", "subj_tok_span": [25, 26], "obj_tok_span": [40, 43]}], "entity_list": [{"text": "York", "type": "DEFAULT", "char_span": [136, 140], "tok_span": [25, 26]}, {"text": "Scarsdale", "type": "DEFAULT", "char_span": [194, 203], "tok_span": [40, 43]}]}, {"text": "Cameron spent the night at Mercy Hospital near downtown San Diego , and Beltran spent the night at Scripps Clinic in La Jolla .", "id": "train_290", "relation_list": [{"subject": "Jolla", "object": "Diego", "subj_char_span": [120, 125], "obj_char_span": [60, 65], "predicate": "/location/neighborhood/neighborhood_of", "subj_tok_span": [25, 27], "obj_tok_span": [10, 11]}, {"subject": "Diego", "object": "Jolla", "subj_char_span": [60, 65], "obj_char_span": [120, 125], "predicate": "/location/location/contains", "subj_tok_span": [10, 11], "obj_tok_span": [25, 27]}], "entity_list": [{"text": "Jolla", "type": "DEFAULT", "char_span": [120, 125], "tok_span": [25, 27]}, {"text": "Diego", "type": "DEFAULT", "char_span": [60, 65], "tok_span": [10, 11]}, {"text": "Diego", "type": "DEFAULT", "char_span": [60, 65], "tok_span": [10, 11]}, {"text": "Jolla", "type": "DEFAULT", "char_span": [120, 125], "tok_span": [25, 27]}]}, {"text": "Salzburg , in central Austria , is pushing to play host to the 2014 Winter Games . ''", "id": "train_291", "relation_list": [{"subject": "Austria", "object": "Salzburg", "subj_char_span": [22, 29], "obj_char_span": [0, 8], "predicate": "/location/location/contains", "subj_tok_span": [4, 5], "obj_tok_span": [0, 1]}], "entity_list": [{"text": "Austria", "type": "DEFAULT", "char_span": [22, 29], "tok_span": [4, 5]}, {"text": "Salzburg", "type": "DEFAULT", "char_span": [0, 8], "tok_span": [0, 1]}]}, {"text": "Meanwhile , Mr. Cuomo was traveling in western New York , where he received the endorsement of Robert Duffy , the mayor of Rochester .", "id": "train_292", "relation_list": [{"subject": "Duffy", "object": "Rochester", "subj_char_span": [102, 107], "obj_char_span": [123, 132], "predicate": "/people/person/place_of_birth", "subj_tok_span": [21, 22], "obj_tok_span": [26, 27]}, {"subject": "York", "object": "Rochester", "subj_char_span": [51, 55], "obj_char_span": [123, 132], "predicate": "/location/location/contains", "subj_tok_span": [12, 13], "obj_tok_span": [26, 27]}], "entity_list": [{"text": "Duffy", "type": "DEFAULT", "char_span": [102, 107], "tok_span": [21, 22]}, {"text": "Rochester", "type": "DEFAULT", "char_span": [123, 132], "tok_span": [26, 27]}, {"text": "York", "type": "DEFAULT", "char_span": [51, 55], "tok_span": [12, 13]}, {"text": "Rochester", "type": "DEFAULT", "char_span": [123, 132], "tok_span": [26, 27]}]}, {"text": "Kerry Packer , who became Australia 's richest man by turning a magazine and television inheritance worth millions into a diverse business worth billions , died yesterday in Sydney .", "id": "train_293", "relation_list": [{"subject": "Australia", "object": "Sydney", "subj_char_span": [26, 35], "obj_char_span": [174, 180], "predicate": "/location/location/contains", "subj_tok_span": [6, 7], "obj_tok_span": [31, 32]}, {"subject": "Packer", "object": "Australia", "subj_char_span": [6, 12], "obj_char_span": [26, 35], "predicate": "/people/person/nationality", "subj_tok_span": [1, 3], "obj_tok_span": [6, 7]}, {"subject": "Packer", "object": "Sydney", "subj_char_span": [6, 12], "obj_char_span": [174, 180], "predicate": "/people/person/place_of_birth", "subj_tok_span": [1, 3], "obj_tok_span": [31, 32]}, {"subject": "Packer", "object": "Sydney", "subj_char_span": [6, 12], "obj_char_span": [174, 180], "predicate": "/people/person/place_lived", "subj_tok_span": [1, 3], "obj_tok_span": [31, 32]}, {"subject": "Packer", "object": "Sydney", "subj_char_span": [6, 12], "obj_char_span": [174, 180], "predicate": "/people/deceased_person/place_of_death", "subj_tok_span": [1, 3], "obj_tok_span": [31, 32]}], "entity_list": [{"text": "Australia", "type": "DEFAULT", "char_span": [26, 35], "tok_span": [6, 7]}, {"text": "Sydney", "type": "DEFAULT", "char_span": [174, 180], "tok_span": [31, 32]}, {"text": "Packer", "type": "DEFAULT", "char_span": [6, 12], "tok_span": [1, 3]}, {"text": "Australia", "type": "DEFAULT", "char_span": [26, 35], "tok_span": [6, 7]}, {"text": "Packer", "type": "DEFAULT", "char_span": [6, 12], "tok_span": [1, 3]}, {"text": "Sydney", "type": "DEFAULT", "char_span": [174, 180], "tok_span": [31, 32]}, {"text": "Packer", "type": "DEFAULT", "char_span": [6, 12], "tok_span": [1, 3]}, {"text": "Sydney", "type": "DEFAULT", "char_span": [174, 180], "tok_span": [31, 32]}, {"text": "Packer", "type": "DEFAULT", "char_span": [6, 12], "tok_span": [1, 3]}, {"text": "Sydney", "type": "DEFAULT", "char_span": [174, 180], "tok_span": [31, 32]}]}, {"text": "Unlike Mr. Murdoch , the chairman of the News Corporation , who built that global enterprise from a single newspaper in Australia , Kerry Packer had national rather than global horizons .", "id": "train_294", "relation_list": [{"subject": "Packer", "object": "Australia", "subj_char_span": [138, 144], "obj_char_span": [120, 129], "predicate": "/people/person/nationality", "subj_tok_span": [25, 27], "obj_tok_span": [22, 23]}], "entity_list": [{"text": "Packer", "type": "DEFAULT", "char_span": [138, 144], "tok_span": [25, 27]}, {"text": "Australia", "type": "DEFAULT", "char_span": [120, 129], "tok_span": [22, 23]}]}, {"text": "Officials from Connecticut and Rhode Island said the Pentagon had failed to take into account the depth of the Groton base , which includes the submarine school and nearby Electric Boat , the submarine builder .", "id": "train_295", "relation_list": [{"subject": "Connecticut", "object": "Groton", "subj_char_span": [15, 26], "obj_char_span": [111, 117], "predicate": "/location/location/contains", "subj_tok_span": [3, 4], "obj_tok_span": [20, 23]}], "entity_list": [{"text": "Connecticut", "type": "DEFAULT", "char_span": [15, 26], "tok_span": [3, 4]}, {"text": "Groton", "type": "DEFAULT", "char_span": [111, 117], "tok_span": [20, 23]}]}, {"text": "Three of the largest installations in the region , the Portsmouth Naval Shipyard in Kittery , Me . ; the Naval Submarine Base in Groton , Conn. ; and Otis Air National Guard Base in Sandwich on Cape Cod , are on the proposed list . ''", "id": "train_296", "relation_list": [{"subject": "Kittery", "object": "Shipyard", "subj_char_span": [84, 91], "obj_char_span": [72, 80], "predicate": "/location/location/contains", "subj_tok_span": [14, 16], "obj_tok_span": [12, 13]}], "entity_list": [{"text": "Kittery", "type": "DEFAULT", "char_span": [84, 91], "tok_span": [14, 16]}, {"text": "Shipyard", "type": "DEFAULT", "char_span": [72, 80], "tok_span": [12, 13]}]}, {"text": "So we put the show up in Carmel , staying at my parents ' house , and I got great reviews , and I thought , oh my God , we 're going back to New York !", "id": "train_297", "relation_list": [{"subject": "York", "object": "Carmel", "subj_char_span": [145, 149], "obj_char_span": [25, 31], "predicate": "/location/location/contains", "subj_tok_span": [37, 38], "obj_tok_span": [7, 8]}], "entity_list": [{"text": "York", "type": "DEFAULT", "char_span": [145, 149], "tok_span": [37, 38]}, {"text": "Carmel", "type": "DEFAULT", "char_span": [25, 31], "tok_span": [7, 8]}]}, {"text": "A court for sports arbitration in Lausanne , Switzerland , ruled yesterday that Tour officials could not force the Astana-W urth team to withdraw from the race .", "id": "train_298", "relation_list": [{"subject": "Switzerland", "object": "Lausanne", "subj_char_span": [45, 56], "obj_char_span": [34, 42], "predicate": "/location/location/contains", "subj_tok_span": [8, 9], "obj_tok_span": [6, 7]}], "entity_list": [{"text": "Switzerland", "type": "DEFAULT", "char_span": [45, 56], "tok_span": [8, 9]}, {"text": "Lausanne", "type": "DEFAULT", "char_span": [34, 42], "tok_span": [6, 7]}]}, {"text": "No sooner had Ligety won the men 's combined in the Olympics in Turin , Italy , than representatives from two ski factories -- Atomic and Rossignol -- initiated elaborate courtship rituals to woo him from his longtime sponsor , Volkl . ''", "id": "train_299", "relation_list": [{"subject": "Italy", "object": "Turin", "subj_char_span": [72, 77], "obj_char_span": [64, 69], "predicate": "/location/location/contains", "subj_tok_span": [18, 19], "obj_tok_span": [16, 17]}], "entity_list": [{"text": "Italy", "type": "DEFAULT", "char_span": [72, 77], "tok_span": [18, 19]}, {"text": "Turin", "type": "DEFAULT", "char_span": [64, 69], "tok_span": [16, 17]}]}, {"text": "Ligety , meanwhile , is handling his new status with aplomb , according to Clayton , the headmaster of the Winter Sports School in Park City , Utah . ''", "id": "train_300", "relation_list": [{"subject": "Utah", "object": "City", "subj_char_span": [143, 147], "obj_char_span": [136, 140], "predicate": "/location/location/contains", "subj_tok_span": [32, 33], "obj_tok_span": [30, 31]}], "entity_list": [{"text": "Utah", "type": "DEFAULT", "char_span": [143, 147], "tok_span": [32, 33]}, {"text": "City", "type": "DEFAULT", "char_span": [136, 140], "tok_span": [30, 31]}]}, {"text": "Real will play Guadalajara of Mexico on Saturday in Chicago before playing the Galaxy , then it travels to Asia for a game in China -LRB- July 23 -RRB- , two in Japan -LRB- July 25 , 27 -RRB- and one in Thailand -LRB- July 29 -RRB- .", "id": "train_301", "relation_list": [{"subject": "Asia", "object": "Japan", "subj_char_span": [107, 111], "obj_char_span": [161, 166], "predicate": "/location/location/contains", "subj_tok_span": [19, 20], "obj_tok_span": [38, 39]}, {"subject": "Asia", "object": "China", "subj_char_span": [107, 111], "obj_char_span": [126, 131], "predicate": "/location/location/contains", "subj_tok_span": [19, 20], "obj_tok_span": [24, 25]}, {"subject": "Asia", "object": "Thailand", "subj_char_span": [107, 111], "obj_char_span": [203, 211], "predicate": "/location/location/contains", "subj_tok_span": [19, 20], "obj_tok_span": [54, 55]}], "entity_list": [{"text": "Asia", "type": "DEFAULT", "char_span": [107, 111], "tok_span": [19, 20]}, {"text": "Japan", "type": "DEFAULT", "char_span": [161, 166], "tok_span": [38, 39]}, {"text": "Asia", "type": "DEFAULT", "char_span": [107, 111], "tok_span": [19, 20]}, {"text": "China", "type": "DEFAULT", "char_span": [126, 131], "tok_span": [24, 25]}, {"text": "Asia", "type": "DEFAULT", "char_span": [107, 111], "tok_span": [19, 20]}, {"text": "Thailand", "type": "DEFAULT", "char_span": [203, 211], "tok_span": [54, 55]}]}, {"text": "It is a nonprofit outfit whose goal , according to Joey Saputo , the team 's president , is to promote and develop soccer in Quebec and across Canada . ''", "id": "train_302", "relation_list": [{"subject": "Saputo", "object": "Canada", "subj_char_span": [56, 62], "obj_char_span": [143, 149], "predicate": "/people/person/nationality", "subj_tok_span": [11, 14], "obj_tok_span": [31, 32]}], "entity_list": [{"text": "Saputo", "type": "DEFAULT", "char_span": [56, 62], "tok_span": [11, 14]}, {"text": "Canada", "type": "DEFAULT", "char_span": [143, 149], "tok_span": [31, 32]}]}, {"text": "On Wednesday , just hours after Mr. Corzine 's Trenton appearance , Assemblyman Jeff Van Drew of Cape May County , speaking in Absecon , claimed that Mr. Forrester had acted indifferently toward oil and natural gas drilling off the coast of New Jersey .", "id": "train_303", "relation_list": [{"subject": "Jersey", "object": "Trenton", "subj_char_span": [245, 251], "obj_char_span": [47, 54], "predicate": "/location/location/contains", "subj_tok_span": [55, 56], "obj_tok_span": [13, 14]}, {"subject": "Jersey", "object": "County", "subj_char_span": [245, 251], "obj_char_span": [106, 112], "predicate": "/location/location/contains", "subj_tok_span": [55, 56], "obj_tok_span": [24, 25]}, {"subject": "Jersey", "object": "Absecon", "subj_char_span": [245, 251], "obj_char_span": [127, 134], "predicate": "/location/location/contains", "subj_tok_span": [55, 56], "obj_tok_span": [28, 32]}], "entity_list": [{"text": "Jersey", "type": "DEFAULT", "char_span": [245, 251], "tok_span": [55, 56]}, {"text": "Trenton", "type": "DEFAULT", "char_span": [47, 54], "tok_span": [13, 14]}, {"text": "Jersey", "type": "DEFAULT", "char_span": [245, 251], "tok_span": [55, 56]}, {"text": "County", "type": "DEFAULT", "char_span": [106, 112], "tok_span": [24, 25]}, {"text": "Jersey", "type": "DEFAULT", "char_span": [245, 251], "tok_span": [55, 56]}, {"text": "Absecon", "type": "DEFAULT", "char_span": [127, 134], "tok_span": [28, 32]}]}, {"text": "Which is why the physical , cultural heart of Ketchum , Idaho , is the local drugstore , Chateau Drug .", "id": "train_304", "relation_list": [{"subject": "Idaho", "object": "Ketchum", "subj_char_span": [56, 61], "obj_char_span": [46, 53], "predicate": "/location/location/contains", "subj_tok_span": [13, 14], "obj_tok_span": [9, 12]}], "entity_list": [{"text": "Idaho", "type": "DEFAULT", "char_span": [56, 61], "tok_span": [13, 14]}, {"text": "Ketchum", "type": "DEFAULT", "char_span": [46, 53], "tok_span": [9, 12]}]}, {"text": "The value of the neighborhood school , of course , is more embedded assumption than force of nature : generations of Manhattan parents have been perfectly happy to send their children out of the neighborhood to the Riverdale section of the Bronx to attend private schools like Fieldston and Horace Mann ; parents throughout the city are prepared for their children to endure long commutes to Stuyvesant , one of the premier public high schools .", "id": "train_305", "relation_list": [{"subject": "Riverdale", "object": "Fieldston", "subj_char_span": [215, 224], "obj_char_span": [277, 286], "predicate": "/location/location/contains", "subj_tok_span": [37, 39], "obj_tok_span": [48, 50]}], "entity_list": [{"text": "Riverdale", "type": "DEFAULT", "char_span": [215, 224], "tok_span": [37, 39]}, {"text": "Fieldston", "type": "DEFAULT", "char_span": [277, 286], "tok_span": [48, 50]}]}, {"text": "Meeting in Nairobi , Kenya , the Convention on Migratory Species , a United Nations agency , added it to a list of threatened wild animals , which means it can no longer be fished in the shallow waters of Europe 's coastlines , where it lives most of its life .", "id": "train_306", "relation_list": [{"subject": "Kenya", "object": "Nairobi", "subj_char_span": [21, 26], "obj_char_span": [11, 18], "predicate": "/location/country/capital", "subj_tok_span": [4, 5], "obj_tok_span": [2, 3]}, {"subject": "Kenya", "object": "Nairobi", "subj_char_span": [21, 26], "obj_char_span": [11, 18], "predicate": "/location/location/contains", "subj_tok_span": [4, 5], "obj_tok_span": [2, 3]}], "entity_list": [{"text": "Kenya", "type": "DEFAULT", "char_span": [21, 26], "tok_span": [4, 5]}, {"text": "Nairobi", "type": "DEFAULT", "char_span": [11, 18], "tok_span": [2, 3]}, {"text": "Kenya", "type": "DEFAULT", "char_span": [21, 26], "tok_span": [4, 5]}, {"text": "Nairobi", "type": "DEFAULT", "char_span": [11, 18], "tok_span": [2, 3]}]}, {"text": "In the Indonesian capital , Jakarta , the vice chairman of Indonesia 's anticorruption commission said yesterday that if Freeport had made payments to individual officers , '' that 's corruption . ''", "id": "train_307", "relation_list": [{"subject": "Jakarta", "object": "Indonesia", "subj_char_span": [28, 35], "obj_char_span": [59, 68], "predicate": "/location/administrative_division/country", "subj_tok_span": [5, 6], "obj_tok_span": [11, 12]}, {"subject": "Indonesia", "object": "Jakarta", "subj_char_span": [59, 68], "obj_char_span": [28, 35], "predicate": "/location/country/capital", "subj_tok_span": [11, 12], "obj_tok_span": [5, 6]}, {"subject": "Indonesia", "object": "Jakarta", "subj_char_span": [59, 68], "obj_char_span": [28, 35], "predicate": "/location/location/contains", "subj_tok_span": [11, 12], "obj_tok_span": [5, 6]}, {"subject": "Indonesia", "object": "Jakarta", "subj_char_span": [59, 68], "obj_char_span": [28, 35], "predicate": "/location/country/administrative_divisions", "subj_tok_span": [11, 12], "obj_tok_span": [5, 6]}], "entity_list": [{"text": "Jakarta", "type": "DEFAULT", "char_span": [28, 35], "tok_span": [5, 6]}, {"text": "Indonesia", "type": "DEFAULT", "char_span": [59, 68], "tok_span": [11, 12]}, {"text": "Indonesia", "type": "DEFAULT", "char_span": [59, 68], "tok_span": [11, 12]}, {"text": "Jakarta", "type": "DEFAULT", "char_span": [28, 35], "tok_span": [5, 6]}, {"text": "Indonesia", "type": "DEFAULT", "char_span": [59, 68], "tok_span": [11, 12]}, {"text": "Jakarta", "type": "DEFAULT", "char_span": [28, 35], "tok_span": [5, 6]}, {"text": "Indonesia", "type": "DEFAULT", "char_span": [59, 68], "tok_span": [11, 12]}, {"text": "Jakarta", "type": "DEFAULT", "char_span": [28, 35], "tok_span": [5, 6]}]}, {"text": "Present , in addition to elusive pastor Jon -- who , when Embi finally catches up with him -LRB- he now earns a living as the jack-of-all-trades for the whole district -RRB- , shocks the youth with his sly theological observations -- is an international conclave of gurus , the most eminent of which is Dr. Godman Syngmann from Ojai , California .", "id": "train_308", "relation_list": [{"subject": "California", "object": "Ojai", "subj_char_span": [335, 345], "obj_char_span": [328, 332], "predicate": "/location/location/contains", "subj_tok_span": [88, 89], "obj_tok_span": [84, 87]}], "entity_list": [{"text": "California", "type": "DEFAULT", "char_span": [335, 345], "tok_span": [88, 89]}, {"text": "Ojai", "type": "DEFAULT", "char_span": [328, 332], "tok_span": [84, 87]}]}, {"text": "In Laxness 's novel , which opens on a note of parody , the narrator is a nameless youth whom the bishop of Iceland in Reykjavik wants to send to the village at the foot of Snaefells Glacier '' to conduct the most important investigation at that world-famous mountain since the days of Jules Verne . ''", "id": "train_309", "relation_list": [{"subject": "Iceland", "object": "Reykjavik", "subj_char_span": [108, 115], "obj_char_span": [119, 128], "predicate": "/location/country/capital", "subj_tok_span": [27, 28], "obj_tok_span": [29, 33]}, {"subject": "Iceland", "object": "Reykjavik", "subj_char_span": [108, 115], "obj_char_span": [119, 128], "predicate": "/location/location/contains", "subj_tok_span": [27, 28], "obj_tok_span": [29, 33]}], "entity_list": [{"text": "Iceland", "type": "DEFAULT", "char_span": [108, 115], "tok_span": [27, 28]}, {"text": "Reykjavik", "type": "DEFAULT", "char_span": [119, 128], "tok_span": [29, 33]}, {"text": "Iceland", "type": "DEFAULT", "char_span": [108, 115], "tok_span": [27, 28]}, {"text": "Reykjavik", "type": "DEFAULT", "char_span": [119, 128], "tok_span": [29, 33]}]}, {"text": "Najaf would seem to be one of Iraq 's most promising places to rebuild .", "id": "train_310", "relation_list": [{"subject": "Iraq", "object": "Najaf", "subj_char_span": [30, 34], "obj_char_span": [0, 5], "predicate": "/location/location/contains", "subj_tok_span": [9, 10], "obj_tok_span": [0, 3]}], "entity_list": [{"text": "Iraq", "type": "DEFAULT", "char_span": [30, 34], "tok_span": [9, 10]}, {"text": "Najaf", "type": "DEFAULT", "char_span": [0, 5], "tok_span": [0, 3]}]}, {"text": "Almost everywhere President Bush went in Asia last week , he proclaimed America 's support for democracy and human rights in China .", "id": "train_311", "relation_list": [{"subject": "Asia", "object": "China", "subj_char_span": [41, 45], "obj_char_span": [125, 130], "predicate": "/location/location/contains", "subj_tok_span": [6, 7], "obj_tok_span": [22, 23]}], "entity_list": [{"text": "Asia", "type": "DEFAULT", "char_span": [41, 45], "tok_span": [6, 7]}, {"text": "China", "type": "DEFAULT", "char_span": [125, 130], "tok_span": [22, 23]}]}, {"text": "Beijing 's stonewalling on democracy is more than a diplomatic snub of Mr. Bush ; it is an insult to China 's own people .", "id": "train_312", "relation_list": [{"subject": "Beijing", "object": "China", "subj_char_span": [0, 7], "obj_char_span": [101, 106], "predicate": "/location/administrative_division/country", "subj_tok_span": [0, 1], "obj_tok_span": [26, 27]}, {"subject": "China", "object": "Beijing", "subj_char_span": [101, 106], "obj_char_span": [0, 7], "predicate": "/location/country/capital", "subj_tok_span": [26, 27], "obj_tok_span": [0, 1]}, {"subject": "China", "object": "Beijing", "subj_char_span": [101, 106], "obj_char_span": [0, 7], "predicate": "/location/location/contains", "subj_tok_span": [26, 27], "obj_tok_span": [0, 1]}, {"subject": "China", "object": "Beijing", "subj_char_span": [101, 106], "obj_char_span": [0, 7], "predicate": "/location/country/administrative_divisions", "subj_tok_span": [26, 27], "obj_tok_span": [0, 1]}], "entity_list": [{"text": "Beijing", "type": "DEFAULT", "char_span": [0, 7], "tok_span": [0, 1]}, {"text": "China", "type": "DEFAULT", "char_span": [101, 106], "tok_span": [26, 27]}, {"text": "China", "type": "DEFAULT", "char_span": [101, 106], "tok_span": [26, 27]}, {"text": "Beijing", "type": "DEFAULT", "char_span": [0, 7], "tok_span": [0, 1]}, {"text": "China", "type": "DEFAULT", "char_span": [101, 106], "tok_span": [26, 27]}, {"text": "Beijing", "type": "DEFAULT", "char_span": [0, 7], "tok_span": [0, 1]}, {"text": "China", "type": "DEFAULT", "char_span": [101, 106], "tok_span": [26, 27]}, {"text": "Beijing", "type": "DEFAULT", "char_span": [0, 7], "tok_span": [0, 1]}]}, {"text": "None of the human rights cases Mr. Bush personally raised with China 's president , Hu Jintao , earlier this year have yet been resolved .", "id": "train_313", "relation_list": [{"subject": "Jintao", "object": "China", "subj_char_span": [87, 93], "obj_char_span": [63, 68], "predicate": "/people/person/nationality", "subj_tok_span": [18, 21], "obj_tok_span": [12, 13]}], "entity_list": [{"text": "Jintao", "type": "DEFAULT", "char_span": [87, 93], "tok_span": [18, 21]}, {"text": "China", "type": "DEFAULT", "char_span": [63, 68], "tok_span": [12, 13]}]}, {"text": "Snow Encourages Chinese to Spend and Borrow Treasury Secretary John W. Snow , touring a village in the Sichuan province , urged China to take lessons from the United States on how to spend more , borrow more and save less .", "id": "train_314", "relation_list": [{"subject": "China", "object": "Sichuan", "subj_char_span": [128, 133], "obj_char_span": [103, 110], "predicate": "/location/location/contains", "subj_tok_span": [29, 30], "obj_tok_span": [25, 26]}, {"subject": "China", "object": "Sichuan", "subj_char_span": [128, 133], "obj_char_span": [103, 110], "predicate": "/location/country/administrative_divisions", "subj_tok_span": [29, 30], "obj_tok_span": [25, 26]}, {"subject": "Sichuan", "object": "China", "subj_char_span": [103, 110], "obj_char_span": [128, 133], "predicate": "/location/administrative_division/country", "subj_tok_span": [25, 26], "obj_tok_span": [29, 30]}], "entity_list": [{"text": "China", "type": "DEFAULT", "char_span": [128, 133], "tok_span": [29, 30]}, {"text": "Sichuan", "type": "DEFAULT", "char_span": [103, 110], "tok_span": [25, 26]}, {"text": "China", "type": "DEFAULT", "char_span": [128, 133], "tok_span": [29, 30]}, {"text": "Sichuan", "type": "DEFAULT", "char_span": [103, 110], "tok_span": [25, 26]}, {"text": "Sichuan", "type": "DEFAULT", "char_span": [103, 110], "tok_span": [25, 26]}, {"text": "China", "type": "DEFAULT", "char_span": [128, 133], "tok_span": [29, 30]}]}, {"text": "In addition to keeping up her legendary physical regimen , Madonna now also rides horses on her country estate in England .", "id": "train_315", "relation_list": [{"subject": "Madonna", "object": "England", "subj_char_span": [59, 66], "obj_char_span": [114, 121], "predicate": "/people/person/place_lived", "subj_tok_span": [11, 12], "obj_tok_span": [21, 22]}], "entity_list": [{"text": "Madonna", "type": "DEFAULT", "char_span": [59, 66], "tok_span": [11, 12]}, {"text": "England", "type": "DEFAULT", "char_span": [114, 121], "tok_span": [21, 22]}]}, {"text": "Large Type for Pittsburgh Authors Modern art and literary art will come together in downtown Pittsburgh tonight when a new public art installation by Jenny Holzer , left , sends the texts of five books by authors with Pittsburgh roots -- Annie Dillard , John Edgar Wideman and Thomas Bell -- scrolling upward along hundreds of feet of the swooping roofline of the David L. Lawrence Convention Center .", "id": "train_316", "relation_list": [{"subject": "Dillard", "object": "Pittsburgh", "subj_char_span": [244, 251], "obj_char_span": [15, 25], "predicate": "/people/person/place_of_birth", "subj_tok_span": [46, 49], "obj_tok_span": [3, 4]}, {"subject": "Dillard", "object": "Pittsburgh", "subj_char_span": [244, 251], "obj_char_span": [93, 103], "predicate": "/people/person/place_of_birth", "subj_tok_span": [46, 49], "obj_tok_span": [16, 17]}, {"subject": "Dillard", "object": "Pittsburgh", "subj_char_span": [244, 251], "obj_char_span": [218, 228], "predicate": "/people/person/place_of_birth", "subj_tok_span": [46, 49], "obj_tok_span": [41, 42]}, {"subject": "Lawrence", "object": "Pittsburgh", "subj_char_span": [373, 381], "obj_char_span": [15, 25], "predicate": "/people/person/place_of_birth", "subj_tok_span": [78, 79], "obj_tok_span": [3, 4]}, {"subject": "Lawrence", "object": "Pittsburgh", "subj_char_span": [373, 381], "obj_char_span": [93, 103], "predicate": "/people/person/place_of_birth", "subj_tok_span": [78, 79], "obj_tok_span": [16, 17]}, {"subject": "Lawrence", "object": "Pittsburgh", "subj_char_span": [373, 381], "obj_char_span": [218, 228], "predicate": "/people/person/place_of_birth", "subj_tok_span": [78, 79], "obj_tok_span": [41, 42]}, {"subject": "Lawrence", "object": "Pittsburgh", "subj_char_span": [373, 381], "obj_char_span": [15, 25], "predicate": "/people/deceased_person/place_of_death", "subj_tok_span": [78, 79], "obj_tok_span": [3, 4]}, {"subject": "Lawrence", "object": "Pittsburgh", "subj_char_span": [373, 381], "obj_char_span": [93, 103], "predicate": "/people/deceased_person/place_of_death", "subj_tok_span": [78, 79], "obj_tok_span": [16, 17]}, {"subject": "Lawrence", "object": "Pittsburgh", "subj_char_span": [373, 381], "obj_char_span": [218, 228], "predicate": "/people/deceased_person/place_of_death", "subj_tok_span": [78, 79], "obj_tok_span": [41, 42]}], "entity_list": [{"text": "Dillard", "type": "DEFAULT", "char_span": [244, 251], "tok_span": [46, 49]}, {"text": "Pittsburgh", "type": "DEFAULT", "char_span": [15, 25], "tok_span": [3, 4]}, {"text": "Dillard", "type": "DEFAULT", "char_span": [244, 251], "tok_span": [46, 49]}, {"text": "Pittsburgh", "type": "DEFAULT", "char_span": [93, 103], "tok_span": [16, 17]}, {"text": "Dillard", "type": "DEFAULT", "char_span": [244, 251], "tok_span": [46, 49]}, {"text": "Pittsburgh", "type": "DEFAULT", "char_span": [218, 228], "tok_span": [41, 42]}, {"text": "Lawrence", "type": "DEFAULT", "char_span": [373, 381], "tok_span": [78, 79]}, {"text": "Pittsburgh", "type": "DEFAULT", "char_span": [15, 25], "tok_span": [3, 4]}, {"text": "Lawrence", "type": "DEFAULT", "char_span": [373, 381], "tok_span": [78, 79]}, {"text": "Pittsburgh", "type": "DEFAULT", "char_span": [93, 103], "tok_span": [16, 17]}, {"text": "Lawrence", "type": "DEFAULT", "char_span": [373, 381], "tok_span": [78, 79]}, {"text": "Pittsburgh", "type": "DEFAULT", "char_span": [218, 228], "tok_span": [41, 42]}, {"text": "Lawrence", "type": "DEFAULT", "char_span": [373, 381], "tok_span": [78, 79]}, {"text": "Pittsburgh", "type": "DEFAULT", "char_span": [15, 25], "tok_span": [3, 4]}, {"text": "Lawrence", "type": "DEFAULT", "char_span": [373, 381], "tok_span": [78, 79]}, {"text": "Pittsburgh", "type": "DEFAULT", "char_span": [93, 103], "tok_span": [16, 17]}, {"text": "Lawrence", "type": "DEFAULT", "char_span": [373, 381], "tok_span": [78, 79]}, {"text": "Pittsburgh", "type": "DEFAULT", "char_span": [218, 228], "tok_span": [41, 42]}]}, {"text": "The Stones , whose tour begins on Aug. 21 in Fenway Park in Boston , will not only play in the Hollywood Bowl on Nov. 6 , as previously announced , but also perform there on Nov. 8 , Reuters reported .", "id": "train_317", "relation_list": [{"subject": "Boston", "object": "Park", "subj_char_span": [60, 66], "obj_char_span": [52, 56], "predicate": "/location/location/contains", "subj_tok_span": [15, 16], "obj_tok_span": [13, 14]}], "entity_list": [{"text": "Boston", "type": "DEFAULT", "char_span": [60, 66], "tok_span": [15, 16]}, {"text": "Park", "type": "DEFAULT", "char_span": [52, 56], "tok_span": [13, 14]}]}, {"text": "Mr. Bedell made both wines at Bedell Cellars in Cutchogue ; the grapes were cultivated at Corey Creek , its sister estate in Southold .", "id": "train_318", "relation_list": [{"subject": "Southold", "object": "Cutchogue", "subj_char_span": [125, 133], "obj_char_span": [48, 57], "predicate": "/location/location/contains", "subj_tok_span": [29, 31], "obj_tok_span": [13, 16]}], "entity_list": [{"text": "Southold", "type": "DEFAULT", "char_span": [125, 133], "tok_span": [29, 31]}, {"text": "Cutchogue", "type": "DEFAULT", "char_span": [48, 57], "tok_span": [13, 16]}]}, {"text": "Bodrogi moved into third place ; Voeckler won the climbers ' jersey by passing first over the only small hill ; and Sylvain Calzati of France , with AG2R , won a prize as the most combative rider of the day .", "id": "train_319", "relation_list": [{"subject": "Calzati", "object": "France", "subj_char_span": [124, 131], "obj_char_span": [135, 141], "predicate": "/people/person/nationality", "subj_tok_span": [33, 36], "obj_tok_span": [37, 38]}], "entity_list": [{"text": "Calzati", "type": "DEFAULT", "char_span": [124, 131], "tok_span": [33, 36]}, {"text": "France", "type": "DEFAULT", "char_span": [135, 141], "tok_span": [37, 38]}]}, {"text": "Tom Boonen of Belgium , who rides with the Quick Step team and is the current king of the one-day classics , won the stage .", "id": "train_320", "relation_list": [{"subject": "Boonen", "object": "Belgium", "subj_char_span": [4, 10], "obj_char_span": [14, 21], "predicate": "/people/person/nationality", "subj_tok_span": [1, 3], "obj_tok_span": [4, 5]}], "entity_list": [{"text": "Boonen", "type": "DEFAULT", "char_span": [4, 10], "tok_span": [1, 3]}, {"text": "Belgium", "type": "DEFAULT", "char_span": [14, 21], "tok_span": [4, 5]}]}, {"text": "This wo n't happen in Troncones , a small fishing village about 20 miles north of Zihuatanejo on Mexico 's Pacific Coast .", "id": "train_321", "relation_list": [{"subject": "Mexico", "object": "Zihuatanejo", "subj_char_span": [97, 103], "obj_char_span": [82, 93], "predicate": "/location/location/contains", "subj_tok_span": [29, 30], "obj_tok_span": [22, 28]}], "entity_list": [{"text": "Mexico", "type": "DEFAULT", "char_span": [97, 103], "tok_span": [29, 30]}, {"text": "Zihuatanejo", "type": "DEFAULT", "char_span": [82, 93], "tok_span": [22, 28]}]}, {"text": "PROPPING UP A SMALL TOWN -- Long a poor cousin in affluent Switzerland , the gritty military town of Andermatt , population 1,400 , is bracing for a makeover financed by a wealthy Egyptian that boosters say will propel it into the glittering ranks of the famed resorts of St. Moritz , Zermatt and Davos .", "id": "train_322", "relation_list": [{"subject": "Switzerland", "object": "Davos", "subj_char_span": [59, 70], "obj_char_span": [297, 302], "predicate": "/location/location/contains", "subj_tok_span": [20, 21], "obj_tok_span": [78, 80]}], "entity_list": [{"text": "Switzerland", "type": "DEFAULT", "char_span": [59, 70], "tok_span": [20, 21]}, {"text": "Davos", "type": "DEFAULT", "char_span": [297, 302], "tok_span": [78, 80]}]}, {"text": "Recreation New York City ANNUAL DIABETES WALK FOR HEALTH , Prospect Park , Brooklyn .", "id": "train_323", "relation_list": [{"subject": "City", "object": "Brooklyn", "subj_char_span": [20, 24], "obj_char_span": [75, 83], "predicate": "/location/location/contains", "subj_tok_span": [3, 4], "obj_tok_span": [25, 26]}], "entity_list": [{"text": "City", "type": "DEFAULT", "char_span": [20, 24], "tok_span": [3, 4]}, {"text": "Brooklyn", "type": "DEFAULT", "char_span": [75, 83], "tok_span": [25, 26]}]}, {"text": "Walking Tours New York City STREET SMARTS N.Y. Sunday at 2 p.m. , '' Dandies , Dudes and Shady Ladies , '' low-life haunts of old New York , geared for adults , meeting at the subway kiosk at Astor Place in the East Village .", "id": "train_324", "relation_list": [{"subject": "York", "object": "City", "subj_char_span": [18, 22], "obj_char_span": [23, 27], "predicate": "/location/location/contains", "subj_tok_span": [3, 4], "obj_tok_span": [4, 5]}, {"subject": "York", "object": "City", "subj_char_span": [134, 138], "obj_char_span": [23, 27], "predicate": "/location/location/contains", "subj_tok_span": [45, 46], "obj_tok_span": [4, 5]}, {"subject": "Village", "object": "City", "subj_char_span": [216, 223], "obj_char_span": [23, 27], "predicate": "/location/neighborhood/neighborhood_of", "subj_tok_span": [65, 66], "obj_tok_span": [4, 5]}, {"subject": "City", "object": "Village", "subj_char_span": [23, 27], "obj_char_span": [216, 223], "predicate": "/location/location/contains", "subj_tok_span": [4, 5], "obj_tok_span": [65, 66]}], "entity_list": [{"text": "York", "type": "DEFAULT", "char_span": [18, 22], "tok_span": [3, 4]}, {"text": "City", "type": "DEFAULT", "char_span": [23, 27], "tok_span": [4, 5]}, {"text": "York", "type": "DEFAULT", "char_span": [134, 138], "tok_span": [45, 46]}, {"text": "City", "type": "DEFAULT", "char_span": [23, 27], "tok_span": [4, 5]}, {"text": "Village", "type": "DEFAULT", "char_span": [216, 223], "tok_span": [65, 66]}, {"text": "City", "type": "DEFAULT", "char_span": [23, 27], "tok_span": [4, 5]}, {"text": "City", "type": "DEFAULT", "char_span": [23, 27], "tok_span": [4, 5]}, {"text": "Village", "type": "DEFAULT", "char_span": [216, 223], "tok_span": [65, 66]}]}, {"text": "Sunday , 11 a.m. to 6 p.m. ` LEAVES OF GRASS CELEBRATION , ' various locations in Fort Greene , Brooklyn .", "id": "train_325", "relation_list": [{"subject": "Greene", "object": "Brooklyn", "subj_char_span": [87, 93], "obj_char_span": [96, 104], "predicate": "/location/neighborhood/neighborhood_of", "subj_tok_span": [33, 34], "obj_tok_span": [35, 36]}, {"subject": "Brooklyn", "object": "Greene", "subj_char_span": [96, 104], "obj_char_span": [87, 93], "predicate": "/location/location/contains", "subj_tok_span": [35, 36], "obj_tok_span": [33, 34]}], "entity_list": [{"text": "Greene", "type": "DEFAULT", "char_span": [87, 93], "tok_span": [33, 34]}, {"text": "Brooklyn", "type": "DEFAULT", "char_span": [96, 104], "tok_span": [35, 36]}, {"text": "Brooklyn", "type": "DEFAULT", "char_span": [96, 104], "tok_span": [35, 36]}, {"text": "Greene", "type": "DEFAULT", "char_span": [87, 93], "tok_span": [33, 34]}]}, {"text": "METRO TOUR SERVICE visits Brooklyn Heights , Fort Greene and Clinton Hill , today through Sunday at 2 p.m. , meeting in front of the Marriott Hotel , Adams and Tillary Streets , downtown Brooklyn .", "id": "train_326", "relation_list": [{"subject": "Brooklyn", "object": "Heights", "subj_char_span": [26, 34], "obj_char_span": [35, 42], "predicate": "/location/location/contains", "subj_tok_span": [10, 11], "obj_tok_span": [11, 12]}, {"subject": "Brooklyn", "object": "Heights", "subj_char_span": [187, 195], "obj_char_span": [35, 42], "predicate": "/location/location/contains", "subj_tok_span": [46, 47], "obj_tok_span": [11, 12]}, {"subject": "Heights", "object": "Brooklyn", "subj_char_span": [35, 42], "obj_char_span": [26, 34], "predicate": "/location/neighborhood/neighborhood_of", "subj_tok_span": [11, 12], "obj_tok_span": [10, 11]}, {"subject": "Heights", "object": "Brooklyn", "subj_char_span": [35, 42], "obj_char_span": [187, 195], "predicate": "/location/neighborhood/neighborhood_of", "subj_tok_span": [11, 12], "obj_tok_span": [46, 47]}, {"subject": "Greene", "object": "Brooklyn", "subj_char_span": [50, 56], "obj_char_span": [26, 34], "predicate": "/location/neighborhood/neighborhood_of", "subj_tok_span": [14, 15], "obj_tok_span": [10, 11]}, {"subject": "Greene", "object": "Brooklyn", "subj_char_span": [50, 56], "obj_char_span": [187, 195], "predicate": "/location/neighborhood/neighborhood_of", "subj_tok_span": [14, 15], "obj_tok_span": [46, 47]}, {"subject": "Hill", "object": "Brooklyn", "subj_char_span": [69, 73], "obj_char_span": [26, 34], "predicate": "/location/neighborhood/neighborhood_of", "subj_tok_span": [17, 18], "obj_tok_span": [10, 11]}, {"subject": "Hill", "object": "Brooklyn", "subj_char_span": [69, 73], "obj_char_span": [187, 195], "predicate": "/location/neighborhood/neighborhood_of", "subj_tok_span": [17, 18], "obj_tok_span": [46, 47]}, {"subject": "Brooklyn", "object": "Hill", "subj_char_span": [26, 34], "obj_char_span": [69, 73], "predicate": "/location/location/contains", "subj_tok_span": [10, 11], "obj_tok_span": [17, 18]}, {"subject": "Brooklyn", "object": "Hill", "subj_char_span": [187, 195], "obj_char_span": [69, 73], "predicate": "/location/location/contains", "subj_tok_span": [46, 47], "obj_tok_span": [17, 18]}, {"subject": "Brooklyn", "object": "Greene", "subj_char_span": [26, 34], "obj_char_span": [50, 56], "predicate": "/location/location/contains", "subj_tok_span": [10, 11], "obj_tok_span": [14, 15]}, {"subject": "Brooklyn", "object": "Greene", "subj_char_span": [187, 195], "obj_char_span": [50, 56], "predicate": "/location/location/contains", "subj_tok_span": [46, 47], "obj_tok_span": [14, 15]}], "entity_list": [{"text": "Brooklyn", "type": "DEFAULT", "char_span": [26, 34], "tok_span": [10, 11]}, {"text": "Heights", "type": "DEFAULT", "char_span": [35, 42], "tok_span": [11, 12]}, {"text": "Brooklyn", "type": "DEFAULT", "char_span": [187, 195], "tok_span": [46, 47]}, {"text": "Heights", "type": "DEFAULT", "char_span": [35, 42], "tok_span": [11, 12]}, {"text": "Heights", "type": "DEFAULT", "char_span": [35, 42], "tok_span": [11, 12]}, {"text": "Brooklyn", "type": "DEFAULT", "char_span": [26, 34], "tok_span": [10, 11]}, {"text": "Heights", "type": "DEFAULT", "char_span": [35, 42], "tok_span": [11, 12]}, {"text": "Brooklyn", "type": "DEFAULT", "char_span": [187, 195], "tok_span": [46, 47]}, {"text": "Greene", "type": "DEFAULT", "char_span": [50, 56], "tok_span": [14, 15]}, {"text": "Brooklyn", "type": "DEFAULT", "char_span": [26, 34], "tok_span": [10, 11]}, {"text": "Greene", "type": "DEFAULT", "char_span": [50, 56], "tok_span": [14, 15]}, {"text": "Brooklyn", "type": "DEFAULT", "char_span": [187, 195], "tok_span": [46, 47]}, {"text": "Hill", "type": "DEFAULT", "char_span": [69, 73], "tok_span": [17, 18]}, {"text": "Brooklyn", "type": "DEFAULT", "char_span": [26, 34], "tok_span": [10, 11]}, {"text": "Hill", "type": "DEFAULT", "char_span": [69, 73], "tok_span": [17, 18]}, {"text": "Brooklyn", "type": "DEFAULT", "char_span": [187, 195], "tok_span": [46, 47]}, {"text": "Brooklyn", "type": "DEFAULT", "char_span": [26, 34], "tok_span": [10, 11]}, {"text": "Hill", "type": "DEFAULT", "char_span": [69, 73], "tok_span": [17, 18]}, {"text": "Brooklyn", "type": "DEFAULT", "char_span": [187, 195], "tok_span": [46, 47]}, {"text": "Hill", "type": "DEFAULT", "char_span": [69, 73], "tok_span": [17, 18]}, {"text": "Brooklyn", "type": "DEFAULT", "char_span": [26, 34], "tok_span": [10, 11]}, {"text": "Greene", "type": "DEFAULT", "char_span": [50, 56], "tok_span": [14, 15]}, {"text": "Brooklyn", "type": "DEFAULT", "char_span": [187, 195], "tok_span": [46, 47]}, {"text": "Greene", "type": "DEFAULT", "char_span": [50, 56], "tok_span": [14, 15]}]}, {"text": "But Mr. Bartlett said the president would ultimately be judged on how the Gulf Coast was rebuilt and how the government handled the next crisis -- a theme echoed by Senator Susan Collins , Republican of Maine , the chairwoman of the Senate committee charged with overseeing the recovery . ''", "id": "train_327", "relation_list": [{"subject": "Collins", "object": "Maine", "subj_char_span": [179, 186], "obj_char_span": [203, 208], "predicate": "/people/person/place_lived", "subj_tok_span": [34, 35], "obj_tok_span": [38, 39]}], "entity_list": [{"text": "Collins", "type": "DEFAULT", "char_span": [179, 186], "tok_span": [34, 35]}, {"text": "Maine", "type": "DEFAULT", "char_span": [203, 208], "tok_span": [38, 39]}]}, {"text": "In designating '' centers '' where high-density development is allowed , or marking off land too environmentally fragile for building , the commission -- whose current chairwoman , Christiana Foglio , is the president of a development company and the wife of Trenton 's mayor , Douglas Palmer -- heavily influences land-use policy .", "id": "train_328", "relation_list": [{"subject": "Palmer", "object": "Trenton", "subj_char_span": [286, 292], "obj_char_span": [259, 266], "predicate": "/people/person/place_lived", "subj_tok_span": [59, 60], "obj_tok_span": [53, 54]}, {"subject": "Palmer", "object": "Trenton", "subj_char_span": [286, 292], "obj_char_span": [259, 266], "predicate": "/people/person/place_of_birth", "subj_tok_span": [59, 60], "obj_tok_span": [53, 54]}], "entity_list": [{"text": "Palmer", "type": "DEFAULT", "char_span": [286, 292], "tok_span": [59, 60]}, {"text": "Trenton", "type": "DEFAULT", "char_span": [259, 266], "tok_span": [53, 54]}, {"text": "Palmer", "type": "DEFAULT", "char_span": [286, 292], "tok_span": [59, 60]}, {"text": "Trenton", "type": "DEFAULT", "char_span": [259, 266], "tok_span": [53, 54]}]}, {"text": "Richard Luedtke , a certified financial planner who conducted workshops about the buyout offers for G.M . workers in Toledo , Ohio , described those who attended as scared and overwhelmed by the offers . ''", "id": "train_329", "relation_list": [{"subject": "Ohio", "object": "Toledo", "subj_char_span": [126, 130], "obj_char_span": [117, 123], "predicate": "/location/location/contains", "subj_tok_span": [28, 29], "obj_tok_span": [26, 27]}], "entity_list": [{"text": "Ohio", "type": "DEFAULT", "char_span": [126, 130], "tok_span": [28, 29]}, {"text": "Toledo", "type": "DEFAULT", "char_span": [117, 123], "tok_span": [26, 27]}]}, {"text": "There 's always the possibility that if they do n't take the buyout , the situation down the road could be worse , '' said Gary N. Chaison , a labor relations expert at Clark University in Worcester , Mass . .", "id": "train_330", "relation_list": [{"subject": "Worcester", "object": "University", "subj_char_span": [189, 198], "obj_char_span": [175, 185], "predicate": "/location/location/contains", "subj_tok_span": [44, 45], "obj_tok_span": [42, 43]}], "entity_list": [{"text": "Worcester", "type": "DEFAULT", "char_span": [189, 198], "tok_span": [44, 45]}, {"text": "University", "type": "DEFAULT", "char_span": [175, 185], "tok_span": [42, 43]}]}, {"text": "Rodriguez recounted this incident as he relaxed at Japan 's Tokyo Dome in 2004 , before he had played his first game as a Yankee .", "id": "train_331", "relation_list": [{"subject": "Tokyo", "object": "Japan", "subj_char_span": [60, 65], "obj_char_span": [51, 56], "predicate": "/location/administrative_division/country", "subj_tok_span": [11, 12], "obj_tok_span": [8, 9]}, {"subject": "Japan", "object": "Tokyo", "subj_char_span": [51, 56], "obj_char_span": [60, 65], "predicate": "/location/location/contains", "subj_tok_span": [8, 9], "obj_tok_span": [11, 12]}, {"subject": "Japan", "object": "Tokyo", "subj_char_span": [51, 56], "obj_char_span": [60, 65], "predicate": "/location/country/administrative_divisions", "subj_tok_span": [8, 9], "obj_tok_span": [11, 12]}, {"subject": "Japan", "object": "Tokyo", "subj_char_span": [51, 56], "obj_char_span": [60, 65], "predicate": "/location/country/capital", "subj_tok_span": [8, 9], "obj_tok_span": [11, 12]}], "entity_list": [{"text": "Tokyo", "type": "DEFAULT", "char_span": [60, 65], "tok_span": [11, 12]}, {"text": "Japan", "type": "DEFAULT", "char_span": [51, 56], "tok_span": [8, 9]}, {"text": "Japan", "type": "DEFAULT", "char_span": [51, 56], "tok_span": [8, 9]}, {"text": "Tokyo", "type": "DEFAULT", "char_span": [60, 65], "tok_span": [11, 12]}, {"text": "Japan", "type": "DEFAULT", "char_span": [51, 56], "tok_span": [8, 9]}, {"text": "Tokyo", "type": "DEFAULT", "char_span": [60, 65], "tok_span": [11, 12]}, {"text": "Japan", "type": "DEFAULT", "char_span": [51, 56], "tok_span": [8, 9]}, {"text": "Tokyo", "type": "DEFAULT", "char_span": [60, 65], "tok_span": [11, 12]}]}, {"text": "Law had a one-man welcoming committee , Curtis Martin , whom he has known since they were high school players in Pittsburgh .", "id": "train_332", "relation_list": [{"subject": "Martin", "object": "Pittsburgh", "subj_char_span": [47, 53], "obj_char_span": [113, 123], "predicate": "/people/person/place_of_birth", "subj_tok_span": [10, 11], "obj_tok_span": [23, 24]}], "entity_list": [{"text": "Martin", "type": "DEFAULT", "char_span": [47, 53], "tok_span": [10, 11]}, {"text": "Pittsburgh", "type": "DEFAULT", "char_span": [113, 123], "tok_span": [23, 24]}]}, {"text": "-LRB- Jerry Longcore has since sampled frogs and toads statewide and found that the fungus is present in all corners of Maine , even in the backwoods of remote Aroostook County . -RRB-", "id": "train_333", "relation_list": [{"subject": "Maine", "object": "County", "subj_char_span": [120, 125], "obj_char_span": [170, 176], "predicate": "/location/location/contains", "subj_tok_span": [26, 27], "obj_tok_span": [39, 40]}], "entity_list": [{"text": "Maine", "type": "DEFAULT", "char_span": [120, 125], "tok_span": [26, 27]}, {"text": "County", "type": "DEFAULT", "char_span": [170, 176], "tok_span": [39, 40]}]}, {"text": "They are doing a lot of clever and interesting things , '' said Marissa Mayer , Google 's vice president for search products and user experience .", "id": "train_334", "relation_list": [{"subject": "Mayer", "object": "Google", "subj_char_span": [72, 77], "obj_char_span": [80, 86], "predicate": "/business/person/company", "subj_tok_span": [15, 16], "obj_tok_span": [17, 18]}], "entity_list": [{"text": "Mayer", "type": "DEFAULT", "char_span": [72, 77], "tok_span": [15, 16]}, {"text": "Google", "type": "DEFAULT", "char_span": [80, 86], "tok_span": [17, 18]}]}, {"text": "And in the Philippines , enraged citizens destroyed billboards of Ferdinand Marcos .", "id": "train_335", "relation_list": [{"subject": "Marcos", "object": "Philippines", "subj_char_span": [76, 82], "obj_char_span": [11, 22], "predicate": "/people/person/nationality", "subj_tok_span": [12, 13], "obj_tok_span": [3, 4]}], "entity_list": [{"text": "Marcos", "type": "DEFAULT", "char_span": [76, 82], "tok_span": [12, 13]}, {"text": "Philippines", "type": "DEFAULT", "char_span": [11, 22], "tok_span": [3, 4]}]}, {"text": "CRITIC 'S NOTEBOOK Correction : February 10 , 2006 , Friday A Critic 's Notebook article on Wednesday about the Danish cartoons that satirize the Prophet Muhammad referred incorrectly to the reaction in Auckland , New Zealand .", "id": "train_336", "relation_list": [{"subject": "Zealand", "object": "Auckland", "subj_char_span": [218, 225], "obj_char_span": [203, 211], "predicate": "/location/location/contains", "subj_tok_span": [49, 50], "obj_tok_span": [46, 47]}], "entity_list": [{"text": "Zealand", "type": "DEFAULT", "char_span": [218, 225], "tok_span": [49, 50]}, {"text": "Auckland", "type": "DEFAULT", "char_span": [203, 211], "tok_span": [46, 47]}]}, {"text": "... Uta Kriefall , Manhattan A. Arthur I. Weinstein , a Manhattan lawyer who is vice president of the Council of New York Cooperatives and Condominiums , said that the bylaws of virtually all New York condominiums enable an association to exercise control over the sale or lease of an apartment by providing it with a '' right of first refusal . ''", "id": "train_337", "relation_list": [{"subject": "York", "object": "Manhattan", "subj_char_span": [117, 121], "obj_char_span": [19, 28], "predicate": "/location/location/contains", "subj_tok_span": [30, 31], "obj_tok_span": [9, 10]}, {"subject": "York", "object": "Manhattan", "subj_char_span": [117, 121], "obj_char_span": [56, 65], "predicate": "/location/location/contains", "subj_tok_span": [30, 31], "obj_tok_span": [19, 20]}, {"subject": "York", "object": "Manhattan", "subj_char_span": [196, 200], "obj_char_span": [19, 28], "predicate": "/location/location/contains", "subj_tok_span": [48, 49], "obj_tok_span": [9, 10]}, {"subject": "York", "object": "Manhattan", "subj_char_span": [196, 200], "obj_char_span": [56, 65], "predicate": "/location/location/contains", "subj_tok_span": [48, 49], "obj_tok_span": [19, 20]}], "entity_list": [{"text": "York", "type": "DEFAULT", "char_span": [117, 121], "tok_span": [30, 31]}, {"text": "Manhattan", "type": "DEFAULT", "char_span": [19, 28], "tok_span": [9, 10]}, {"text": "York", "type": "DEFAULT", "char_span": [117, 121], "tok_span": [30, 31]}, {"text": "Manhattan", "type": "DEFAULT", "char_span": [56, 65], "tok_span": [19, 20]}, {"text": "York", "type": "DEFAULT", "char_span": [196, 200], "tok_span": [48, 49]}, {"text": "Manhattan", "type": "DEFAULT", "char_span": [19, 28], "tok_span": [9, 10]}, {"text": "York", "type": "DEFAULT", "char_span": [196, 200], "tok_span": [48, 49]}, {"text": "Manhattan", "type": "DEFAULT", "char_span": [56, 65], "tok_span": [19, 20]}]}, {"text": "Today we saw a Republican sneak attack on one of our most treasured natural wonders , '' said Senator John Kerry , Democrat of Massachusetts , who made opposition to drilling a theme of his presidential campaign .", "id": "train_338", "relation_list": [{"subject": "Kerry", "object": "Massachusetts", "subj_char_span": [107, 112], "obj_char_span": [127, 140], "predicate": "/people/person/place_lived", "subj_tok_span": [22, 23], "obj_tok_span": [26, 27]}], "entity_list": [{"text": "Kerry", "type": "DEFAULT", "char_span": [107, 112], "tok_span": [22, 23]}, {"text": "Massachusetts", "type": "DEFAULT", "char_span": [127, 140], "tok_span": [26, 27]}]}, {"text": "Another example of where the strength of the majority matters , '' said Senator George Allen , Republican of Virginia .", "id": "train_339", "relation_list": [{"subject": "Allen", "object": "Virginia", "subj_char_span": [87, 92], "obj_char_span": [109, 117], "predicate": "/people/person/place_lived", "subj_tok_span": [16, 17], "obj_tok_span": [20, 21]}], "entity_list": [{"text": "Allen", "type": "DEFAULT", "char_span": [87, 92], "tok_span": [16, 17]}, {"text": "Virginia", "type": "DEFAULT", "char_span": [109, 117], "tok_span": [20, 21]}]}, {"text": "Musical instruments are wonderfully in evidence too , with perhaps the star among them being a beautifully carved conch shell trumpet -LRB- A.D. 900-1500 -RRB- from the Huastec culture in the Panuco River basin of Veracruz , Mexico .", "id": "train_340", "relation_list": [{"subject": "Veracruz", "object": "Mexico", "subj_char_span": [214, 222], "obj_char_span": [225, 231], "predicate": "/location/administrative_division/country", "subj_tok_span": [52, 53], "obj_tok_span": [54, 55]}, {"subject": "Mexico", "object": "Veracruz", "subj_char_span": [225, 231], "obj_char_span": [214, 222], "predicate": "/location/location/contains", "subj_tok_span": [54, 55], "obj_tok_span": [52, 53]}, {"subject": "Mexico", "object": "Veracruz", "subj_char_span": [225, 231], "obj_char_span": [214, 222], "predicate": "/location/country/administrative_divisions", "subj_tok_span": [54, 55], "obj_tok_span": [52, 53]}], "entity_list": [{"text": "Veracruz", "type": "DEFAULT", "char_span": [214, 222], "tok_span": [52, 53]}, {"text": "Mexico", "type": "DEFAULT", "char_span": [225, 231], "tok_span": [54, 55]}, {"text": "Mexico", "type": "DEFAULT", "char_span": [225, 231], "tok_span": [54, 55]}, {"text": "Veracruz", "type": "DEFAULT", "char_span": [214, 222], "tok_span": [52, 53]}, {"text": "Mexico", "type": "DEFAULT", "char_span": [225, 231], "tok_span": [54, 55]}, {"text": "Veracruz", "type": "DEFAULT", "char_span": [214, 222], "tok_span": [52, 53]}]}, {"text": "It is Ireland , not Northern Ireland .", "id": "train_341", "relation_list": [{"subject": "Ireland", "object": "Ireland", "subj_char_span": [6, 13], "obj_char_span": [6, 13], "predicate": "/location/location/contains", "subj_tok_span": [2, 3], "obj_tok_span": [2, 3]}, {"subject": "Ireland", "object": "Ireland", "subj_char_span": [6, 13], "obj_char_span": [29, 36], "predicate": "/location/location/contains", "subj_tok_span": [2, 3], "obj_tok_span": [6, 7]}, {"subject": "Ireland", "object": "Ireland", "subj_char_span": [29, 36], "obj_char_span": [6, 13], "predicate": "/location/location/contains", "subj_tok_span": [6, 7], "obj_tok_span": [2, 3]}, {"subject": "Ireland", "object": "Ireland", "subj_char_span": [29, 36], "obj_char_span": [29, 36], "predicate": "/location/location/contains", "subj_tok_span": [6, 7], "obj_tok_span": [6, 7]}], "entity_list": [{"text": "Ireland", "type": "DEFAULT", "char_span": [6, 13], "tok_span": [2, 3]}, {"text": "Ireland", "type": "DEFAULT", "char_span": [6, 13], "tok_span": [2, 3]}, {"text": "Ireland", "type": "DEFAULT", "char_span": [6, 13], "tok_span": [2, 3]}, {"text": "Ireland", "type": "DEFAULT", "char_span": [29, 36], "tok_span": [6, 7]}, {"text": "Ireland", "type": "DEFAULT", "char_span": [29, 36], "tok_span": [6, 7]}, {"text": "Ireland", "type": "DEFAULT", "char_span": [6, 13], "tok_span": [2, 3]}, {"text": "Ireland", "type": "DEFAULT", "char_span": [29, 36], "tok_span": [6, 7]}, {"text": "Ireland", "type": "DEFAULT", "char_span": [29, 36], "tok_span": [6, 7]}]}, {"text": "Eruvin have been placed in other communities with Orthodox populations , including Englewood , Teaneck , Paramus , Fair Lawn and Fort Lee in New Jersey ; Park Slope and Williamsburg in Brooklyn ; and even in the neighborhood that includes the White House in Washington .", "id": "train_342", "relation_list": [{"subject": "Jersey", "object": "Teaneck", "subj_char_span": [145, 151], "obj_char_span": [95, 102], "predicate": "/location/location/contains", "subj_tok_span": [31, 32], "obj_tok_span": [18, 20]}, {"subject": "Jersey", "object": "Englewood", "subj_char_span": [145, 151], "obj_char_span": [83, 92], "predicate": "/location/location/contains", "subj_tok_span": [31, 32], "obj_tok_span": [14, 17]}, {"subject": "Jersey", "object": "Paramus", "subj_char_span": [145, 151], "obj_char_span": [105, 112], "predicate": "/location/location/contains", "subj_tok_span": [31, 32], "obj_tok_span": [21, 23]}], "entity_list": [{"text": "Jersey", "type": "DEFAULT", "char_span": [145, 151], "tok_span": [31, 32]}, {"text": "Teaneck", "type": "DEFAULT", "char_span": [95, 102], "tok_span": [18, 20]}, {"text": "Jersey", "type": "DEFAULT", "char_span": [145, 151], "tok_span": [31, 32]}, {"text": "Englewood", "type": "DEFAULT", "char_span": [83, 92], "tok_span": [14, 17]}, {"text": "Jersey", "type": "DEFAULT", "char_span": [145, 151], "tok_span": [31, 32]}, {"text": "Paramus", "type": "DEFAULT", "char_span": [105, 112], "tok_span": [21, 23]}]}, {"text": "Once on the Staten Island side , drive a short way to Fort Wadsworth , a cluster of old granite and concrete installations .", "id": "train_343", "relation_list": [{"subject": "Island", "object": "Wadsworth", "subj_char_span": [19, 25], "obj_char_span": [59, 68], "predicate": "/location/location/contains", "subj_tok_span": [4, 5], "obj_tok_span": [13, 16]}, {"subject": "Wadsworth", "object": "Island", "subj_char_span": [59, 68], "obj_char_span": [19, 25], "predicate": "/location/neighborhood/neighborhood_of", "subj_tok_span": [13, 16], "obj_tok_span": [4, 5]}], "entity_list": [{"text": "Island", "type": "DEFAULT", "char_span": [19, 25], "tok_span": [4, 5]}, {"text": "Wadsworth", "type": "DEFAULT", "char_span": [59, 68], "tok_span": [13, 16]}, {"text": "Wadsworth", "type": "DEFAULT", "char_span": [59, 68], "tok_span": [13, 16]}, {"text": "Island", "type": "DEFAULT", "char_span": [19, 25], "tok_span": [4, 5]}]}, {"text": "He had decided to use the premiere to publicize the issue ; his plan was to invite the neighborhood 's Russian speakers to sign a petition against piracy , a common practice at the area 's Russian-language video outlets , which sell films and music from Russia and by Russian immigrants in the United States .", "id": "train_344", "relation_list": [{"subject": "Russian", "object": "Russia", "subj_char_span": [103, 110], "obj_char_span": [254, 260], "predicate": "/people/ethnicity/geographic_distribution", "subj_tok_span": [22, 23], "obj_tok_span": [52, 53]}, {"subject": "Russian", "object": "Russia", "subj_char_span": [268, 275], "obj_char_span": [254, 260], "predicate": "/people/ethnicity/geographic_distribution", "subj_tok_span": [55, 56], "obj_tok_span": [52, 53]}], "entity_list": [{"text": "Russian", "type": "DEFAULT", "char_span": [103, 110], "tok_span": [22, 23]}, {"text": "Russia", "type": "DEFAULT", "char_span": [254, 260], "tok_span": [52, 53]}, {"text": "Russian", "type": "DEFAULT", "char_span": [268, 275], "tok_span": [55, 56]}, {"text": "Russia", "type": "DEFAULT", "char_span": [254, 260], "tok_span": [52, 53]}]}, {"text": "On June 28 , Secretary of State Condoleezza Rice flew to Kabul to insist that Washington is still committed to Afghanistan .", "id": "train_345", "relation_list": [{"subject": "Afghanistan", "object": "Kabul", "subj_char_span": [111, 122], "obj_char_span": [57, 62], "predicate": "/location/location/contains", "subj_tok_span": [23, 24], "obj_tok_span": [14, 15]}, {"subject": "Afghanistan", "object": "Kabul", "subj_char_span": [111, 122], "obj_char_span": [57, 62], "predicate": "/location/country/capital", "subj_tok_span": [23, 24], "obj_tok_span": [14, 15]}], "entity_list": [{"text": "Afghanistan", "type": "DEFAULT", "char_span": [111, 122], "tok_span": [23, 24]}, {"text": "Kabul", "type": "DEFAULT", "char_span": [57, 62], "tok_span": [14, 15]}, {"text": "Afghanistan", "type": "DEFAULT", "char_span": [111, 122], "tok_span": [23, 24]}, {"text": "Kabul", "type": "DEFAULT", "char_span": [57, 62], "tok_span": [14, 15]}]}, {"text": "And Mark Warner , the former Virginia governor , in an address at Wake Forest University , criticized the '' personal and partisan attacks '' and '' complex issues reduced to easy-to-digest sound bites . '' ''", "id": "train_346", "relation_list": [{"subject": "Warner", "object": "Virginia", "subj_char_span": [9, 15], "obj_char_span": [29, 37], "predicate": "/people/person/place_lived", "subj_tok_span": [2, 3], "obj_tok_span": [6, 7]}], "entity_list": [{"text": "Warner", "type": "DEFAULT", "char_span": [9, 15], "tok_span": [2, 3]}, {"text": "Virginia", "type": "DEFAULT", "char_span": [29, 37], "tok_span": [6, 7]}]}, {"text": "One of them , Mayor Antonio R. Villaraigosa of Los Angeles , told University of Southern California graduates it was '' poisoning our politics . ''", "id": "train_347", "relation_list": [{"subject": "Angeles", "object": "California", "subj_char_span": [51, 58], "obj_char_span": [89, 99], "predicate": "/location/location/contains", "subj_tok_span": [14, 15], "obj_tok_span": [20, 21]}], "entity_list": [{"text": "Angeles", "type": "DEFAULT", "char_span": [51, 58], "tok_span": [14, 15]}, {"text": "California", "type": "DEFAULT", "char_span": [89, 99], "tok_span": [20, 21]}]}, {"text": "Denizens of Ithaca , denizens of the night , knights of Tompkins County , people of class , classy people , people of height , the vertically constrained , people of hair , the indifferently coiffed , the optically challenged , the temporarily sighted , the insightful , the out of sight , the out-of-towners , the Afrocentrics , the Eurocentrics , the Eurocentrics with Eurail passes , the eccentrically inclined .", "id": "train_348", "relation_list": [{"subject": "County", "object": "Ithaca", "subj_char_span": [65, 71], "obj_char_span": [12, 18], "predicate": "/location/location/contains", "subj_tok_span": [20, 21], "obj_tok_span": [4, 7]}], "entity_list": [{"text": "County", "type": "DEFAULT", "char_span": [65, 71], "tok_span": [20, 21]}, {"text": "Ithaca", "type": "DEFAULT", "char_span": [12, 18], "tok_span": [4, 7]}]}, {"text": "Speakers this year included the usual politicians , including Attorney General Eliot Spitzer of New York , who spoke at several state commencements , and a string of governors speaking at less well-known state colleges ; human rights advocates like Sister Helen Prejean , who opposes the death penalty ; foreign dignitaries , including Juan Guzman Tapia , the Chilean judge who indicted Gen. Augusto Pinochet , the Chilean dictator ; actors like Viggo Mortensen ; and athletes like Lance Armstrong .", "id": "train_349", "relation_list": [{"subject": "Spitzer", "object": "York", "subj_char_span": [85, 92], "obj_char_span": [100, 104], "predicate": "/business/person/company", "subj_tok_span": [13, 16], "obj_tok_span": [18, 19]}], "entity_list": [{"text": "Spitzer", "type": "DEFAULT", "char_span": [85, 92], "tok_span": [13, 16]}, {"text": "York", "type": "DEFAULT", "char_span": [100, 104], "tok_span": [18, 19]}]}, {"text": "Wal-Mart , with 1,866 supercenters in the United States , all with grocery stores , does not break out food sales , but Retail Forward , a research firm in Columbus , Ohio , estimates that in 2004 the company sold $ 109 billion in groceries , taking a 19 percent share of the market .", "id": "train_350", "relation_list": [{"subject": "Ohio", "object": "Columbus", "subj_char_span": [167, 171], "obj_char_span": [156, 164], "predicate": "/location/location/contains", "subj_tok_span": [41, 42], "obj_tok_span": [39, 40]}], "entity_list": [{"text": "Ohio", "type": "DEFAULT", "char_span": [167, 171], "tok_span": [41, 42]}, {"text": "Columbus", "type": "DEFAULT", "char_span": [156, 164], "tok_span": [39, 40]}]}, {"text": "In New Mexico , Gov . Bill Richardson traveled to Hobbs , visiting a nursing home whose residents had been evacuated as flames approached .", "id": "train_351", "relation_list": [{"subject": "Mexico", "object": "Hobbs", "subj_char_span": [7, 13], "obj_char_span": [50, 55], "predicate": "/location/location/contains", "subj_tok_span": [2, 3], "obj_tok_span": [11, 12]}, {"subject": "Richardson", "object": "Mexico", "subj_char_span": [27, 37], "obj_char_span": [7, 13], "predicate": "/people/person/place_lived", "subj_tok_span": [8, 9], "obj_tok_span": [2, 3]}], "entity_list": [{"text": "Mexico", "type": "DEFAULT", "char_span": [7, 13], "tok_span": [2, 3]}, {"text": "Hobbs", "type": "DEFAULT", "char_span": [50, 55], "tok_span": [11, 12]}, {"text": "Richardson", "type": "DEFAULT", "char_span": [27, 37], "tok_span": [8, 9]}, {"text": "Mexico", "type": "DEFAULT", "char_span": [7, 13], "tok_span": [2, 3]}]}, {"text": "The attack raised to about 300 the number killed in insurgent mayhem across Iraq since the Jaafari government won a parliamentary vote of approval nine days ago , a level of violence with few precedents in the 25 months since American troops seized Baghdad .", "id": "train_352", "relation_list": [{"subject": "Iraq", "object": "Baghdad", "subj_char_span": [76, 80], "obj_char_span": [249, 256], "predicate": "/location/country/capital", "subj_tok_span": [16, 17], "obj_tok_span": [49, 50]}, {"subject": "Iraq", "object": "Baghdad", "subj_char_span": [76, 80], "obj_char_span": [249, 256], "predicate": "/location/location/contains", "subj_tok_span": [16, 17], "obj_tok_span": [49, 50]}], "entity_list": [{"text": "Iraq", "type": "DEFAULT", "char_span": [76, 80], "tok_span": [16, 17]}, {"text": "Baghdad", "type": "DEFAULT", "char_span": [249, 256], "tok_span": [49, 50]}, {"text": "Iraq", "type": "DEFAULT", "char_span": [76, 80], "tok_span": [16, 17]}, {"text": "Baghdad", "type": "DEFAULT", "char_span": [249, 256], "tok_span": [49, 50]}]}, {"text": "Texas Pacific has invested about $ 1 billion this year , buying into hospitals in Singapore and Malaysia , a department store in Australia , a natural-gas producer in China and finance companies in Taiwan and India .", "id": "train_353", "relation_list": [{"subject": "Taiwan", "object": "China", "subj_char_span": [198, 204], "obj_char_span": [167, 172], "predicate": "/location/administrative_division/country", "subj_tok_span": [36, 37], "obj_tok_span": [31, 32]}, {"subject": "China", "object": "Taiwan", "subj_char_span": [167, 172], "obj_char_span": [198, 204], "predicate": "/location/country/administrative_divisions", "subj_tok_span": [31, 32], "obj_tok_span": [36, 37]}], "entity_list": [{"text": "Taiwan", "type": "DEFAULT", "char_span": [198, 204], "tok_span": [36, 37]}, {"text": "China", "type": "DEFAULT", "char_span": [167, 172], "tok_span": [31, 32]}, {"text": "China", "type": "DEFAULT", "char_span": [167, 172], "tok_span": [31, 32]}, {"text": "Taiwan", "type": "DEFAULT", "char_span": [198, 204], "tok_span": [36, 37]}]}, {"text": "Daniel A. Carroll , who runs Texas Pacific 's operations in Asia , based in Hong Kong , said the image of private equity in Asia had been helped by some successful company turnarounds , but he acknowledged it had also been hurt '' by the windfall profits that resulted from a lot of the deals done during the economic crisis '' in the late 1990s . ''", "id": "train_354", "relation_list": [{"subject": "Asia", "object": "Kong", "subj_char_span": [60, 64], "obj_char_span": [81, 85], "predicate": "/location/location/contains", "subj_tok_span": [13, 14], "obj_tok_span": [18, 19]}, {"subject": "Asia", "object": "Kong", "subj_char_span": [124, 128], "obj_char_span": [81, 85], "predicate": "/location/location/contains", "subj_tok_span": [27, 28], "obj_tok_span": [18, 19]}], "entity_list": [{"text": "Asia", "type": "DEFAULT", "char_span": [60, 64], "tok_span": [13, 14]}, {"text": "Kong", "type": "DEFAULT", "char_span": [81, 85], "tok_span": [18, 19]}, {"text": "Asia", "type": "DEFAULT", "char_span": [124, 128], "tok_span": [27, 28]}, {"text": "Kong", "type": "DEFAULT", "char_span": [81, 85], "tok_span": [18, 19]}]}, {"text": "In 1995 , Cleveland successfully lobbied to have the name Cleveland Browns stay in that city after that venerable franchise 's owner , Art Modell , opted to move it to Baltimore .", "id": "train_355", "relation_list": [{"subject": "Browns", "object": "Cleveland", "subj_char_span": [68, 74], "obj_char_span": [10, 19], "predicate": "/sports/sports_team/location", "subj_tok_span": [13, 14], "obj_tok_span": [3, 4]}, {"subject": "Browns", "object": "Cleveland", "subj_char_span": [68, 74], "obj_char_span": [58, 67], "predicate": "/sports/sports_team/location", "subj_tok_span": [13, 14], "obj_tok_span": [12, 13]}, {"subject": "Cleveland", "object": "Browns", "subj_char_span": [10, 19], "obj_char_span": [68, 74], "predicate": "/sports/sports_team_location/teams", "subj_tok_span": [3, 4], "obj_tok_span": [13, 14]}, {"subject": "Cleveland", "object": "Browns", "subj_char_span": [58, 67], "obj_char_span": [68, 74], "predicate": "/sports/sports_team_location/teams", "subj_tok_span": [12, 13], "obj_tok_span": [13, 14]}], "entity_list": [{"text": "Browns", "type": "DEFAULT", "char_span": [68, 74], "tok_span": [13, 14]}, {"text": "Cleveland", "type": "DEFAULT", "char_span": [10, 19], "tok_span": [3, 4]}, {"text": "Browns", "type": "DEFAULT", "char_span": [68, 74], "tok_span": [13, 14]}, {"text": "Cleveland", "type": "DEFAULT", "char_span": [58, 67], "tok_span": [12, 13]}, {"text": "Cleveland", "type": "DEFAULT", "char_span": [10, 19], "tok_span": [3, 4]}, {"text": "Browns", "type": "DEFAULT", "char_span": [68, 74], "tok_span": [13, 14]}, {"text": "Cleveland", "type": "DEFAULT", "char_span": [58, 67], "tok_span": [12, 13]}, {"text": "Browns", "type": "DEFAULT", "char_span": [68, 74], "tok_span": [13, 14]}]}, {"text": "Mark Leno , a California assemblyman from San Francisco , was also offering a similar bill , saying it was unfair for the team to bank on the city 's name if it played elsewhere . ''", "id": "train_356", "relation_list": [{"subject": "California", "object": "Francisco", "subj_char_span": [14, 24], "obj_char_span": [46, 55], "predicate": "/location/location/contains", "subj_tok_span": [5, 6], "obj_tok_span": [10, 11]}], "entity_list": [{"text": "California", "type": "DEFAULT", "char_span": [14, 24], "tok_span": [5, 6]}, {"text": "Francisco", "type": "DEFAULT", "char_span": [46, 55], "tok_span": [10, 11]}]}, {"text": "On Tuesday , Senator Dianne Feinstein told the Senate Judiciary Committee that she would explore legislation to block the team from using '' San Francisco '' or '' 49ers '' in its name if it moves .", "id": "train_357", "relation_list": [{"subject": "Feinstein", "object": "Francisco", "subj_char_span": [28, 37], "obj_char_span": [145, 154], "predicate": "/people/person/place_of_birth", "subj_tok_span": [6, 9], "obj_tok_span": [28, 29]}, {"subject": "Feinstein", "object": "Francisco", "subj_char_span": [28, 37], "obj_char_span": [145, 154], "predicate": "/people/person/place_lived", "subj_tok_span": [6, 9], "obj_tok_span": [28, 29]}], "entity_list": [{"text": "Feinstein", "type": "DEFAULT", "char_span": [28, 37], "tok_span": [6, 9]}, {"text": "Francisco", "type": "DEFAULT", "char_span": [145, 154], "tok_span": [28, 29]}, {"text": "Feinstein", "type": "DEFAULT", "char_span": [28, 37], "tok_span": [6, 9]}, {"text": "Francisco", "type": "DEFAULT", "char_span": [145, 154], "tok_span": [28, 29]}]}, {"text": "Everyone 's talking about San Francisco values , '' he said , citing Representative Nancy Pelosi 's recent rise to power . ''", "id": "train_358", "relation_list": [{"subject": "Pelosi", "object": "Francisco", "subj_char_span": [90, 96], "obj_char_span": [30, 39], "predicate": "/people/person/place_lived", "subj_tok_span": [17, 20], "obj_tok_span": [6, 7]}], "entity_list": [{"text": "Pelosi", "type": "DEFAULT", "char_span": [90, 96], "tok_span": [17, 20]}, {"text": "Francisco", "type": "DEFAULT", "char_span": [30, 39], "tok_span": [6, 7]}]}, {"text": "She is also a music teacher at Progressive Temple Beth Ahavath Sholom in Brooklyn and at Temple Israel of Jamaica in Holliswood , Queens .", "id": "train_359", "relation_list": [{"subject": "Queens", "object": "Holliswood", "subj_char_span": [130, 136], "obj_char_span": [117, 127], "predicate": "/location/location/contains", "subj_tok_span": [29, 30], "obj_tok_span": [25, 28]}, {"subject": "Holliswood", "object": "Queens", "subj_char_span": [117, 127], "obj_char_span": [130, 136], "predicate": "/location/neighborhood/neighborhood_of", "subj_tok_span": [25, 28], "obj_tok_span": [29, 30]}], "entity_list": [{"text": "Queens", "type": "DEFAULT", "char_span": [130, 136], "tok_span": [29, 30]}, {"text": "Holliswood", "type": "DEFAULT", "char_span": [117, 127], "tok_span": [25, 28]}, {"text": "Holliswood", "type": "DEFAULT", "char_span": [117, 127], "tok_span": [25, 28]}, {"text": "Queens", "type": "DEFAULT", "char_span": [130, 136], "tok_span": [29, 30]}]}, {"text": "The bridegroom , 52 , is the president and owner of Rockville Fabrics , a textile sales company in Valley Stream , N.Y . He is a music teacher at Central Synagogue of Nassau County in Rockville Centre , N.Y . He graduated from Hofstra .", "id": "train_360", "relation_list": [{"subject": "County", "object": "Stream", "subj_char_span": [174, 180], "obj_char_span": [106, 112], "predicate": "/location/location/contains", "subj_tok_span": [44, 45], "obj_tok_span": [26, 27]}, {"subject": "County", "object": "Centre", "subj_char_span": [174, 180], "obj_char_span": [194, 200], "predicate": "/location/location/contains", "subj_tok_span": [44, 45], "obj_tok_span": [48, 49]}], "entity_list": [{"text": "County", "type": "DEFAULT", "char_span": [174, 180], "tok_span": [44, 45]}, {"text": "Stream", "type": "DEFAULT", "char_span": [106, 112], "tok_span": [26, 27]}, {"text": "County", "type": "DEFAULT", "char_span": [174, 180], "tok_span": [44, 45]}, {"text": "Centre", "type": "DEFAULT", "char_span": [194, 200], "tok_span": [48, 49]}]}, {"text": "FORD ROUGE FACTORY -- The Henry Ford Museum in Dearborn , Mich. , offers a comprehensive bus tour that visits the vast and historic Rouge complex where Henry Ford transformed raw materials into Model A 's .", "id": "train_361", "relation_list": [{"subject": "Ford", "object": "Dearborn", "subj_char_span": [32, 36], "obj_char_span": [47, 55], "predicate": "/people/deceased_person/place_of_death", "subj_tok_span": [15, 16], "obj_tok_span": [18, 20]}, {"subject": "Ford", "object": "Dearborn", "subj_char_span": [158, 162], "obj_char_span": [47, 55], "predicate": "/people/deceased_person/place_of_death", "subj_tok_span": [40, 41], "obj_tok_span": [18, 20]}, {"subject": "Ford", "object": "Dearborn", "subj_char_span": [32, 36], "obj_char_span": [47, 55], "predicate": "/people/person/place_lived", "subj_tok_span": [15, 16], "obj_tok_span": [18, 20]}, {"subject": "Ford", "object": "Dearborn", "subj_char_span": [158, 162], "obj_char_span": [47, 55], "predicate": "/people/person/place_lived", "subj_tok_span": [40, 41], "obj_tok_span": [18, 20]}], "entity_list": [{"text": "Ford", "type": "DEFAULT", "char_span": [32, 36], "tok_span": [15, 16]}, {"text": "Dearborn", "type": "DEFAULT", "char_span": [47, 55], "tok_span": [18, 20]}, {"text": "Ford", "type": "DEFAULT", "char_span": [158, 162], "tok_span": [40, 41]}, {"text": "Dearborn", "type": "DEFAULT", "char_span": [47, 55], "tok_span": [18, 20]}, {"text": "Ford", "type": "DEFAULT", "char_span": [32, 36], "tok_span": [15, 16]}, {"text": "Dearborn", "type": "DEFAULT", "char_span": [47, 55], "tok_span": [18, 20]}, {"text": "Ford", "type": "DEFAULT", "char_span": [158, 162], "tok_span": [40, 41]}, {"text": "Dearborn", "type": "DEFAULT", "char_span": [47, 55], "tok_span": [18, 20]}]}, {"text": "I can not be part of this irresponsible move that divides the people and harms Israel 's security and will in the future pose a danger for the wholeness of Jerusalem , '' he wrote . ''", "id": "train_362", "relation_list": [{"subject": "Israel", "object": "Jerusalem", "subj_char_span": [79, 85], "obj_char_span": [156, 165], "predicate": "/location/country/capital", "subj_tok_span": [18, 19], "obj_tok_span": [35, 36]}, {"subject": "Israel", "object": "Jerusalem", "subj_char_span": [79, 85], "obj_char_span": [156, 165], "predicate": "/location/location/contains", "subj_tok_span": [18, 19], "obj_tok_span": [35, 36]}], "entity_list": [{"text": "Israel", "type": "DEFAULT", "char_span": [79, 85], "tok_span": [18, 19]}, {"text": "Jerusalem", "type": "DEFAULT", "char_span": [156, 165], "tok_span": [35, 36]}, {"text": "Israel", "type": "DEFAULT", "char_span": [79, 85], "tok_span": [18, 19]}, {"text": "Jerusalem", "type": "DEFAULT", "char_span": [156, 165], "tok_span": [35, 36]}]}, {"text": "Israel has occupied Gaza and the West Bank since the 1967 Arab-Israeli war , and the Israeli decision to unilaterally leave Gaza , which was formally approved in February , has been an earthquake in Israeli politics .", "id": "train_363", "relation_list": [{"subject": "Israel", "object": "Bank", "subj_char_span": [0, 6], "obj_char_span": [38, 42], "predicate": "/location/location/contains", "subj_tok_span": [0, 1], "obj_tok_span": [7, 8]}], "entity_list": [{"text": "Israel", "type": "DEFAULT", "char_span": [0, 6], "tok_span": [0, 1]}, {"text": "Bank", "type": "DEFAULT", "char_span": [38, 42], "tok_span": [7, 8]}]}, {"text": "Israel 's cabinet voted Sunday to approve the first stage of the pullout from Gaza , even as Prime Minister Ariel Sharon 's main rival in the Likud Party , Benjamin Netanyahu , threw Israeli politics into turmoil by abruptly quitting the government .", "id": "train_364", "relation_list": [{"subject": "Netanyahu", "object": "Israel", "subj_char_span": [165, 174], "obj_char_span": [0, 6], "predicate": "/people/person/nationality", "subj_tok_span": [36, 39], "obj_tok_span": [0, 1]}, {"subject": "Sharon", "object": "Israel", "subj_char_span": [114, 120], "obj_char_span": [0, 6], "predicate": "/people/person/nationality", "subj_tok_span": [23, 24], "obj_tok_span": [0, 1]}], "entity_list": [{"text": "Netanyahu", "type": "DEFAULT", "char_span": [165, 174], "tok_span": [36, 39]}, {"text": "Israel", "type": "DEFAULT", "char_span": [0, 6], "tok_span": [0, 1]}, {"text": "Sharon", "type": "DEFAULT", "char_span": [114, 120], "tok_span": [23, 24]}, {"text": "Israel", "type": "DEFAULT", "char_span": [0, 6], "tok_span": [0, 1]}]}, {"text": "In Iran 's case , any attack would almost certainly start at Natanz , where Iran clipped off the International Atomic Energy Agency 's seals a week ago and said it was preparing to reassemble a connected series of 164 centrifuges for purifying uranium .", "id": "train_365", "relation_list": [{"subject": "Iran", "object": "Natanz", "subj_char_span": [3, 7], "obj_char_span": [61, 67], "predicate": "/location/location/contains", "subj_tok_span": [1, 2], "obj_tok_span": [13, 16]}, {"subject": "Iran", "object": "Natanz", "subj_char_span": [76, 80], "obj_char_span": [61, 67], "predicate": "/location/location/contains", "subj_tok_span": [18, 19], "obj_tok_span": [13, 16]}], "entity_list": [{"text": "Iran", "type": "DEFAULT", "char_span": [3, 7], "tok_span": [1, 2]}, {"text": "Natanz", "type": "DEFAULT", "char_span": [61, 67], "tok_span": [13, 16]}, {"text": "Iran", "type": "DEFAULT", "char_span": [76, 80], "tok_span": [18, 19]}, {"text": "Natanz", "type": "DEFAULT", "char_span": [61, 67], "tok_span": [13, 16]}]}, {"text": "Robbie Ashe , an aide to Mayor Shirley Franklin of Atlanta , said FEMA had to help move families quickly from hotels to apartments . ''", "id": "train_366", "relation_list": [{"subject": "Franklin", "object": "Atlanta", "subj_char_span": [39, 47], "obj_char_span": [51, 58], "predicate": "/people/person/place_lived", "subj_tok_span": [8, 9], "obj_tok_span": [10, 11]}], "entity_list": [{"text": "Franklin", "type": "DEFAULT", "char_span": [39, 47], "tok_span": [8, 9]}, {"text": "Atlanta", "type": "DEFAULT", "char_span": [51, 58], "tok_span": [10, 11]}]}, {"text": "In Quartermaster Harbor , a neighborhood where two former Washington governors have homes , prices have risen similarly .", "id": "train_367", "relation_list": [{"subject": "Washington", "object": "Harbor", "subj_char_span": [58, 68], "obj_char_span": [17, 23], "predicate": "/location/location/contains", "subj_tok_span": [10, 11], "obj_tok_span": [3, 4]}], "entity_list": [{"text": "Washington", "type": "DEFAULT", "char_span": [58, 68], "tok_span": [10, 11]}, {"text": "Harbor", "type": "DEFAULT", "char_span": [17, 23], "tok_span": [3, 4]}]}, {"text": "A16 Effort to Block Cell Research Gov . Mitt Romney of Massachusetts said he would propose legislation to outlaw a type of embryonic stem cell research that is being planned by labs at Harvard University and other institutions in the state .", "id": "train_368", "relation_list": [{"subject": "Romney", "object": "Massachusetts", "subj_char_span": [45, 51], "obj_char_span": [55, 68], "predicate": "/people/person/place_lived", "subj_tok_span": [14, 15], "obj_tok_span": [16, 17]}], "entity_list": [{"text": "Romney", "type": "DEFAULT", "char_span": [45, 51], "tok_span": [14, 15]}, {"text": "Massachusetts", "type": "DEFAULT", "char_span": [55, 68], "tok_span": [16, 17]}]}, {"text": "A10 Israel Outlines Truce Details A day after the Israeli and Palestinian leaders announced a truce , Israel outlined additional steps to ease travel restrictions on the Palestinians and raised the prospect of a follow-up meeting between Prime Minister Ariel Sharon of Israel and President Mahmoud Abbas of the Palestinian Authority .", "id": "train_369", "relation_list": [{"subject": "Sharon", "object": "Israel", "subj_char_span": [259, 265], "obj_char_span": [4, 10], "predicate": "/people/person/nationality", "subj_tok_span": [47, 48], "obj_tok_span": [2, 3]}, {"subject": "Sharon", "object": "Israel", "subj_char_span": [259, 265], "obj_char_span": [102, 108], "predicate": "/people/person/nationality", "subj_tok_span": [47, 48], "obj_tok_span": [22, 23]}, {"subject": "Sharon", "object": "Israel", "subj_char_span": [259, 265], "obj_char_span": [269, 275], "predicate": "/people/person/nationality", "subj_tok_span": [47, 48], "obj_tok_span": [49, 50]}], "entity_list": [{"text": "Sharon", "type": "DEFAULT", "char_span": [259, 265], "tok_span": [47, 48]}, {"text": "Israel", "type": "DEFAULT", "char_span": [4, 10], "tok_span": [2, 3]}, {"text": "Sharon", "type": "DEFAULT", "char_span": [259, 265], "tok_span": [47, 48]}, {"text": "Israel", "type": "DEFAULT", "char_span": [102, 108], "tok_span": [22, 23]}, {"text": "Sharon", "type": "DEFAULT", "char_span": [259, 265], "tok_span": [47, 48]}, {"text": "Israel", "type": "DEFAULT", "char_span": [269, 275], "tok_span": [49, 50]}]}, {"text": "The world 's largest retailer has acknowledged that it wants to open its first New York City store in Queens in 2008 .", "id": "train_370", "relation_list": [{"subject": "City", "object": "Queens", "subj_char_span": [88, 92], "obj_char_span": [102, 108], "predicate": "/location/location/contains", "subj_tok_span": [17, 18], "obj_tok_span": [20, 21]}], "entity_list": [{"text": "City", "type": "DEFAULT", "char_span": [88, 92], "tok_span": [17, 18]}, {"text": "Queens", "type": "DEFAULT", "char_span": [102, 108], "tok_span": [20, 21]}]}, {"text": "New Jersey has promoted solar electricity so effectively , I 'm startled to learn , that a thousand such systems are operating around the state -- at companies like Johnson & Johnson , at schools in Bayonne and Toms River and Margate , but mostly atop homes like this . ''", "id": "train_371", "relation_list": [{"subject": "Jersey", "object": "Bayonne", "subj_char_span": [4, 10], "obj_char_span": [199, 206], "predicate": "/location/location/contains", "subj_tok_span": [1, 2], "obj_tok_span": [38, 41]}, {"subject": "Jersey", "object": "River", "subj_char_span": [4, 10], "obj_char_span": [216, 221], "predicate": "/location/location/contains", "subj_tok_span": [1, 2], "obj_tok_span": [44, 45]}], "entity_list": [{"text": "Jersey", "type": "DEFAULT", "char_span": [4, 10], "tok_span": [1, 2]}, {"text": "Bayonne", "type": "DEFAULT", "char_span": [199, 206], "tok_span": [38, 41]}, {"text": "Jersey", "type": "DEFAULT", "char_span": [4, 10], "tok_span": [1, 2]}, {"text": "River", "type": "DEFAULT", "char_span": [216, 221], "tok_span": [44, 45]}]}, {"text": "FOR the iPod , perhaps the toy with the most toys , a couple in Sydney , Australia , want you to consider one more accessory : a sort of sleeping bag , better known as the foofpod .", "id": "train_372", "relation_list": [{"subject": "Australia", "object": "Sydney", "subj_char_span": [73, 82], "obj_char_span": [64, 70], "predicate": "/location/location/contains", "subj_tok_span": [20, 21], "obj_tok_span": [18, 19]}], "entity_list": [{"text": "Australia", "type": "DEFAULT", "char_span": [73, 82], "tok_span": [20, 21]}, {"text": "Sydney", "type": "DEFAULT", "char_span": [64, 70], "tok_span": [18, 19]}]}, {"text": "9 P.M. -LRB- 13 , 49 -RRB- TO THE ENDS OF THE EARTH : RITES OF PASSAGE -- Benedict Cumberbatch stars in this '' Masterpiece Theater '' adaptation of William Golding 's seafaring tale about a young aristocrat 's nine-month voyage from England to Australia at the end of the Napoleonic Wars .", "id": "train_373", "relation_list": [{"subject": "Golding", "object": "England", "subj_char_span": [157, 164], "obj_char_span": [234, 241], "predicate": "/people/person/nationality", "subj_tok_span": [56, 58], "obj_tok_span": [77, 78]}, {"subject": "Cumberbatch", "object": "England", "subj_char_span": [83, 94], "obj_char_span": [234, 241], "predicate": "/people/person/nationality", "subj_tok_span": [38, 43], "obj_tok_span": [77, 78]}], "entity_list": [{"text": "Golding", "type": "DEFAULT", "char_span": [157, 164], "tok_span": [56, 58]}, {"text": "England", "type": "DEFAULT", "char_span": [234, 241], "tok_span": [77, 78]}, {"text": "Cumberbatch", "type": "DEFAULT", "char_span": [83, 94], "tok_span": [38, 43]}, {"text": "England", "type": "DEFAULT", "char_span": [234, 241], "tok_span": [77, 78]}]}, {"text": "Sympathetic , even lighthearted at times , '' Instructions for British Servicemen in France 1944 '' has become a success for Les Quatre Chemins , the small house in Paris that republished it in June in French translation , along with the original English .", "id": "train_374", "relation_list": [{"subject": "Paris", "object": "France", "subj_char_span": [165, 170], "obj_char_span": [85, 91], "predicate": "/location/administrative_division/country", "subj_tok_span": [43, 44], "obj_tok_span": [22, 23]}, {"subject": "France", "object": "Paris", "subj_char_span": [85, 91], "obj_char_span": [165, 170], "predicate": "/location/location/contains", "subj_tok_span": [22, 23], "obj_tok_span": [43, 44]}, {"subject": "France", "object": "Paris", "subj_char_span": [85, 91], "obj_char_span": [165, 170], "predicate": "/location/country/administrative_divisions", "subj_tok_span": [22, 23], "obj_tok_span": [43, 44]}, {"subject": "France", "object": "Paris", "subj_char_span": [85, 91], "obj_char_span": [165, 170], "predicate": "/location/country/capital", "subj_tok_span": [22, 23], "obj_tok_span": [43, 44]}], "entity_list": [{"text": "Paris", "type": "DEFAULT", "char_span": [165, 170], "tok_span": [43, 44]}, {"text": "France", "type": "DEFAULT", "char_span": [85, 91], "tok_span": [22, 23]}, {"text": "France", "type": "DEFAULT", "char_span": [85, 91], "tok_span": [22, 23]}, {"text": "Paris", "type": "DEFAULT", "char_span": [165, 170], "tok_span": [43, 44]}, {"text": "France", "type": "DEFAULT", "char_span": [85, 91], "tok_span": [22, 23]}, {"text": "Paris", "type": "DEFAULT", "char_span": [165, 170], "tok_span": [43, 44]}, {"text": "France", "type": "DEFAULT", "char_span": [85, 91], "tok_span": [22, 23]}, {"text": "Paris", "type": "DEFAULT", "char_span": [165, 170], "tok_span": [43, 44]}]}, {"text": "An original of the manual was found at the Bodleian Library at Oxford , among papers donated to the library .", "id": "train_375", "relation_list": [{"subject": "Oxford", "object": "Library", "subj_char_span": [63, 69], "obj_char_span": [52, 59], "predicate": "/location/location/contains", "subj_tok_span": [14, 15], "obj_tok_span": [12, 13]}], "entity_list": [{"text": "Oxford", "type": "DEFAULT", "char_span": [63, 69], "tok_span": [14, 15]}, {"text": "Library", "type": "DEFAULT", "char_span": [52, 59], "tok_span": [12, 13]}]}, {"text": "New Jersey 's rich ethnic traditions provided several contenders for the best main course , but the winner was the braised short ribs at the Witherspoon Grill in Princeton .", "id": "train_376", "relation_list": [{"subject": "Jersey", "object": "Princeton", "subj_char_span": [4, 10], "obj_char_span": [162, 171], "predicate": "/location/location/contains", "subj_tok_span": [1, 2], "obj_tok_span": [34, 35]}], "entity_list": [{"text": "Jersey", "type": "DEFAULT", "char_span": [4, 10], "tok_span": [1, 2]}, {"text": "Princeton", "type": "DEFAULT", "char_span": [162, 171], "tok_span": [34, 35]}]}, {"text": "A10 Northern Ireland 's Rivals Meet The Rev . Ian Paisley , the leader of Northern Ireland 's largest Protestant political party , held formal talks for the first time with the leader of the province 's Roman Catholic Church .", "id": "train_377", "relation_list": [{"subject": "Paisley", "object": "Ireland", "subj_char_span": [50, 57], "obj_char_span": [13, 20], "predicate": "/people/person/nationality", "subj_tok_span": [14, 15], "obj_tok_span": [3, 4]}, {"subject": "Paisley", "object": "Ireland", "subj_char_span": [50, 57], "obj_char_span": [83, 90], "predicate": "/people/person/nationality", "subj_tok_span": [14, 15], "obj_tok_span": [20, 21]}], "entity_list": [{"text": "Paisley", "type": "DEFAULT", "char_span": [50, 57], "tok_span": [14, 15]}, {"text": "Ireland", "type": "DEFAULT", "char_span": [13, 20], "tok_span": [3, 4]}, {"text": "Paisley", "type": "DEFAULT", "char_span": [50, 57], "tok_span": [14, 15]}, {"text": "Ireland", "type": "DEFAULT", "char_span": [83, 90], "tok_span": [20, 21]}]}, {"text": "A19 King Items Displayed in Atlanta A collection of personal items that once belonged to the Rev . Dr. Martin Luther King Jr. has been returned to Atlanta and will go on public display in January , officials at Morehouse College announced .", "id": "train_378", "relation_list": [{"subject": "Atlanta", "object": "College", "subj_char_span": [28, 35], "obj_char_span": [221, 228], "predicate": "/location/location/contains", "subj_tok_span": [10, 11], "obj_tok_span": [48, 49]}, {"subject": "Atlanta", "object": "College", "subj_char_span": [147, 154], "obj_char_span": [221, 228], "predicate": "/location/location/contains", "subj_tok_span": [34, 35], "obj_tok_span": [48, 49]}], "entity_list": [{"text": "Atlanta", "type": "DEFAULT", "char_span": [28, 35], "tok_span": [10, 11]}, {"text": "College", "type": "DEFAULT", "char_span": [221, 228], "tok_span": [48, 49]}, {"text": "Atlanta", "type": "DEFAULT", "char_span": [147, 154], "tok_span": [34, 35]}, {"text": "College", "type": "DEFAULT", "char_span": [221, 228], "tok_span": [48, 49]}]}, {"text": "Chairman of Citigroup Tells Employees That He Will Stay Until Next April Sanford I. Weill told Citigroup employees that he now planned to stay on as chairman until his scheduled retirement next April , ending an internal debate that had spilled outside the bank over his plans to leave and to start a private equity fund .", "id": "train_379", "relation_list": [{"subject": "Citigroup", "object": "Weill", "subj_char_span": [12, 21], "obj_char_span": [84, 89], "predicate": "/business/company/advisors", "subj_tok_span": [2, 5], "obj_tok_span": [21, 23]}, {"subject": "Citigroup", "object": "Weill", "subj_char_span": [95, 104], "obj_char_span": [84, 89], "predicate": "/business/company/advisors", "subj_tok_span": [24, 27], "obj_tok_span": [21, 23]}], "entity_list": [{"text": "Citigroup", "type": "DEFAULT", "char_span": [12, 21], "tok_span": [2, 5]}, {"text": "Weill", "type": "DEFAULT", "char_span": [84, 89], "tok_span": [21, 23]}, {"text": "Citigroup", "type": "DEFAULT", "char_span": [95, 104], "tok_span": [24, 27]}, {"text": "Weill", "type": "DEFAULT", "char_span": [84, 89], "tok_span": [21, 23]}]}, {"text": "A new onion to test them with is the Tropea , native to Calabria in the south of Italy .", "id": "train_380", "relation_list": [{"subject": "Italy", "object": "Tropea", "subj_char_span": [81, 86], "obj_char_span": [37, 43], "predicate": "/location/location/contains", "subj_tok_span": [23, 24], "obj_tok_span": [10, 13]}, {"subject": "Calabria", "object": "Italy", "subj_char_span": [56, 64], "obj_char_span": [81, 86], "predicate": "/location/administrative_division/country", "subj_tok_span": [16, 19], "obj_tok_span": [23, 24]}, {"subject": "Italy", "object": "Calabria", "subj_char_span": [81, 86], "obj_char_span": [56, 64], "predicate": "/location/country/administrative_divisions", "subj_tok_span": [23, 24], "obj_tok_span": [16, 19]}, {"subject": "Italy", "object": "Calabria", "subj_char_span": [81, 86], "obj_char_span": [56, 64], "predicate": "/location/location/contains", "subj_tok_span": [23, 24], "obj_tok_span": [16, 19]}, {"subject": "Calabria", "object": "Tropea", "subj_char_span": [56, 64], "obj_char_span": [37, 43], "predicate": "/location/location/contains", "subj_tok_span": [16, 19], "obj_tok_span": [10, 13]}], "entity_list": [{"text": "Italy", "type": "DEFAULT", "char_span": [81, 86], "tok_span": [23, 24]}, {"text": "Tropea", "type": "DEFAULT", "char_span": [37, 43], "tok_span": [10, 13]}, {"text": "Calabria", "type": "DEFAULT", "char_span": [56, 64], "tok_span": [16, 19]}, {"text": "Italy", "type": "DEFAULT", "char_span": [81, 86], "tok_span": [23, 24]}, {"text": "Italy", "type": "DEFAULT", "char_span": [81, 86], "tok_span": [23, 24]}, {"text": "Calabria", "type": "DEFAULT", "char_span": [56, 64], "tok_span": [16, 19]}, {"text": "Italy", "type": "DEFAULT", "char_span": [81, 86], "tok_span": [23, 24]}, {"text": "Calabria", "type": "DEFAULT", "char_span": [56, 64], "tok_span": [16, 19]}, {"text": "Calabria", "type": "DEFAULT", "char_span": [56, 64], "tok_span": [16, 19]}, {"text": "Tropea", "type": "DEFAULT", "char_span": [37, 43], "tok_span": [10, 13]}]}, {"text": "A3 Suicide Bomber Kills 10 in Iraq A man wearing an explosive belt boarded a public minibus near Iraq 's police academy in northern Baghdad and blew himself up , killing 10 passengers and wounding 11 , witnesses and Iraqi officials said .", "id": "train_381", "relation_list": [{"subject": "Iraq", "object": "Baghdad", "subj_char_span": [30, 34], "obj_char_span": [132, 139], "predicate": "/location/location/contains", "subj_tok_span": [8, 9], "obj_tok_span": [28, 29]}, {"subject": "Iraq", "object": "Baghdad", "subj_char_span": [97, 101], "obj_char_span": [132, 139], "predicate": "/location/location/contains", "subj_tok_span": [21, 22], "obj_tok_span": [28, 29]}, {"subject": "Iraq", "object": "Baghdad", "subj_char_span": [30, 34], "obj_char_span": [132, 139], "predicate": "/location/country/capital", "subj_tok_span": [8, 9], "obj_tok_span": [28, 29]}, {"subject": "Iraq", "object": "Baghdad", "subj_char_span": [97, 101], "obj_char_span": [132, 139], "predicate": "/location/country/capital", "subj_tok_span": [21, 22], "obj_tok_span": [28, 29]}], "entity_list": [{"text": "Iraq", "type": "DEFAULT", "char_span": [30, 34], "tok_span": [8, 9]}, {"text": "Baghdad", "type": "DEFAULT", "char_span": [132, 139], "tok_span": [28, 29]}, {"text": "Iraq", "type": "DEFAULT", "char_span": [97, 101], "tok_span": [21, 22]}, {"text": "Baghdad", "type": "DEFAULT", "char_span": [132, 139], "tok_span": [28, 29]}, {"text": "Iraq", "type": "DEFAULT", "char_span": [30, 34], "tok_span": [8, 9]}, {"text": "Baghdad", "type": "DEFAULT", "char_span": [132, 139], "tok_span": [28, 29]}, {"text": "Iraq", "type": "DEFAULT", "char_span": [97, 101], "tok_span": [21, 22]}, {"text": "Baghdad", "type": "DEFAULT", "char_span": [132, 139], "tok_span": [28, 29]}]}, {"text": "A6 NATIONAL A14-26 Court Nominee Under Fire ; White House Defends Pick Amid uproar among conservatives over the candidacy of Harriet E. Miers for the Supreme Court , one of the most ardent abortion opponents in the Senate , Sam Brownback , Republican of Kansas , said Ms. Miers had not persuaded him to confirm her .", "id": "train_382", "relation_list": [{"subject": "Brownback", "object": "Kansas", "subj_char_span": [228, 237], "obj_char_span": [254, 260], "predicate": "/people/person/place_lived", "subj_tok_span": [59, 61], "obj_tok_span": [64, 65]}], "entity_list": [{"text": "Brownback", "type": "DEFAULT", "char_span": [228, 237], "tok_span": [59, 61]}, {"text": "Kansas", "type": "DEFAULT", "char_span": [254, 260], "tok_span": [64, 65]}]}, {"text": "A10 Abbas Wants Sharon 's Pledge The Palestinian president , Mahmoud Abbas , cast doubt on when he would meet with Prime Minister Ariel Sharon of Israel , despite reports from both sides that they would meet next Tuesday .", "id": "train_383", "relation_list": [{"subject": "Sharon", "object": "Israel", "subj_char_span": [16, 22], "obj_char_span": [146, 152], "predicate": "/people/person/nationality", "subj_tok_span": [5, 6], "obj_tok_span": [32, 33]}, {"subject": "Sharon", "object": "Israel", "subj_char_span": [136, 142], "obj_char_span": [146, 152], "predicate": "/people/person/nationality", "subj_tok_span": [30, 31], "obj_tok_span": [32, 33]}], "entity_list": [{"text": "Sharon", "type": "DEFAULT", "char_span": [16, 22], "tok_span": [5, 6]}, {"text": "Israel", "type": "DEFAULT", "char_span": [146, 152], "tok_span": [32, 33]}, {"text": "Sharon", "type": "DEFAULT", "char_span": [136, 142], "tok_span": [30, 31]}, {"text": "Israel", "type": "DEFAULT", "char_span": [146, 152], "tok_span": [32, 33]}]}, {"text": "or to Haverford College , in Haverford , PA. or to the Friends Committee on National Legislation in Washington , DC .", "id": "train_384", "relation_list": [{"subject": "Haverford", "object": "College", "subj_char_span": [6, 15], "obj_char_span": [16, 23], "predicate": "/location/location/contains", "subj_tok_span": [2, 5], "obj_tok_span": [5, 6]}, {"subject": "Haverford", "object": "College", "subj_char_span": [29, 38], "obj_char_span": [16, 23], "predicate": "/location/location/contains", "subj_tok_span": [8, 11], "obj_tok_span": [5, 6]}], "entity_list": [{"text": "Haverford", "type": "DEFAULT", "char_span": [6, 15], "tok_span": [2, 5]}, {"text": "College", "type": "DEFAULT", "char_span": [16, 23], "tok_span": [5, 6]}, {"text": "Haverford", "type": "DEFAULT", "char_span": [29, 38], "tok_span": [8, 11]}, {"text": "College", "type": "DEFAULT", "char_span": [16, 23], "tok_span": [5, 6]}]}, {"text": "A similar study , at the University of Florida College of Nursing at Gainesville , looked at the effects of an aerobic exercise program on 20 people with schizophrenia .", "id": "train_385", "relation_list": [{"subject": "Gainesville", "object": "Nursing", "subj_char_span": [69, 80], "obj_char_span": [58, 65], "predicate": "/location/location/contains", "subj_tok_span": [13, 16], "obj_tok_span": [11, 12]}], "entity_list": [{"text": "Gainesville", "type": "DEFAULT", "char_span": [69, 80], "tok_span": [13, 16]}, {"text": "Nursing", "type": "DEFAULT", "char_span": [58, 65], "tok_span": [11, 12]}]}, {"text": "With an eye to enlivening some furniture in my home office , I have been stocking up on 1960 's and 70 's fabrics from Retro Age Vintage Fabric , a dealer in Victoria , Australia , that sells everything from trippy Art Nouveau-style patterns to Lilly Pulitzer-style florals .", "id": "train_386", "relation_list": [{"subject": "Australia", "object": "Victoria", "subj_char_span": [169, 178], "obj_char_span": [158, 166], "predicate": "/location/location/contains", "subj_tok_span": [45, 46], "obj_tok_span": [43, 44]}, {"subject": "Australia", "object": "Victoria", "subj_char_span": [169, 178], "obj_char_span": [158, 166], "predicate": "/location/country/administrative_divisions", "subj_tok_span": [45, 46], "obj_tok_span": [43, 44]}, {"subject": "Victoria", "object": "Australia", "subj_char_span": [158, 166], "obj_char_span": [169, 178], "predicate": "/location/administrative_division/country", "subj_tok_span": [43, 44], "obj_tok_span": [45, 46]}], "entity_list": [{"text": "Australia", "type": "DEFAULT", "char_span": [169, 178], "tok_span": [45, 46]}, {"text": "Victoria", "type": "DEFAULT", "char_span": [158, 166], "tok_span": [43, 44]}, {"text": "Australia", "type": "DEFAULT", "char_span": [169, 178], "tok_span": [45, 46]}, {"text": "Victoria", "type": "DEFAULT", "char_span": [158, 166], "tok_span": [43, 44]}, {"text": "Victoria", "type": "DEFAULT", "char_span": [158, 166], "tok_span": [43, 44]}, {"text": "Australia", "type": "DEFAULT", "char_span": [169, 178], "tok_span": [45, 46]}]}, {"text": "LEGAL SERVICES OUTSOURCED -- The law firm Clifford Chance is set to announce that it will move big chunks of its administrative functions like accounting and technological support to a facility in Delhi , India , by next spring .", "id": "train_387", "relation_list": [{"subject": "India", "object": "Delhi", "subj_char_span": [205, 210], "obj_char_span": [197, 202], "predicate": "/location/country/administrative_divisions", "subj_tok_span": [47, 48], "obj_tok_span": [45, 46]}, {"subject": "Delhi", "object": "India", "subj_char_span": [197, 202], "obj_char_span": [205, 210], "predicate": "/location/administrative_division/country", "subj_tok_span": [45, 46], "obj_tok_span": [47, 48]}, {"subject": "India", "object": "Delhi", "subj_char_span": [205, 210], "obj_char_span": [197, 202], "predicate": "/location/location/contains", "subj_tok_span": [47, 48], "obj_tok_span": [45, 46]}], "entity_list": [{"text": "India", "type": "DEFAULT", "char_span": [205, 210], "tok_span": [47, 48]}, {"text": "Delhi", "type": "DEFAULT", "char_span": [197, 202], "tok_span": [45, 46]}, {"text": "Delhi", "type": "DEFAULT", "char_span": [197, 202], "tok_span": [45, 46]}, {"text": "India", "type": "DEFAULT", "char_span": [205, 210], "tok_span": [47, 48]}, {"text": "India", "type": "DEFAULT", "char_span": [205, 210], "tok_span": [47, 48]}, {"text": "Delhi", "type": "DEFAULT", "char_span": [197, 202], "tok_span": [45, 46]}]}, {"text": "LAWSUIT OVER LIFE SETTLEMENTS -- Coventry First , one of the largest purchasers of life settlements -- arrangements where investors buy life insurance policies owned by the elderly and ill , hoping to earn when sellers ' demise -- was sued by the New York attorney general , Eliot Spitzer , who accused the company of bid-rigging and other types of fraud in acquiring more than $ 3.6 billion worth of life insurance policies .", "id": "train_388", "relation_list": [{"subject": "Spitzer", "object": "York", "subj_char_span": [281, 288], "obj_char_span": [251, 255], "predicate": "/business/person/company", "subj_tok_span": [66, 69], "obj_tok_span": [61, 62]}], "entity_list": [{"text": "Spitzer", "type": "DEFAULT", "char_span": [281, 288], "tok_span": [66, 69]}, {"text": "York", "type": "DEFAULT", "char_span": [251, 255], "tok_span": [61, 62]}]}, {"text": "The Kremlin commandant , Sergei Khlebnikov , and Grigori Antyufeyev , the chairman of Moscow 's City Tourism Committee , introduced this recent recreation of a czarist cavalry and marching ceremony as Russia 's answer to events like the changing of the guard at Buckingham Palace in London .", "id": "train_389", "relation_list": [{"subject": "Moscow", "object": "Russia", "subj_char_span": [86, 92], "obj_char_span": [201, 207], "predicate": "/location/administrative_division/country", "subj_tok_span": [26, 27], "obj_tok_span": [47, 48]}, {"subject": "London", "object": "Palace", "subj_char_span": [283, 289], "obj_char_span": [273, 279], "predicate": "/location/location/contains", "subj_tok_span": [63, 64], "obj_tok_span": [61, 62]}, {"subject": "Russia", "object": "Moscow", "subj_char_span": [201, 207], "obj_char_span": [86, 92], "predicate": "/location/country/capital", "subj_tok_span": [47, 48], "obj_tok_span": [26, 27]}, {"subject": "Russia", "object": "Moscow", "subj_char_span": [201, 207], "obj_char_span": [86, 92], "predicate": "/location/country/administrative_divisions", "subj_tok_span": [47, 48], "obj_tok_span": [26, 27]}, {"subject": "Russia", "object": "Moscow", "subj_char_span": [201, 207], "obj_char_span": [86, 92], "predicate": "/location/location/contains", "subj_tok_span": [47, 48], "obj_tok_span": [26, 27]}], "entity_list": [{"text": "Moscow", "type": "DEFAULT", "char_span": [86, 92], "tok_span": [26, 27]}, {"text": "Russia", "type": "DEFAULT", "char_span": [201, 207], "tok_span": [47, 48]}, {"text": "London", "type": "DEFAULT", "char_span": [283, 289], "tok_span": [63, 64]}, {"text": "Palace", "type": "DEFAULT", "char_span": [273, 279], "tok_span": [61, 62]}, {"text": "Russia", "type": "DEFAULT", "char_span": [201, 207], "tok_span": [47, 48]}, {"text": "Moscow", "type": "DEFAULT", "char_span": [86, 92], "tok_span": [26, 27]}, {"text": "Russia", "type": "DEFAULT", "char_span": [201, 207], "tok_span": [47, 48]}, {"text": "Moscow", "type": "DEFAULT", "char_span": [86, 92], "tok_span": [26, 27]}, {"text": "Russia", "type": "DEFAULT", "char_span": [201, 207], "tok_span": [47, 48]}, {"text": "Moscow", "type": "DEFAULT", "char_span": [86, 92], "tok_span": [26, 27]}]}, {"text": "`` The main goal of the event is directed at the further forming of a positive image of Moscow as an international tourist center and the development of international and domestic tourism in Russia , '' read a joint news release reflecting the very capitalist desire for tourist dollars , or euros , as the case may be , since the dollar continues to fall in Russia .", "id": "train_390", "relation_list": [{"subject": "Russia", "object": "Moscow", "subj_char_span": [191, 197], "obj_char_span": [88, 94], "predicate": "/location/country/administrative_divisions", "subj_tok_span": [34, 35], "obj_tok_span": [19, 20]}, {"subject": "Russia", "object": "Moscow", "subj_char_span": [359, 365], "obj_char_span": [88, 94], "predicate": "/location/country/administrative_divisions", "subj_tok_span": [68, 69], "obj_tok_span": [19, 20]}, {"subject": "Russia", "object": "Moscow", "subj_char_span": [191, 197], "obj_char_span": [88, 94], "predicate": "/location/location/contains", "subj_tok_span": [34, 35], "obj_tok_span": [19, 20]}, {"subject": "Russia", "object": "Moscow", "subj_char_span": [359, 365], "obj_char_span": [88, 94], "predicate": "/location/location/contains", "subj_tok_span": [68, 69], "obj_tok_span": [19, 20]}, {"subject": "Moscow", "object": "Russia", "subj_char_span": [88, 94], "obj_char_span": [191, 197], "predicate": "/location/administrative_division/country", "subj_tok_span": [19, 20], "obj_tok_span": [34, 35]}, {"subject": "Moscow", "object": "Russia", "subj_char_span": [88, 94], "obj_char_span": [359, 365], "predicate": "/location/administrative_division/country", "subj_tok_span": [19, 20], "obj_tok_span": [68, 69]}, {"subject": "Russia", "object": "Moscow", "subj_char_span": [191, 197], "obj_char_span": [88, 94], "predicate": "/location/country/capital", "subj_tok_span": [34, 35], "obj_tok_span": [19, 20]}, {"subject": "Russia", "object": "Moscow", "subj_char_span": [359, 365], "obj_char_span": [88, 94], "predicate": "/location/country/capital", "subj_tok_span": [68, 69], "obj_tok_span": [19, 20]}], "entity_list": [{"text": "Russia", "type": "DEFAULT", "char_span": [191, 197], "tok_span": [34, 35]}, {"text": "Moscow", "type": "DEFAULT", "char_span": [88, 94], "tok_span": [19, 20]}, {"text": "Russia", "type": "DEFAULT", "char_span": [359, 365], "tok_span": [68, 69]}, {"text": "Moscow", "type": "DEFAULT", "char_span": [88, 94], "tok_span": [19, 20]}, {"text": "Russia", "type": "DEFAULT", "char_span": [191, 197], "tok_span": [34, 35]}, {"text": "Moscow", "type": "DEFAULT", "char_span": [88, 94], "tok_span": [19, 20]}, {"text": "Russia", "type": "DEFAULT", "char_span": [359, 365], "tok_span": [68, 69]}, {"text": "Moscow", "type": "DEFAULT", "char_span": [88, 94], "tok_span": [19, 20]}, {"text": "Moscow", "type": "DEFAULT", "char_span": [88, 94], "tok_span": [19, 20]}, {"text": "Russia", "type": "DEFAULT", "char_span": [191, 197], "tok_span": [34, 35]}, {"text": "Moscow", "type": "DEFAULT", "char_span": [88, 94], "tok_span": [19, 20]}, {"text": "Russia", "type": "DEFAULT", "char_span": [359, 365], "tok_span": [68, 69]}, {"text": "Russia", "type": "DEFAULT", "char_span": [191, 197], "tok_span": [34, 35]}, {"text": "Moscow", "type": "DEFAULT", "char_span": [88, 94], "tok_span": [19, 20]}, {"text": "Russia", "type": "DEFAULT", "char_span": [359, 365], "tok_span": [68, 69]}, {"text": "Moscow", "type": "DEFAULT", "char_span": [88, 94], "tok_span": [19, 20]}]}, {"text": "-LRB- The Cathedral Square ceremony was beautifully recreated in `` The Barber of Siberia , '' the epic film about czarist Russia by the Oscar-winning director Nikita Mikhalkov . -RRB-", "id": "train_391", "relation_list": [{"subject": "Mikhalkov", "object": "Russia", "subj_char_span": [167, 176], "obj_char_span": [123, 129], "predicate": "/people/person/nationality", "subj_tok_span": [39, 43], "obj_tok_span": [30, 31]}], "entity_list": [{"text": "Mikhalkov", "type": "DEFAULT", "char_span": [167, 176], "tok_span": [39, 43]}, {"text": "Russia", "type": "DEFAULT", "char_span": [123, 129], "tok_span": [30, 31]}]}, {"text": "`` This was a surprise , '' said David Walsh , who visits Moscow periodically from Nottingham , England , to lecture on human resource management .", "id": "train_392", "relation_list": [{"subject": "England", "object": "Nottingham", "subj_char_span": [96, 103], "obj_char_span": [83, 93], "predicate": "/location/location/contains", "subj_tok_span": [20, 21], "obj_tok_span": [18, 19]}], "entity_list": [{"text": "England", "type": "DEFAULT", "char_span": [96, 103], "tok_span": [20, 21]}, {"text": "Nottingham", "type": "DEFAULT", "char_span": [83, 93], "tok_span": [18, 19]}]}, {"text": "`` I think it is a memory of old time ; it shows Russians still want to be a very strong country in the world , '' said Huang Shen , a 36-year-old sales manager from China who was making his first visit to Russia and is one of the throngs of Chinese tourists fanning out across Russia and the world .", "id": "train_393", "relation_list": [{"subject": "Shen", "object": "China", "subj_char_span": [126, 130], "obj_char_span": [166, 171], "predicate": "/people/person/nationality", "subj_tok_span": [31, 32], "obj_tok_span": [42, 43]}], "entity_list": [{"text": "Shen", "type": "DEFAULT", "char_span": [126, 130], "tok_span": [31, 32]}, {"text": "China", "type": "DEFAULT", "char_span": [166, 171], "tok_span": [42, 43]}]}, {"text": "The couple says private ports charge a reasonable fee ; for example , the Grenelle port in Paris charges 30 euros , or $ 40 , a night .", "id": "train_394", "relation_list": [{"subject": "Grenelle", "object": "Paris", "subj_char_span": [74, 82], "obj_char_span": [91, 96], "predicate": "/location/neighborhood/neighborhood_of", "subj_tok_span": [14, 17], "obj_tok_span": [19, 20]}], "entity_list": [{"text": "Grenelle", "type": "DEFAULT", "char_span": [74, 82], "tok_span": [14, 17]}, {"text": "Paris", "type": "DEFAULT", "char_span": [91, 96], "tok_span": [19, 20]}]}, {"text": "During their first summer aboard , in 2002 , they cruised from Cambrai , in northern France , to Bruges , Belgium . ''", "id": "train_395", "relation_list": [{"subject": "Belgium", "object": "Bruges", "subj_char_span": [106, 113], "obj_char_span": [97, 103], "predicate": "/location/location/contains", "subj_tok_span": [26, 27], "obj_tok_span": [22, 25]}], "entity_list": [{"text": "Belgium", "type": "DEFAULT", "char_span": [106, 113], "tok_span": [26, 27]}, {"text": "Bruges", "type": "DEFAULT", "char_span": [97, 103], "tok_span": [22, 25]}]}, {"text": "Dr. Olshansky was countered by Samuel H. Preston , a professor of demography at the University of Pennsylvania .", "id": "train_396", "relation_list": [{"subject": "Preston", "object": "Pennsylvania", "subj_char_span": [41, 48], "obj_char_span": [98, 110], "predicate": "/business/person/company", "subj_tok_span": [12, 13], "obj_tok_span": [23, 24]}], "entity_list": [{"text": "Preston", "type": "DEFAULT", "char_span": [41, 48], "tok_span": [12, 13]}, {"text": "Pennsylvania", "type": "DEFAULT", "char_span": [98, 110], "tok_span": [23, 24]}]}, {"text": "It 's important to understand where George Bush won a majority of the votes : in Staten Island except for its racially mixed northern neighborhoods ; in Bay Ridge , Dyker Heights , Borough Park , Ocean Parkway , Midwood , Mill Basin , Bergen Beach and the Hasidic enclaves of Crown Heights and Williamsburg in Brooklyn ; Howard Beach , Kew Gardens , Forest Hills and Whitestone in Queens ; and the swath of the Bronx from Throgs Neck to Pelham Gardens , as well as Woodlawn .", "id": "train_397", "relation_list": [{"subject": "Brooklyn", "object": "Parkway", "subj_char_span": [310, 318], "obj_char_span": [202, 209], "predicate": "/location/location/contains", "subj_tok_span": [65, 66], "obj_tok_span": [40, 41]}, {"subject": "Beach", "object": "Brooklyn", "subj_char_span": [242, 247], "obj_char_span": [310, 318], "predicate": "/location/neighborhood/neighborhood_of", "subj_tok_span": [49, 50], "obj_tok_span": [65, 66]}, {"subject": "Beach", "object": "Brooklyn", "subj_char_span": [328, 333], "obj_char_span": [310, 318], "predicate": "/location/neighborhood/neighborhood_of", "subj_tok_span": [68, 69], "obj_tok_span": [65, 66]}, {"subject": "Brooklyn", "object": "Basin", "subj_char_span": [310, 318], "obj_char_span": [227, 232], "predicate": "/location/location/contains", "subj_tok_span": [65, 66], "obj_tok_span": [46, 47]}, {"subject": "Queens", "object": "Whitestone", "subj_char_span": [381, 387], "obj_char_span": [367, 377], "predicate": "/location/location/contains", "subj_tok_span": [80, 81], "obj_tok_span": [77, 79]}, {"subject": "Heights", "object": "Brooklyn", "subj_char_span": [171, 178], "obj_char_span": [310, 318], "predicate": "/location/neighborhood/neighborhood_of", "subj_tok_span": [34, 35], "obj_tok_span": [65, 66]}, {"subject": "Heights", "object": "Brooklyn", "subj_char_span": [282, 289], "obj_char_span": [310, 318], "predicate": "/location/neighborhood/neighborhood_of", "subj_tok_span": [60, 61], "obj_tok_span": [65, 66]}, {"subject": "Queens", "object": "Beach", "subj_char_span": [381, 387], "obj_char_span": [242, 247], "predicate": "/location/location/contains", "subj_tok_span": [80, 81], "obj_tok_span": [49, 50]}, {"subject": "Queens", "object": "Beach", "subj_char_span": [381, 387], "obj_char_span": [328, 333], "predicate": "/location/location/contains", "subj_tok_span": [80, 81], "obj_tok_span": [68, 69]}, {"subject": "Brooklyn", "object": "Ridge", "subj_char_span": [310, 318], "obj_char_span": [157, 162], "predicate": "/location/location/contains", "subj_tok_span": [65, 66], "obj_tok_span": [30, 31]}, {"subject": "Gardens", "object": "Queens", "subj_char_span": [340, 347], "obj_char_span": [381, 387], "predicate": "/location/neighborhood/neighborhood_of", "subj_tok_span": [72, 73], "obj_tok_span": [80, 81]}, {"subject": "Gardens", "object": "Queens", "subj_char_span": [444, 451], "obj_char_span": [381, 387], "predicate": "/location/neighborhood/neighborhood_of", "subj_tok_span": [100, 101], "obj_tok_span": [80, 81]}, {"subject": "Hills", "object": "Queens", "subj_char_span": [357, 362], "obj_char_span": [381, 387], "predicate": "/location/neighborhood/neighborhood_of", "subj_tok_span": [75, 76], "obj_tok_span": [80, 81]}, {"subject": "Midwood", "object": "Brooklyn", "subj_char_span": [212, 219], "obj_char_span": [310, 318], "predicate": "/location/neighborhood/neighborhood_of", "subj_tok_span": [42, 44], "obj_tok_span": [65, 66]}, {"subject": "Brooklyn", "object": "Midwood", "subj_char_span": [310, 318], "obj_char_span": [212, 219], "predicate": "/location/location/contains", "subj_tok_span": [65, 66], "obj_tok_span": [42, 44]}, {"subject": "Queens", "object": "Gardens", "subj_char_span": [381, 387], "obj_char_span": [340, 347], "predicate": "/location/location/contains", "subj_tok_span": [80, 81], "obj_tok_span": [72, 73]}, {"subject": "Queens", "object": "Gardens", "subj_char_span": [381, 387], "obj_char_span": [444, 451], "predicate": "/location/location/contains", "subj_tok_span": [80, 81], "obj_tok_span": [100, 101]}, {"subject": "Ridge", "object": "Brooklyn", "subj_char_span": [157, 162], "obj_char_span": [310, 318], "predicate": "/location/neighborhood/neighborhood_of", "subj_tok_span": [30, 31], "obj_tok_span": [65, 66]}, {"subject": "Queens", "object": "Hills", "subj_char_span": [381, 387], "obj_char_span": [357, 362], "predicate": "/location/location/contains", "subj_tok_span": [80, 81], "obj_tok_span": [75, 76]}, {"subject": "Brooklyn", "object": "Beach", "subj_char_span": [310, 318], "obj_char_span": [242, 247], "predicate": "/location/location/contains", "subj_tok_span": [65, 66], "obj_tok_span": [49, 50]}, {"subject": "Brooklyn", "object": "Beach", "subj_char_span": [310, 318], "obj_char_span": [328, 333], "predicate": "/location/location/contains", "subj_tok_span": [65, 66], "obj_tok_span": [68, 69]}, {"subject": "Parkway", "object": "Brooklyn", "subj_char_span": [202, 209], "obj_char_span": [310, 318], "predicate": "/location/neighborhood/neighborhood_of", "subj_tok_span": [40, 41], "obj_tok_span": [65, 66]}, {"subject": "Beach", "object": "Queens", "subj_char_span": [242, 247], "obj_char_span": [381, 387], "predicate": "/location/neighborhood/neighborhood_of", "subj_tok_span": [49, 50], "obj_tok_span": [80, 81]}, {"subject": "Beach", "object": "Queens", "subj_char_span": [328, 333], "obj_char_span": [381, 387], "predicate": "/location/neighborhood/neighborhood_of", "subj_tok_span": [68, 69], "obj_tok_span": [80, 81]}, {"subject": "Brooklyn", "object": "Heights", "subj_char_span": [310, 318], "obj_char_span": [171, 178], "predicate": "/location/location/contains", "subj_tok_span": [65, 66], "obj_tok_span": [34, 35]}, {"subject": "Brooklyn", "object": "Heights", "subj_char_span": [310, 318], "obj_char_span": [282, 289], "predicate": "/location/location/contains", "subj_tok_span": [65, 66], "obj_tok_span": [60, 61]}, {"subject": "Basin", "object": "Brooklyn", "subj_char_span": [227, 232], "obj_char_span": [310, 318], "predicate": "/location/neighborhood/neighborhood_of", "subj_tok_span": [46, 47], "obj_tok_span": [65, 66]}, {"subject": "Whitestone", "object": "Queens", "subj_char_span": [367, 377], "obj_char_span": [381, 387], "predicate": "/location/neighborhood/neighborhood_of", "subj_tok_span": [77, 79], "obj_tok_span": [80, 81]}], "entity_list": [{"text": "Brooklyn", "type": "DEFAULT", "char_span": [310, 318], "tok_span": [65, 66]}, {"text": "Parkway", "type": "DEFAULT", "char_span": [202, 209], "tok_span": [40, 41]}, {"text": "Beach", "type": "DEFAULT", "char_span": [242, 247], "tok_span": [49, 50]}, {"text": "Brooklyn", "type": "DEFAULT", "char_span": [310, 318], "tok_span": [65, 66]}, {"text": "Beach", "type": "DEFAULT", "char_span": [328, 333], "tok_span": [68, 69]}, {"text": "Brooklyn", "type": "DEFAULT", "char_span": [310, 318], "tok_span": [65, 66]}, {"text": "Brooklyn", "type": "DEFAULT", "char_span": [310, 318], "tok_span": [65, 66]}, {"text": "Basin", "type": "DEFAULT", "char_span": [227, 232], "tok_span": [46, 47]}, {"text": "Queens", "type": "DEFAULT", "char_span": [381, 387], "tok_span": [80, 81]}, {"text": "Whitestone", "type": "DEFAULT", "char_span": [367, 377], "tok_span": [77, 79]}, {"text": "Heights", "type": "DEFAULT", "char_span": [171, 178], "tok_span": [34, 35]}, {"text": "Brooklyn", "type": "DEFAULT", "char_span": [310, 318], "tok_span": [65, 66]}, {"text": "Heights", "type": "DEFAULT", "char_span": [282, 289], "tok_span": [60, 61]}, {"text": "Brooklyn", "type": "DEFAULT", "char_span": [310, 318], "tok_span": [65, 66]}, {"text": "Queens", "type": "DEFAULT", "char_span": [381, 387], "tok_span": [80, 81]}, {"text": "Beach", "type": "DEFAULT", "char_span": [242, 247], "tok_span": [49, 50]}, {"text": "Queens", "type": "DEFAULT", "char_span": [381, 387], "tok_span": [80, 81]}, {"text": "Beach", "type": "DEFAULT", "char_span": [328, 333], "tok_span": [68, 69]}, {"text": "Brooklyn", "type": "DEFAULT", "char_span": [310, 318], "tok_span": [65, 66]}, {"text": "Ridge", "type": "DEFAULT", "char_span": [157, 162], "tok_span": [30, 31]}, {"text": "Gardens", "type": "DEFAULT", "char_span": [340, 347], "tok_span": [72, 73]}, {"text": "Queens", "type": "DEFAULT", "char_span": [381, 387], "tok_span": [80, 81]}, {"text": "Gardens", "type": "DEFAULT", "char_span": [444, 451], "tok_span": [100, 101]}, {"text": "Queens", "type": "DEFAULT", "char_span": [381, 387], "tok_span": [80, 81]}, {"text": "Hills", "type": "DEFAULT", "char_span": [357, 362], "tok_span": [75, 76]}, {"text": "Queens", "type": "DEFAULT", "char_span": [381, 387], "tok_span": [80, 81]}, {"text": "Midwood", "type": "DEFAULT", "char_span": [212, 219], "tok_span": [42, 44]}, {"text": "Brooklyn", "type": "DEFAULT", "char_span": [310, 318], "tok_span": [65, 66]}, {"text": "Brooklyn", "type": "DEFAULT", "char_span": [310, 318], "tok_span": [65, 66]}, {"text": "Midwood", "type": "DEFAULT", "char_span": [212, 219], "tok_span": [42, 44]}, {"text": "Queens", "type": "DEFAULT", "char_span": [381, 387], "tok_span": [80, 81]}, {"text": "Gardens", "type": "DEFAULT", "char_span": [340, 347], "tok_span": [72, 73]}, {"text": "Queens", "type": "DEFAULT", "char_span": [381, 387], "tok_span": [80, 81]}, {"text": "Gardens", "type": "DEFAULT", "char_span": [444, 451], "tok_span": [100, 101]}, {"text": "Ridge", "type": "DEFAULT", "char_span": [157, 162], "tok_span": [30, 31]}, {"text": "Brooklyn", "type": "DEFAULT", "char_span": [310, 318], "tok_span": [65, 66]}, {"text": "Queens", "type": "DEFAULT", "char_span": [381, 387], "tok_span": [80, 81]}, {"text": "Hills", "type": "DEFAULT", "char_span": [357, 362], "tok_span": [75, 76]}, {"text": "Brooklyn", "type": "DEFAULT", "char_span": [310, 318], "tok_span": [65, 66]}, {"text": "Beach", "type": "DEFAULT", "char_span": [242, 247], "tok_span": [49, 50]}, {"text": "Brooklyn", "type": "DEFAULT", "char_span": [310, 318], "tok_span": [65, 66]}, {"text": "Beach", "type": "DEFAULT", "char_span": [328, 333], "tok_span": [68, 69]}, {"text": "Parkway", "type": "DEFAULT", "char_span": [202, 209], "tok_span": [40, 41]}, {"text": "Brooklyn", "type": "DEFAULT", "char_span": [310, 318], "tok_span": [65, 66]}, {"text": "Beach", "type": "DEFAULT", "char_span": [242, 247], "tok_span": [49, 50]}, {"text": "Queens", "type": "DEFAULT", "char_span": [381, 387], "tok_span": [80, 81]}, {"text": "Beach", "type": "DEFAULT", "char_span": [328, 333], "tok_span": [68, 69]}, {"text": "Queens", "type": "DEFAULT", "char_span": [381, 387], "tok_span": [80, 81]}, {"text": "Brooklyn", "type": "DEFAULT", "char_span": [310, 318], "tok_span": [65, 66]}, {"text": "Heights", "type": "DEFAULT", "char_span": [171, 178], "tok_span": [34, 35]}, {"text": "Brooklyn", "type": "DEFAULT", "char_span": [310, 318], "tok_span": [65, 66]}, {"text": "Heights", "type": "DEFAULT", "char_span": [282, 289], "tok_span": [60, 61]}, {"text": "Basin", "type": "DEFAULT", "char_span": [227, 232], "tok_span": [46, 47]}, {"text": "Brooklyn", "type": "DEFAULT", "char_span": [310, 318], "tok_span": [65, 66]}, {"text": "Whitestone", "type": "DEFAULT", "char_span": [367, 377], "tok_span": [77, 79]}, {"text": "Queens", "type": "DEFAULT", "char_span": [381, 387], "tok_span": [80, 81]}]}, {"text": "The Upper West Side 's Apthorp apartment building , whose apartments with high ceilings have been inhabited by celebrity residents like Nora Ephron and Al Pacino , has been sold to a Manhattan landlord and will remain a rental building .", "id": "train_398", "relation_list": [{"subject": "Side", "object": "Manhattan", "subj_char_span": [15, 19], "obj_char_span": [183, 192], "predicate": "/location/neighborhood/neighborhood_of", "subj_tok_span": [3, 4], "obj_tok_span": [39, 40]}, {"subject": "Manhattan", "object": "Side", "subj_char_span": [183, 192], "obj_char_span": [15, 19], "predicate": "/location/location/contains", "subj_tok_span": [39, 40], "obj_tok_span": [3, 4]}], "entity_list": [{"text": "Side", "type": "DEFAULT", "char_span": [15, 19], "tok_span": [3, 4]}, {"text": "Manhattan", "type": "DEFAULT", "char_span": [183, 192], "tok_span": [39, 40]}, {"text": "Manhattan", "type": "DEFAULT", "char_span": [183, 192], "tok_span": [39, 40]}, {"text": "Side", "type": "DEFAULT", "char_span": [15, 19], "tok_span": [3, 4]}]}, {"text": "The Renaissance Revival structure , which was built by the Astor family nearly a century ago to resemble the Pitti Palace in Florence , Italy , had attracted high-paying renters for its high-ceilinged rooms and three - , four - and five-bedroom layouts .", "id": "train_399", "relation_list": [{"subject": "Italy", "object": "Florence", "subj_char_span": [136, 141], "obj_char_span": [125, 133], "predicate": "/location/location/contains", "subj_tok_span": [26, 27], "obj_tok_span": [24, 25]}], "entity_list": [{"text": "Italy", "type": "DEFAULT", "char_span": [136, 141], "tok_span": [26, 27]}, {"text": "Florence", "type": "DEFAULT", "char_span": [125, 133], "tok_span": [24, 25]}]}, {"text": "The bolder stuff was Brooklyn , Queens , New York . ''", "id": "train_400", "relation_list": [{"subject": "York", "object": "Queens", "subj_char_span": [45, 49], "obj_char_span": [32, 38], "predicate": "/location/location/contains", "subj_tok_span": [10, 11], "obj_tok_span": [7, 8]}], "entity_list": [{"text": "York", "type": "DEFAULT", "char_span": [45, 49], "tok_span": [10, 11]}, {"text": "Queens", "type": "DEFAULT", "char_span": [32, 38], "tok_span": [7, 8]}]}, {"text": "The Afghan Kitchen in the north London neighborhood of Islington delivers meals of savory stews , roasted vegetables and warm bicycle-seat-shaped bread -LRB- served only in the evenings -RRB- for less than the price of a pizza .", "id": "train_401", "relation_list": [{"subject": "London", "object": "Islington", "subj_char_span": [32, 38], "obj_char_span": [55, 64], "predicate": "/location/location/contains", "subj_tok_span": [6, 7], "obj_tok_span": [9, 11]}], "entity_list": [{"text": "London", "type": "DEFAULT", "char_span": [32, 38], "tok_span": [6, 7]}, {"text": "Islington", "type": "DEFAULT", "char_span": [55, 64], "tok_span": [9, 11]}]}, {"text": "So he did the sensible thing : He went to Italy and found a job as kitchen help in Milan .", "id": "train_402", "relation_list": [{"subject": "Italy", "object": "Milan", "subj_char_span": [42, 47], "obj_char_span": [83, 88], "predicate": "/location/location/contains", "subj_tok_span": [10, 11], "obj_tok_span": [19, 20]}], "entity_list": [{"text": "Italy", "type": "DEFAULT", "char_span": [42, 47], "tok_span": [10, 11]}, {"text": "Milan", "type": "DEFAULT", "char_span": [83, 88], "tok_span": [19, 20]}]}, {"text": "Michelle Lisa Corn , the daughter of Rose and Bennett J . Corn of Whippany , N.J. , was married last evening Michael David Birnbaum , a son Judy and Israel Birnbaum of Syosset , N.Y . Rabbi Larry Sebert officiated at the Puck Building in New York .", "id": "train_403", "relation_list": [{"subject": "York", "object": "Syosset", "subj_char_span": [242, 246], "obj_char_span": [168, 175], "predicate": "/location/location/contains", "subj_tok_span": [68, 69], "obj_tok_span": [45, 49]}], "entity_list": [{"text": "York", "type": "DEFAULT", "char_span": [242, 246], "tok_span": [68, 69]}, {"text": "Syosset", "type": "DEFAULT", "char_span": [168, 175], "tok_span": [45, 49]}]}, {"text": "Buyers priced out of waterfront communities farther south along the Fairfield County commuter line have touched off an extended building boom in the neighborhoods around Fairfield 's beaches .", "id": "train_404", "relation_list": [{"subject": "County", "object": "Fairfield", "subj_char_span": [78, 84], "obj_char_span": [68, 77], "predicate": "/location/location/contains", "subj_tok_span": [12, 13], "obj_tok_span": [11, 12]}, {"subject": "County", "object": "Fairfield", "subj_char_span": [78, 84], "obj_char_span": [170, 179], "predicate": "/location/location/contains", "subj_tok_span": [12, 13], "obj_tok_span": [26, 27]}], "entity_list": [{"text": "County", "type": "DEFAULT", "char_span": [78, 84], "tok_span": [12, 13]}, {"text": "Fairfield", "type": "DEFAULT", "char_span": [68, 77], "tok_span": [11
[truncated: 53,347,246 more chars]
