# Supplementary material for: Span-based single-stage joint entity-relation extraction model
Source: PLoS One. 2023 Feb 7;18(2):e0281055. doi: 10.1371/journal.pone.0281055 (PMC9904475; doi:10.1371/journal.pone.0281055)
Supplement: S1 Dataset — (ZIP) [file pone.0281055.s001.zip › nyt_star/valid_data.json]

[{"text": "In Queens , North Shore Towers , near the Nassau border , supplanted a golf course , and housing replaced a gravel quarry in Douglaston .", "id": "valid_0", "relation_list": [{"subject": "Douglaston", "object": "Queens", "subj_char_span": [125, 135], "obj_char_span": [3, 9], "predicate": "/location/neighborhood/neighborhood_of", "subj_tok_span": [26, 28], "obj_tok_span": [1, 2]}, {"subject": "Queens", "object": "Douglaston", "subj_char_span": [3, 9], "obj_char_span": [125, 135], "predicate": "/location/location/contains", "subj_tok_span": [1, 2], "obj_tok_span": [26, 28]}], "entity_list": [{"text": "Douglaston", "type": "DEFAULT", "char_span": [125, 135], "tok_span": [26, 28]}, {"text": "Queens", "type": "DEFAULT", "char_span": [3, 9], "tok_span": [1, 2]}, {"text": "Queens", "type": "DEFAULT", "char_span": [3, 9], "tok_span": [1, 2]}, {"text": "Douglaston", "type": "DEFAULT", "char_span": [125, 135], "tok_span": [26, 28]}]}, {"text": "In his authoritative and tough-minded new book , '' The Assassins ' Gate : America in Iraq , '' the New Yorker writer George Packer reminds us that the decision of the Bush administration to go to war against Iraq and its increasingly embattled handling of the occupation were both predicated upon large , abstract ideas about the role of America in the post-cold war world -- most notably , a belief in pre-emptive and unilateral action , the viability of exporting democracy abroad , the urge to streamline the military and the dream of remaking the Middle East .", "id": "valid_1", "relation_list": [{"subject": "East", "object": "Iraq", "subj_char_span": [559, 563], "obj_char_span": [86, 90], "predicate": "/location/location/contains", "subj_tok_span": [122, 123], "obj_tok_span": [22, 23]}, {"subject": "East", "object": "Iraq", "subj_char_span": [559, 563], "obj_char_span": [209, 213], "predicate": "/location/location/contains", "subj_tok_span": [122, 123], "obj_tok_span": [47, 48]}], "entity_list": [{"text": "East", "type": "DEFAULT", "char_span": [559, 563], "tok_span": [122, 123]}, {"text": "Iraq", "type": "DEFAULT", "char_span": [86, 90], "tok_span": [22, 23]}, {"text": "East", "type": "DEFAULT", "char_span": [559, 563], "tok_span": [122, 123]}, {"text": "Iraq", "type": "DEFAULT", "char_span": [209, 213], "tok_span": [47, 48]}]}, {"text": "Martin , the district attorney for Lehigh County in Pennsylvania , said that after his office 's review of the records , he was satisfied with Mr. Cullen 's denials .", "id": "valid_2", "relation_list": [{"subject": "Pennsylvania", "object": "County", "subj_char_span": [52, 64], "obj_char_span": [42, 48], "predicate": "/location/location/contains", "subj_tok_span": [9, 10], "obj_tok_span": [7, 8]}], "entity_list": [{"text": "Pennsylvania", "type": "DEFAULT", "char_span": [52, 64], "tok_span": [9, 10]}, {"text": "County", "type": "DEFAULT", "char_span": [42, 48], "tok_span": [7, 8]}]}, {"text": "Mr. Brown has demeaned Mr. Bush as '' a cheerleader , '' declared that Homeland Security Secretary Michael Chertoff did not know '' the first thing about running a disaster , '' and called critics like Representative Gene Taylor , Democrat of Mississippi , '' a little twerp '' and Senator Norm Coleman , Republican of Minnesota , an unprintable vulgarity -LRB- both in Playboy -RRB- .", "id": "valid_3", "relation_list": [{"subject": "Taylor", "object": "Mississippi", "subj_char_span": [222, 228], "obj_char_span": [243, 254], "predicate": "/people/person/place_lived", "subj_tok_span": [49, 50], "obj_tok_span": [53, 54]}], "entity_list": [{"text": "Taylor", "type": "DEFAULT", "char_span": [222, 228], "tok_span": [49, 50]}, {"text": "Mississippi", "type": "DEFAULT", "char_span": [243, 254], "tok_span": [53, 54]}]}, {"text": "Pakistan 's president , Pervez Musharraf , and President Hamid Karzai talked by telephone for an hour on Tuesday , a day after the Afghan intelligence service said it had arrested three Pakistanis who were trying to assassinate the American ambassador , Zalmay Khalilzad . ''", "id": "valid_4", "relation_list": [{"subject": "Musharraf", "object": "Pakistan", "subj_char_span": [31, 40], "obj_char_span": [0, 8], "predicate": "/people/person/nationality", "subj_tok_span": [7, 11], "obj_tok_span": [0, 1]}], "entity_list": [{"text": "Musharraf", "type": "DEFAULT", "char_span": [31, 40], "tok_span": [7, 11]}, {"text": "Pakistan", "type": "DEFAULT", "char_span": [0, 8], "tok_span": [0, 1]}]}, {"text": "Martha Whitney Bagnall , the daughter of Whitney S. Bagnall and Roger S. Bagnall of New York , is to be married today in Rhinebeck , N.Y. , to Edward Bing Han , the son of Chou-Yeen Han and Bing-Hou Han of Hopewell Junction , N.Y. Lynn Tomalas , a Universal Life minister , is to officiate at the Wilderstein Preservation , a historic house on the Hudson River .", "id": "valid_5", "relation_list": [{"subject": "York", "object": "Rhinebeck", "subj_char_span": [88, 92], "obj_char_span": [121, 130], "predicate": "/location/location/contains", "subj_tok_span": [24, 25], "obj_tok_span": [32, 34]}, {"subject": "York", "object": "Junction", "subj_char_span": [88, 92], "obj_char_span": [215, 223], "predicate": "/location/location/contains", "subj_tok_span": [24, 25], "obj_tok_span": [63, 64]}], "entity_list": [{"text": "York", "type": "DEFAULT", "char_span": [88, 92], "tok_span": [24, 25]}, {"text": "Rhinebeck", "type": "DEFAULT", "char_span": [121, 130], "tok_span": [32, 34]}, {"text": "York", "type": "DEFAULT", "char_span": [88, 92], "tok_span": [24, 25]}, {"text": "Junction", "type": "DEFAULT", "char_span": [215, 223], "tok_span": [63, 64]}]}, {"text": "Russia has been holding up an entry visa to William F. Browder , who controls a $ 4 billion hedge fund in Moscow and is the largest foreign investor in the country 's stock market .", "id": "valid_6", "relation_list": [{"subject": "Russia", "object": "Moscow", "subj_char_span": [0, 6], "obj_char_span": [106, 112], "predicate": "/location/country/administrative_divisions", "subj_tok_span": [0, 1], "obj_tok_span": [25, 26]}, {"subject": "Moscow", "object": "Russia", "subj_char_span": [106, 112], "obj_char_span": [0, 6], "predicate": "/location/administrative_division/country", "subj_tok_span": [25, 26], "obj_tok_span": [0, 1]}, {"subject": "Russia", "object": "Moscow", "subj_char_span": [0, 6], "obj_char_span": [106, 112], "predicate": "/location/country/capital", "subj_tok_span": [0, 1], "obj_tok_span": [25, 26]}, {"subject": "Russia", "object": "Moscow", "subj_char_span": [0, 6], "obj_char_span": [106, 112], "predicate": "/location/location/contains", "subj_tok_span": [0, 1], "obj_tok_span": [25, 26]}], "entity_list": [{"text": "Russia", "type": "DEFAULT", "char_span": [0, 6], "tok_span": [0, 1]}, {"text": "Moscow", "type": "DEFAULT", "char_span": [106, 112], "tok_span": [25, 26]}, {"text": "Moscow", "type": "DEFAULT", "char_span": [106, 112], "tok_span": [25, 26]}, {"text": "Russia", "type": "DEFAULT", "char_span": [0, 6], "tok_span": [0, 1]}, {"text": "Russia", "type": "DEFAULT", "char_span": [0, 6], "tok_span": [0, 1]}, {"text": "Moscow", "type": "DEFAULT", "char_span": [106, 112], "tok_span": [25, 26]}, {"text": "Russia", "type": "DEFAULT", "char_span": [0, 6], "tok_span": [0, 1]}, {"text": "Moscow", "type": "DEFAULT", "char_span": [106, 112], "tok_span": [25, 26]}]}, {"text": "It is simple to join emotionally in George Bush 's culture war against the axis of evil , '' editorialized Haaretz , the Israeli newspaper , '' but it must be remembered that , at the end of the day , it is the citizens of Israel and not the Americans who have to continue living in the Middle East .", "id": "valid_7", "relation_list": [{"subject": "East", "object": "Israel", "subj_char_span": [294, 298], "obj_char_span": [223, 229], "predicate": "/location/location/contains", "subj_tok_span": [65, 66], "obj_tok_span": [52, 53]}], "entity_list": [{"text": "East", "type": "DEFAULT", "char_span": [294, 298], "tok_span": [65, 66]}, {"text": "Israel", "type": "DEFAULT", "char_span": [223, 229], "tok_span": [52, 53]}]}, {"text": "For much of the three years since the show first opened at Yale , Peru 's claim on the objects has been played out in behind-the-scenes talks in Lima , Washington and New Haven between Yale and the government of President Alejandro Toledo .", "id": "valid_8", "relation_list": [{"subject": "Toledo", "object": "Peru", "subj_char_span": [232, 238], "obj_char_span": [66, 70], "predicate": "/people/person/nationality", "subj_tok_span": [47, 48], "obj_tok_span": [14, 15]}, {"subject": "Peru", "object": "Lima", "subj_char_span": [66, 70], "obj_char_span": [145, 149], "predicate": "/location/country/capital", "subj_tok_span": [14, 15], "obj_tok_span": [33, 34]}, {"subject": "Peru", "object": "Lima", "subj_char_span": [66, 70], "obj_char_span": [145, 149], "predicate": "/location/location/contains", "subj_tok_span": [14, 15], "obj_tok_span": [33, 34]}], "entity_list": [{"text": "Toledo", "type": "DEFAULT", "char_span": [232, 238], "tok_span": [47, 48]}, {"text": "Peru", "type": "DEFAULT", "char_span": [66, 70], "tok_span": [14, 15]}, {"text": "Peru", "type": "DEFAULT", "char_span": [66, 70], "tok_span": [14, 15]}, {"text": "Lima", "type": "DEFAULT", "char_span": [145, 149], "tok_span": [33, 34]}, {"text": "Peru", "type": "DEFAULT", "char_span": [66, 70], "tok_span": [14, 15]}, {"text": "Lima", "type": "DEFAULT", "char_span": [145, 149], "tok_span": [33, 34]}]}, {"text": "Yale is assuming that it owns the collection , and can negotiate with us which objects it wants to return and which it wants to keep , '' Luis Guillermo Lumbreras , director of Peru 's National Institute of Culture in Lima , said in a telephone interview . ''", "id": "valid_9", "relation_list": [{"subject": "Peru", "object": "Lima", "subj_char_span": [177, 181], "obj_char_span": [218, 222], "predicate": "/location/location/contains", "subj_tok_span": [37, 38], "obj_tok_span": [45, 46]}, {"subject": "Peru", "object": "Lima", "subj_char_span": [177, 181], "obj_char_span": [218, 222], "predicate": "/location/country/capital", "subj_tok_span": [37, 38], "obj_tok_span": [45, 46]}], "entity_list": [{"text": "Peru", "type": "DEFAULT", "char_span": [177, 181], "tok_span": [37, 38]}, {"text": "Lima", "type": "DEFAULT", "char_span": [218, 222], "tok_span": [45, 46]}, {"text": "Peru", "type": "DEFAULT", "char_span": [177, 181], "tok_span": [37, 38]}, {"text": "Lima", "type": "DEFAULT", "char_span": [218, 222], "tok_span": [45, 46]}]}, {"text": "Many people in Turkey have lost hopes in joining Europe and they are looking for other horizons , '' said Onur Oymen , an opposition politician whose party is staunchly secular .", "id": "valid_10", "relation_list": [{"subject": "Europe", "object": "Turkey", "subj_char_span": [49, 55], "obj_char_span": [15, 21], "predicate": "/location/location/contains", "subj_tok_span": [9, 10], "obj_tok_span": [3, 4]}], "entity_list": [{"text": "Europe", "type": "DEFAULT", "char_span": [49, 55], "tok_span": [9, 10]}, {"text": "Turkey", "type": "DEFAULT", "char_span": [15, 21], "tok_span": [3, 4]}]}, {"text": "Should Turkey face eastward , toward its Muslim neighbors , or westward , toward Europe ?", "id": "valid_11", "relation_list": [{"subject": "Europe", "object": "Turkey", "subj_char_span": [81, 87], "obj_char_span": [7, 13], "predicate": "/location/location/contains", "subj_tok_span": [14, 15], "obj_tok_span": [1, 2]}], "entity_list": [{"text": "Europe", "type": "DEFAULT", "char_span": [81, 87], "tok_span": [14, 15]}, {"text": "Turkey", "type": "DEFAULT", "char_span": [7, 13], "tok_span": [1, 2]}]}, {"text": "It was also fictionalized in one of the longest novels ever written , '' Sironia , Texas '' by Madison Cooper , a 1,731-page epic published in two volumes in 1953 .", "id": "valid_12", "relation_list": [{"subject": "Cooper", "object": "Texas", "subj_char_span": [103, 109], "obj_char_span": [83, 88], "predicate": "/people/person/place_lived", "subj_tok_span": [24, 25], "obj_tok_span": [19, 20]}], "entity_list": [{"text": "Cooper", "type": "DEFAULT", "char_span": [103, 109], "tok_span": [24, 25]}, {"text": "Texas", "type": "DEFAULT", "char_span": [83, 88], "tok_span": [19, 20]}]}, {"text": "Some have called for a memorial to the lynched youth to join the many other shrines here in Waco , a city of 113,000 neighboring President Bush 's ranch in Crawford , and home to Baylor University , founded in 1845 , the first institution of higher learning in Texas and the largest Baptist university in the world .", "id": "valid_13", "relation_list": [{"subject": "Texas", "object": "Waco", "subj_char_span": [261, 266], "obj_char_span": [92, 96], "predicate": "/location/location/contains", "subj_tok_span": [55, 56], "obj_tok_span": [20, 22]}], "entity_list": [{"text": "Texas", "type": "DEFAULT", "char_span": [261, 266], "tok_span": [55, 56]}, {"text": "Waco", "type": "DEFAULT", "char_span": [92, 96], "tok_span": [20, 22]}]}, {"text": "Israel has been carrying out ground raids in the West Bank and occasional airstrikes in Gaza , saying it is responding to planned or actual Palestinian attacks .", "id": "valid_14", "relation_list": [{"subject": "Israel", "object": "Bank", "subj_char_span": [0, 6], "obj_char_span": [54, 58], "predicate": "/location/location/contains", "subj_tok_span": [0, 1], "obj_tok_span": [10, 11]}], "entity_list": [{"text": "Israel", "type": "DEFAULT", "char_span": [0, 6], "tok_span": [0, 1]}, {"text": "Bank", "type": "DEFAULT", "char_span": [54, 58], "tok_span": [10, 11]}]}, {"text": "The Down Time column on Feb. 3 , about the Franklin Institute Science Museum in Philadelphia , misstated Senator John F. Kerry 's gaffe at a popular restaurant during his presidential campaign .", "id": "valid_15", "relation_list": [{"subject": "Philadelphia", "object": "Museum", "subj_char_span": [80, 92], "obj_char_span": [70, 76], "predicate": "/location/location/contains", "subj_tok_span": [16, 17], "obj_tok_span": [14, 15]}], "entity_list": [{"text": "Philadelphia", "type": "DEFAULT", "char_span": [80, 92], "tok_span": [16, 17]}, {"text": "Museum", "type": "DEFAULT", "char_span": [70, 76], "tok_span": [14, 15]}]}, {"text": "WHERE -- Kapalua , Hawaii WHAT -- 2-bedroom house HOW MUCH -- $ 7.95 million This 6,000-square-foot house on Maui has two outdoor showers in private gardens accessible from the houses two full bathrooms .", "id": "valid_16", "relation_list": [{"subject": "Hawaii", "object": "Kapalua", "subj_char_span": [19, 25], "obj_char_span": [9, 16], "predicate": "/location/location/contains", "subj_tok_span": [10, 11], "obj_tok_span": [6, 9]}], "entity_list": [{"text": "Hawaii", "type": "DEFAULT", "char_span": [19, 25], "tok_span": [10, 11]}, {"text": "Kapalua", "type": "DEFAULT", "char_span": [9, 16], "tok_span": [6, 9]}]}, {"text": "Last month , Dublin , Copenhagen , Munich , Stockholm and Berlin were added to the site bringing the lodging count up to about 600 cheapo places in Europe .", "id": "valid_17", "relation_list": [{"subject": "Europe", "object": "Berlin", "subj_char_span": [148, 154], "obj_char_span": [58, 64], "predicate": "/location/location/contains", "subj_tok_span": [30, 31], "obj_tok_span": [11, 12]}, {"subject": "Europe", "object": "Munich", "subj_char_span": [148, 154], "obj_char_span": [35, 41], "predicate": "/location/location/contains", "subj_tok_span": [30, 31], "obj_tok_span": [7, 8]}], "entity_list": [{"text": "Europe", "type": "DEFAULT", "char_span": [148, 154], "tok_span": [30, 31]}, {"text": "Berlin", "type": "DEFAULT", "char_span": [58, 64], "tok_span": [11, 12]}, {"text": "Europe", "type": "DEFAULT", "char_span": [148, 154], "tok_span": [30, 31]}, {"text": "Munich", "type": "DEFAULT", "char_span": [35, 41], "tok_span": [7, 8]}]}, {"text": "The workers often arrive in convoys , like the 47 repair vehicles from FirstEnergy , a utility holding company in Akron , Ohio , that pulled into the Coliseum parking lot Saturday .", "id": "valid_18", "relation_list": [{"subject": "Ohio", "object": "Akron", "subj_char_span": [122, 126], "obj_char_span": [114, 119], "predicate": "/location/location/contains", "subj_tok_span": [25, 26], "obj_tok_span": [23, 24]}], "entity_list": [{"text": "Ohio", "type": "DEFAULT", "char_span": [122, 126], "tok_span": [25, 26]}, {"text": "Akron", "type": "DEFAULT", "char_span": [114, 119], "tok_span": [23, 24]}]}, {"text": "Randall W. Helmick , the man whose job it is to get the lights back on in New Orleans and many other parts of Louisiana and southern Mississippi , had finally reached his limit .", "id": "valid_19", "relation_list": [{"subject": "Louisiana", "object": "Orleans", "subj_char_span": [110, 119], "obj_char_span": [78, 85], "predicate": "/location/location/contains", "subj_tok_span": [27, 28], "obj_tok_span": [21, 22]}], "entity_list": [{"text": "Louisiana", "type": "DEFAULT", "char_span": [110, 119], "tok_span": [27, 28]}, {"text": "Orleans", "type": "DEFAULT", "char_span": [78, 85], "tok_span": [21, 22]}]}, {"text": "Demolition has begun on another purchase in Long Island City , Queens .", "id": "valid_20", "relation_list": [{"subject": "Queens", "object": "City", "subj_char_span": [63, 69], "obj_char_span": [56, 60], "predicate": "/location/location/contains", "subj_tok_span": [14, 15], "obj_tok_span": [12, 13]}, {"subject": "City", "object": "Queens", "subj_char_span": [56, 60], "obj_char_span": [63, 69], "predicate": "/location/neighborhood/neighborhood_of", "subj_tok_span": [12, 13], "obj_tok_span": [14, 15]}], "entity_list": [{"text": "Queens", "type": "DEFAULT", "char_span": [63, 69], "tok_span": [14, 15]}, {"text": "City", "type": "DEFAULT", "char_span": [56, 60], "tok_span": [12, 13]}, {"text": "City", "type": "DEFAULT", "char_span": [56, 60], "tok_span": [12, 13]}, {"text": "Queens", "type": "DEFAULT", "char_span": [63, 69], "tok_span": [14, 15]}]}, {"text": "But at least 20 cities in Norway have longer nights than Oslo .", "id": "valid_21", "relation_list": [{"subject": "Norway", "object": "Oslo", "subj_char_span": [26, 32], "obj_char_span": [57, 61], "predicate": "/location/country/administrative_divisions", "subj_tok_span": [6, 7], "obj_tok_span": [11, 12]}, {"subject": "Norway", "object": "Oslo", "subj_char_span": [26, 32], "obj_char_span": [57, 61], "predicate": "/location/location/contains", "subj_tok_span": [6, 7], "obj_tok_span": [11, 12]}, {"subject": "Oslo", "object": "Norway", "subj_char_span": [57, 61], "obj_char_span": [26, 32], "predicate": "/location/administrative_division/country", "subj_tok_span": [11, 12], "obj_tok_span": [6, 7]}, {"subject": "Norway", "object": "Oslo", "subj_char_span": [26, 32], "obj_char_span": [57, 61], "predicate": "/location/country/capital", "subj_tok_span": [6, 7], "obj_tok_span": [11, 12]}], "entity_list": [{"text": "Norway", "type": "DEFAULT", "char_span": [26, 32], "tok_span": [6, 7]}, {"text": "Oslo", "type": "DEFAULT", "char_span": [57, 61], "tok_span": [11, 12]}, {"text": "Norway", "type": "DEFAULT", "char_span": [26, 32], "tok_span": [6, 7]}, {"text": "Oslo", "type": "DEFAULT", "char_span": [57, 61], "tok_span": [11, 12]}, {"text": "Oslo", "type": "DEFAULT", "char_span": [57, 61], "tok_span": [11, 12]}, {"text": "Norway", "type": "DEFAULT", "char_span": [26, 32], "tok_span": [6, 7]}, {"text": "Norway", "type": "DEFAULT", "char_span": [26, 32], "tok_span": [6, 7]}, {"text": "Oslo", "type": "DEFAULT", "char_span": [57, 61], "tok_span": [11, 12]}]}, {"text": "Attempting to draw a distinction based on the medium used by the blogger or reporter is misguided , said Jack Balkin , a professor at Yale Law School -LRB- also a blogger -RRB- . ''", "id": "valid_22", "relation_list": [{"subject": "Balkin", "object": "School", "subj_char_span": [110, 116], "obj_char_span": [143, 149], "predicate": "/business/person/company", "subj_tok_span": [27, 30], "obj_tok_span": [36, 37]}], "entity_list": [{"text": "Balkin", "type": "DEFAULT", "char_span": [110, 116], "tok_span": [27, 30]}, {"text": "School", "type": "DEFAULT", "char_span": [143, 149], "tok_span": [36, 37]}]}, {"text": "After studying computer science at the University of Pennsylvania in Philadelphia , Mr. Yang took a job as a software engineer at an investment firm downtown .", "id": "valid_23", "relation_list": [{"subject": "Philadelphia", "object": "Pennsylvania", "subj_char_span": [69, 81], "obj_char_span": [53, 65], "predicate": "/location/location/contains", "subj_tok_span": [10, 11], "obj_tok_span": [8, 9]}], "entity_list": [{"text": "Philadelphia", "type": "DEFAULT", "char_span": [69, 81], "tok_span": [10, 11]}, {"text": "Pennsylvania", "type": "DEFAULT", "char_span": [53, 65], "tok_span": [8, 9]}]}, {"text": "One author of the study , Dr. Pankaj J. Pasricha of the University of Texas Medical Branch at Galveston , said the test for changes in the gastrointestinal tract , an electrogastrogram , was painless and simple to perform .", "id": "valid_24", "relation_list": [{"subject": "Galveston", "object": "Branch", "subj_char_span": [94, 103], "obj_char_span": [84, 90], "predicate": "/location/location/contains", "subj_tok_span": [25, 29], "obj_tok_span": [23, 24]}], "entity_list": [{"text": "Galveston", "type": "DEFAULT", "char_span": [94, 103], "tok_span": [25, 29]}, {"text": "Branch", "type": "DEFAULT", "char_span": [84, 90], "tok_span": [23, 24]}]}, {"text": "New York City detectives were looking into at least two unsolved cases in Queens , according to law enforcement officials .", "id": "valid_25", "relation_list": [{"subject": "City", "object": "Queens", "subj_char_span": [9, 13], "obj_char_span": [74, 80], "predicate": "/location/location/contains", "subj_tok_span": [2, 3], "obj_tok_span": [15, 16]}], "entity_list": [{"text": "City", "type": "DEFAULT", "char_span": [9, 13], "tok_span": [2, 3]}, {"text": "Queens", "type": "DEFAULT", "char_span": [74, 80], "tok_span": [15, 16]}]}, {"text": "One ninth-century copy , from the Fulda monastery in Germany , was acquired in 1929 by the New York Academy of Medicine , along with thousands of other culinary books and documents .", "id": "valid_26", "relation_list": [{"subject": "Germany", "object": "Fulda", "subj_char_span": [53, 60], "obj_char_span": [34, 39], "predicate": "/location/location/contains", "subj_tok_span": [12, 13], "obj_tok_span": [8, 10]}], "entity_list": [{"text": "Germany", "type": "DEFAULT", "char_span": [53, 60], "tok_span": [12, 13]}, {"text": "Fulda", "type": "DEFAULT", "char_span": [34, 39], "tok_span": [8, 10]}]}, {"text": "What 's been missing in Washington in the last few months -- to say nothing of capitals in Asia and Europe -- is clear language about what the world is ready to do if Iran and North Korea follow the path of India and Pakistan .", "id": "valid_27", "relation_list": [{"subject": "Asia", "object": "Pakistan", "subj_char_span": [91, 95], "obj_char_span": [217, 225], "predicate": "/location/location/contains", "subj_tok_span": [20, 21], "obj_tok_span": [47, 48]}, {"subject": "Asia", "object": "Iran", "subj_char_span": [91, 95], "obj_char_span": [167, 171], "predicate": "/location/location/contains", "subj_tok_span": [20, 21], "obj_tok_span": [37, 38]}, {"subject": "Asia", "object": "Korea", "subj_char_span": [91, 95], "obj_char_span": [182, 187], "predicate": "/location/location/contains", "subj_tok_span": [20, 21], "obj_tok_span": [40, 41]}, {"subject": "Asia", "object": "India", "subj_char_span": [91, 95], "obj_char_span": [207, 212], "predicate": "/location/location/contains", "subj_tok_span": [20, 21], "obj_tok_span": [45, 46]}], "entity_list": [{"text": "Asia", "type": "DEFAULT", "char_span": [91, 95], "tok_span": [20, 21]}, {"text": "Pakistan", "type": "DEFAULT", "char_span": [217, 225], "tok_span": [47, 48]}, {"text": "Asia", "type": "DEFAULT", "char_span": [91, 95], "tok_span": [20, 21]}, {"text": "Iran", "type": "DEFAULT", "char_span": [167, 171], "tok_span": [37, 38]}, {"text": "Asia", "type": "DEFAULT", "char_span": [91, 95], "tok_span": [20, 21]}, {"text": "Korea", "type": "DEFAULT", "char_span": [182, 187], "tok_span": [40, 41]}, {"text": "Asia", "type": "DEFAULT", "char_span": [91, 95], "tok_span": [20, 21]}, {"text": "India", "type": "DEFAULT", "char_span": [207, 212], "tok_span": [45, 46]}]}, {"text": "Connecticut Execution Is Cleared to Proceed The United States Supreme Court rejected two last-minute efforts to postpone Connecticut 's execution of a convicted serial killer , clearing the way for the first execution in New England in 45 years .", "id": "valid_28", "relation_list": [{"subject": "England", "object": "Connecticut", "subj_char_span": [225, 232], "obj_char_span": [0, 11], "predicate": "/location/location/contains", "subj_tok_span": [45, 46], "obj_tok_span": [0, 1]}, {"subject": "England", "object": "Connecticut", "subj_char_span": [225, 232], "obj_char_span": [121, 132], "predicate": "/location/location/contains", "subj_tok_span": [45, 46], "obj_tok_span": [26, 27]}], "entity_list": [{"text": "England", "type": "DEFAULT", "char_span": [225, 232], "tok_span": [45, 46]}, {"text": "Connecticut", "type": "DEFAULT", "char_span": [0, 11], "tok_span": [0, 1]}, {"text": "England", "type": "DEFAULT", "char_span": [225, 232], "tok_span": [45, 46]}, {"text": "Connecticut", "type": "DEFAULT", "char_span": [121, 132], "tok_span": [26, 27]}]}, {"text": "The New Jersey Devils gave Newark officials a $ 100 million irrevocable letter of credit yesterday to meet the requirements of the team 's deal with the city to build a $ 310 million arena .", "id": "valid_29", "relation_list": [{"subject": "Newark", "object": "Devils", "subj_char_span": [27, 33], "obj_char_span": [15, 21], "predicate": "/sports/sports_team_location/teams", "subj_tok_span": [5, 6], "obj_tok_span": [3, 4]}, {"subject": "Devils", "object": "Newark", "subj_char_span": [15, 21], "obj_char_span": [27, 33], "predicate": "/sports/sports_team/location", "subj_tok_span": [3, 4], "obj_tok_span": [5, 6]}], "entity_list": [{"text": "Newark", "type": "DEFAULT", "char_span": [27, 33], "tok_span": [5, 6]}, {"text": "Devils", "type": "DEFAULT", "char_span": [15, 21], "tok_span": [3, 4]}, {"text": "Devils", "type": "DEFAULT", "char_span": [15, 21], "tok_span": [3, 4]}, {"text": "Newark", "type": "DEFAULT", "char_span": [27, 33], "tok_span": [5, 6]}]}, {"text": "Myles Brand , the National Collegiate Athletic Association president , announced the formation of a Presidential Task Force on the Future of Intercollegiate Athletics .", "id": "valid_30", "relation_list": [{"subject": "Brand", "object": "Association", "subj_char_span": [6, 11], "obj_char_span": [47, 58], "predicate": "/business/person/company", "subj_tok_span": [2, 3], "obj_tok_span": [8, 9]}], "entity_list": [{"text": "Brand", "type": "DEFAULT", "char_span": [6, 11], "tok_span": [2, 3]}, {"text": "Association", "type": "DEFAULT", "char_span": [47, 58], "tok_span": [8, 9]}]}, {"text": "The remains of the Halat-Fidar bridge in Lebanon , on Aug. 4 , hours after Israeli airstrikes destroyed it and several other bridges along the main highway north of Beirut .", "id": "valid_31", "relation_list": [{"subject": "Lebanon", "object": "Beirut", "subj_char_span": [41, 48], "obj_char_span": [165, 171], "predicate": "/location/country/capital", "subj_tok_span": [11, 12], "obj_tok_span": [36, 37]}, {"subject": "Lebanon", "object": "Beirut", "subj_char_span": [41, 48], "obj_char_span": [165, 171], "predicate": "/location/location/contains", "subj_tok_span": [11, 12], "obj_tok_span": [36, 37]}], "entity_list": [{"text": "Lebanon", "type": "DEFAULT", "char_span": [41, 48], "tok_span": [11, 12]}, {"text": "Beirut", "type": "DEFAULT", "char_span": [165, 171], "tok_span": [36, 37]}, {"text": "Lebanon", "type": "DEFAULT", "char_span": [41, 48], "tok_span": [11, 12]}, {"text": "Beirut", "type": "DEFAULT", "char_span": [165, 171], "tok_span": [36, 37]}]}, {"text": "Her projects included the Paris Theatre , New York ; the Caribe Hilton , San Juan , Puerto Rico ; Bonniers Retail Store , New York ; Earth Sciences Building , MIT , Cambridge , Mass . ; '' Resources for Man '' Pavilion , EXPO 67 , Montreal ; Campus Center , University of Massachusetts , Amherst .", "id": "valid_32", "relation_list": [{"subject": "Rico", "object": "Juan", "subj_char_span": [91, 95], "obj_char_span": [77, 81], "predicate": "/location/location/contains", "subj_tok_span": [19, 20], "obj_tok_span": [16, 17]}, {"subject": "Rico", "object": "Juan", "subj_char_span": [91, 95], "obj_char_span": [77, 81], "predicate": "/location/country/capital", "subj_tok_span": [19, 20], "obj_tok_span": [16, 17]}], "entity_list": [{"text": "Rico", "type": "DEFAULT", "char_span": [91, 95], "tok_span": [19, 20]}, {"text": "Juan", "type": "DEFAULT", "char_span": [77, 81], "tok_span": [16, 17]}, {"text": "Rico", "type": "DEFAULT", "char_span": [91, 95], "tok_span": [19, 20]}, {"text": "Juan", "type": "DEFAULT", "char_span": [77, 81], "tok_span": [16, 17]}]}, {"text": "Douglas Stinemetz , a lawyer with the Texas firm of Haynes & Boone who often travels between Houston and Moscow , frequently recharges his energy reserves at Moscow 's bowling lanes from 11 p.m. to 4 a.m. '' Bowling does seem to combat jet lag , '' said Mr. Stinemetz . ''", "id": "valid_33", "relation_list": [{"subject": "Texas", "object": "Houston", "subj_char_span": [38, 43], "obj_char_span": [93, 100], "predicate": "/location/location/contains", "subj_tok_span": [10, 11], "obj_tok_span": [20, 21]}], "entity_list": [{"text": "Texas", "type": "DEFAULT", "char_span": [38, 43], "tok_span": [10, 11]}, {"text": "Houston", "type": "DEFAULT", "char_span": [93, 100], "tok_span": [20, 21]}]}, {"text": "Milton Shapiro , an 85-year-old former teacher who raised children in Teaneck , N.J. , moved to Manhattan when he retired in 1996 and lives by himself in an apartment house on the Upper West Side . ''", "id": "valid_34", "relation_list": [{"subject": "Side", "object": "Manhattan", "subj_char_span": [191, 195], "obj_char_span": [96, 105], "predicate": "/location/neighborhood/neighborhood_of", "subj_tok_span": [43, 44], "obj_tok_span": [25, 26]}, {"subject": "Manhattan", "object": "Side", "subj_char_span": [96, 105], "obj_char_span": [191, 195], "predicate": "/location/location/contains", "subj_tok_span": [25, 26], "obj_tok_span": [43, 44]}], "entity_list": [{"text": "Side", "type": "DEFAULT", "char_span": [191, 195], "tok_span": [43, 44]}, {"text": "Manhattan", "type": "DEFAULT", "char_span": [96, 105], "tok_span": [25, 26]}, {"text": "Manhattan", "type": "DEFAULT", "char_span": [96, 105], "tok_span": [25, 26]}, {"text": "Side", "type": "DEFAULT", "char_span": [191, 195], "tok_span": [43, 44]}]}, {"text": "THE WAY WE LIVE NOW : 1-29-06 James Traub , a contributing writer , is completing a book on the United Nations in the era of Kofi Annan .", "id": "valid_35", "relation_list": [{"subject": "Annan", "object": "Nations", "subj_char_span": [130, 135], "obj_char_span": [103, 110], "predicate": "/business/person/company", "subj_tok_span": [38, 40], "obj_tok_span": [31, 32]}], "entity_list": [{"text": "Annan", "type": "DEFAULT", "char_span": [130, 135], "tok_span": [38, 40]}, {"text": "Nations", "type": "DEFAULT", "char_span": [103, 110], "tok_span": [31, 32]}]}, {"text": "This has been obscured in the state 's overall financial sector by the tripling of securities and brokerage employment in New Jersey , as Wall Street shifted across the Hudson River .", "id": "valid_36", "relation_list": [{"subject": "Jersey", "object": "River", "subj_char_span": [126, 132], "obj_char_span": [176, 181], "predicate": "/location/location/contains", "subj_tok_span": [24, 25], "obj_tok_span": [33, 34]}], "entity_list": [{"text": "Jersey", "type": "DEFAULT", "char_span": [126, 132], "tok_span": [24, 25]}, {"text": "River", "type": "DEFAULT", "char_span": [176, 181], "tok_span": [33, 34]}]}, {"text": "And the establishment of major new pharmaceutical research facilities in San Diego , California and Cambridge , Mass . -- not in New Jersey -- has recently raised concern .", "id": "valid_37", "relation_list": [{"subject": "California", "object": "Diego", "subj_char_span": [85, 95], "obj_char_span": [77, 82], "predicate": "/location/location/contains", "subj_tok_span": [13, 14], "obj_tok_span": [11, 12]}], "entity_list": [{"text": "California", "type": "DEFAULT", "char_span": [85, 95], "tok_span": [13, 14]}, {"text": "Diego", "type": "DEFAULT", "char_span": [77, 82], "tok_span": [11, 12]}]}, {"text": "The vote , 324 to 85 , blocked an effort by Representative Ray LaHood , Republican of Illinois , to veto a report on the matter sent to Congress by President Bush last month .", "id": "valid_38", "relation_list": [{"subject": "Illinois", "object": "Bush", "subj_char_span": [86, 94], "obj_char_span": [158, 162], "predicate": "/location/location/contains", "subj_tok_span": [20, 21], "obj_tok_span": [34, 35]}], "entity_list": [{"text": "Illinois", "type": "DEFAULT", "char_span": [86, 94], "tok_span": [20, 21]}, {"text": "Bush", "type": "DEFAULT", "char_span": [158, 162], "tok_span": [34, 35]}]}, {"text": "NEFF -- Mary V. , formerly of Astoria , Queens on December 22 , 2006 .", "id": "valid_39", "relation_list": [{"subject": "Queens", "object": "Astoria", "subj_char_span": [40, 46], "obj_char_span": [30, 37], "predicate": "/location/location/contains", "subj_tok_span": [13, 14], "obj_tok_span": [10, 12]}, {"subject": "Astoria", "object": "Queens", "subj_char_span": [30, 37], "obj_char_span": [40, 46], "predicate": "/location/neighborhood/neighborhood_of", "subj_tok_span": [10, 12], "obj_tok_span": [13, 14]}], "entity_list": [{"text": "Queens", "type": "DEFAULT", "char_span": [40, 46], "tok_span": [13, 14]}, {"text": "Astoria", "type": "DEFAULT", "char_span": [30, 37], "tok_span": [10, 12]}, {"text": "Astoria", "type": "DEFAULT", "char_span": [30, 37], "tok_span": [10, 12]}, {"text": "Queens", "type": "DEFAULT", "char_span": [40, 46], "tok_span": [13, 14]}]}, {"text": "A6 India Rethinks Attack Evidence Three weeks after the police in India accused Pakistan 's intelligence agency of colluding in serial bombings on the commuter train line in Mumbai , M. K. Narayanan , the Indian national security adviser , said in an interview broadcast on television that the evidence was short of '' clinching . ''", "id": "valid_40", "relation_list": [{"subject": "India", "object": "Mumbai", "subj_char_span": [3, 8], "obj_char_span": [174, 180], "predicate": "/location/location/contains", "subj_tok_span": [2, 3], "obj_tok_span": [34, 35]}, {"subject": "India", "object": "Mumbai", "subj_char_span": [66, 71], "obj_char_span": [174, 180], "predicate": "/location/location/contains", "subj_tok_span": [14, 15], "obj_tok_span": [34, 35]}], "entity_list": [{"text": "India", "type": "DEFAULT", "char_span": [3, 8], "tok_span": [2, 3]}, {"text": "Mumbai", "type": "DEFAULT", "char_span": [174, 180], "tok_span": [34, 35]}, {"text": "India", "type": "DEFAULT", "char_span": [66, 71], "tok_span": [14, 15]}, {"text": "Mumbai", "type": "DEFAULT", "char_span": [174, 180], "tok_span": [34, 35]}]}, {"text": "INTERNATIONAL A3-11 Sudan Fighting Threatens Wider African Conflict A visit to the site of the newest fighting in Sudan revealed a hardening conflict that is increasingly taking place along porous borders among some of the least stable countries in Africa , threatening to ignite a wide conflagration in the heart of the continent .", "id": "valid_41", "relation_list": [{"subject": "Africa", "object": "Sudan", "subj_char_span": [249, 255], "obj_char_span": [20, 25], "predicate": "/location/location/contains", "subj_tok_span": [53, 54], "obj_tok_span": [10, 11]}, {"subject": "Africa", "object": "Sudan", "subj_char_span": [249, 255], "obj_char_span": [114, 119], "predicate": "/location/location/contains", "subj_tok_span": [53, 54], "obj_tok_span": [30, 31]}], "entity_list": [{"text": "Africa", "type": "DEFAULT", "char_span": [249, 255], "tok_span": [53, 54]}, {"text": "Sudan", "type": "DEFAULT", "char_span": [20, 25], "tok_span": [10, 11]}, {"text": "Africa", "type": "DEFAULT", "char_span": [249, 255], "tok_span": [53, 54]}, {"text": "Sudan", "type": "DEFAULT", "char_span": [114, 119], "tok_span": [30, 31]}]}, {"text": "In an interview , a doctor in Medellin , Colombia , said that while he offered safe , if secret , abortions , many abortionists did not . ''", "id": "valid_42", "relation_list": [{"subject": "Colombia", "object": "Medellin", "subj_char_span": [41, 49], "obj_char_span": [30, 38], "predicate": "/location/location/contains", "subj_tok_span": [11, 12], "obj_tok_span": [7, 10]}], "entity_list": [{"text": "Colombia", "type": "DEFAULT", "char_span": [41, 49], "tok_span": [11, 12]}, {"text": "Medellin", "type": "DEFAULT", "char_span": [30, 38], "tok_span": [7, 10]}]}, {"text": "While Mr. Bush was going to bat for Mr. Burns , Democrats were mounting a new effort against Senator Jon Kyl in Arizona , in a race the party had almost given up on .", "id": "valid_43", "relation_list": [{"subject": "Kyl", "object": "Arizona", "subj_char_span": [105, 108], "obj_char_span": [112, 119], "predicate": "/people/person/place_lived", "subj_tok_span": [22, 24], "obj_tok_span": [25, 26]}], "entity_list": [{"text": "Kyl", "type": "DEFAULT", "char_span": [105, 108], "tok_span": [22, 24]}, {"text": "Arizona", "type": "DEFAULT", "char_span": [112, 119], "tok_span": [25, 26]}]}, {"text": "The chief executive of Southwest Airlines , Gary C. Kelly , was not optimistic that major changes would occur at Delta or Northwest . ''", "id": "valid_44", "relation_list": [{"subject": "Kelly", "object": "Airlines", "subj_char_span": [52, 57], "obj_char_span": [33, 41], "predicate": "/business/person/company", "subj_tok_span": [10, 11], "obj_tok_span": [5, 6]}], "entity_list": [{"text": "Kelly", "type": "DEFAULT", "char_span": [52, 57], "tok_span": [10, 11]}, {"text": "Airlines", "type": "DEFAULT", "char_span": [33, 41], "tok_span": [5, 6]}]}, {"text": "At one Brooklyn school , St. Finbar in Bath Beach , parents spent the day cold-calling potential corporate sponsors . ''", "id": "valid_45", "relation_list": [{"subject": "Brooklyn", "object": "Beach", "subj_char_span": [7, 15], "obj_char_span": [44, 49], "predicate": "/location/location/contains", "subj_tok_span": [2, 3], "obj_tok_span": [11, 12]}, {"subject": "Beach", "object": "Brooklyn", "subj_char_span": [44, 49], "obj_char_span": [7, 15], "predicate": "/location/neighborhood/neighborhood_of", "subj_tok_span": [11, 12], "obj_tok_span": [2, 3]}], "entity_list": [{"text": "Brooklyn", "type": "DEFAULT", "char_span": [7, 15], "tok_span": [2, 3]}, {"text": "Beach", "type": "DEFAULT", "char_span": [44, 49], "tok_span": [11, 12]}, {"text": "Beach", "type": "DEFAULT", "char_span": [44, 49], "tok_span": [11, 12]}, {"text": "Brooklyn", "type": "DEFAULT", "char_span": [7, 15], "tok_span": [2, 3]}]}, {"text": "In the late 1980 's and early 90 's , breakout stars like Linda Evangelista , Yasmeen Ghauri and Shalom Harlow helped put Canada on the fashion map .", "id": "valid_46", "relation_list": [{"subject": "Evangelista", "object": "Canada", "subj_char_span": [64, 75], "obj_char_span": [122, 128], "predicate": "/people/person/nationality", "subj_tok_span": [17, 20], "obj_tok_span": [34, 35]}, {"subject": "Harlow", "object": "Canada", "subj_char_span": [104, 110], "obj_char_span": [122, 128], "predicate": "/people/person/nationality", "subj_tok_span": [31, 32], "obj_tok_span": [34, 35]}, {"subject": "Ghauri", "object": "Canada", "subj_char_span": [86, 92], "obj_char_span": [122, 128], "predicate": "/people/person/nationality", "subj_tok_span": [24, 27], "obj_tok_span": [34, 35]}], "entity_list": [{"text": "Evangelista", "type": "DEFAULT", "char_span": [64, 75], "tok_span": [17, 20]}, {"text": "Canada", "type": "DEFAULT", "char_span": [122, 128], "tok_span": [34, 35]}, {"text": "Harlow", "type": "DEFAULT", "char_span": [104, 110], "tok_span": [31, 32]}, {"text": "Canada", "type": "DEFAULT", "char_span": [122, 128], "tok_span": [34, 35]}, {"text": "Ghauri", "type": "DEFAULT", "char_span": [86, 92], "tok_span": [24, 27]}, {"text": "Canada", "type": "DEFAULT", "char_span": [122, 128], "tok_span": [34, 35]}]}, {"text": "Or as Heather Marks , the 17-year-old Vogue favorite from Calgary , puts it : '' It could be that Canada is just having a moment like Brazil and Russia did .", "id": "valid_47", "relation_list": [{"subject": "Marks", "object": "Canada", "subj_char_span": [14, 19], "obj_char_span": [98, 104], "predicate": "/people/person/nationality", "subj_tok_span": [3, 4], "obj_tok_span": [25, 26]}, {"subject": "Marks", "object": "Calgary", "subj_char_span": [14, 19], "obj_char_span": [58, 65], "predicate": "/people/person/place_of_birth", "subj_tok_span": [3, 4], "obj_tok_span": [14, 15]}, {"subject": "Canada", "object": "Calgary", "subj_char_span": [98, 104], "obj_char_span": [58, 65], "predicate": "/location/location/contains", "subj_tok_span": [25, 26], "obj_tok_span": [14, 15]}], "entity_list": [{"text": "Marks", "type": "DEFAULT", "char_span": [14, 19], "tok_span": [3, 4]}, {"text": "Canada", "type": "DEFAULT", "char_span": [98, 104], "tok_span": [25, 26]}, {"text": "Marks", "type": "DEFAULT", "char_span": [14, 19], "tok_span": [3, 4]}, {"text": "Calgary", "type": "DEFAULT", "char_span": [58, 65], "tok_span": [14, 15]}, {"text": "Canada", "type": "DEFAULT", "char_span": [98, 104], "tok_span": [25, 26]}, {"text": "Calgary", "type": "DEFAULT", "char_span": [58, 65], "tok_span": [14, 15]}]}, {"text": "In Brussels , European Union leaders had approved a new budget through 2013 on Saturday morning .", "id": "valid_48", "relation_list": [{"subject": "Union", "object": "Brussels", "subj_char_span": [23, 28], "obj_char_span": [3, 11], "predicate": "/location/location/contains", "subj_tok_span": [4, 5], "obj_tok_span": [1, 2]}], "entity_list": [{"text": "Union", "type": "DEFAULT", "char_span": [23, 28], "tok_span": [4, 5]}, {"text": "Brussels", "type": "DEFAULT", "char_span": [3, 11], "tok_span": [1, 2]}]}, {"text": "A convicted child molester jailed in California may have sexually assaulted hundreds of young boys in the United States , Brazil and Mexico , the police said Thursday , based on a search of the man 's San Jose home that the police said uncovered a cache of child pornography and detailed journals describing , sometimes in code , the sexual acts performed on children .", "id": "valid_49", "relation_list": [{"subject": "California", "object": "Jose", "subj_char_span": [37, 47], "obj_char_span": [205, 209], "predicate": "/location/location/contains", "subj_tok_span": [7, 8], "obj_tok_span": [40, 41]}], "entity_list": [{"text": "California", "type": "DEFAULT", "char_span": [37, 47], "tok_span": [7, 8]}, {"text": "Jose", "type": "DEFAULT", "char_span": [205, 209], "tok_span": [40, 41]}]}, {"text": "Shiites ' Role Deepens ; Envoy Is Threatened Basra , in southern Iraq , far from the insurgency , is being transformed into a Shiite mini-theocracy , forming a flash point because the political parties in Basra also wield significant influence in Baghdad .", "id": "valid_50", "relation_list": [{"subject": "Iraq", "object": "Baghdad", "subj_char_span": [65, 69], "obj_char_span": [247, 254], "predicate": "/location/country/capital", "subj_tok_span": [20, 21], "obj_tok_span": [59, 60]}, {"subject": "Iraq", "object": "Basra", "subj_char_span": [65, 69], "obj_char_span": [45, 50], "predicate": "/location/location/contains", "subj_tok_span": [20, 21], "obj_tok_span": [14, 17]}, {"subject": "Iraq", "object": "Basra", "subj_char_span": [65, 69], "obj_char_span": [205, 210], "predicate": "/location/location/contains", "subj_tok_span": [20, 21], "obj_tok_span": [50, 53]}, {"subject": "Iraq", "object": "Baghdad", "subj_char_span": [65, 69], "obj_char_span": [247, 254], "predicate": "/location/location/contains", "subj_tok_span": [20, 21], "obj_tok_span": [59, 60]}], "entity_list": [{"text": "Iraq", "type": "DEFAULT", "char_span": [65, 69], "tok_span": [20, 21]}, {"text": "Baghdad", "type": "DEFAULT", "char_span": [247, 254], "tok_span": [59, 60]}, {"text": "Iraq", "type": "DEFAULT", "char_span": [65, 69], "tok_span": [20, 21]}, {"text": "Basra", "type": "DEFAULT", "char_span": [45, 50], "tok_span": [14, 17]}, {"text": "Iraq", "type": "DEFAULT", "char_span": [65, 69], "tok_span": [20, 21]}, {"text": "Basra", "type": "DEFAULT", "char_span": [205, 210], "tok_span": [50, 53]}, {"text": "Iraq", "type": "DEFAULT", "char_span": [65, 69], "tok_span": [20, 21]}, {"text": "Baghdad", "type": "DEFAULT", "char_span": [247, 254], "tok_span": [59, 60]}]}, {"text": "The complaint , filed in State Supreme Court in Manhattan by the New York attorney general and the New York insurance superintendent , details various transactions initiated or overseen by the former chief executive , Maurice R. Greenberg , that were intended to make the underwriting business look stronger than it was .", "id": "valid_51", "relation_list": [{"subject": "York", "object": "Manhattan", "subj_char_span": [69, 73], "obj_char_span": [48, 57], "predicate": "/location/location/contains", "subj_tok_span": [13, 14], "obj_tok_span": [9, 10]}, {"subject": "York", "object": "Manhattan", "subj_char_span": [103, 107], "obj_char_span": [48, 57], "predicate": "/location/location/contains", "subj_tok_span": [19, 20], "obj_tok_span": [9, 10]}, {"subject": "Greenberg", "object": "York", "subj_char_span": [229, 238], "obj_char_span": [69, 73], "predicate": "/people/person/place_of_birth", "subj_tok_span": [38, 39], "obj_tok_span": [13, 14]}, {"subject": "Greenberg", "object": "York", "subj_char_span": [229, 238], "obj_char_span": [103, 107], "predicate": "/people/person/place_of_birth", "subj_tok_span": [38, 39], "obj_tok_span": [19, 20]}], "entity_list": [{"text": "York", "type": "DEFAULT", "char_span": [69, 73], "tok_span": [13, 14]}, {"text": "Manhattan", "type": "DEFAULT", "char_span": [48, 57], "tok_span": [9, 10]}, {"text": "York", "type": "DEFAULT", "char_span": [103, 107], "tok_span": [19, 20]}, {"text": "Manhattan", "type": "DEFAULT", "char_span": [48, 57], "tok_span": [9, 10]}, {"text": "Greenberg", "type": "DEFAULT", "char_span": [229, 238], "tok_span": [38, 39]}, {"text": "York", "type": "DEFAULT", "char_span": [69, 73], "tok_span": [13, 14]}, {"text": "Greenberg", "type": "DEFAULT", "char_span": [229, 238], "tok_span": [38, 39]}, {"text": "York", "type": "DEFAULT", "char_span": [103, 107], "tok_span": [19, 20]}]}, {"text": "In 1996 , the prime minister of Australia , John Howard , appointed Mr. Bell to lead a task force on small business deregulation .", "id": "valid_52", "relation_list": [{"subject": "Howard", "object": "Australia", "subj_char_span": [49, 55], "obj_char_span": [32, 41], "predicate": "/people/person/nationality", "subj_tok_span": [10, 11], "obj_tok_span": [7, 8]}], "entity_list": [{"text": "Howard", "type": "DEFAULT", "char_span": [49, 55], "tok_span": [10, 11]}, {"text": "Australia", "type": "DEFAULT", "char_span": [32, 41], "tok_span": [7, 8]}]}, {"text": "An executive at the association confirmed in a meeting and conference call among industry officials on Thursday that its clearinghouse had a partnership agreement with Daon , a biometrics company in Dublin , Ireland , according to a transcript of the meeting . ''", "id": "valid_53", "relation_list": [{"subject": "Ireland", "object": "Dublin", "subj_char_span": [208, 215], "obj_char_span": [199, 205], "predicate": "/location/country/capital", "subj_tok_span": [37, 38], "obj_tok_span": [35, 36]}], "entity_list": [{"text": "Ireland", "type": "DEFAULT", "char_span": [208, 215], "tok_span": [37, 38]}, {"text": "Dublin", "type": "DEFAULT", "char_span": [199, 205], "tok_span": [35, 36]}]}, {"text": "Senator Sam Brownback , Republican of Kansas , said he thought the willingness of Senate Democrats to move forward reflected a new attitude within the party . ''", "id": "valid_54", "relation_list": [{"subject": "Brownback", "object": "Kansas", "subj_char_span": [12, 21], "obj_char_span": [38, 44], "predicate": "/people/person/place_lived", "subj_tok_span": [2, 4], "obj_tok_span": [7, 8]}], "entity_list": [{"text": "Brownback", "type": "DEFAULT", "char_span": [12, 21], "tok_span": [2, 4]}, {"text": "Kansas", "type": "DEFAULT", "char_span": [38, 44], "tok_span": [7, 8]}]}, {"text": "On Monday , five ethnic Tamil students were killed in Trincomalee in eastern Sri Lanka .", "id": "valid_55", "relation_list": [{"subject": "Lanka", "object": "Trincomalee", "subj_char_span": [81, 86], "obj_char_span": [54, 65], "predicate": "/location/location/contains", "subj_tok_span": [17, 18], "obj_tok_span": [10, 14]}], "entity_list": [{"text": "Lanka", "type": "DEFAULT", "char_span": [81, 86], "tok_span": [17, 18]}, {"text": "Trincomalee", "type": "DEFAULT", "char_span": [54, 65], "tok_span": [10, 14]}]}, {"text": "They collected the names for a letter to the Australian foreign minister , Alexander Downer , demanding that he take action to have Mr. Hicks , 30 , brought back to Australia to stand trial .", "id": "valid_56", "relation_list": [{"subject": "Downer", "object": "Australia", "subj_char_span": [85, 91], "obj_char_span": [165, 174], "predicate": "/people/person/nationality", "subj_tok_span": [14, 16], "obj_tok_span": [33, 34]}], "entity_list": [{"text": "Downer", "type": "DEFAULT", "char_span": [85, 91], "tok_span": [14, 16]}, {"text": "Australia", "type": "DEFAULT", "char_span": [165, 174], "tok_span": [33, 34]}]}, {"text": "There was n't much love lost between Athens and Sparta , the two most important city-states of ancient Greece .", "id": "valid_57", "relation_list": [{"subject": "Greece", "object": "Sparta", "subj_char_span": [103, 109], "obj_char_span": [48, 54], "predicate": "/location/location/contains", "subj_tok_span": [22, 23], "obj_tok_span": [11, 12]}, {"subject": "Greece", "object": "Athens", "subj_char_span": [103, 109], "obj_char_span": [37, 43], "predicate": "/location/location/contains", "subj_tok_span": [22, 23], "obj_tok_span": [9, 10]}, {"subject": "Greece", "object": "Athens", "subj_char_span": [103, 109], "obj_char_span": [37, 43], "predicate": "/location/country/capital", "subj_tok_span": [22, 23], "obj_tok_span": [9, 10]}], "entity_list": [{"text": "Greece", "type": "DEFAULT", "char_span": [103, 109], "tok_span": [22, 23]}, {"text": "Sparta", "type": "DEFAULT", "char_span": [48, 54], "tok_span": [11, 12]}, {"text": "Greece", "type": "DEFAULT", "char_span": [103, 109], "tok_span": [22, 23]}, {"text": "Athens", "type": "DEFAULT", "char_span": [37, 43], "tok_span": [9, 10]}, {"text": "Greece", "type": "DEFAULT", "char_span": [103, 109], "tok_span": [22, 23]}, {"text": "Athens", "type": "DEFAULT", "char_span": [37, 43], "tok_span": [9, 10]}]}, {"text": "Roche , based in Basel , Switzerland , releases earnings figures only twice a year .", "id": "valid_58", "relation_list": [{"subject": "Switzerland", "object": "Basel", "subj_char_span": [25, 36], "obj_char_span": [17, 22], "predicate": "/location/location/contains", "subj_tok_span": [6, 7], "obj_tok_span": [4, 5]}], "entity_list": [{"text": "Switzerland", "type": "DEFAULT", "char_span": [25, 36], "tok_span": [6, 7]}, {"text": "Basel", "type": "DEFAULT", "char_span": [17, 22], "tok_span": [4, 5]}]}, {"text": "I think federalism is a very civilized way of governing , but in Iraq it could lead to separation , '' said Ahmed Sulaiman , 53 , who owns a market in the heavily Sunni Adhamiya neighborhood of Baghdad .", "id": "valid_59", "relation_list": [{"subject": "Iraq", "object": "Baghdad", "subj_char_span": [65, 69], "obj_char_span": [194, 201], "predicate": "/location/location/contains", "subj_tok_span": [15, 16], "obj_tok_span": [45, 46]}, {"subject": "Iraq", "object": "Baghdad", "subj_char_span": [65, 69], "obj_char_span": [194, 201], "predicate": "/location/country/capital", "subj_tok_span": [15, 16], "obj_tok_span": [45, 46]}], "entity_list": [{"text": "Iraq", "type": "DEFAULT", "char_span": [65, 69], "tok_span": [15, 16]}, {"text": "Baghdad", "type": "DEFAULT", "char_span": [194, 201], "tok_span": [45, 46]}, {"text": "Iraq", "type": "DEFAULT", "char_span": [65, 69], "tok_span": [15, 16]}, {"text": "Baghdad", "type": "DEFAULT", "char_span": [194, 201], "tok_span": [45, 46]}]}, {"text": "Me ` Lisa Barber , the fastest American this year , led until Veronica Campbell of Jamaica , the Olympic 200-meter champion , caught her at the tape .", "id": "valid_60", "relation_list": [{"subject": "Campbell", "object": "Jamaica", "subj_char_span": [71, 79], "obj_char_span": [83, 90], "predicate": "/people/person/nationality", "subj_tok_span": [14, 15], "obj_tok_span": [16, 17]}], "entity_list": [{"text": "Campbell", "type": "DEFAULT", "char_span": [71, 79], "tok_span": [14, 15]}, {"text": "Jamaica", "type": "DEFAULT", "char_span": [83, 90], "tok_span": [16, 17]}]}, {"text": "Mr. Basayev has claimed responsibility for the worst terrorist acts in modern Russia , including the downing of two aircraft with bombs and the seizure of a public school in Beslan , both in 2004 .", "id": "valid_61", "relation_list": [{"subject": "Russia", "object": "Beslan", "subj_char_span": [78, 84], "obj_char_span": [174, 180], "predicate": "/location/location/contains", "subj_tok_span": [15, 16], "obj_tok_span": [34, 37]}], "entity_list": [{"text": "Russia", "type": "DEFAULT", "char_span": [78, 84], "tok_span": [15, 16]}, {"text": "Beslan", "type": "DEFAULT", "char_span": [174, 180], "tok_span": [34, 37]}]}, {"text": "which was published in 1968 and examined Israel 's existence in a hostile Middle East .", "id": "valid_62", "relation_list": [{"subject": "East", "object": "Israel", "subj_char_span": [81, 85], "obj_char_span": [41, 47], "predicate": "/location/location/contains", "subj_tok_span": [15, 16], "obj_tok_span": [7, 8]}], "entity_list": [{"text": "East", "type": "DEFAULT", "char_span": [81, 85], "tok_span": [15, 16]}, {"text": "Israel", "type": "DEFAULT", "char_span": [41, 47], "tok_span": [7, 8]}]}, {"text": "The moves by Citigroup and Deutsche Bank are only the latest illustrations of the difficulty of retaining jobs in New York City and rebuilding the business district in Lower Manhattan .", "id": "valid_63", "relation_list": [{"subject": "Citigroup", "object": "City", "subj_char_span": [13, 22], "obj_char_span": [123, 127], "predicate": "/business/company/place_founded", "subj_tok_span": [3, 6], "obj_tok_span": [23, 24]}, {"subject": "Manhattan", "object": "City", "subj_char_span": [174, 183], "obj_char_span": [123, 127], "predicate": "/location/neighborhood/neighborhood_of", "subj_tok_span": [31, 32], "obj_tok_span": [23, 24]}, {"subject": "City", "object": "Manhattan", "subj_char_span": [123, 127], "obj_char_span": [174, 183], "predicate": "/location/location/contains", "subj_tok_span": [23, 24], "obj_tok_span": [31, 32]}], "entity_list": [{"text": "Citigroup", "type": "DEFAULT", "char_span": [13, 22], "tok_span": [3, 6]}, {"text": "City", "type": "DEFAULT", "char_span": [123, 127], "tok_span": [23, 24]}, {"text": "Manhattan", "type": "DEFAULT", "char_span": [174, 183], "tok_span": [31, 32]}, {"text": "City", "type": "DEFAULT", "char_span": [123, 127], "tok_span": [23, 24]}, {"text": "City", "type": "DEFAULT", "char_span": [123, 127], "tok_span": [23, 24]}, {"text": "Manhattan", "type": "DEFAULT", "char_span": [174, 183], "tok_span": [31, 32]}]}, {"text": "On Wednesday , the city councilor , Luis Quintana , sent a letter to Christopher Christie , United States attorney for New Jersey , demanding an inquiry ; yesterday , State Senator Anthony Bucco , a Republican from Morris County , also asked Mr. Christie for an investigation into potential '' financial malfeasance . ''", "id": "valid_64", "relation_list": [{"subject": "Jersey", "object": "County", "subj_char_span": [123, 129], "obj_char_span": [222, 228], "predicate": "/location/location/contains", "subj_tok_span": [25, 26], "obj_tok_span": [44, 45]}], "entity_list": [{"text": "Jersey", "type": "DEFAULT", "char_span": [123, 129], "tok_span": [25, 26]}, {"text": "County", "type": "DEFAULT", "char_span": [222, 228], "tok_span": [44, 45]}]}, {"text": "You ca n't go to Italy and tell them how to make leather goods in a new way or how to run their fashion industry , '' said Richard Sachs , who builds bicycles by hand at his shop in Chester , Conn. '' Yet with bikes , the Italians and everyone else in Europe caved in to the American designs . ''", "id": "valid_65", "relation_list": [{"subject": "Europe", "object": "Italy", "subj_char_span": [252, 258], "obj_char_span": [17, 22], "predicate": "/location/location/contains", "subj_tok_span": [60, 61], "obj_tok_span": [7, 8]}], "entity_list": [{"text": "Europe", "type": "DEFAULT", "char_span": [252, 258], "tok_span": [60, 61]}, {"text": "Italy", "type": "DEFAULT", "char_span": [17, 22], "tok_span": [7, 8]}]}, {"text": "The whole debate about disengagement from Gaza exposed the real political trends in Israel today , precisely because having 8,000 Jews living in one-third of the Gaza Strip , surrounded by over 1.3 million Palestinians , had become utterly insane -- disconnected from any strategic , moral , demographic , nationalist or religious logic .", "id": "valid_66", "relation_list": [{"subject": "Strip", "object": "Gaza", "subj_char_span": [167, 172], "obj_char_span": [42, 46], "predicate": "/location/country/capital", "subj_tok_span": [34, 35], "obj_tok_span": [9, 10]}, {"subject": "Strip", "object": "Gaza", "subj_char_span": [167, 172], "obj_char_span": [162, 166], "predicate": "/location/country/capital", "subj_tok_span": [34, 35], "obj_tok_span": [33, 34]}], "entity_list": [{"text": "Strip", "type": "DEFAULT", "char_span": [167, 172], "tok_span": [34, 35]}, {"text": "Gaza", "type": "DEFAULT", "char_span": [42, 46], "tok_span": [9, 10]}, {"text": "Strip", "type": "DEFAULT", "char_span": [167, 172], "tok_span": [34, 35]}, {"text": "Gaza", "type": "DEFAULT", "char_span": [162, 166], "tok_span": [33, 34]}]}, {"text": "Although China has joined the United States in partnership to press for a resumption of six-party talks to end North Korea 's nuclear weapons program after its recent test , Taiwan remains a potential flash point between Beijing and Washington .", "id": "valid_67", "relation_list": [{"subject": "China", "object": "Beijing", "subj_char_span": [9, 14], "obj_char_span": [221, 228], "predicate": "/location/country/capital", "subj_tok_span": [1, 2], "obj_tok_span": [41, 42]}, {"subject": "Taiwan", "object": "China", "subj_char_span": [174, 180], "obj_char_span": [9, 14], "predicate": "/location/administrative_division/country", "subj_tok_span": [34, 35], "obj_tok_span": [1, 2]}, {"subject": "Beijing", "object": "China", "subj_char_span": [221, 228], "obj_char_span": [9, 14], "predicate": "/location/administrative_division/country", "subj_tok_span": [41, 42], "obj_tok_span": [1, 2]}, {"subject": "China", "object": "Taiwan", "subj_char_span": [9, 14], "obj_char_span": [174, 180], "predicate": "/location/country/administrative_divisions", "subj_tok_span": [1, 2], "obj_tok_span": [34, 35]}, {"subject": "China", "object": "Beijing", "subj_char_span": [9, 14], "obj_char_span": [221, 228], "predicate": "/location/country/administrative_divisions", "subj_tok_span": [1, 2], "obj_tok_span": [41, 42]}, {"subject": "China", "object": "Beijing", "subj_char_span": [9, 14], "obj_char_span": [221, 228], "predicate": "/location/location/contains", "subj_tok_span": [1, 2], "obj_tok_span": [41, 42]}], "entity_list": [{"text": "China", "type": "DEFAULT", "char_span": [9, 14], "tok_span": [1, 2]}, {"text": "Beijing", "type": "DEFAULT", "char_span": [221, 228], "tok_span": [41, 42]}, {"text": "Taiwan", "type": "DEFAULT", "char_span": [174, 180], "tok_span": [34, 35]}, {"text": "China", "type": "DEFAULT", "char_span": [9, 14], "tok_span": [1, 2]}, {"text": "Beijing", "type": "DEFAULT", "char_span": [221, 228], "tok_span": [41, 42]}, {"text": "China", "type": "DEFAULT", "char_span": [9, 14], "tok_span": [1, 2]}, {"text": "China", "type": "DEFAULT", "char_span": [9, 14], "tok_span": [1, 2]}, {"text": "Taiwan", "type": "DEFAULT", "char_span": [174, 180], "tok_span": [34, 35]}, {"text": "China", "type": "DEFAULT", "char_span": [9, 14], "tok_span": [1, 2]}, {"text": "Beijing", "type": "DEFAULT", "char_span": [221, 228], "tok_span": [41, 42]}, {"text": "China", "type": "DEFAULT", "char_span": [9, 14], "tok_span": [1, 2]}, {"text": "Beijing", "type": "DEFAULT", "char_span": [221, 228], "tok_span": [41, 42]}]}, {"text": "The United States and Europe are pressuring Russia to allow private companies a larger role in Russia 's industry .", "id": "valid_68", "relation_list": [{"subject": "Europe", "object": "Russia", "subj_char_span": [22, 28], "obj_char_span": [44, 50], "predicate": "/location/location/contains", "subj_tok_span": [4, 5], "obj_tok_span": [8, 9]}, {"subject": "Europe", "object": "Russia", "subj_char_span": [22, 28], "obj_char_span": [95, 101], "predicate": "/location/location/contains", "subj_tok_span": [4, 5], "obj_tok_span": [17, 18]}], "entity_list": [{"text": "Europe", "type": "DEFAULT", "char_span": [22, 28], "tok_span": [4, 5]}, {"text": "Russia", "type": "DEFAULT", "char_span": [44, 50], "tok_span": [8, 9]}, {"text": "Europe", "type": "DEFAULT", "char_span": [22, 28], "tok_span": [4, 5]}, {"text": "Russia", "type": "DEFAULT", "char_span": [95, 101], "tok_span": [17, 18]}]}, {"text": "This time , the president chose Father Leon to replace one of those clergymen , the Rev . Franklin Graham , who was filling in for his father , the Rev . Billy Graham , who was ill in 2001 .", "id": "valid_69", "relation_list": [{"subject": "Graham", "object": "Graham", "subj_char_span": [99, 105], "obj_char_span": [99, 105], "predicate": "/people/person/children", "subj_tok_span": [20, 21], "obj_tok_span": [20, 21]}, {"subject": "Graham", "object": "Graham", "subj_char_span": [99, 105], "obj_char_span": [160, 166], "predicate": "/people/person/children", "subj_tok_span": [20, 21], "obj_tok_span": [34, 35]}, {"subject": "Graham", "object": "Graham", "subj_char_span": [160, 166], "obj_char_span": [99, 105], "predicate": "/people/person/children", "subj_tok_span": [34, 35], "obj_tok_span": [20, 21]}, {"subject": "Graham", "object": "Graham", "subj_char_span": [160, 166], "obj_char_span": [160, 166], "predicate": "/people/person/children", "subj_tok_span": [34, 35], "obj_tok_span": [34, 35]}], "entity_list": [{"text": "Graham", "type": "DEFAULT", "char_span": [99, 105], "tok_span": [20, 21]}, {"text": "Graham", "type": "DEFAULT", "char_span": [99, 105], "tok_span": [20, 21]}, {"text": "Graham", "type": "DEFAULT", "char_span": [99, 105], "tok_span": [20, 21]}, {"text": "Graham", "type": "DEFAULT", "char_span": [160, 166], "tok_span": [34, 35]}, {"text": "Graham", "type": "DEFAULT", "char_span": [160, 166], "tok_span": [34, 35]}, {"text": "Graham", "type": "DEFAULT", "char_span": [99, 105], "tok_span": [20, 21]}, {"text": "Graham", "type": "DEFAULT", "char_span": [160, 166], "tok_span": [34, 35]}, {"text": "Graham", "type": "DEFAULT", "char_span": [160, 166], "tok_span": [34, 35]}]}, {"text": "It is always amazing to see , as this exhibition once more demonstrates , the extent to which Dali absorbed Surrealism 's tenets while still in Spain , reading Freud word for word , devouring special magazines and catalogs from Paris and also studying firsthand the work of the original Surrealist , Hieronymus Bosch , which he saw at the Prado while studying art in Madrid .", "id": "valid_70", "relation_list": [{"subject": "Spain", "object": "Madrid", "subj_char_span": [144, 149], "obj_char_span": [367, 373], "predicate": "/location/location/contains", "subj_tok_span": [31, 32], "obj_tok_span": [81, 82]}, {"subject": "Spain", "object": "Madrid", "subj_char_span": [144, 149], "obj_char_span": [367, 373], "predicate": "/location/country/capital", "subj_tok_span": [31, 32], "obj_tok_span": [81, 82]}], "entity_list": [{"text": "Spain", "type": "DEFAULT", "char_span": [144, 149], "tok_span": [31, 32]}, {"text": "Madrid", "type": "DEFAULT", "char_span": [367, 373], "tok_span": [81, 82]}, {"text": "Spain", "type": "DEFAULT", "char_span": [144, 149], "tok_span": [31, 32]}, {"text": "Madrid", "type": "DEFAULT", "char_span": [367, 373], "tok_span": [81, 82]}]}, {"text": "Second Life , a 3D virtual environment with 40,000 members , was developed by Linden Lab , a San Francisco company , and started in 2003 .", "id": "valid_71", "relation_list": [{"subject": "Lab", "object": "Francisco", "subj_char_span": [85, 88], "obj_char_span": [97, 106], "predicate": "/business/company/place_founded", "subj_tok_span": [17, 18], "obj_tok_span": [21, 22]}], "entity_list": [{"text": "Lab", "type": "DEFAULT", "char_span": [85, 88], "tok_span": [17, 18]}, {"text": "Francisco", "type": "DEFAULT", "char_span": [97, 106], "tok_span": [21, 22]}]}, {"text": "Cindy Sheehan , whose antiwar protests have made her persona non grata among most Republicans , startled Senator George Allen of Virginia in the makeup room of MSNBC over the summer .", "id": "valid_72", "relation_list": [{"subject": "Allen", "object": "Virginia", "subj_char_span": [120, 125], "obj_char_span": [129, 137], "predicate": "/people/person/place_lived", "subj_tok_span": [22, 23], "obj_tok_span": [24, 25]}], "entity_list": [{"text": "Allen", "type": "DEFAULT", "char_span": [120, 125], "tok_span": [22, 23]}, {"text": "Virginia", "type": "DEFAULT", "char_span": [129, 137], "tok_span": [24, 25]}]}, {"text": "Gerri and Alan Test from West Chester , Pa. , knew what they wanted even before they closed this month on a three-bedroom , two-and-a-half-bath condo near Rehoboth Beach in Delaware for $ 264,000 .", "id": "valid_73", "relation_list": [{"subject": "Delaware", "object": "Beach", "subj_char_span": [173, 181], "obj_char_span": [164, 169], "predicate": "/location/location/contains", "subj_tok_span": [47, 48], "obj_tok_span": [45, 46]}], "entity_list": [{"text": "Delaware", "type": "DEFAULT", "char_span": [173, 181], "tok_span": [47, 48]}, {"text": "Beach", "type": "DEFAULT", "char_span": [164, 169], "tok_span": [45, 46]}]}, {"text": "Passionately devoted to her family , Janice is survived by her nephew , Nicholas Puner , of Sleepy Hollow , NY , her nieces Lois Valladares of Bethesda , MD , Maggie Duke of Kingston , Ontario , Polly Puner of Brookline , MA .", "id": "valid_74", "relation_list": [{"subject": "Ontario", "object": "Kingston", "subj_char_span": [185, 192], "obj_char_span": [174, 182], "predicate": "/location/location/contains", "subj_tok_span": [44, 45], "obj_tok_span": [42, 43]}], "entity_list": [{"text": "Ontario", "type": "DEFAULT", "char_span": [185, 192], "tok_span": [44, 45]}, {"text": "Kingston", "type": "DEFAULT", "char_span": [174, 182], "tok_span": [42, 43]}]}, {"text": "Long a forlorn hope , the sequencing , or decoding , of Neanderthal DNA suddenly seems possible because of a combination of analytic work on ancient DNA by Svante Paabo , of the Max Planck Institute for Evolutionary Anthropology in Leipzig , Germany , and a new method of DNA sequencing developed by a Connecticut company , 454 Life Sciences .", "id": "valid_75", "relation_list": [{"subject": "Germany", "object": "Leipzig", "subj_char_span": [242, 249], "obj_char_span": [232, 239], "predicate": "/location/location/contains", "subj_tok_span": [57, 58], "obj_tok_span": [55, 56]}], "entity_list": [{"text": "Germany", "type": "DEFAULT", "char_span": [242, 249], "tok_span": [57, 58]}, {"text": "Leipzig", "type": "DEFAULT", "char_span": [232, 239], "tok_span": [55, 56]}]}, {"text": "One might be had for $ 600,000 out in Manorville , but property taxes would be three to four times what the man paid in Pennsylvania , Mr. Caracciolo said , '' and the commute to Garden City would have been miserable . ''", "id": "valid_76", "relation_list": [{"subject": "Pennsylvania", "object": "Manorville", "subj_char_span": [120, 132], "obj_char_span": [38, 48], "predicate": "/location/location/contains", "subj_tok_span": [28, 29], "obj_tok_span": [11, 13]}], "entity_list": [{"text": "Pennsylvania", "type": "DEFAULT", "char_span": [120, 132], "tok_span": [28, 29]}, {"text": "Manorville", "type": "DEFAULT", "char_span": [38, 48], "tok_span": [11, 13]}]}, {"text": "At about the same time , another director , Julian Schnabel , began shooting an adaptation of Jean-Dominique Bauby 's book '' The Diving Bell and the Butterfly '' for Universal Pictures in Lourdes , France .", "id": "valid_77", "relation_list": [{"subject": "Bauby", "object": "France", "subj_char_span": [109, 114], "obj_char_span": [199, 205], "predicate": "/people/person/nationality", "subj_tok_span": [23, 26], "obj_tok_span": [47, 48]}], "entity_list": [{"text": "Bauby", "type": "DEFAULT", "char_span": [109, 114], "tok_span": [23, 26]}, {"text": "France", "type": "DEFAULT", "char_span": [199, 205], "tok_span": [47, 48]}]}, {"text": "The agency has long been concerned about the Arak reactor , which is being built in the desert southwest of Tehran , and has repeatedly asked Iran to abandon the project .", "id": "valid_78", "relation_list": [{"subject": "Iran", "object": "Tehran", "subj_char_span": [142, 146], "obj_char_span": [108, 114], "predicate": "/location/location/contains", "subj_tok_span": [27, 28], "obj_tok_span": [21, 22]}, {"subject": "Iran", "object": "Tehran", "subj_char_span": [142, 146], "obj_char_span": [108, 114], "predicate": "/location/country/capital", "subj_tok_span": [27, 28], "obj_tok_span": [21, 22]}, {"subject": "Iran", "object": "Arak", "subj_char_span": [142, 146], "obj_char_span": [45, 49], "predicate": "/location/location/contains", "subj_tok_span": [27, 28], "obj_tok_span": [8, 10]}], "entity_list": [{"text": "Iran", "type": "DEFAULT", "char_span": [142, 146], "tok_span": [27, 28]}, {"text": "Tehran", "type": "DEFAULT", "char_span": [108, 114], "tok_span": [21, 22]}, {"text": "Iran", "type": "DEFAULT", "char_span": [142, 146], "tok_span": [27, 28]}, {"text": "Tehran", "type": "DEFAULT", "char_span": [108, 114], "tok_span": [21, 22]}, {"text": "Iran", "type": "DEFAULT", "char_span": [142, 146], "tok_span": [27, 28]}, {"text": "Arak", "type": "DEFAULT", "char_span": [45, 49], "tok_span": [8, 10]}]}, {"text": "But Iran 's president , Mahmoud Ahmadinejad , inaugurated the plant in August , saying , '' the Iranian people are determined to take big steps . ''", "id": "valid_79", "relation_list": [{"subject": "Ahmadinejad", "object": "Iran", "subj_char_span": [32, 43], "obj_char_span": [4, 8], "predicate": "/people/person/nationality", "subj_tok_span": [9, 13], "obj_tok_span": [1, 2]}], "entity_list": [{"text": "Ahmadinejad", "type": "DEFAULT", "char_span": [32, 43], "tok_span": [9, 13]}, {"text": "Iran", "type": "DEFAULT", "char_span": [4, 8], "tok_span": [1, 2]}]}, {"text": "The Americans will clinch a World Cup spot with a victory over Mexico on Sept. 3 in Columbus , Ohio , coupled with anything less than a victory by Costa Rica or Guatemala in their next qualifiers .", "id": "valid_80", "relation_list": [{"subject": "Ohio", "object": "Columbus", "subj_char_span": [95, 99], "obj_char_span": [84, 92], "predicate": "/location/location/contains", "subj_tok_span": [22, 23], "obj_tok_span": [20, 21]}], "entity_list": [{"text": "Ohio", "type": "DEFAULT", "char_span": [95, 99], "tok_span": [22, 23]}, {"text": "Columbus", "type": "DEFAULT", "char_span": [84, 92], "tok_span": [20, 21]}]}, {"text": "The women 's bowling team from Sacred Heart University in Fairfield aims to prove it is the best in the nation at this week 's N.C.A.A . National Collegiate Bowling Championship in Orlando , Fla. .", "id": "valid_81", "relation_list": [{"subject": "Fairfield", "object": "University", "subj_char_span": [58, 67], "obj_char_span": [44, 54], "predicate": "/location/location/contains", "subj_tok_span": [11, 12], "obj_tok_span": [9, 10]}], "entity_list": [{"text": "Fairfield", "type": "DEFAULT", "char_span": [58, 67], "tok_span": [11, 12]}, {"text": "University", "type": "DEFAULT", "char_span": [44, 54], "tok_span": [9, 10]}]}, {"text": "Democrats pointed to evidence of what the party 's $ 35 million in spending on turnout programs , nearly matching Republicans , has given them in tight races like the Senate campaign here in Missouri , where Senator Jim Talent , a Republican , won office in 2002 by just 21,000 votes .", "id": "valid_82", "relation_list": [{"subject": "Talent", "object": "Missouri", "subj_char_span": [220, 226], "obj_char_span": [191, 199], "predicate": "/people/person/place_lived", "subj_tok_span": [40, 41], "obj_tok_span": [35, 36]}], "entity_list": [{"text": "Talent", "type": "DEFAULT", "char_span": [220, 226], "tok_span": [40, 41]}, {"text": "Missouri", "type": "DEFAULT", "char_span": [191, 199], "tok_span": [35, 36]}]}, {"text": "Our mussels are the best and the fattest because the water is warmer than in Brittany and Normandy , '' France 's other major mussel-growing regions , said Hugo Bordin , a 25-year-old chef at Au Bord ` un Zinc in the Ile de Re town of St. - Martin . ''", "id": "valid_83", "relation_list": [{"subject": "France", "object": "Normandy", "subj_char_span": [104, 110], "obj_char_span": [90, 98], "predicate": "/location/location/contains", "subj_tok_span": [24, 25], "obj_tok_span": [20, 21]}], "entity_list": [{"text": "France", "type": "DEFAULT", "char_span": [104, 110], "tok_span": [24, 25]}, {"text": "Normandy", "type": "DEFAULT", "char_span": [90, 98], "tok_span": [20, 21]}]}, {"text": "One of the most brutal tyrants of recent history , Saddam Hussein unleashed devastating regional wars and reduced oil-rich Iraq to a claustrophobic police state .", "id": "valid_84", "relation_list": [{"subject": "Hussein", "object": "Iraq", "subj_char_span": [58, 65], "obj_char_span": [123, 127], "predicate": "/people/deceased_person/place_of_death", "subj_tok_span": [13, 14], "obj_tok_span": [24, 25]}, {"subject": "Hussein", "object": "Iraq", "subj_char_span": [58, 65], "obj_char_span": [123, 127], "predicate": "/people/person/nationality", "subj_tok_span": [13, 14], "obj_tok_span": [24, 25]}, {"subject": "Hussein", "object": "Iraq", "subj_char_span": [58, 65], "obj_char_span": [123, 127], "predicate": "/people/person/place_of_birth", "subj_tok_span": [13, 14], "obj_tok_span": [24, 25]}], "entity_list": [{"text": "Hussein", "type": "DEFAULT", "char_span": [58, 65], "tok_span": [13, 14]}, {"text": "Iraq", "type": "DEFAULT", "char_span": [123, 127], "tok_span": [24, 25]}, {"text": "Hussein", "type": "DEFAULT", "char_span": [58, 65], "tok_span": [13, 14]}, {"text": "Iraq", "type": "DEFAULT", "char_span": [123, 127], "tok_span": [24, 25]}, {"text": "Hussein", "type": "DEFAULT", "char_span": [58, 65], "tok_span": [13, 14]}, {"text": "Iraq", "type": "DEFAULT", "char_span": [123, 127], "tok_span": [24, 25]}]}, {"text": "Seven years old when the Germans invaded France in 1940 , Isaac Sztrymfman was the only child of Polish-Jewish emigres who made a home in a Jewish neighborhood in Paris .", "id": "valid_85", "relation_list": [{"subject": "France", "object": "Paris", "subj_char_span": [41, 47], "obj_char_span": [163, 168], "predicate": "/location/country/capital", "subj_tok_span": [7, 8], "obj_tok_span": [38, 39]}, {"subject": "France", "object": "Paris", "subj_char_span": [41, 47], "obj_char_span": [163, 168], "predicate": "/location/location/contains", "subj_tok_span": [7, 8], "obj_tok_span": [38, 39]}, {"subject": "France", "object": "Paris", "subj_char_span": [41, 47], "obj_char_span": [163, 168], "predicate": "/location/country/administrative_divisions", "subj_tok_span": [7, 8], "obj_tok_span": [38, 39]}, {"subject": "Paris", "object": "France", "subj_char_span": [163, 168], "obj_char_span": [41, 47], "predicate": "/location/administrative_division/country", "subj_tok_span": [38, 39], "obj_tok_span": [7, 8]}], "entity_list": [{"text": "France", "type": "DEFAULT", "char_span": [41, 47], "tok_span": [7, 8]}, {"text": "Paris", "type": "DEFAULT", "char_span": [163, 168], "tok_span": [38, 39]}, {"text": "France", "type": "DEFAULT", "char_span": [41, 47], "tok_span": [7, 8]}, {"text": "Paris", "type": "DEFAULT", "char_span": [163, 168], "tok_span": [38, 39]}, {"text": "France", "type": "DEFAULT", "char_span": [41, 47], "tok_span": [7, 8]}, {"text": "Paris", "type": "DEFAULT", "char_span": [163, 168], "tok_span": [38, 39]}, {"text": "Paris", "type": "DEFAULT", "char_span": [163, 168], "tok_span": [38, 39]}, {"text": "France", "type": "DEFAULT", "char_span": [41, 47], "tok_span": [7, 8]}]}, {"text": "Mr. Pataki 's hospitalization has forced him to cancel several political trips , including one to New Hampshire last Friday , and one to San Jose this Saturday , where he had planned to make a speech at the California Republican Party 's winter convention .", "id": "valid_86", "relation_list": [{"subject": "California", "object": "Jose", "subj_char_span": [207, 217], "obj_char_span": [141, 145], "predicate": "/location/location/contains", "subj_tok_span": [43, 44], "obj_tok_span": [29, 30]}], "entity_list": [{"text": "California", "type": "DEFAULT", "char_span": [207, 217], "tok_span": [43, 44]}, {"text": "Jose", "type": "DEFAULT", "char_span": [141, 145], "tok_span": [29, 30]}]}, {"text": "In the end , the balance of power may well lie with a very few moderate Republicans : Ms. Collins , Arlen Specter of Pennsylvania and Chuck Hagel of Nebraska .", "id": "valid_87", "relation_list": [{"subject": "Hagel", "object": "Nebraska", "subj_char_span": [140, 145], "obj_char_span": [149, 157], "predicate": "/people/person/place_lived", "subj_tok_span": [32, 34], "obj_tok_span": [35, 36]}], "entity_list": [{"text": "Hagel", "type": "DEFAULT", "char_span": [140, 145], "tok_span": [32, 34]}, {"text": "Nebraska", "type": "DEFAULT", "char_span": [149, 157], "tok_span": [35, 36]}]}, {"text": "At a United counter designated for passengers with paper tickets , Marti Watterman and her husband , Dr. Nelson Bunin , were on their way to Recife , Brazil , through Chicago .", "id": "valid_88", "relation_list": [{"subject": "Brazil", "object": "Recife", "subj_char_span": [150, 156], "obj_char_span": [141, 147], "predicate": "/location/location/contains", "subj_tok_span": [35, 36], "obj_tok_span": [31, 34]}], "entity_list": [{"text": "Brazil", "type": "DEFAULT", "char_span": [150, 156], "tok_span": [35, 36]}, {"text": "Recife", "type": "DEFAULT", "char_span": [141, 147], "tok_span": [31, 34]}]}, {"text": "\\*\\* 1\\/2 -LRB- Rating : Two and a Half Stars -RRB- Shrewsbury , England Complex and intriguing , with flowery and sweet aromas .", "id": "valid_89", "relation_list": [{"subject": "England", "object": "Shrewsbury", "subj_char_span": [65, 72], "obj_char_span": [52, 62], "predicate": "/location/location/contains", "subj_tok_span": [26, 27], "obj_tok_span": [24, 25]}], "entity_list": [{"text": "England", "type": "DEFAULT", "char_span": [65, 72], "tok_span": [26, 27]}, {"text": "Shrewsbury", "type": "DEFAULT", "char_span": [52, 62], "tok_span": [24, 25]}]}, {"text": "It also removes restrictions in earlier drafts on the construction , supplying and operation of an $ 800 million light-water reactor that Russia is building at Bushehr in southern Iran .", "id": "valid_90", "relation_list": [{"subject": "Iran", "object": "Bushehr", "subj_char_span": [180, 184], "obj_char_span": [160, 167], "predicate": "/location/location/contains", "subj_tok_span": [34, 35], "obj_tok_span": [29, 32]}], "entity_list": [{"text": "Iran", "type": "DEFAULT", "char_span": [180, 184], "tok_span": [34, 35]}, {"text": "Bushehr", "type": "DEFAULT", "char_span": [160, 167], "tok_span": [29, 32]}]}, {"text": "He contemplated buying a brownstone in Bedford Stuyvesant , but decided he wanted more amenities and set his sights on new construction condos in Dumbo , Williamsburg , Brooklyn Heights and downtown Brooklyn .", "id": "valid_91", "relation_list": [{"subject": "Brooklyn", "object": "Heights", "subj_char_span": [169, 177], "obj_char_span": [178, 185], "predicate": "/location/location/contains", "subj_tok_span": [35, 36], "obj_tok_span": [36, 37]}, {"subject": "Brooklyn", "object": "Heights", "subj_char_span": [199, 207], "obj_char_span": [178, 185], "predicate": "/location/location/contains", "subj_tok_span": [39, 40], "obj_tok_span": [36, 37]}, {"subject": "Heights", "object": "Brooklyn", "subj_char_span": [178, 185], "obj_char_span": [169, 177], "predicate": "/location/neighborhood/neighborhood_of", "subj_tok_span": [36, 37], "obj_tok_span": [35, 36]}, {"subject": "Heights", "object": "Brooklyn", "subj_char_span": [178, 185], "obj_char_span": [199, 207], "predicate": "/location/neighborhood/neighborhood_of", "subj_tok_span": [36, 37], "obj_tok_span": [39, 40]}], "entity_list": [{"text": "Brooklyn", "type": "DEFAULT", "char_span": [169, 177], "tok_span": [35, 36]}, {"text": "Heights", "type": "DEFAULT", "char_span": [178, 185], "tok_span": [36, 37]}, {"text": "Brooklyn", "type": "DEFAULT", "char_span": [199, 207], "tok_span": [39, 40]}, {"text": "Heights", "type": "DEFAULT", "char_span": [178, 185], "tok_span": [36, 37]}, {"text": "Heights", "type": "DEFAULT", "char_span": [178, 185], "tok_span": [36, 37]}, {"text": "Brooklyn", "type": "DEFAULT", "char_span": [169, 177], "tok_span": [35, 36]}, {"text": "Heights", "type": "DEFAULT", "char_span": [178, 185], "tok_span": [36, 37]}, {"text": "Brooklyn", "type": "DEFAULT", "char_span": [199, 207], "tok_span": [39, 40]}]}, {"text": "In response to bipartisan political uproar , Dubai Ports World , which is controlled by the emir of Dubai , part of the United Arab Emirates , asked the Bush administration on Sunday to conduct the full 45-day review that an interagency panel deemed unnecessary last month .", "id": "valid_92", "relation_list": [{"subject": "Dubai", "object": "Emirates", "subj_char_span": [45, 50], "obj_char_span": [132, 140], "predicate": "/location/administrative_division/country", "subj_tok_span": [12, 13], "obj_tok_span": [32, 33]}, {"subject": "Dubai", "object": "Emirates", "subj_char_span": [100, 105], "obj_char_span": [132, 140], "predicate": "/location/administrative_division/country", "subj_tok_span": [25, 26], "obj_tok_span": [32, 33]}, {"subject": "Emirates", "object": "Dubai", "subj_char_span": [132, 140], "obj_char_span": [45, 50], "predicate": "/location/location/contains", "subj_tok_span": [32, 33], "obj_tok_span": [12, 13]}, {"subject": "Emirates", "object": "Dubai", "subj_char_span": [132, 140], "obj_char_span": [100, 105], "predicate": "/location/location/contains", "subj_tok_span": [32, 33], "obj_tok_span": [25, 26]}, {"subject": "Emirates", "object": "Dubai", "subj_char_span": [132, 140], "obj_char_span": [45, 50], "predicate": "/location/country/administrative_divisions", "subj_tok_span": [32, 33], "obj_tok_span": [12, 13]}, {"subject": "Emirates", "object": "Dubai", "subj_char_span": [132, 140], "obj_char_span": [100, 105], "predicate": "/location/country/administrative_divisions", "subj_tok_span": [32, 33], "obj_tok_span": [25, 26]}], "entity_list": [{"text": "Dubai", "type": "DEFAULT", "char_span": [45, 50], "tok_span": [12, 13]}, {"text": "Emirates", "type": "DEFAULT", "char_span": [132, 140], "tok_span": [32, 33]}, {"text": "Dubai", "type": "DEFAULT", "char_span": [100, 105], "tok_span": [25, 26]}, {"text": "Emirates", "type": "DEFAULT", "char_span": [132, 140], "tok_span": [32, 33]}, {"text": "Emirates", "type": "DEFAULT", "char_span": [132, 140], "tok_span": [32, 33]}, {"text": "Dubai", "type": "DEFAULT", "char_span": [45, 50], "tok_span": [12, 13]}, {"text": "Emirates", "type": "DEFAULT", "char_span": [132, 140], "tok_span": [32, 33]}, {"text": "Dubai", "type": "DEFAULT", "char_span": [100, 105], "tok_span": [25, 26]}, {"text": "Emirates", "type": "DEFAULT", "char_span": [132, 140], "tok_span": [32, 33]}, {"text": "Dubai", "type": "DEFAULT", "char_span": [45, 50], "tok_span": [12, 13]}, {"text": "Emirates", "type": "DEFAULT", "char_span": [132, 140], "tok_span": [32, 33]}, {"text": "Dubai", "type": "DEFAULT", "char_span": [100, 105], "tok_span": [25, 26]}]}, {"text": "The Chinese ambassador to Australia , Fu Ying , last year went to the state of South Australia and visited the Olympic Dam uranium mine , which is owned by BHP Billiton , the world 's largest mining company .", "id": "valid_93", "relation_list": [{"subject": "Australia", "object": "Australia", "subj_char_span": [26, 35], "obj_char_span": [26, 35], "predicate": "/location/location/contains", "subj_tok_span": [4, 5], "obj_tok_span": [4, 5]}, {"subject": "Australia", "object": "Australia", "subj_char_span": [26, 35], "obj_char_span": [85, 94], "predicate": "/location/location/contains", "subj_tok_span": [4, 5], "obj_tok_span": [17, 18]}, {"subject": "Australia", "object": "Australia", "subj_char_span": [85, 94], "obj_char_span": [26, 35], "predicate": "/location/location/contains", "subj_tok_span": [17, 18], "obj_tok_span": [4, 5]}, {"subject": "Australia", "object": "Australia", "subj_char_span": [85, 94], "obj_char_span": [85, 94], "predicate": "/location/location/contains", "subj_tok_span": [17, 18], "obj_tok_span": [17, 18]}, {"subject": "Australia", "object": "Australia", "subj_char_span": [26, 35], "obj_char_span": [26, 35], "predicate": "/location/country/administrative_divisions", "subj_tok_span": [4, 5], "obj_tok_span": [4, 5]}, {"subject": "Australia", "object": "Australia", "subj_char_span": [26, 35], "obj_char_span": [85, 94], "predicate": "/location/country/administrative_divisions", "subj_tok_span": [4, 5], "obj_tok_span": [17, 18]}, {"subject": "Australia", "object": "Australia", "subj_char_span": [85, 94], "obj_char_span": [26, 35], "predicate": "/location/country/administrative_divisions", "subj_tok_span": [17, 18], "obj_tok_span": [4, 5]}, {"subject": "Australia", "object": "Australia", "subj_char_span": [85, 94], "obj_char_span": [85, 94], "predicate": "/location/country/administrative_divisions", "subj_tok_span": [17, 18], "obj_tok_span": [17, 18]}, {"subject": "Australia", "object": "Australia", "subj_char_span": [26, 35], "obj_char_span": [26, 35], "predicate": "/location/administrative_division/country", "subj_tok_span": [4, 5], "obj_tok_span": [4, 5]}, {"subject": "Australia", "object": "Australia", "subj_char_span": [26, 35], "obj_char_span": [85, 94], "predicate": "/location/administrative_division/country", "subj_tok_span": [4, 5], "obj_tok_span": [17, 18]}, {"subject": "Australia", "object": "Australia", "subj_char_span": [85, 94], "obj_char_span": [26, 35], "predicate": "/location/administrative_division/country", "subj_tok_span": [17, 18], "obj_tok_span": [4, 5]}, {"subject": "Australia", "object": "Australia", "subj_char_span": [85, 94], "obj_char_span": [85, 94], "predicate": "/location/administrative_division/country", "subj_tok_span": [17, 18], "obj_tok_span": [17, 18]}], "entity_list": [{"text": "Australia", "type": "DEFAULT", "char_span": [26, 35], "tok_span": [4, 5]}, {"text": "Australia", "type": "DEFAULT", "char_span": [26, 35], "tok_span": [4, 5]}, {"text": "Australia", "type": "DEFAULT", "char_span": [26, 35], "tok_span": [4, 5]}, {"text": "Australia", "type": "DEFAULT", "char_span": [85, 94], "tok_span": [17, 18]}, {"text": "Australia", "type": "DEFAULT", "char_span": [85, 94], "tok_span": [17, 18]}, {"text": "Australia", "type": "DEFAULT", "char_span": [26, 35], "tok_span": [4, 5]}, {"text": "Australia", "type": "DEFAULT", "char_span": [85, 94], "tok_span": [17, 18]}, {"text": "Australia", "type": "DEFAULT", "char_span": [85, 94], "tok_span": [17, 18]}, {"text": "Australia", "type": "DEFAULT", "char_span": [26, 35], "tok_span": [4, 5]}, {"text": "Australia", "type": "DEFAULT", "char_span": [26, 35], "tok_span": [4, 5]}, {"text": "Australia", "type": "DEFAULT", "char_span": [26, 35], "tok_span": [4, 5]}, {"text": "Australia", "type": "DEFAULT", "char_span": [85, 94], "tok_span": [17, 18]}, {"text": "Australia", "type": "DEFAULT", "char_span": [85, 94], "tok_span": [17, 18]}, {"text": "Australia", "type": "DEFAULT", "char_span": [26, 35], "tok_span": [4, 5]}, {"text": "Australia", "type": "DEFAULT", "char_span": [85, 94], "tok_span": [17, 18]}, {"text": "Australia", "type": "DEFAULT", "char_span": [85, 94], "tok_span": [17, 18]}, {"text": "Australia", "type": "DEFAULT", "char_span": [26, 35], "tok_span": [4, 5]}, {"text": "Australia", "type": "DEFAULT", "char_span": [26, 35], "tok_span": [4, 5]}, {"text": "Australia", "type": "DEFAULT", "char_span": [26, 35], "tok_span": [4, 5]}, {"text": "Australia", "type": "DEFAULT", "char_span": [85, 94], "tok_span": [17, 18]}, {"text": "Australia", "type": "DEFAULT", "char_span": [85, 94], "tok_span": [17, 18]}, {"text": "Australia", "type": "DEFAULT", "char_span": [26, 35], "tok_span": [4, 5]}, {"text": "Australia", "type": "DEFAULT", "char_span": [85, 94], "tok_span": [17, 18]}, {"text": "Australia", "type": "DEFAULT", "char_span": [85, 94], "tok_span": [17, 18]}]}, {"text": "The United States is expected to get two spots in February 's Olympics in Turin , Italy .", "id": "valid_94", "relation_list": [{"subject": "Italy", "object": "Turin", "subj_char_span": [82, 87], "obj_char_span": [74, 79], "predicate": "/location/location/contains", "subj_tok_span": [17, 18], "obj_tok_span": [15, 16]}], "entity_list": [{"text": "Italy", "type": "DEFAULT", "char_span": [82, 87], "tok_span": [17, 18]}, {"text": "Turin", "type": "DEFAULT", "char_span": [74, 79], "tok_span": [15, 16]}]}, {"text": "Charlie LeDuff 's WORK AND OTHER SINS : Life in New York City and Thereabouts -LRB- Penguin , $ 15 -RRB- is a blunt and touching assortment of articles , written for The Times , that portray a city of faltering dreams , sadness and wit , often expressed in the crowded bars of Brooklyn and Manhattan .", "id": "valid_95", "relation_list": [{"subject": "City", "object": "Brooklyn", "subj_char_span": [57, 61], "obj_char_span": [277, 285], "predicate": "/location/location/contains", "subj_tok_span": [21, 22], "obj_tok_span": [75, 76]}, {"subject": "City", "object": "Manhattan", "subj_char_span": [57, 61], "obj_char_span": [290, 299], "predicate": "/location/location/contains", "subj_tok_span": [21, 22], "obj_tok_span": [77, 78]}], "entity_list": [{"text": "City", "type": "DEFAULT", "char_span": [57, 61], "tok_span": [21, 22]}, {"text": "Brooklyn", "type": "DEFAULT", "char_span": [277, 285], "tok_span": [75, 76]}, {"text": "City", "type": "DEFAULT", "char_span": [57, 61], "tok_span": [21, 22]}, {"text": "Manhattan", "type": "DEFAULT", "char_span": [290, 299], "tok_span": [77, 78]}]}, {"text": "At St. Stanislaus Kostka Church in Greenpoint , Brooklyn , where Karol Wojtyla visited before he became Pope John Paul II , people lined the church 's steps to hear the 10 a.m. Mass in Polish .", "id": "valid_96", "relation_list": [{"subject": "Greenpoint", "object": "Brooklyn", "subj_char_span": [35, 45], "obj_char_span": [48, 56], "predicate": "/location/neighborhood/neighborhood_of", "subj_tok_span": [11, 13], "obj_tok_span": [14, 15]}, {"subject": "Brooklyn", "object": "Greenpoint", "subj_char_span": [48, 56], "obj_char_span": [35, 45], "predicate": "/location/location/contains", "subj_tok_span": [14, 15], "obj_tok_span": [11, 13]}], "entity_list": [{"text": "Greenpoint", "type": "DEFAULT", "char_span": [35, 45], "tok_span": [11, 13]}, {"text": "Brooklyn", "type": "DEFAULT", "char_span": [48, 56], "tok_span": [14, 15]}, {"text": "Brooklyn", "type": "DEFAULT", "char_span": [48, 56], "tok_span": [14, 15]}, {"text": "Greenpoint", "type": "DEFAULT", "char_span": [35, 45], "tok_span": [11, 13]}]}, {"text": "He is a son of Jean and John C. Friedmann of Princeton , N.J. His mother edits book reviews for Wellesley magazine , the alumnae publication for Wellesley College in Massachusetts .", "id": "valid_97", "relation_list": [{"subject": "Wellesley", "object": "College", "subj_char_span": [96, 105], "obj_char_span": [155, 162], "predicate": "/location/location/contains", "subj_tok_span": [26, 28], "obj_tok_span": [38, 39]}, {"subject": "Wellesley", "object": "College", "subj_char_span": [145, 154], "obj_char_span": [155, 162], "predicate": "/location/location/contains", "subj_tok_span": [36, 38], "obj_tok_span": [38, 39]}, {"subject": "Massachusetts", "object": "Wellesley", "subj_char_span": [166, 179], "obj_char_span": [96, 105], "predicate": "/location/location/contains", "subj_tok_span": [40, 41], "obj_tok_span": [26, 28]}, {"subject": "Massachusetts", "object": "Wellesley", "subj_char_span": [166, 179], "obj_char_span": [145, 154], "predicate": "/location/location/contains", "subj_tok_span": [40, 41], "obj_tok_span": [36, 38]}], "entity_list": [{"text": "Wellesley", "type": "DEFAULT", "char_span": [96, 105], "tok_span": [26, 28]}, {"text": "College", "type": "DEFAULT", "char_span": [155, 162], "tok_span": [38, 39]}, {"text": "Wellesley", "type": "DEFAULT", "char_span": [145, 154], "tok_span": [36, 38]}, {"text": "College", "type": "DEFAULT", "char_span": [155, 162], "tok_span": [38, 39]}, {"text": "Massachusetts", "type": "DEFAULT", "char_span": [166, 179], "tok_span": [40, 41]}, {"text": "Wellesley", "type": "DEFAULT", "char_span": [96, 105], "tok_span": [26, 28]}, {"text": "Massachusetts", "type": "DEFAULT", "char_span": [166, 179], "tok_span": [40, 41]}, {"text": "Wellesley", "type": "DEFAULT", "char_span": [145, 154], "tok_span": [36, 38]}]}, {"text": "LUXURY HOTEL EXPANSION CONTINUES -- The Ritz-Carlton Hotel Company has planted another flag in Indonesia , as major North American luxury hotels keep expanding throughout Asia .", "id": "valid_98", "relation_list": [{"subject": "Asia", "object": "Indonesia", "subj_char_span": [171, 175], "obj_char_span": [95, 104], "predicate": "/location/location/contains", "subj_tok_span": [43, 44], "obj_tok_span": [32, 33]}], "entity_list": [{"text": "Asia", "type": "DEFAULT", "char_span": [171, 175], "tok_span": [43, 44]}, {"text": "Indonesia", "type": "DEFAULT", "char_span": [95, 104], "tok_span": [32, 33]}]}, {"text": "Ebersol said Jack Welch , who was the chairman of General Electric , the parent company of NBC , was so enamored of Madden that he planned to give him a locomotive and parlor car for travel the country during the season .", "id": "valid_99", "relation_list": [{"subject": "Welch", "object": "Electric", "subj_char_span": [18, 23], "obj_char_span": [58, 66], "predicate": "/business/person/company", "subj_tok_span": [5, 6], "obj_tok_span": [13, 14]}], "entity_list": [{"text": "Welch", "type": "DEFAULT", "char_span": [18, 23], "tok_span": [5, 6]}, {"text": "Electric", "type": "DEFAULT", "char_span": [58, 66], "tok_span": [13, 14]}]}, {"text": "A8 A Focus Shift in Afghanistan President Hamid Karzai of Afghanistan made a plea to international donors at an aid conference in Kabul to shift their focus to helping the country 's struggling private sector .", "id": "valid_100", "relation_list": [{"subject": "Karzai", "object": "Afghanistan", "subj_char_span": [48, 54], "obj_char_span": [20, 31], "predicate": "/people/person/nationality", "subj_tok_span": [11, 14], "obj_tok_span": [7, 8]}, {"subject": "Karzai", "object": "Afghanistan", "subj_char_span": [48, 54], "obj_char_span": [58, 69], "predicate": "/people/person/nationality", "subj_tok_span": [11, 14], "obj_tok_span": [15, 16]}, {"subject": "Afghanistan", "object": "Kabul", "subj_char_span": [20, 31], "obj_char_span": [130, 135], "predicate": "/location/location/contains", "subj_tok_span": [7, 8], "obj_tok_span": [27, 28]}, {"subject": "Afghanistan", "object": "Kabul", "subj_char_span": [58, 69], "obj_char_span": [130, 135], "predicate": "/location/location/contains", "subj_tok_span": [15, 16], "obj_tok_span": [27, 28]}, {"subject": "Afghanistan", "object": "Kabul", "subj_char_span": [20, 31], "obj_char_span": [130, 135], "predicate": "/location/country/capital", "subj_tok_span": [7, 8], "obj_tok_span": [27, 28]}, {"subject": "Afghanistan", "object": "Kabul", "subj_char_span": [58, 69], "obj_char_span": [130, 135], "predicate": "/location/country/capital", "subj_tok_span": [15, 16], "obj_tok_span": [27, 28]}], "entity_list": [{"text": "Karzai", "type": "DEFAULT", "char_span": [48, 54], "tok_span": [11, 14]}, {"text": "Afghanistan", "type": "DEFAULT", "char_span": [20, 31], "tok_span": [7, 8]}, {"text": "Karzai", "type": "DEFAULT", "char_span": [48, 54], "tok_span": [11, 14]}, {"text": "Afghanistan", "type": "DEFAULT", "char_span": [58, 69], "tok_span": [15, 16]}, {"text": "Afghanistan", "type": "DEFAULT", "char_span": [20, 31], "tok_span": [7, 8]}, {"text": "Kabul", "type": "DEFAULT", "char_span": [130, 135], "tok_span": [27, 28]}, {"text": "Afghanistan", "type": "DEFAULT", "char_span": [58, 69], "tok_span": [15, 16]}, {"text": "Kabul", "type": "DEFAULT", "char_span": [130, 135], "tok_span": [27, 28]}, {"text": "Afghanistan", "type": "DEFAULT", "char_span": [20, 31], "tok_span": [7, 8]}, {"text": "Kabul", "type": "DEFAULT", "char_span": [130, 135], "tok_span": [27, 28]}, {"text": "Afghanistan", "type": "DEFAULT", "char_span": [58, 69], "tok_span": [15, 16]}, {"text": "Kabul", "type": "DEFAULT", "char_span": [130, 135], "tok_span": [27, 28]}]}, {"text": "It 's just one piece of the puzzle , '' said William Easterly , a former bank economist who is now an economist at New York University .", "id": "valid_101", "relation_list": [{"subject": "Easterly", "object": "University", "subj_char_span": [53, 61], "obj_char_span": [124, 134], "predicate": "/business/person/company", "subj_tok_span": [14, 16], "obj_tok_span": [29, 30]}], "entity_list": [{"text": "Easterly", "type": "DEFAULT", "char_span": [53, 61], "tok_span": [14, 16]}, {"text": "University", "type": "DEFAULT", "char_span": [124, 134], "tok_span": [29, 30]}]}, {"text": "But while other big cities like Chicago , Washington , Seattle and Atlanta have elected female mayors -- women are mayors in 13 of the 100 largest United States cities -- history has not been kind to female mayoral candidates in New York .", "id": "valid_102", "relation_list": [{"subject": "Washington", "object": "Seattle", "subj_char_span": [42, 52], "obj_char_span": [55, 62], "predicate": "/location/location/contains", "subj_tok_span": [8, 9], "obj_tok_span": [10, 11]}], "entity_list": [{"text": "Washington", "type": "DEFAULT", "char_span": [42, 52], "tok_span": [8, 9]}, {"text": "Seattle", "type": "DEFAULT", "char_span": [55, 62], "tok_span": [10, 11]}]}, {"text": "Then in March 2000 , he made one of his most dramatic trips , a six-day valedictory journey to Jordan , Israel and Palestinian-held territories that saw the 79-year-old pope , frail with infirmities , step nimbly through the political and religious minefields of the Middle East , a capstone of his papal travels .", "id": "valid_103", "relation_list": [{"subject": "East", "object": "Israel", "subj_char_span": [274, 278], "obj_char_span": [104, 110], "predicate": "/location/location/contains", "subj_tok_span": [64, 65], "obj_tok_span": [26, 27]}, {"subject": "East", "object": "Jordan", "subj_char_span": [274, 278], "obj_char_span": [95, 101], "predicate": "/location/location/contains", "subj_tok_span": [64, 65], "obj_tok_span": [24, 25]}], "entity_list": [{"text": "East", "type": "DEFAULT", "char_span": [274, 278], "tok_span": [64, 65]}, {"text": "Israel", "type": "DEFAULT", "char_span": [104, 110], "tok_span": [26, 27]}, {"text": "East", "type": "DEFAULT", "char_span": [274, 278], "tok_span": [64, 65]}, {"text": "Jordan", "type": "DEFAULT", "char_span": [95, 101], "tok_span": [24, 25]}]}, {"text": "In Cuba , with President Fidel Castro at his side , the pope appealed for human rights , urged the release of political prisoners and , without citing America 's 37-year economic embargo , said such sanctions hurt the needy .", "id": "valid_104", "relation_list": [{"subject": "Castro", "object": "Cuba", "subj_char_span": [31, 37], "obj_char_span": [3, 7], "predicate": "/people/person/nationality", "subj_tok_span": [7, 8], "obj_tok_span": [1, 2]}], "entity_list": [{"text": "Castro", "type": "DEFAULT", "char_span": [31, 37], "tok_span": [7, 8]}, {"text": "Cuba", "type": "DEFAULT", "char_span": [3, 7], "tok_span": [1, 2]}]}, {"text": "A8 Fears of a Militant Japan in Asia President Roh Moo Hyun of South Korea personally urged Prime Minister Junichiro Koizumi of Japan to stop visiting a nationalistic Japanese war memorial , saying the visits raised fears of a revival of Japanese militarism .", "id": "valid_105", "relation_list": [{"subject": "Asia", "object": "Japan", "subj_char_span": [32, 36], "obj_char_span": [23, 28], "predicate": "/location/location/contains", "subj_tok_span": [11, 12], "obj_tok_span": [9, 10]}, {"subject": "Asia", "object": "Japan", "subj_char_span": [32, 36], "obj_char_span": [128, 133], "predicate": "/location/location/contains", "subj_tok_span": [11, 12], "obj_tok_span": [33, 34]}, {"subject": "Asia", "object": "Korea", "subj_char_span": [32, 36], "obj_char_span": [69, 74], "predicate": "/location/location/contains", "subj_tok_span": [11, 12], "obj_tok_span": [21, 22]}], "entity_list": [{"text": "Asia", "type": "DEFAULT", "char_span": [32, 36], "tok_span": [11, 12]}, {"text": "Japan", "type": "DEFAULT", "char_span": [23, 28], "tok_span": [9, 10]}, {"text": "Asia", "type": "DEFAULT", "char_span": [32, 36], "tok_span": [11, 12]}, {"text": "Japan", "type": "DEFAULT", "char_span": [128, 133], "tok_span": [33, 34]}, {"text": "Asia", "type": "DEFAULT", "char_span": [32, 36], "tok_span": [11, 12]}, {"text": "Korea", "type": "DEFAULT", "char_span": [69, 74], "tok_span": [21, 22]}]}, {"text": "He graduated from Worcester Polytechnic Institute and was in the Peace Corps from 1991 to 1993 , serving as an assistant livestock officer and agricultural adviser for Portland Parish in Port Antonio , Jamaica .", "id": "valid_106", "relation_list": [{"subject": "Jamaica", "object": "Parish", "subj_char_span": [202, 209], "obj_char_span": [177, 183], "predicate": "/location/country/administrative_divisions", "subj_tok_span": [33, 34], "obj_tok_span": [28, 29]}, {"subject": "Jamaica", "object": "Parish", "subj_char_span": [202, 209], "obj_char_span": [177, 183], "predicate": "/location/location/contains", "subj_tok_span": [33, 34], "obj_tok_span": [28, 29]}, {"subject": "Parish", "object": "Jamaica", "subj_char_span": [177, 183], "obj_char_span": [202, 209], "predicate": "/location/administrative_division/country", "subj_tok_span": [28, 29], "obj_tok_span": [33, 34]}, {"subject": "Jamaica", "object": "Antonio", "subj_char_span": [202, 209], "obj_char_span": [192, 199], "predicate": "/location/location/contains", "subj_tok_span": [33, 34], "obj_tok_span": [31, 32]}, {"subject": "Parish", "object": "Antonio", "subj_char_span": [177, 183], "obj_char_span": [192, 199], "predicate": "/location/location/contains", "subj_tok_span": [28, 29], "obj_tok_span": [31, 32]}], "entity_list": [{"text": "Jamaica", "type": "DEFAULT", "char_span": [202, 209], "tok_span": [33, 34]}, {"text": "Parish", "type": "DEFAULT", "char_span": [177, 183], "tok_span": [28, 29]}, {"text": "Jamaica", "type": "DEFAULT", "char_span": [202, 209], "tok_span": [33, 34]}, {"text": "Parish", "type": "DEFAULT", "char_span": [177, 183], "tok_span": [28, 29]}, {"text": "Parish", "type": "DEFAULT", "char_span": [177, 183], "tok_span": [28, 29]}, {"text": "Jamaica", "type": "DEFAULT", "char_span": [202, 209], "tok_span": [33, 34]}, {"text": "Jamaica", "type": "DEFAULT", "char_span": [202, 209], "tok_span": [33, 34]}, {"text": "Antonio", "type": "DEFAULT", "char_span": [192, 199], "tok_span": [31, 32]}, {"text": "Parish", "type": "DEFAULT", "char_span": [177, 183], "tok_span": [28, 29]}, {"text": "Antonio", "type": "DEFAULT", "char_span": [192, 199], "tok_span": [31, 32]}]}, {"text": "The bodies of four women lying face down in several inches of water were discovered yesterday afternoon in a ditch near Atlantic City , the Atlantic County prosecutor 's office said .", "id": "valid_107", "relation_list": [{"subject": "County", "object": "City", "subj_char_span": [149, 155], "obj_char_span": [129, 133], "predicate": "/location/location/contains", "subj_tok_span": [26, 27], "obj_tok_span": [22, 23]}], "entity_list": [{"text": "County", "type": "DEFAULT", "char_span": [149, 155], "tok_span": [26, 27]}, {"text": "City", "type": "DEFAULT", "char_span": [129, 133], "tok_span": [22, 23]}]}, {"text": "Monica Camille Drake and Gregory Fabian Winter are to be married this afternoon in Yellow Springs , Ohio .", "id": "valid_108", "relation_list": [{"subject": "Ohio", "object": "Springs", "subj_char_span": [100, 104], "obj_char_span": [90, 97], "predicate": "/location/location/contains", "subj_tok_span": [17, 18], "obj_tok_span": [15, 16]}], "entity_list": [{"text": "Ohio", "type": "DEFAULT", "char_span": [100, 104], "tok_span": [17, 18]}, {"text": "Springs", "type": "DEFAULT", "char_span": [90, 97], "tok_span": [15, 16]}]}, {"text": "They moved to the little fishing village of Mousehole , at the very tip of Cornwall , where he gardened high above the crashing sea .", "id": "valid_109", "relation_list": [{"subject": "Cornwall", "object": "Mousehole", "subj_char_span": [75, 83], "obj_char_span": [44, 53], "predicate": "/location/location/contains", "subj_tok_span": [16, 17], "obj_tok_span": [8, 10]}], "entity_list": [{"text": "Cornwall", "type": "DEFAULT", "char_span": [75, 83], "tok_span": [16, 17]}, {"text": "Mousehole", "type": "DEFAULT", "char_span": [44, 53], "tok_span": [8, 10]}]}, {"text": "SIR ROCCO FORTE Chairman and chief executive , Rocco Forte Hotels , London BIRTH DATE Jan. 18 , 1945 HOMETOWN Bournemouth , England CURRENTLY READING '' The Welfare State We 're In , '' by James Bartholomew FAVORITE PLACES TO TRAVEL Iceland and New Zealand OFFICE SPACE : THE BOSS", "id": "valid_110", "relation_list": [{"subject": "England", "object": "London", "subj_char_span": [124, 131], "obj_char_span": [68, 74], "predicate": "/location/country/capital", "subj_tok_span": [38, 39], "obj_tok_span": [19, 20]}], "entity_list": [{"text": "England", "type": "DEFAULT", "char_span": [124, 131], "tok_span": [38, 39]}, {"text": "London", "type": "DEFAULT", "char_span": [68, 74], "tok_span": [19, 20]}]}, {"text": "8 p.m. , Warsaw , 261 Driggs Avenue , Greenpoint , Brooklyn , ( 718 ) 387-0505 , $ 14 .", "id": "valid_111", "relation_list": [{"subject": "Brooklyn", "object": "Greenpoint", "subj_char_span": [51, 59], "obj_char_span": [38, 48], "predicate": "/location/location/contains", "subj_tok_span": [16, 17], "obj_tok_span": [13, 15]}, {"subject": "Greenpoint", "object": "Brooklyn", "subj_char_span": [38, 48], "obj_char_span": [51, 59], "predicate": "/location/neighborhood/neighborhood_of", "subj_tok_span": [13, 15], "obj_tok_span": [16, 17]}], "entity_list": [{"text": "Brooklyn", "type": "DEFAULT", "char_span": [51, 59], "tok_span": [16, 17]}, {"text": "Greenpoint", "type": "DEFAULT", "char_span": [38, 48], "tok_span": [13, 15]}, {"text": "Greenpoint", "type": "DEFAULT", "char_span": [38, 48], "tok_span": [13, 15]}, {"text": "Brooklyn", "type": "DEFAULT", "char_span": [51, 59], "tok_span": [16, 17]}]}, {"text": "So when she describes Wright 's Darwin D. Martin House , in Buffalo , where she has designed a 15,000-square-foot visitor center -LRB- expected to break ground next year -RRB- , Ms. Mori does n't mention the pattern of the stained-glass windows ; she talks about Wright 's relationship to transcendentalism .", "id": "valid_112", "relation_list": [{"subject": "Buffalo", "object": "House", "subj_char_span": [60, 67], "obj_char_span": [49, 54], "predicate": "/location/location/contains", "subj_tok_span": [14, 15], "obj_tok_span": [11, 12]}], "entity_list": [{"text": "Buffalo", "type": "DEFAULT", "char_span": [60, 67], "tok_span": [14, 15]}, {"text": "House", "type": "DEFAULT", "char_span": [49, 54], "tok_span": [11, 12]}]}, {"text": "A serious rift emerged Monday when Russia split with the United States and Europe over Iran 's nuclear program after the Russians floated a last-minute proposal to allow Iran to make small quantities of nuclear fuel , according to European officials .", "id": "valid_113", "relation_list": [{"subject": "Europe", "object": "Russia", "subj_char_span": [75, 81], "obj_char_span": [35, 41], "predicate": "/location/location/contains", "subj_tok_span": [13, 14], "obj_tok_span": [6, 7]}], "entity_list": [{"text": "Europe", "type": "DEFAULT", "char_span": [75, 81], "tok_span": [13, 14]}, {"text": "Russia", "type": "DEFAULT", "char_span": [35, 41], "tok_span": [6, 7]}]}, {"text": "To make his case , Dr. von Hagens invited two journalists to Dalian for a tour of his facility , which he said was the first center in China to preserve bodies .", "id": "valid_114", "relation_list": [{"subject": "China", "object": "Dalian", "subj_char_span": [135, 140], "obj_char_span": [61, 67], "predicate": "/location/location/contains", "subj_tok_span": [31, 32], "obj_tok_span": [14, 16]}], "entity_list": [{"text": "China", "type": "DEFAULT", "char_span": [135, 140], "tok_span": [31, 32]}, {"text": "Dalian", "type": "DEFAULT", "char_span": [61, 67], "tok_span": [14, 16]}]}, {"text": "Born April 13 , 1910 , in New York City , he attended New York University -LRB- BS -RRB- , St. Louis University -LRB- MD -RRB- and Harvard -LRB- MPH -RRB- .", "id": "valid_115", "relation_list": [{"subject": "City", "object": "University", "subj_char_span": [35, 39], "obj_char_span": [63, 73], "predicate": "/location/location/contains", "subj_tok_span": [9, 10], "obj_tok_span": [15, 16]}, {"subject": "City", "object": "University", "subj_char_span": [35, 39], "obj_char_span": [101, 111], "predicate": "/location/location/contains", "subj_tok_span": [9, 10], "obj_tok_span": [29, 30]}], "entity_list": [{"text": "City", "type": "DEFAULT", "char_span": [35, 39], "tok_span": [9, 10]}, {"text": "University", "type": "DEFAULT", "char_span": [63, 73], "tok_span": [15, 16]}, {"text": "City", "type": "DEFAULT", "char_span": [35, 39], "tok_span": [9, 10]}, {"text": "University", "type": "DEFAULT", "char_span": [101, 111], "tok_span": [29, 30]}]}, {"text": "The Road to Albany Correction : October 13 , 2006 , Friday A front-page profile yesterday of Eliot Spitzer , the Democratic candidate for governor of New York , misidentified the location of his New York apartment .", "id": "valid_116", "relation_list": [{"subject": "Spitzer", "object": "York", "subj_char_span": [99, 106], "obj_char_span": [154, 158], "predicate": "/business/person/company", "subj_tok_span": [22, 25], "obj_tok_span": [33, 34]}, {"subject": "Spitzer", "object": "York", "subj_char_span": [99, 106], "obj_char_span": [199, 203], "predicate": "/business/person/company", "subj_tok_span": [22, 25], "obj_tok_span": [44, 45]}], "entity_list": [{"text": "Spitzer", "type": "DEFAULT", "char_span": [99, 106], "tok_span": [22, 25]}, {"text": "York", "type": "DEFAULT", "char_span": [154, 158], "tok_span": [33, 34]}, {"text": "Spitzer", "type": "DEFAULT", "char_span": [99, 106], "tok_span": [22, 25]}, {"text": "York", "type": "DEFAULT", "char_span": [199, 203], "tok_span": [44, 45]}]}, {"text": "He was hanging out on the streets of Maspeth , Queens , with a group of friends , waiting for the cover of night to begin the festivities with a boom .", "id": "valid_117", "relation_list": [{"subject": "Maspeth", "object": "Queens", "subj_char_span": [37, 44], "obj_char_span": [47, 53], "predicate": "/location/neighborhood/neighborhood_of", "subj_tok_span": [8, 11], "obj_tok_span": [12, 13]}, {"subject": "Queens", "object": "Maspeth", "subj_char_span": [47, 53], "obj_char_span": [37, 44], "predicate": "/location/location/contains", "subj_tok_span": [12, 13], "obj_tok_span": [8, 11]}], "entity_list": [{"text": "Maspeth", "type": "DEFAULT", "char_span": [37, 44], "tok_span": [8, 11]}, {"text": "Queens", "type": "DEFAULT", "char_span": [47, 53], "tok_span": [12, 13]}, {"text": "Queens", "type": "DEFAULT", "char_span": [47, 53], "tok_span": [12, 13]}, {"text": "Maspeth", "type": "DEFAULT", "char_span": [37, 44], "tok_span": [8, 11]}]}, {"text": "Few used their pens in 2004 , when Miller won a World Cup slalom in St. Anton , Austria .", "id": "valid_118", "relation_list": [{"subject": "Austria", "object": "Anton", "subj_char_span": [80, 87], "obj_char_span": [72, 77], "predicate": "/location/location/contains", "subj_tok_span": [20, 21], "obj_tok_span": [18, 19]}], "entity_list": [{"text": "Austria", "type": "DEFAULT", "char_span": [80, 87], "tok_span": [20, 21]}, {"text": "Anton", "type": "DEFAULT", "char_span": [72, 77], "tok_span": [18, 19]}]}, {"text": "Among these was an appeal by Harlan County , Ky. , of a ruling that declared unconstitutional the posting of a Ten Commandments display in public school classrooms -LRB- Harlan County v. ACLU of Kentucky , No . 03-1698 -RRB- .", "id": "valid_119", "relation_list": [{"subject": "Kentucky", "object": "County", "subj_char_span": [195, 203], "obj_char_span": [36, 42], "predicate": "/location/location/contains", "subj_tok_span": [43, 44], "obj_tok_span": [7, 8]}, {"subject": "Kentucky", "object": "County", "subj_char_span": [195, 203], "obj_char_span": [177, 183], "predicate": "/location/location/contains", "subj_tok_span": [43, 44], "obj_tok_span": [36, 37]}], "entity_list": [{"text": "Kentucky", "type": "DEFAULT", "char_span": [195, 203], "tok_span": [43, 44]}, {"text": "County", "type": "DEFAULT", "char_span": [36, 42], "tok_span": [7, 8]}, {"text": "Kentucky", "type": "DEFAULT", "char_span": [195, 203], "tok_span": [43, 44]}, {"text": "County", "type": "DEFAULT", "char_span": [177, 183], "tok_span": [36, 37]}]}, {"text": "SANJAY DUTT , 22 , of Leeds , England , a friend of one of the suicide bombers who struck London on July 7 .", "id": "valid_120", "relation_list": [{"subject": "England", "object": "London", "subj_char_span": [30, 37], "obj_char_span": [90, 96], "predicate": "/location/country/capital", "subj_tok_span": [14, 15], "obj_tok_span": [26, 27]}], "entity_list": [{"text": "England", "type": "DEFAULT", "char_span": [30, 37], "tok_span": [14, 15]}, {"text": "London", "type": "DEFAULT", "char_span": [90, 96], "tok_span": [26, 27]}]}, {"text": "So why can users view Baghdad , the capital of Iraq , in stunning detail , but not Hartford , the state 's capital ?", "id": "valid_121", "relation_list": [{"subject": "Iraq", "object": "Baghdad", "subj_char_span": [47, 51], "obj_char_span": [22, 29], "predicate": "/location/country/capital", "subj_tok_span": [10, 11], "obj_tok_span": [5, 6]}, {"subject": "Iraq", "object": "Baghdad", "subj_char_span": [47, 51], "obj_char_span": [22, 29], "predicate": "/location/location/contains", "subj_tok_span": [10, 11], "obj_tok_span": [5, 6]}], "entity_list": [{"text": "Iraq", "type": "DEFAULT", "char_span": [47, 51], "tok_span": [10, 11]}, {"text": "Baghdad", "type": "DEFAULT", "char_span": [22, 29], "tok_span": [5, 6]}, {"text": "Iraq", "type": "DEFAULT", "char_span": [47, 51], "tok_span": [10, 11]}, {"text": "Baghdad", "type": "DEFAULT", "char_span": [22, 29], "tok_span": [5, 6]}]}, {"text": "They are backed up by Tata engineers in India , Hungary , China , Brazil , Chile , Mexico and Argentina .", "id": "valid_122", "relation_list": [{"subject": "Hungary", "object": "Tata", "subj_char_span": [48, 55], "obj_char_span": [22, 26], "predicate": "/location/location/contains", "subj_tok_span": [11, 12], "obj_tok_span": [5, 7]}], "entity_list": [{"text": "Hungary", "type": "DEFAULT", "char_span": [48, 55], "tok_span": [11, 12]}, {"text": "Tata", "type": "DEFAULT", "char_span": [22, 26], "tok_span": [5, 7]}]}, {"text": "She grew up in southern Henan Province in the city of Nanyang , where she watched dramas about judges in ancient China .", "id": "valid_123", "relation_list": [{"subject": "China", "object": "Nanyang", "subj_char_span": [113, 118], "obj_char_span": [54, 61], "predicate": "/location/location/contains", "subj_tok_span": [23, 24], "obj_tok_span": [12, 14]}], "entity_list": [{"text": "China", "type": "DEFAULT", "char_span": [113, 118], "tok_span": [23, 24]}, {"text": "Nanyang", "type": "DEFAULT", "char_span": [54, 61], "tok_span": [12, 14]}]}, {"text": "When I was in Hartford -- way back when Ella Grasso and William O'Neill were the governors -- the politicians had a terrible inferiority complex .", "id": "valid_124", "relation_list": [{"subject": "O'Neill", "object": "Hartford", "subj_char_span": [64, 71], "obj_char_span": [14, 22], "predicate": "/people/person/place_lived", "subj_tok_span": [15, 18], "obj_tok_span": [4, 5]}, {"subject": "O'Neill", "object": "Hartford", "subj_char_span": [64, 71], "obj_char_span": [14, 22], "predicate": "/people/person/place_of_birth", "subj_tok_span": [15, 18], "obj_tok_span": [4, 5]}], "entity_list": [{"text": "O'Neill", "type": "DEFAULT", "char_span": [64, 71], "tok_span": [15, 18]}, {"text": "Hartford", "type": "DEFAULT", "char_span": [14, 22], "tok_span": [4, 5]}, {"text": "O'Neill", "type": "DEFAULT", "char_span": [64, 71], "tok_span": [15, 18]}, {"text": "Hartford", "type": "DEFAULT", "char_span": [14, 22], "tok_span": [4, 5]}]}, {"text": "That 's why Arnold Schwarzenegger runs California now .", "id": "valid_125", "relation_list": [{"subject": "Schwarzenegger", "object": "California", "subj_char_span": [19, 33], "obj_char_span": [39, 49], "predicate": "/business/person/company", "subj_tok_span": [5, 10], "obj_tok_span": [11, 12]}, {"subject": "Schwarzenegger", "object": "California", "subj_char_span": [19, 33], "obj_char_span": [39, 49], "predicate": "/people/person/place_lived", "subj_tok_span": [5, 10], "obj_tok_span": [11, 12]}], "entity_list": [{"text": "Schwarzenegger", "type": "DEFAULT", "char_span": [19, 33], "tok_span": [5, 10]}, {"text": "California", "type": "DEFAULT", "char_span": [39, 49], "tok_span": [11, 12]}, {"text": "Schwarzenegger", "type": "DEFAULT", "char_span": [19, 33], "tok_span": [5, 10]}, {"text": "California", "type": "DEFAULT", "char_span": [39, 49], "tok_span": [11, 12]}]}, {"text": "He became the majority shareholder in Durbin & Greenbrier Valley Railroad , a 112-mile stretch of track that runs along the Cheat River in West Virginia .", "id": "valid_126", "relation_list": [{"subject": "Virginia", "object": "River", "subj_char_span": [144, 152], "obj_char_span": [130, 135], "predicate": "/location/location/contains", "subj_tok_span": [32, 33], "obj_tok_span": [29, 30]}], "entity_list": [{"text": "Virginia", "type": "DEFAULT", "char_span": [144, 152], "tok_span": [32, 33]}, {"text": "River", "type": "DEFAULT", "char_span": [130, 135], "tok_span": [29, 30]}]}, {"text": "The company works with carriers in Taiwan and China , and Siemens 's customers in Europe and elsewhere .", "id": "valid_127", "relation_list": [{"subject": "China", "object": "Taiwan", "subj_char_span": [46, 51], "obj_char_span": [35, 41], "predicate": "/location/country/administrative_divisions", "subj_tok_span": [8, 9], "obj_tok_span": [6, 7]}, {"subject": "Taiwan", "object": "China", "subj_char_span": [35, 41], "obj_char_span": [46, 51], "predicate": "/location/administrative_division/country", "subj_tok_span": [6, 7], "obj_tok_span": [8, 9]}], "entity_list": [{"text": "China", "type": "DEFAULT", "char_span": [46, 51], "tok_span": [8, 9]}, {"text": "Taiwan", "type": "DEFAULT", "char_span": [35, 41], "tok_span": [6, 7]}, {"text": "Taiwan", "type": "DEFAULT", "char_span": [35, 41], "tok_span": [6, 7]}, {"text": "China", "type": "DEFAULT", "char_span": [46, 51], "tok_span": [8, 9]}]}, {"text": "Raymond J. McGuire , a co-head of the firm 's highly regarded mergers and acquisitions division , is leaving to join Citigroup as co-head of investment banking , Citigroup said yesterday .", "id": "valid_128", "relation_list": [{"subject": "McGuire", "object": "Citigroup", "subj_char_span": [11, 18], "obj_char_span": [117, 126], "predicate": "/business/person/company", "subj_tok_span": [3, 4], "obj_tok_span": [26, 29]}, {"subject": "McGuire", "object": "Citigroup", "subj_char_span": [11, 18], "obj_char_span": [162, 171], "predicate": "/business/person/company", "subj_tok_span": [3, 4], "obj_tok_span": [37, 40]}], "entity_list": [{"text": "McGuire", "type": "DEFAULT", "char_span": [11, 18], "tok_span": [3, 4]}, {"text": "Citigroup", "type": "DEFAULT", "char_span": [117, 126], "tok_span": [26, 29]}, {"text": "McGuire", "type": "DEFAULT", "char_span": [11, 18], "tok_span": [3, 4]}, {"text": "Citigroup", "type": "DEFAULT", "char_span": [162, 171], "tok_span": [37, 40]}]}, {"text": "-- -- -- -- -- -- -- -- -- -- Troops Battle Rebels in Mosul BAGHDAD , Iraq , May 17 -LRB- AP -RRB- -- American troops backed by helicopters battled scores of insurgents holed up in two houses in the northern city of Mosul , the military said Tuesday .", "id": "valid_129", "relation_list": [{"subject": "Iraq", "object": "Mosul", "subj_char_span": [70, 74], "obj_char_span": [54, 59], "predicate": "/location/location/contains", "subj_tok_span": [31, 32], "obj_tok_span": [24, 26]}, {"subject": "Iraq", "object": "Mosul", "subj_char_span": [70, 74], "obj_char_span": [216, 221], "predicate": "/location/location/contains", "subj_tok_span": [31, 32], "obj_tok_span": [66, 68]}], "entity_list": [{"text": "Iraq", "type": "DEFAULT", "char_span": [70, 74], "tok_span": [31, 32]}, {"text": "Mosul", "type": "DEFAULT", "char_span": [54, 59], "tok_span": [24, 26]}, {"text": "Iraq", "type": "DEFAULT", "char_span": [70, 74], "tok_span": [31, 32]}, {"text": "Mosul", "type": "DEFAULT", "char_span": [216, 221], "tok_span": [66, 68]}]}, {"text": "Mr. Sussi , who grew up in Astoria , Queens , said he would spot the Chrysler spire while riding the elevated train . ''", "id": "valid_130", "relation_list": [{"subject": "Queens", "object": "Astoria", "subj_char_span": [37, 43], "obj_char_span": [27, 34], "predicate": "/location/location/contains", "subj_tok_span": [12, 13], "obj_tok_span": [9, 11]}, {"subject": "Astoria", "object": "Queens", "subj_char_span": [27, 34], "obj_char_span": [37, 43], "predicate": "/location/neighborhood/neighborhood_of", "subj_tok_span": [9, 11], "obj_tok_span": [12, 13]}], "entity_list": [{"text": "Queens", "type": "DEFAULT", "char_span": [37, 43], "tok_span": [12, 13]}, {"text": "Astoria", "type": "DEFAULT", "char_span": [27, 34], "tok_span": [9, 11]}, {"text": "Astoria", "type": "DEFAULT", "char_span": [27, 34], "tok_span": [9, 11]}, {"text": "Queens", "type": "DEFAULT", "char_span": [37, 43], "tok_span": [12, 13]}]}, {"text": "Op-Ed Contributor Frans de Waal , a professor of psychology at Emory University , is the author of '' Our Inner Ape . ''", "id": "valid_131", "relation_list": [{"subject": "Waal", "object": "University", "subj_char_span": [27, 31], "obj_char_span": [69, 79], "predicate": "/business/person/company", "subj_tok_span": [10, 12], "obj_tok_span": [20, 21]}], "entity_list": [{"text": "Waal", "type": "DEFAULT", "char_span": [27, 31], "tok_span": [10, 12]}, {"text": "University", "type": "DEFAULT", "char_span": [69, 79], "tok_span": [20, 21]}]}, {"text": "Members include former Representative Mickey Edwards , Republican of Oklahoma ; Bruce E. Fein , a Justice Department official in the Reagan administration ; Harold Hongju Koh , the dean of Yale Law School ; William S. Sessions , a former director of the Federal Bureau of Investigation ; Kathleen M. Sullivan , a former dean of Stanford Law School ; and Patricia M. Wald , former chief judge of a federal appeals court .", "id": "valid_132", "relation_list": [{"subject": "Koh", "object": "School", "subj_char_span": [171, 174], "obj_char_span": [198, 204], "predicate": "/business/person/company", "subj_tok_span": [29, 31], "obj_tok_span": [37, 38]}, {"subject": "Koh", "object": "School", "subj_char_span": [171, 174], "obj_char_span": [341, 347], "predicate": "/business/person/company", "subj_tok_span": [29, 31], "obj_tok_span": [65, 66]}], "entity_list": [{"text": "Koh", "type": "DEFAULT", "char_span": [171, 174], "tok_span": [29, 31]}, {"text": "School", "type": "DEFAULT", "char_span": [198, 204], "tok_span": [37, 38]}, {"text": "Koh", "type": "DEFAULT", "char_span": [171, 174], "tok_span": [29, 31]}, {"text": "School", "type": "DEFAULT", "char_span": [341, 347], "tok_span": [65, 66]}]}, {"text": "She leaves her three sons , daughters-in-law , and six grandchildren , Rachel , David , Maggie , Paul , Caroline and Joseph .", "id": "valid_133", "relation_list": [{"subject": "Rachel", "object": "Joseph", "subj_char_span": [71, 77], "obj_char_span": [117, 123], "predicate": "/people/person/children", "subj_tok_span": [16, 17], "obj_tok_span": [26, 27]}], "entity_list": [{"text": "Rachel", "type": "DEFAULT", "char_span": [71, 77], "tok_span": [16, 17]}, {"text": "Joseph", "type": "DEFAULT", "char_span": [117, 123], "tok_span": [26, 27]}]}, {"text": "Tehran is also understandably distrustful of Iraq 's Sunni nationalists , having fought a long and costly war against Saddam Hussein 's regime in the 1980 's .", "id": "valid_134", "relation_list": [{"subject": "Hussein", "object": "Iraq", "subj_char_span": [125, 132], "obj_char_span": [45, 49], "predicate": "/people/deceased_person/place_of_death", "subj_tok_span": [25, 26], "obj_tok_span": [10, 11]}, {"subject": "Hussein", "object": "Iraq", "subj_char_span": [125, 132], "obj_char_span": [45, 49], "predicate": "/people/person/nationality", "subj_tok_span": [25, 26], "obj_tok_span": [10, 11]}, {"subject": "Hussein", "object": "Iraq", "subj_char_span": [125, 132], "obj_char_span": [45, 49], "predicate": "/people/person/place_of_birth", "subj_tok_span": [25, 26], "obj_tok_span": [10, 11]}], "entity_list": [{"text": "Hussein", "type": "DEFAULT", "char_span": [125, 132], "tok_span": [25, 26]}, {"text": "Iraq", "type": "DEFAULT", "char_span": [45, 49], "tok_span": [10, 11]}, {"text": "Hussein", "type": "DEFAULT", "char_span": [125, 132], "tok_span": [25, 26]}, {"text": "Iraq", "type": "DEFAULT", "char_span": [45, 49], "tok_span": [10, 11]}, {"text": "Hussein", "type": "DEFAULT", "char_span": [125, 132], "tok_span": [25, 26]}, {"text": "Iraq", "type": "DEFAULT", "char_span": [45, 49], "tok_span": [10, 11]}]}, {"text": "Anand Mahindra , vice chairman and managing director of Mahindra & Mahindra , the flagship of a diverse group whose interests include trucks and hospitality , said in a telephone interview from South Africa , '' India is seen as one of the world 's most dynamic economies , and liquidity is rapidly flowing toward where this dynamism is evident . ''", "id": "valid_135", "relation_list": [{"subject": "Mahindra", "object": "India", "subj_char_span": [6, 14], "obj_char_span": [212, 217], "predicate": "/people/person/nationality", "subj_tok_span": [1, 4], "obj_tok_span": [43, 44]}, {"subject": "Mahindra", "object": "India", "subj_char_span": [56, 64], "obj_char_span": [212, 217], "predicate": "/people/person/nationality", "subj_tok_span": [11, 14], "obj_tok_span": [43, 44]}, {"subject": "Mahindra", "object": "India", "subj_char_span": [67, 75], "obj_char_span": [212, 217], "predicate": "/people/person/nationality", "subj_tok_span": [15, 18], "obj_tok_span": [43, 44]}], "entity_list": [{"text": "Mahindra", "type": "DEFAULT", "char_span": [6, 14], "tok_span": [1, 4]}, {"text": "India", "type": "DEFAULT", "char_span": [212, 217], "tok_span": [43, 44]}, {"text": "Mahindra", "type": "DEFAULT", "char_span": [56, 64], "tok_span": [11, 14]}, {"text": "India", "type": "DEFAULT", "char_span": [212, 217], "tok_span": [43, 44]}, {"text": "Mahindra", "type": "DEFAULT", "char_span": [67, 75], "tok_span": [15, 18]}, {"text": "India", "type": "DEFAULT", "char_span": [212, 217], "tok_span": [43, 44]}]}, {"text": "A7 In an unusual public rebuke , President Jalal Talabani angrily criticized other Arab states , saying they had insulted Iraq by not sending diplomats to Baghdad and had not sent condolence letters about the stampede last week in which almost 1,000 Shiite pilgrims were killed .", "id": "valid_136", "relation_list": [{"subject": "Iraq", "object": "Baghdad", "subj_char_span": [122, 126], "obj_char_span": [155, 162], "predicate": "/location/country/capital", "subj_tok_span": [28, 29], "obj_tok_span": [35, 36]}, {"subject": "Iraq", "object": "Baghdad", "subj_char_span": [122, 126], "obj_char_span": [155, 162], "predicate": "/location/location/contains", "subj_tok_span": [28, 29], "obj_tok_span": [35, 36]}], "entity_list": [{"text": "Iraq", "type": "DEFAULT", "char_span": [122, 126], "tok_span": [28, 29]}, {"text": "Baghdad", "type": "DEFAULT", "char_span": [155, 162], "tok_span": [35, 36]}, {"text": "Iraq", "type": "DEFAULT", "char_span": [122, 126], "tok_span": [28, 29]}, {"text": "Baghdad", "type": "DEFAULT", "char_span": [155, 162], "tok_span": [35, 36]}]}, {"text": "A17 Quarter Eagle Coin Confirmed A coin owned by generations of a California family has been confirmed by numismatists as one of 12 known Quarter Eagle coins that were made of Gold Rush ore in 1854 at the San Francisco Mint .", "id": "valid_137", "relation_list": [{"subject": "California", "object": "Mint", "subj_char_span": [66, 76], "obj_char_span": [219, 223], "predicate": "/location/location/contains", "subj_tok_span": [15, 16], "obj_tok_span": [47, 48]}], "entity_list": [{"text": "California", "type": "DEFAULT", "char_span": [66, 76], "tok_span": [15, 16]}, {"text": "Mint", "type": "DEFAULT", "char_span": [219, 223], "tok_span": [47, 48]}]}, {"text": "But yesterday , as he stood outside the family 's home in Marine Park , Brooklyn , mourning the death of his son on what would have been his 21st birthday , Andre Whyte , a captain with the city 's Department of Correction , said , '' He never did anything a father could n't be proud of . ''", "id": "valid_138", "relation_list": [{"subject": "Park", "object": "Brooklyn", "subj_char_span": [65, 69], "obj_char_span": [72, 80], "predicate": "/location/neighborhood/neighborhood_of", "subj_tok_span": [14, 15], "obj_tok_span": [16, 17]}], "entity_list": [{"text": "Park", "type": "DEFAULT", "char_span": [65, 69], "tok_span": [14, 15]}, {"text": "Brooklyn", "type": "DEFAULT", "char_span": [72, 80], "tok_span": [16, 17]}]}, {"text": "By the late 1980 's , Edward , a 1950 business graduate of Babson College , and Peter Bronfman , younger by two years , controlled the largest financial operation in Canada through complex holding companies that helped them keep out of the public eye .", "id": "valid_139", "relation_list": [{"subject": "Bronfman", "object": "Canada", "subj_char_span": [86, 94], "obj_char_span": [166, 172], "predicate": "/people/person/nationality", "subj_tok_span": [20, 24], "obj_tok_span": [36, 37]}], "entity_list": [{"text": "Bronfman", "type": "DEFAULT", "char_span": [86, 94], "tok_span": [20, 24]}, {"text": "Canada", "type": "DEFAULT", "char_span": [166, 172], "tok_span": [36, 37]}]}, {"text": "Reyes first met Pardo at a 1997 art fair in Munster , Germany , where the artist had constructed a redwood pier , complete with a cigarette machine at the end of it .", "id": "valid_140", "relation_list": [{"subject": "Germany", "object": "Munster", "subj_char_span": [54, 61], "obj_char_span": [44, 51], "predicate": "/location/location/contains", "subj_tok_span": [13, 14], "obj_tok_span": [11, 12]}], "entity_list": [{"text": "Germany", "type": "DEFAULT", "char_span": [54, 61], "tok_span": [13, 14]}, {"text": "Munster", "type": "DEFAULT", "char_span": [44, 51], "tok_span": [11, 12]}]}, {"text": "As a high school English teacher , Mr. Beerman teaches the literature of '' the quest '' to freshmen at Automotive High School in Greenpoint , Brooklyn .", "id": "valid_141", "relation_list": [{"subject": "Greenpoint", "object": "Brooklyn", "subj_char_span": [130, 140], "obj_char_span": [143, 151], "predicate": "/location/neighborhood/neighborhood_of", "subj_tok_span": [31, 33], "obj_tok_span": [34, 35]}, {"subject": "Brooklyn", "object": "Greenpoint", "subj_char_span": [143, 151], "obj_char_span": [130, 140], "predicate": "/location/location/contains", "subj_tok_span": [34, 35], "obj_tok_span": [31, 33]}], "entity_list": [{"text": "Greenpoint", "type": "DEFAULT", "char_span": [130, 140], "tok_span": [31, 33]}, {"text": "Brooklyn", "type": "DEFAULT", "char_span": [143, 151], "tok_span": [34, 35]}, {"text": "Brooklyn", "type": "DEFAULT", "char_span": [143, 151], "tok_span": [34, 35]}, {"text": "Greenpoint", "type": "DEFAULT", "char_span": [130, 140], "tok_span": [31, 33]}]}, {"text": "This deadline should provide us sufficient time to deal with the complexities inherent in fashioning practical and workable solutions , and an effective agreement that works for all of us , '' Delphi 's chief executive , Robert S. Miller , said in a statement Friday morning .", "id": "valid_142", "relation_list": [{"subject": "Miller", "object": "Delphi", "subj_char_span": [231, 237], "obj_char_span": [193, 199], "predicate": "/business/person/company", "subj_tok_span": [46, 47], "obj_tok_span": [36, 38]}], "entity_list": [{"text": "Miller", "type": "DEFAULT", "char_span": [231, 237], "tok_span": [46, 47]}, {"text": "Delphi", "type": "DEFAULT", "char_span": [193, 199], "tok_span": [36, 38]}]}, {"text": "Woody and Scarlett , Together Again Fresh off her starring role as a neurotic American actress in the forthcoming Woody Allen film '' Match Point , '' Scarlett Johansson , right , will return to London to portray a journalism student in his next production , '' Scoop , '' the BBC reported .", "id": "valid_143", "relation_list": [{"subject": "BBC", "object": "London", "subj_char_span": [277, 280], "obj_char_span": [195, 201], "predicate": "/business/company/place_founded", "subj_tok_span": [59, 60], "obj_tok_span": [40, 41]}], "entity_list": [{"text": "BBC", "type": "DEFAULT", "char_span": [277, 280], "tok_span": [59, 60]}, {"text": "London", "type": "DEFAULT", "char_span": [195, 201], "tok_span": [40, 41]}]}, {"text": "Mr. Tasini , who led the National Writers Union from 1990 until 2003 , had never run for office before and was hoping to capture some of the antiwar sentiment that Ned Lamont capitalized on in his victory over Senator Joseph I. Lieberman in the Connecticut Democratic primary .", "id": "valid_144", "relation_list": [{"subject": "Lamont", "object": "Connecticut", "subj_char_span": [168, 174], "obj_char_span": [245, 256], "predicate": "/people/person/place_lived", "subj_tok_span": [36, 38], "obj_tok_span": [53, 54]}], "entity_list": [{"text": "Lamont", "type": "DEFAULT", "char_span": [168, 174], "tok_span": [36, 38]}, {"text": "Connecticut", "type": "DEFAULT", "char_span": [245, 256], "tok_span": [53, 54]}]}, {"text": "But as the third hour of debate opened , with the House chamber mostly full on the eve of the Thanksgiving recess , even two senior Republicans , Henry Hyde of Illinois and Curt Weldon of Pennsylvania , tried to temper the personal nature of the confrontation by offering tributes to Mr. Murtha . ''", "id": "valid_145", "relation_list": [{"subject": "Weldon", "object": "Pennsylvania", "subj_char_span": [178, 184], "obj_char_span": [188, 200], "predicate": "/people/person/place_lived", "subj_tok_span": [36, 38], "obj_tok_span": [39, 40]}], "entity_list": [{"text": "Weldon", "type": "DEFAULT", "char_span": [178, 184], "tok_span": [36, 38]}, {"text": "Pennsylvania", "type": "DEFAULT", "char_span": [188, 200], "tok_span": [39, 40]}]}, {"text": "In Tennessee , for example , Ben Mitchell , campaign manager for the Republican Senate candidate , former Mayor Bob Corker of Chattanooga , said voters would reject Mr. Ford when they learned about his voting record , which Republicans assert is at odds with his centrist image .", "id": "valid_146", "relation_list": [{"subject": "Tennessee", "object": "Chattanooga", "subj_char_span": [3, 12], "obj_char_span": [126, 137], "predicate": "/location/location/contains", "subj_tok_span": [1, 2], "obj_tok_span": [23, 24]}, {"subject": "Corker", "object": "Tennessee", "subj_char_span": [116, 122], "obj_char_span": [3, 12], "predicate": "/people/person/place_lived", "subj_tok_span": [20, 22], "obj_tok_span": [1, 2]}], "entity_list": [{"text": "Tennessee", "type": "DEFAULT", "char_span": [3, 12], "tok_span": [1, 2]}, {"text": "Chattanooga", "type": "DEFAULT", "char_span": [126, 137], "tok_span": [23, 24]}, {"text": "Corker", "type": "DEFAULT", "char_span": [116, 122], "tok_span": [20, 22]}, {"text": "Tennessee", "type": "DEFAULT", "char_span": [3, 12], "tok_span": [1, 2]}]}, {"text": "Asked why the company , which has 135 employees , has not moved to the city , Mrs. Sibley said : '' Mr. Barron lives in Muttontown and he does n't want to go to New York .", "id": "valid_147", "relation_list": [{"subject": "York", "object": "Muttontown", "subj_char_span": [165, 169], "obj_char_span": [120, 130], "predicate": "/location/location/contains", "subj_tok_span": [45, 46], "obj_tok_span": [31, 34]}], "entity_list": [{"text": "York", "type": "DEFAULT", "char_span": [165, 169], "tok_span": [45, 46]}, {"text": "Muttontown", "type": "DEFAULT", "char_span": [120, 130], "tok_span": [31, 34]}]}, {"text": "Meriweather showed the most personality Saturday with a performance that evoked memories of former Miami standouts like Ed Reed and Sean Taylor .", "id": "valid_148", "relation_list": [{"subject": "Taylor", "object": "Miami", "subj_char_span": [137, 143], "obj_char_span": [99, 104], "predicate": "/people/person/place_of_birth", "subj_tok_span": [26, 27], "obj_tok_span": [18, 19]}, {"subject": "Taylor", "object": "Miami", "subj_char_span": [137, 143], "obj_char_span": [99, 104], "predicate": "/people/deceased_person/place_of_death", "subj_tok_span": [26, 27], "obj_tok_span": [18, 19]}], "entity_list": [{"text": "Taylor", "type": "DEFAULT", "char_span": [137, 143], "tok_span": [26, 27]}, {"text": "Miami", "type": "DEFAULT", "char_span": [99, 104], "tok_span": [18, 19]}, {"text": "Taylor", "type": "DEFAULT", "char_span": [137, 143], "tok_span": [26, 27]}, {"text": "Miami", "type": "DEFAULT", "char_span": [99, 104], "tok_span": [18, 19]}]}, {"text": "Tens of thousands of people lost power in pockets from Montclair , N.J. , to Astoria , Queens , to Stamford , Conn. , but all told the region 's power grid held up relatively well , and temperatures did not go as high as some forecasters had predicted .", "id": "valid_149", "relation_list": [{"subject": "Queens", "object": "Astoria", "subj_char_span": [87, 93], "obj_char_span": [77, 84], "predicate": "/location/location/contains", "subj_tok_span": [24, 25], "obj_tok_span": [21, 23]}, {"subject": "Astoria", "object": "Queens", "subj_char_span": [77, 84], "obj_char_span": [87, 93], "predicate": "/location/neighborhood/neighborhood_of", "subj_tok_span": [21, 23], "obj_tok_span": [24, 25]}], "entity_list": [{"text": "Queens", "type": "DEFAULT", "char_span": [87, 93], "tok_span": [24, 25]}, {"text": "Astoria", "type": "DEFAULT", "char_span": [77, 84], "tok_span": [21, 23]}, {"text": "Astoria", "type": "DEFAULT", "char_span": [77, 84], "tok_span": [21, 23]}, {"text": "Queens", "type": "DEFAULT", "char_span": [87, 93], "tok_span": [24, 25]}]}, {"text": "None felt more put-upon than hundreds of residents and merchants in Astoria , Queens , who suffered through several days without power last month and lost power again yesterday when some overburdened lines caught fire .", "id": "valid_150", "relation_list": [{"subject": "Astoria", "object": "Queens", "subj_char_span": [68, 75], "obj_char_span": [78, 84], "predicate": "/location/neighborhood/neighborhood_of", "subj_tok_span": [13, 15], "obj_tok_span": [16, 17]}, {"subject": "Queens", "object": "Astoria", "subj_char_span": [78, 84], "obj_char_span": [68, 75], "predicate": "/location/location/contains", "subj_tok_span": [16, 17], "obj_tok_span": [13, 15]}], "entity_list": [{"text": "Astoria", "type": "DEFAULT", "char_span": [68, 75], "tok_span": [13, 15]}, {"text": "Queens", "type": "DEFAULT", "char_span": [78, 84], "tok_span": [16, 17]}, {"text": "Queens", "type": "DEFAULT", "char_span": [78, 84], "tok_span": [16, 17]}, {"text": "Astoria", "type": "DEFAULT", "char_span": [68, 75], "tok_span": [13, 15]}]}, {"text": "The explosion occurred on the day that Japan 's special envoy to Sri Lanka , Yasushi Akashi , met with President Mahinda Rajapaksa to shore up support for the peace talks .", "id": "valid_151", "relation_list": [{"subject": "Rajapaksa", "object": "Lanka", "subj_char_span": [121, 130], "obj_char_span": [69, 74], "predicate": "/people/person/nationality", "subj_tok_span": [30, 34], "obj_tok_span": [15, 16]}], "entity_list": [{"text": "Rajapaksa", "type": "DEFAULT", "char_span": [121, 130], "tok_span": [30, 34]}, {"text": "Lanka", "type": "DEFAULT", "char_span": [69, 74], "tok_span": [15, 16]}]}, {"text": "That goes a long way toward explaining how officials in this Mississippi city best known as the home of the Green Bay Packer quarterback Brett Favre were able to persuade Hybrid Plastics , one of hundreds of nanotechnology companies founded in recent years , to move here from Southern California .", "id": "valid_152", "relation_list": [{"subject": "Favre", "object": "Mississippi", "subj_char_span": [143, 148], "obj_char_span": [61, 72], "predicate": "/people/person/place_lived", "subj_tok_span": [26, 29], "obj_tok_span": [11, 12]}], "entity_list": [{"text": "Favre", "type": "DEFAULT", "char_span": [143, 148], "tok_span": [26, 29]}, {"text": "Mississippi", "type": "DEFAULT", "char_span": [61, 72], "tok_span": [11, 12]}]}, {"text": "But the highest-quality women 's tennis of the day came on Center Court , where top-seeded Lindsay Davenport defeated No . 15 Kim Clijsters of Belgium , 6-3 , 6-7 ( 4 ) , 6-3 , in an encounter that had the feel of a final .", "id": "valid_153", "relation_list": [{"subject": "Clijsters", "object": "Belgium", "subj_char_span": [130, 139], "obj_char_span": [143, 150], "predicate": "/people/person/nationality", "subj_tok_span": [28, 32], "obj_tok_span": [33, 34]}], "entity_list": [{"text": "Clijsters", "type": "DEFAULT", "char_span": [130, 139], "tok_span": [28, 32]}, {"text": "Belgium", "type": "DEFAULT", "char_span": [143, 150], "tok_span": [33, 34]}]}, {"text": "Car owners across the country braced themselves on Tuesday for another smack in the face at the gasoline pump , as the shutdown of the giant Prudhoe Bay oil field in Alaska rippled through energy markets and consumer psyches .", "id": "valid_154", "relation_list": [{"subject": "Alaska", "object": "Bay", "subj_char_span": [166, 172], "obj_char_span": [149, 152], "predicate": "/location/location/contains", "subj_tok_span": [34, 35], "obj_tok_span": [30, 31]}], "entity_list": [{"text": "Alaska", "type": "DEFAULT", "char_span": [166, 172], "tok_span": [34, 35]}, {"text": "Bay", "type": "DEFAULT", "char_span": [149, 152], "tok_span": [30, 31]}]}, {"text": "Of the young American designers most embraced by retailers and celebrated in the fashion press in recent years , the roll call is almost exclusively male : Zac Posen , Marc Jacobs , Narciso Rodriguez and Mr. Som as well as Jack McCollough and Lazaro Hernandez of Proenza Schouler .", "id": "valid_155", "relation_list": [{"subject": "Schouler", "object": "McCollough", "subj_char_span": [271, 279], "obj_char_span": [228, 238], "predicate": "/business/company/founders", "subj_tok_span": [63, 66], "obj_tok_span": [49, 54]}, {"subject": "Hernandez", "object": "Schouler", "subj_char_span": [250, 259], "obj_char_span": [271, 279], "predicate": "/business/person/company", "subj_tok_span": [58, 59], "obj_tok_span": [63, 66]}, {"subject": "McCollough", "object": "Schouler", "subj_char_span": [228, 238], "obj_char_span": [271, 279], "predicate": "/business/person/company", "subj_tok_span": [49, 54], "obj_tok_span": [63, 66]}, {"subject": "Schouler", "object": "Hernandez", "subj_char_span": [271, 279], "obj_char_span": [250, 259], "predicate": "/business/company/founders", "subj_tok_span": [63, 66], "obj_tok_span": [58, 59]}], "entity_list": [{"text": "Schouler", "type": "DEFAULT", "char_span": [271, 279], "tok_span": [63, 66]}, {"text": "McCollough", "type": "DEFAULT", "char_span": [228, 238], "tok_span": [49, 54]}, {"text": "Hernandez", "type": "DEFAULT", "char_span": [250, 259], "tok_span": [58, 59]}, {"text": "Schouler", "type": "DEFAULT", "char_span": [271, 279], "tok_span": [63, 66]}, {"text": "McCollough", "type": "DEFAULT", "char_span": [228, 238], "tok_span": [49, 54]}, {"text": "Schouler", "type": "DEFAULT", "char_span": [271, 279], "tok_span": [63, 66]}, {"text": "Schouler", "type": "DEFAULT", "char_span": [271, 279], "tok_span": [63, 66]}, {"text": "Hernandez", "type": "DEFAULT", "char_span": [250, 259], "tok_span": [58, 59]}]}, {"text": "Members see one another on bullfighting tours of Spain or Mexico and while running with the bulls in Pamplona .", "id": "valid_156", "relation_list": [{"subject": "Spain", "object": "Pamplona", "subj_char_span": [49, 54], "obj_char_span": [101, 109], "predicate": "/location/location/contains", "subj_tok_span": [9, 10], "obj_tok_span": [20, 24]}], "entity_list": [{"text": "Spain", "type": "DEFAULT", "char_span": [49, 54], "tok_span": [9, 10]}, {"text": "Pamplona", "type": "DEFAULT", "char_span": [101, 109], "tok_span": [20, 24]}]}, {"text": "At the Hotel on Rivington on Manhattan 's Lower East Side , the bathroom is not only visible from the bed , but the floor-to-ceiling windows allow neighbors on Delancey Street to spy into the shower -LRB- though the hotel will install a plastic film on the window on request -RRB- .", "id": "valid_157", "relation_list": [{"subject": "Side", "object": "Manhattan", "subj_char_span": [53, 57], "obj_char_span": [29, 38], "predicate": "/location/neighborhood/neighborhood_of", "subj_tok_span": [13, 14], "obj_tok_span": [8, 9]}, {"subject": "Manhattan", "object": "Side", "subj_char_span": [29, 38], "obj_char_span": [53, 57], "predicate": "/location/location/contains", "subj_tok_span": [8, 9], "obj_tok_span": [13, 14]}], "entity_list": [{"text": "Side", "type": "DEFAULT", "char_span": [53, 57], "tok_span": [13, 14]}, {"text": "Manhattan", "type": "DEFAULT", "char_span": [29, 38], "tok_span": [8, 9]}, {"text": "Manhattan", "type": "DEFAULT", "char_span": [29, 38], "tok_span": [8, 9]}, {"text": "Side", "type": "DEFAULT", "char_span": [53, 57], "tok_span": [13, 14]}]}, {"text": "Fred Levin , a Pensacola lawyer who specializes in suing insurance companies , said his first reaction was that Mr. Scruggs had no chance of winning . ''", "id": "valid_158", "relation_list": [{"subject": "Levin", "object": "Pensacola", "subj_char_span": [5, 10], "obj_char_span": [15, 24], "predicate": "/people/person/place_lived", "subj_tok_span": [1, 2], "obj_tok_span": [4, 7]}], "entity_list": [{"text": "Levin", "type": "DEFAULT", "char_span": [5, 10], "tok_span": [1, 2]}, {"text": "Pensacola", "type": "DEFAULT", "char_span": [15, 24], "tok_span": [4, 7]}]}, {"text": "On top of this colonial base -LRB- Hobart is Australia 's second-oldest city -RRB- , Tasmanians have lately added a layer of Soho and South Kensington : angular , track-lighted establishments like the Henry Jones Art Hotel in a lovingly restored jam factory and dozens of waterfront restaurants serving fresh-harvested fish , local produce and Tasmanian pinot noirs .", "id": "valid_159", "relation_list": [{"subject": "Australia", "object": "Hobart", "subj_char_span": [45, 54], "obj_char_span": [35, 41], "predicate": "/location/location/contains", "subj_tok_span": [12, 13], "obj_tok_span": [10, 11]}], "entity_list": [{"text": "Australia", "type": "DEFAULT", "char_span": [45, 54], "tok_span": [12, 13]}, {"text": "Hobart", "type": "DEFAULT", "char_span": [35, 41], "tok_span": [10, 11]}]}, {"text": "In one of the many lawsuits I.P.A . has been involved in , for example , the company filed papers saying it '' holds honors '' from former Presidents Clinton , Bush and Gerald Ford , Mrs. Clinton and former Senator Bob Dole of Kansas .", "id": "valid_160", "relation_list": [{"subject": "Dole", "object": "Kansas", "subj_char_span": [219, 223], "obj_char_span": [227, 233], "predicate": "/people/person/place_lived", "subj_tok_span": [49, 51], "obj_tok_span": [52, 53]}], "entity_list": [{"text": "Dole", "type": "DEFAULT", "char_span": [219, 223], "tok_span": [49, 51]}, {"text": "Kansas", "type": "DEFAULT", "char_span": [227, 233], "tok_span": [52, 53]}]}, {"text": "That grew into '' Having It Almost , '' a two-act book musical that was one of 34 shows selected from 400 submissions to be staged at the New York Musical Theater Festival 's equity showcase in Manhattan this month . ''", "id": "valid_161", "relation_list": [{"subject": "York", "object": "Manhattan", "subj_char_span": [142, 146], "obj_char_span": [194, 203], "predicate": "/location/location/contains", "subj_tok_span": [34, 35], "obj_tok_span": [43, 44]}], "entity_list": [{"text": "York", "type": "DEFAULT", "char_span": [142, 146], "tok_span": [34, 35]}, {"text": "Manhattan", "type": "DEFAULT", "char_span": [194, 203], "tok_span": [43, 44]}]}, {"text": "Sudan 's aim seems to be to overthrow Chad 's president and install a pawn in his place , in part because this would allow Sudan 's Army to attack rebels in Darfur from both directions .", "id": "valid_162", "relation_list": [{"subject": "Sudan", "object": "Darfur", "subj_char_span": [0, 5], "obj_char_span": [157, 163], "predicate": "/location/location/contains", "subj_tok_span": [0, 1], "obj_tok_span": [35, 38]}, {"subject": "Sudan", "object": "Darfur", "subj_char_span": [123, 128], "obj_char_span": [157, 163], "predicate": "/location/location/contains", "subj_tok_span": [27, 28], "obj_tok_span": [35, 38]}, {"subject": "Sudan", "object": "Darfur", "subj_char_span": [0, 5], "obj_char_span": [157, 163], "predicate": "/location/country/administrative_divisions", "subj_tok_span": [0, 1], "obj_tok_span": [35, 38]}, {"subject": "Sudan", "object": "Darfur", "subj_char_span": [123, 128], "obj_char_span": [157, 163], "predicate": "/location/country/administrative_divisions", "subj_tok_span": [27, 28], "obj_tok_span": [35, 38]}, {"subject": "Darfur", "object": "Sudan", "subj_char_span": [157, 163], "obj_char_span": [0, 5], "predicate": "/location/administrative_division/country", "subj_tok_span": [35, 38], "obj_tok_span": [0, 1]}, {"subject": "Darfur", "object": "Sudan", "subj_char_span": [157, 163], "obj_char_span": [123, 128], "predicate": "/location/administrative_division/country", "subj_tok_span": [35, 38], "obj_tok_span": [27, 28]}], "entity_list": [{"text": "Sudan", "type": "DEFAULT", "char_span": [0, 5], "tok_span": [0, 1]}, {"text": "Darfur", "type": "DEFAULT", "char_span": [157, 163], "tok_span": [35, 38]}, {"text": "Sudan", "type": "DEFAULT", "char_span": [123, 128], "tok_span": [27, 28]}, {"text": "Darfur", "type": "DEFAULT", "char_span": [157, 163], "tok_span": [35, 38]}, {"text": "Sudan", "type": "DEFAULT", "char_span": [0, 5], "tok_span": [0, 1]}, {"text": "Darfur", "type": "DEFAULT", "char_span": [157, 163], "tok_span": [35, 38]}, {"text": "Sudan", "type": "DEFAULT", "char_span": [123, 128], "tok_span": [27, 28]}, {"text": "Darfur", "type": "DEFAULT", "char_span": [157, 163], "tok_span": [35, 38]}, {"text": "Darfur", "type": "DEFAULT", "char_span": [157, 163], "tok_span": [35, 38]}, {"text": "Sudan", "type": "DEFAULT", "char_span": [0, 5], "tok_span": [0, 1]}, {"text": "Darfur", "type": "DEFAULT", "char_span": [157, 163], "tok_span": [35, 38]}, {"text": "Sudan", "type": "DEFAULT", "char_span": [123, 128], "tok_span": [27, 28]}]}, {"text": "Then , in 1970 , she joined the army , where for the next eight years she worked as a nurse 's assistant in a hospital in northern Jiangsu province , about 375 miles north of Nanjing .", "id": "valid_163", "relation_list": [{"subject": "Jiangsu", "object": "Nanjing", "subj_char_span": [131, 138], "obj_char_span": [175, 182], "predicate": "/location/location/contains", "subj_tok_span": [29, 31], "obj_tok_span": [38, 39]}], "entity_list": [{"text": "Jiangsu", "type": "DEFAULT", "char_span": [131, 138], "tok_span": [29, 31]}, {"text": "Nanjing", "type": "DEFAULT", "char_span": [175, 182], "tok_span": [38, 39]}]}, {"text": "In the other semifinal tomorrow night , Libertad will play host to Internacional of Brazil in Asuncion , Paraguay .", "id": "valid_164", "relation_list": [{"subject": "Paraguay", "object": "Asuncion", "subj_char_span": [105, 113], "obj_char_span": [94, 102], "predicate": "/location/country/capital", "subj_tok_span": [24, 25], "obj_tok_span": [20, 23]}, {"subject": "Paraguay", "object": "Asuncion", "subj_char_span": [105, 113], "obj_char_span": [94, 102], "predicate": "/location/location/contains", "subj_tok_span": [24, 25], "obj_tok_span": [20, 23]}], "entity_list": [{"text": "Paraguay", "type": "DEFAULT", "char_span": [105, 113], "tok_span": [24, 25]}, {"text": "Asuncion", "type": "DEFAULT", "char_span": [94, 102], "tok_span": [20, 23]}, {"text": "Paraguay", "type": "DEFAULT", "char_span": [105, 113], "tok_span": [24, 25]}, {"text": "Asuncion", "type": "DEFAULT", "char_span": [94, 102], "tok_span": [20, 23]}]}, {"text": "Already , a 100-room Comfort Inn is rising on the edge of Gowanus , and Whole Foods has cleared a nearly square-block space at Third Street for a Brooklyn market .", "id": "valid_165", "relation_list": [{"subject": "Brooklyn", "object": "Gowanus", "subj_char_span": [146, 154], "obj_char_span": [58, 65], "predicate": "/location/location/contains", "subj_tok_span": [36, 37], "obj_tok_span": [16, 19]}, {"subject": "Gowanus", "object": "Brooklyn", "subj_char_span": [58, 65], "obj_char_span": [146, 154], "predicate": "/location/neighborhood/neighborhood_of", "subj_tok_span": [16, 19], "obj_tok_span": [36, 37]}], "entity_list": [{"text": "Brooklyn", "type": "DEFAULT", "char_span": [146, 154], "tok_span": [36, 37]}, {"text": "Gowanus", "type": "DEFAULT", "char_span": [58, 65], "tok_span": [16, 19]}, {"text": "Gowanus", "type": "DEFAULT", "char_span": [58, 65], "tok_span": [16, 19]}, {"text": "Brooklyn", "type": "DEFAULT", "char_span": [146, 154], "tok_span": [36, 37]}]}, {"text": "A 22-year-old electrician was killed yesterday afternoon in a forklift accident at a construction site in Far Rockaway , Queens , the police said , and a co-worker was arrested and charged in his death .", "id": "valid_166", "relation_list": [{"subject": "Queens", "object": "Rockaway", "subj_char_span": [121, 127], "obj_char_span": [110, 118], "predicate": "/location/location/contains", "subj_tok_span": [26, 27], "obj_tok_span": [23, 25]}, {"subject": "Rockaway", "object": "Queens", "subj_char_span": [110, 118], "obj_char_span": [121, 127], "predicate": "/location/neighborhood/neighborhood_of", "subj_tok_span": [23, 25], "obj_tok_span": [26, 27]}], "entity_list": [{"text": "Queens", "type": "DEFAULT", "char_span": [121, 127], "tok_span": [26, 27]}, {"text": "Rockaway", "type": "DEFAULT", "char_span": [110, 118], "tok_span": [23, 25]}, {"text": "Rockaway", "type": "DEFAULT", "char_span": [110, 118], "tok_span": [23, 25]}, {"text": "Queens", "type": "DEFAULT", "char_span": [121, 127], "tok_span": [26, 27]}]}, {"text": "This city , a poverty-stricken expanse of adobe houses considered the capital of Bolivia 's indigenous people , was the flashpoint of relentless protests against globalization that toppled a government more than a year ago and had threatened another president , Carlos Mesa , who offered his resignation on Monday in the face of mounting demonstrations .", "id": "valid_167", "relation_list": [{"subject": "Mesa", "object": "Bolivia", "subj_char_span": [269, 273], "obj_char_span": [81, 88], "predicate": "/people/person/nationality", "subj_tok_span": [49, 50], "obj_tok_span": [16, 17]}], "entity_list": [{"text": "Mesa", "type": "DEFAULT", "char_span": [269, 273], "tok_span": [49, 50]}, {"text": "Bolivia", "type": "DEFAULT", "char_span": [81, 88], "tok_span": [16, 17]}]}, {"text": "Voters are getting more comfortable with seeing governors as C.E.O . 's of states , '' said Gov . Kathleen Sebelius , a Kansas Democrat .", "id": "valid_168", "relation_list": [{"subject": "Sebelius", "object": "Kansas", "subj_char_span": [107, 115], "obj_char_span": [120, 126], "predicate": "/people/person/place_lived", "subj_tok_span": [28, 31], "obj_tok_span": [33, 34]}], "entity_list": [{"text": "Sebelius", "type": "DEFAULT", "char_span": [107, 115], "tok_span": [28, 31]}, {"text": "Kansas", "type": "DEFAULT", "char_span": [120, 126], "tok_span": [33, 34]}]}, {"text": "132nd House District -LRB- part of Fairfield -RRB- The Incumbent Democrat , Representative Thomas Drew , who is completing his first term , is running against the Republican Chris DeSanctis , who is a professor of government at Sacred Heart University .", "id": "valid_169", "relation_list": [{"subject": "Fairfield", "object": "University", "subj_char_span": [35, 44], "obj_char_span": [241, 251], "predicate": "/location/location/contains", "subj_tok_span": [10, 11], "obj_tok_span": [53, 54]}], "entity_list": [{"text": "Fairfield", "type": "DEFAULT", "char_span": [35, 44], "tok_span": [10, 11]}, {"text": "University", "type": "DEFAULT", "char_span": [241, 251], "tok_span": [53, 54]}]}, {"text": "Mr. Zelikow and Ms. Rice co-authored a book about Germany 's reunification , '' Germany Unified and Europe Transformed : A Study in Statecraft '' -LRB- Harvard University Press , 1995 -RRB- .", "id": "valid_170", "relation_list": [{"subject": "Europe", "object": "Germany", "subj_char_span": [100, 106], "obj_char_span": [50, 57], "predicate": "/location/location/contains", "subj_tok_span": [28, 29], "obj_tok_span": [16, 17]}, {"subject": "Europe", "object": "Germany", "subj_char_span": [100, 106], "obj_char_span": [80, 87], "predicate": "/location/location/contains", "subj_tok_span": [28, 29], "obj_tok_span": [25, 26]}], "entity_list": [{"text": "Europe", "type": "DEFAULT", "char_span": [100, 106], "tok_span": [28, 29]}, {"text": "Germany", "type": "DEFAULT", "char_span": [50, 57], "tok_span": [16, 17]}, {"text": "Europe", "type": "DEFAULT", "char_span": [100, 106], "tok_span": [28, 29]}, {"text": "Germany", "type": "DEFAULT", "char_span": [80, 87], "tok_span": [25, 26]}]}, {"text": "After Lund , who has been suspended , tested positive for the masking agent finasteride at a World Cup event in Calgary , Alberta , the international federation notified the U.S.B.S.F . , Robert Storey , the international federation president , said here Friday .", "id": "valid_171", "relation_list": [{"subject": "Alberta", "object": "Calgary", "subj_char_span": [122, 129], "obj_char_span": [112, 119], "predicate": "/location/location/contains", "subj_tok_span": [26, 27], "obj_tok_span": [24, 25]}], "entity_list": [{"text": "Alberta", "type": "DEFAULT", "char_span": [122, 129], "tok_span": [26, 27]}, {"text": "Calgary", "type": "DEFAULT", "char_span": [112, 119], "tok_span": [24, 25]}]}, {"text": "It 's a little bit boring , this casting , '' Carine Roitfeld , the editor in chief of French Vogue , said as the week wound down in Milan and the herd prepared to head for Paris . ''", "id": "valid_172", "relation_list": [{"subject": "Roitfeld", "object": "Paris", "subj_char_span": [53, 61], "obj_char_span": [173, 178], "predicate": "/people/person/place_lived", "subj_tok_span": [15, 18], "obj_tok_span": [42, 43]}, {"subject": "Roitfeld", "object": "Paris", "subj_char_span": [53, 61], "obj_char_span": [173, 178], "predicate": "/people/person/place_of_birth", "subj_tok_span": [15, 18], "obj_tok_span": [42, 43]}, {"subject": "Roitfeld", "object": "Vogue", "subj_char_span": [53, 61], "obj_char_span": [94, 99], "predicate": "/business/person/company", "subj_tok_span": [15, 18], "obj_tok_span": [25, 26]}], "entity_list": [{"text": "Roitfeld", "type": "DEFAULT", "char_span": [53, 61], "tok_span": [15, 18]}, {"text": "Paris", "type": "DEFAULT", "char_span": [173, 178], "tok_span": [42, 43]}, {"text": "Roitfeld", "type": "DEFAULT", "char_span": [53, 61], "tok_span": [15, 18]}, {"text": "Paris", "type": "DEFAULT", "char_span": [173, 178], "tok_span": [42, 43]}, {"text": "Roitfeld", "type": "DEFAULT", "char_span": [53, 61], "tok_span": [15, 18]}, {"text": "Vogue", "type": "DEFAULT", "char_span": [94, 99], "tok_span": [25, 26]}]}, {"text": "Recalling China 's occupation of Taiwan and its depredations on the mainland , the Chinese analyst , a graduate of American and Chinese universities , said : '' For almost two centuries , Japan had a weak and divided China .", "id": "valid_173", "relation_list": [{"subject": "China", "object": "Taiwan", "subj_char_span": [10, 15], "obj_char_span": [33, 39], "predicate": "/location/country/administrative_divisions", "subj_tok_span": [3, 4], "obj_tok_span": [8, 9]}, {"subject": "China", "object": "Taiwan", "subj_char_span": [217, 222], "obj_char_span": [33, 39], "predicate": "/location/country/administrative_divisions", "subj_tok_span": [46, 47], "obj_tok_span": [8, 9]}, {"subject": "Taiwan", "object": "China", "subj_char_span": [33, 39], "obj_char_span": [10, 15], "predicate": "/location/administrative_division/country", "subj_tok_span": [8, 9], "obj_tok_span": [3, 4]}, {"subject": "Taiwan", "object": "China", "subj_char_span": [33, 39], "obj_char_span": [217, 222], "predicate": "/location/administrative_division/country", "subj_tok_span": [8, 9], "obj_tok_span": [46, 47]}], "entity_list": [{"text": "China", "type": "DEFAULT", "char_span": [10, 15], "tok_span": [3, 4]}, {"text": "Taiwan", "type": "DEFAULT", "char_span": [33, 39], "tok_span": [8, 9]}, {"text": "China", "type": "DEFAULT", "char_span": [217, 222], "tok_span": [46, 47]}, {"text": "Taiwan", "type": "DEFAULT", "char_span": [33, 39], "tok_span": [8, 9]}, {"text": "Taiwan", "type": "DEFAULT", "char_span": [33, 39], "tok_span": [8, 9]}, {"text": "China", "type": "DEFAULT", "char_span": [10, 15], "tok_span": [3, 4]}, {"text": "Taiwan", "type": "DEFAULT", "char_span": [33, 39], "tok_span": [8, 9]}, {"text": "China", "type": "DEFAULT", "char_span": [217, 222], "tok_span": [46, 47]}]}, {"text": "To the east of Taiwan , Japanese islands already feel Chinese pressure : Chinese drilling last fall for gas in an area claimed by Japan , a Chinese submarine caught in November trying to slip through Japanese territorial waters , and a continuing effort by China to have a Japanese island declared a rock , a legal strategy that would deprive Japan of thousands of square miles of economic rights .", "id": "valid_174", "relation_list": [{"subject": "China", "object": "Taiwan", "subj_char_span": [257, 262], "obj_char_span": [15, 21], "predicate": "/location/country/administrative_divisions", "subj_tok_span": [45, 46], "obj_tok_span": [4, 5]}, {"subject": "Taiwan", "object": "China", "subj_char_span": [15, 21], "obj_char_span": [257, 262], "predicate": "/location/administrative_division/country", "subj_tok_span": [4, 5], "obj_tok_span": [45, 46]}], "entity_list": [{"text": "China", "type": "DEFAULT", "char_span": [257, 262], "tok_span": [45, 46]}, {"text": "Taiwan", "type": "DEFAULT", "char_span": [15, 21], "tok_span": [4, 5]}, {"text": "Taiwan", "type": "DEFAULT", "char_span": [15, 21], "tok_span": [4, 5]}, {"text": "China", "type": "DEFAULT", "char_span": [257, 262], "tok_span": [45, 46]}]}, {"text": "Briefing reporters in Washington on Saturday , Mr. Takashima , the Japanese spokesman , said that in the event of war between Taiwan and China , Japan would limit itself to providing logistical support , saying : '' Surely , Japan would support American action , but we would n't join the military action itself .", "id": "valid_175", "relation_list": [{"subject": "Taiwan", "object": "China", "subj_char_span": [126, 132], "obj_char_span": [137, 142], "predicate": "/location/administrative_division/country", "subj_tok_span": [27, 28], "obj_tok_span": [29, 30]}, {"subject": "China", "object": "Taiwan", "subj_char_span": [137, 142], "obj_char_span": [126, 132], "predicate": "/location/country/administrative_divisions", "subj_tok_span": [29, 30], "obj_tok_span": [27, 28]}], "entity_list": [{"text": "Taiwan", "type": "DEFAULT", "char_span": [126, 132], "tok_span": [27, 28]}, {"text": "China", "type": "DEFAULT", "char_span": [137, 142], "tok_span": [29, 30]}, {"text": "China", "type": "DEFAULT", "char_span": [137, 142], "tok_span": [29, 30]}, {"text": "Taiwan", "type": "DEFAULT", "char_span": [126, 132], "tok_span": [27, 28]}]}, {"text": "Yet , one observer left Tokyo last week with words of caution for Japan and China . ''", "id": "valid_176", "relation_list": [{"subject": "Tokyo", "object": "Japan", "subj_char_span": [24, 29], "obj_char_span": [66, 71], "predicate": "/location/administrative_division/country", "subj_tok_span": [5, 6], "obj_tok_span": [13, 14]}, {"subject": "Japan", "object": "Tokyo", "subj_char_span": [66, 71], "obj_char_span": [24, 29], "predicate": "/location/location/contains", "subj_tok_span": [13, 14], "obj_tok_span": [5, 6]}, {"subject": "Japan", "object": "Tokyo", "subj_char_span": [66, 71], "obj_char_span": [24, 29], "predicate": "/location/country/administrative_divisions", "subj_tok_span": [13, 14], "obj_tok_span": [5, 6]}, {"subject": "Japan", "object": "Tokyo", "subj_char_span": [66, 71], "obj_char_span": [24, 29], "predicate": "/location/country/capital", "subj_tok_span": [13, 14], "obj_tok_span": [5, 6]}], "entity_list": [{"text": "Tokyo", "type": "DEFAULT", "char_span": [24, 29], "tok_span": [5, 6]}, {"text": "Japan", "type": "DEFAULT", "char_span": [66, 71], "tok_span": [13, 14]}, {"text": "Japan", "type": "DEFAULT", "char_span": [66, 71], "tok_span": [13, 14]}, {"text": "Tokyo", "type": "DEFAULT", "char_span": [24, 29], "tok_span": [5, 6]}, {"text": "Japan", "type": "DEFAULT", "char_span": [66, 71], "tok_span": [13, 14]}, {"text": "Tokyo", "type": "DEFAULT", "char_span": [24, 29], "tok_span": [5, 6]}, {"text": "Japan", "type": "DEFAULT", "char_span": [66, 71], "tok_span": [13, 14]}, {"text": "Tokyo", "type": "DEFAULT", "char_span": [24, 29], "tok_span": [5, 6]}]}, {"text": "On Monday , the head of the national security commission in Parliament , Alaeddin Borujerdi , said in Tehran that Iran was '' determined '' to reactivate the Natanz facility .", "id": "valid_177", "relation_list": [{"subject": "Iran", "object": "Natanz", "subj_char_span": [114, 118], "obj_char_span": [158, 164], "predicate": "/location/location/contains", "subj_tok_span": [25, 26], "obj_tok_span": [36, 39]}, {"subject": "Iran", "object": "Tehran", "subj_char_span": [114, 118], "obj_char_span": [102, 108], "predicate": "/location/country/capital", "subj_tok_span": [25, 26], "obj_tok_span": [23, 24]}, {"subject": "Iran", "object": "Tehran", "subj_char_span": [114, 118], "obj_char_span": [102, 108], "predicate": "/location/location/contains", "subj_tok_span": [25, 26], "obj_tok_span": [23, 24]}], "entity_list": [{"text": "Iran", "type": "DEFAULT", "char_span": [114, 118], "tok_span": [25, 26]}, {"text": "Natanz", "type": "DEFAULT", "char_span": [158, 164], "tok_span": [36, 39]}, {"text": "Iran", "type": "DEFAULT", "char_span": [114, 118], "tok_span": [25, 26]}, {"text": "Tehran", "type": "DEFAULT", "char_span": [102, 108], "tok_span": [23, 24]}, {"text": "Iran", "type": "DEFAULT", "char_span": [114, 118], "tok_span": [25, 26]}, {"text": "Tehran", "type": "DEFAULT", "char_span": [102, 108], "tok_span": [23, 24]}]}, {"text": "Its favored cities include Boston , Washington , Los Angeles , Seattle , San Francisco and Oakland .", "id": "valid_178", "relation_list": [{"subject": "Washington", "object": "Seattle", "subj_char_span": [36, 46], "obj_char_span": [63, 70], "predicate": "/location/location/contains", "subj_tok_span": [6, 7], "obj_tok_span": [11, 12]}], "entity_list": [{"text": "Washington", "type": "DEFAULT", "char_span": [36, 46], "tok_span": [6, 7]}, {"text": "Seattle", "type": "DEFAULT", "char_span": [63, 70], "tok_span": [11, 12]}]}, {"text": "An alternative being strongly considered by some Republican strategists is Virginia , where Senator George Allen , a Republican once viewed as breezing toward re-election , is now struggling .", "id": "valid_179", "relation_list": [{"subject": "Allen", "object": "Virginia", "subj_char_span": [107, 112], "obj_char_span": [75, 83], "predicate": "/people/person/place_lived", "subj_tok_span": [18, 19], "obj_tok_span": [13, 14]}], "entity_list": [{"text": "Allen", "type": "DEFAULT", "char_span": [107, 112], "tok_span": [18, 19]}, {"text": "Virginia", "type": "DEFAULT", "char_span": [75, 83], "tok_span": [13, 14]}]}, {"text": "-LRB- He is not alone ; David Thompson , the chef at Nahm , an extraordinary outpost of Thai gourmandise in London , flies supplies in from Asia every week for the same reason . -RRB-", "id": "valid_180", "relation_list": [{"subject": "Thompson", "object": "London", "subj_char_span": [30, 38], "obj_char_span": [108, 114], "predicate": "/people/person/place_lived", "subj_tok_span": [10, 11], "obj_tok_span": [28, 29]}], "entity_list": [{"text": "Thompson", "type": "DEFAULT", "char_span": [30, 38], "tok_span": [10, 11]}, {"text": "London", "type": "DEFAULT", "char_span": [108, 114], "tok_span": [28, 29]}]}, {"text": "China is going to be the change agent for the next 20 years , '' said Bill Gates , the chairman of Microsoft , when asked about the country 's future by the television interview host Charlie Rose .", "id": "valid_181", "relation_list": [{"subject": "Gates", "object": "Microsoft", "subj_char_span": [75, 80], "obj_char_span": [99, 108], "predicate": "/business/person/company", "subj_tok_span": [18, 19], "obj_tok_span": [23, 24]}, {"subject": "Microsoft", "object": "Gates", "subj_char_span": [99, 108], "obj_char_span": [75, 80], "predicate": "/business/company/founders", "subj_tok_span": [23, 24], "obj_tok_span": [18, 19]}], "entity_list": [{"text": "Gates", "type": "DEFAULT", "char_span": [75, 80], "tok_span": [18, 19]}, {"text": "Microsoft", "type": "DEFAULT", "char_span": [99, 108], "tok_span": [23, 24]}, {"text": "Microsoft", "type": "DEFAULT", "char_span": [99, 108], "tok_span": [23, 24]}, {"text": "Gates", "type": "DEFAULT", "char_span": [75, 80], "tok_span": [18, 19]}]}, {"text": "Great deals on cheap international flights and train fares , along with a lots of newly refurbished and renovated hotels reflect an ambitious push for Bologna to be among Italy 's first ports of call .", "id": "valid_182", "relation_list": [{"subject": "Italy", "object": "Bologna", "subj_char_span": [171, 176], "obj_char_span": [151, 158], "predicate": "/location/location/contains", "subj_tok_span": [30, 31], "obj_tok_span": [26, 27]}], "entity_list": [{"text": "Italy", "type": "DEFAULT", "char_span": [171, 176], "tok_span": [30, 31]}, {"text": "Bologna", "type": "DEFAULT", "char_span": [151, 158], "tok_span": [26, 27]}]}, {"text": "The ruins are in the upper fringes of the Tigris and Euphrates Valleys , near the Iraq border and within sight of the Taurus Mountains of southern Turkey . ''", "id": "valid_183", "relation_list": [{"subject": "Turkey", "object": "Tigris", "subj_char_span": [147, 153], "obj_char_span": [42, 48], "predicate": "/location/location/contains", "subj_tok_span": [35, 36], "obj_tok_span": [10, 13]}, {"subject": "Iraq", "object": "Tigris", "subj_char_span": [82, 86], "obj_char_span": [42, 48], "predicate": "/location/location/contains", "subj_tok_span": [23, 24], "obj_tok_span": [10, 13]}], "entity_list": [{"text": "Turkey", "type": "DEFAULT", "char_span": [147, 153], "tok_span": [35, 36]}, {"text": "Tigris", "type": "DEFAULT", "char_span": [42, 48], "tok_span": [10, 13]}, {"text": "Iraq", "type": "DEFAULT", "char_span": [82, 86], "tok_span": [23, 24]}, {"text": "Tigris", "type": "DEFAULT", "char_span": [42, 48], "tok_span": [10, 13]}]}, {"text": "Rosi Reddy with his wife , Rama Devi , of Hyderabad , India , and their granddaughter , Neha Vatti . ''", "id": "valid_184", "relation_list": [{"subject": "India", "object": "Hyderabad", "subj_char_span": [54, 59], "obj_char_span": [42, 51], "predicate": "/location/location/contains", "subj_tok_span": [14, 15], "obj_tok_span": [12, 13]}], "entity_list": [{"text": "India", "type": "DEFAULT", "char_span": [54, 59], "tok_span": [14, 15]}, {"text": "Hyderabad", "type": "DEFAULT", "char_span": [42, 51], "tok_span": [12, 13]}]}, {"text": "An entrepreneur , he founded Power Generators , Inc. in Trenton , New Jersey in 1945 .", "id": "valid_185", "relation_list": [{"subject": "Jersey", "object": "Trenton", "subj_char_span": [70, 76], "obj_char_span": [56, 63], "predicate": "/location/location/contains", "subj_tok_span": [15, 16], "obj_tok_span": [12, 13]}], "entity_list": [{"text": "Jersey", "type": "DEFAULT", "char_span": [70, 76], "tok_span": [15, 16]}, {"text": "Trenton", "type": "DEFAULT", "char_span": [56, 63], "tok_span": [12, 13]}]}, {"text": "The reigning Olympic downhill champion , Carole Montillet of France , has finished in the top 10 in that discipline only once in the last year of World Cup races . ''", "id": "valid_186", "relation_list": [{"subject": "Montillet", "object": "France", "subj_char_span": [48, 57], "obj_char_span": [61, 67], "predicate": "/people/person/nationality", "subj_tok_span": [7, 10], "obj_tok_span": [11, 12]}], "entity_list": [{"text": "Montillet", "type": "DEFAULT", "char_span": [48, 57], "tok_span": [7, 10]}, {"text": "France", "type": "DEFAULT", "char_span": [61, 67], "tok_span": [11, 12]}]}, {"text": "The Palace at 4 A.M. P.S . 1 Contemporary Art Center 22-25 Jackson Avenue , at 46th Street , Long Island City , Queens , through Feb. 6 .", "id": "valid_187", "relation_list": [{"subject": "City", "object": "Queens", "subj_char_span": [105, 109], "obj_char_span": [112, 118], "predicate": "/location/neighborhood/neighborhood_of", "subj_tok_span": [29, 30], "obj_tok_span": [31, 32]}, {"subject": "Queens", "object": "City", "subj_char_span": [112, 118], "obj_char_span": [105, 109], "predicate": "/location/location/contains", "subj_tok_span": [31, 32], "obj_tok_span": [29, 30]}], "entity_list": [{"text": "City", "type": "DEFAULT", "char_span": [105, 109], "tok_span": [29, 30]}, {"text": "Queens", "type": "DEFAULT", "char_span": [112, 118], "tok_span": [31, 32]}, {"text": "Queens", "type": "DEFAULT", "char_span": [112, 118], "tok_span": [31, 32]}, {"text": "City", "type": "DEFAULT", "char_span": [105, 109], "tok_span": [29, 30]}]}, {"text": "The president very much values the enhanced relationship between the United States and India , '' she said in New Delhi .", "id": "valid_188", "relation_list": [{"subject": "India", "object": "Delhi", "subj_char_span": [87, 92], "obj_char_span": [114, 119], "predicate": "/location/country/capital", "subj_tok_span": [13, 14], "obj_tok_span": [21, 22]}, {"subject": "India", "object": "Delhi", "subj_char_span": [87, 92], "obj_char_span": [114, 119], "predicate": "/location/location/contains", "subj_tok_span": [13, 14], "obj_tok_span": [21, 22]}], "entity_list": [{"text": "India", "type": "DEFAULT", "char_span": [87, 92], "tok_span": [13, 14]}, {"text": "Delhi", "type": "DEFAULT", "char_span": [114, 119], "tok_span": [21, 22]}, {"text": "India", "type": "DEFAULT", "char_span": [87, 92], "tok_span": [13, 14]}, {"text": "Delhi", "type": "DEFAULT", "char_span": [114, 119], "tok_span": [21, 22]}]}, {"text": "I know President Bush very much wants to come to Pakistan , '' she said in Islamabad . ''", "id": "valid_189", "relation_list": [{"subject": "Pakistan", "object": "Islamabad", "subj_char_span": [49, 57], "obj_char_span": [75, 84], "predicate": "/location/country/capital", "subj_tok_span": [10, 11], "obj_tok_span": [17, 19]}, {"subject": "Pakistan", "object": "Islamabad", "subj_char_span": [49, 57], "obj_char_span": [75, 84], "predicate": "/location/location/contains", "subj_tok_span": [10, 11], "obj_tok_span": [17, 19]}], "entity_list": [{"text": "Pakistan", "type": "DEFAULT", "char_span": [49, 57], "tok_span": [10, 11]}, {"text": "Islamabad", "type": "DEFAULT", "char_span": [75, 84], "tok_span": [17, 19]}, {"text": "Pakistan", "type": "DEFAULT", "char_span": [49, 57], "tok_span": [10, 11]}, {"text": "Islamabad", "type": "DEFAULT", "char_span": [75, 84], "tok_span": [17, 19]}]}, {"text": "Joe Lieberman was doing one ad after another : ` Ned Lamont is a Greenwich millionaire , Ned Lamont is not like you , ' '' he said . ''", "id": "valid_190", "relation_list": [{"subject": "Lamont", "object": "Greenwich", "subj_char_span": [53, 59], "obj_char_span": [65, 74], "predicate": "/people/person/place_lived", "subj_tok_span": [12, 14], "obj_tok_span": [16, 17]}, {"subject": "Lamont", "object": "Greenwich", "subj_char_span": [93, 99], "obj_char_span": [65, 74], "predicate": "/people/person/place_lived", "subj_tok_span": [21, 23], "obj_tok_span": [16, 17]}], "entity_list": [{"text": "Lamont", "type": "DEFAULT", "char_span": [53, 59], "tok_span": [12, 14]}, {"text": "Greenwich", "type": "DEFAULT", "char_span": [65, 74], "tok_span": [16, 17]}, {"text": "Lamont", "type": "DEFAULT", "char_span": [93, 99], "tok_span": [21, 23]}, {"text": "Greenwich", "type": "DEFAULT", "char_span": [65, 74], "tok_span": [16, 17]}]}, {"text": "Edward B. Scharfenberger at Our Lady Queen of Martyrs Roman Catholic Church in Forest Hills , Queens .", "id": "valid_191", "relation_list": [{"subject": "Hills", "object": "Queens", "subj_char_span": [86, 91], "obj_char_span": [94, 100], "predicate": "/location/neighborhood/neighborhood_of", "subj_tok_span": [19, 20], "obj_tok_span": [21, 22]}, {"subject": "Queens", "object": "Hills", "subj_char_span": [94, 100], "obj_char_span": [86, 91], "predicate": "/location/location/contains", "subj_tok_span": [21, 22], "obj_tok_span": [19, 20]}], "entity_list": [{"text": "Hills", "type": "DEFAULT", "char_span": [86, 91], "tok_span": [19, 20]}, {"text": "Queens", "type": "DEFAULT", "char_span": [94, 100], "tok_span": [21, 22]}, {"text": "Queens", "type": "DEFAULT", "char_span": [94, 100], "tok_span": [21, 22]}, {"text": "Hills", "type": "DEFAULT", "char_span": [86, 91], "tok_span": [19, 20]}]}, {"text": "Later this week , Representative John A. Boehner , a Republican of Ohio , is expected to introduce the first bill in either house of Congress that would offer a blueprint for making far-reaching changes to the 30-year-old pension law .", "id": "valid_192", "relation_list": [{"subject": "Ohio", "object": "Congress", "subj_char_span": [67, 71], "obj_char_span": [133, 141], "predicate": "/location/location/contains", "subj_tok_span": [15, 16], "obj_tok_span": [28, 29]}], "entity_list": [{"text": "Ohio", "type": "DEFAULT", "char_span": [67, 71], "tok_span": [15, 16]}, {"text": "Congress", "type": "DEFAULT", "char_span": [133, 141], "tok_span": [28, 29]}]}, {"text": "Thomas J. Carney , president of Midwest Fine Arts Service and Transportation , a company based in Berea , Ohio , that did not ship the Goya , said reputable shippers normally exercise great care in handling and shipping fine art and antiquities .", "id": "valid_193", "relation_list": [{"subject": "Ohio", "object": "Berea", "subj_char_span": [106, 110], "obj_char_span": [98, 103], "predicate": "/location/location/contains", "subj_tok_span": [22, 23], "obj_tok_span": [19, 21]}], "entity_list": [{"text": "Ohio", "type": "DEFAULT", "char_span": [106, 110], "tok_span": [22, 23]}, {"text": "Berea", "type": "DEFAULT", "char_span": [98, 103], "tok_span": [19, 21]}]}, {"text": "The National Constitution Center has something for everyone : life-size statues of the document 's framers , slave shackles beside the Dred Scott display and a copy of the 1962 petition from Clarence Earl Gideon , the Florida drifter whose legal battle won every accused criminal the right to a lawyer .", "id": "valid_194", "relation_list": [{"subject": "Gideon", "object": "Florida", "subj_char_span": [205, 211], "obj_char_span": [218, 225], "predicate": "/people/person/place_lived", "subj_tok_span": [41, 42], "obj_tok_span": [44, 45]}], "entity_list": [{"text": "Gideon", "type": "DEFAULT", "char_span": [205, 211], "tok_span": [41, 42]}, {"text": "Florida", "type": "DEFAULT", "char_span": [218, 225], "tok_span": [44, 45]}]}, {"text": "Bill Gates , the chairman of Microsoft , will be a keynote speaker .", "id": "valid_195", "relation_list": [{"subject": "Gates", "object": "Microsoft", "subj_char_span": [5, 10], "obj_char_span": [29, 38], "predicate": "/business/person/company", "subj_tok_span": [1, 2], "obj_tok_span": [6, 7]}, {"subject": "Microsoft", "object": "Gates", "subj_char_span": [29, 38], "obj_char_span": [5, 10], "predicate": "/business/company/founders", "subj_tok_span": [6, 7], "obj_tok_span": [1, 2]}], "entity_list": [{"text": "Gates", "type": "DEFAULT", "char_span": [5, 10], "tok_span": [1, 2]}, {"text": "Microsoft", "type": "DEFAULT", "char_span": [29, 38], "tok_span": [6, 7]}, {"text": "Microsoft", "type": "DEFAULT", "char_span": [29, 38], "tok_span": [6, 7]}, {"text": "Gates", "type": "DEFAULT", "char_span": [5, 10], "tok_span": [1, 2]}]}, {"text": "After 53 years in Paris , the German designer had racked up too many sausage-and-Gruy ere breakfasts at Cafe de Flore to be able to wear Hedi Slimane 's skinny suits .", "id": "valid_196", "relation_list": [{"subject": "Slimane", "object": "Paris", "subj_char_span": [142, 149], "obj_char_span": [18, 23], "predicate": "/people/person/place_of_birth", "subj_tok_span": [39, 41], "obj_tok_span": [4, 5]}], "entity_list": [{"text": "Slimane", "type": "DEFAULT", "char_span": [142, 149], "tok_span": [39, 41]}, {"text": "Paris", "type": "DEFAULT", "char_span": [18, 23], "tok_span": [4, 5]}]}, {"text": "His mother was a computer systems analyst at American Express Financial Advisers and his father a forensic psychologist in Minnesota 's Fourth Judicial District Court , both in Minneapolis .", "id": "valid_197", "relation_list": [{"subject": "Minnesota", "object": "Minneapolis", "subj_char_span": [123, 132], "obj_char_span": [177, 188], "predicate": "/location/location/contains", "subj_tok_span": [21, 22], "obj_tok_span": [31, 32]}], "entity_list": [{"text": "Minnesota", "type": "DEFAULT", "char_span": [123, 132], "tok_span": [21, 22]}, {"text": "Minneapolis", "type": "DEFAULT", "char_span": [177, 188], "tok_span": [31, 32]}]}, {"text": "An article in Business Day on Saturday about Lithuania 's political dispute with Russia over oil rendered incorrectly a word in a quotation from Vice President Dick Cheney , who had commented on Moscow 's use of energy exports as a political tool .", "id": "valid_198", "relation_list": [{"subject": "Russia", "object": "Moscow", "subj_char_span": [81, 87], "obj_char_span": [195, 201], "predicate": "/location/country/administrative_divisions", "subj_tok_span": [14, 15], "obj_tok_span": [35, 36]}, {"subject": "Russia", "object": "Moscow", "subj_char_span": [81, 87], "obj_char_span": [195, 201], "predicate": "/location/country/capital", "subj_tok_span": [14, 15], "obj_tok_span": [35, 36]}, {"subject": "Moscow", "object": "Russia", "subj_char_span": [195, 201], "obj_char_span": [81, 87], "predicate": "/location/administrative_division/country", "subj_tok_span": [35, 36], "obj_tok_span": [14, 15]}, {"subject": "Russia", "object": "Moscow", "subj_char_span": [81, 87], "obj_char_span": [195, 201], "predicate": "/location/location/contains", "subj_tok_span": [14, 15], "obj_tok_span": [35, 36]}], "entity_list": [{"text": "Russia", "type": "DEFAULT", "char_span": [81, 87], "tok_span": [14, 15]}, {"text": "Moscow", "type": "DEFAULT", "char_span": [195, 201], "tok_span": [35, 36]}, {"text": "Russia", "type": "DEFAULT", "char_span": [81, 87], "tok_span": [14, 15]}, {"text": "Moscow", "type": "DEFAULT", "char_span": [195, 201], "tok_span": [35, 36]}, {"text": "Moscow", "type": "DEFAULT", "char_span": [195, 201], "tok_span": [35, 36]}, {"text": "Russia", "type": "DEFAULT", "char_span": [81, 87], "tok_span": [14, 15]}, {"text": "Russia", "type": "DEFAULT", "char_span": [81, 87], "tok_span": [14, 15]}, {"text": "Moscow", "type": "DEFAULT", "char_span": [195, 201], "tok_span": [35, 36]}]}, {"text": "Expatriates are returning because India is hot , '' said Nandan Nilekani , chief executive of Infosys Technologies , India 's second-largest outsourcing firm , which recruited 25 returnees from top American schools for its 100-seat summer internship this year . ''", "id": "valid_199", "relation_list": [{"subject": "Nilekani", "object": "India", "subj_char_span": [64, 72], "obj_char_span": [34, 39], "predicate": "/people/person/nationality", "subj_tok_span": [16, 19], "obj_tok_span": [7, 8]}, {"subject": "Nilekani", "object": "India", "subj_char_span": [64, 72], "obj_char_span": [117, 122], "predicate": "/people/person/nationality", "subj_tok_span": [16, 19], "obj_tok_span": [29, 30]}], "entity_list": [{"text": "Nilekani", "type": "DEFAULT", "char_span": [64, 72], "tok_span": [16, 19]}, {"text": "India", "type": "DEFAULT", "char_span": [34, 39], "tok_span": [7, 8]}, {"text": "Nilekani", "type": "DEFAULT", "char_span": [64, 72], "tok_span": [16, 19]}, {"text": "India", "type": "DEFAULT", "char_span": [117, 122], "tok_span": [29, 30]}]}, {"text": "With the weapons and nonweapons countries so divided , Kofi Annan , the United Nations secretary general , and Mohamed ElBaradei , the director general of the International Atomic Energy Agency , tried to find middle ground today .", "id": "valid_200", "relation_list": [{"subject": "Annan", "object": "Nations", "subj_char_span": [60, 65], "obj_char_span": [79, 86], "predicate": "/business/person/company", "subj_tok_span": [14, 16], "obj_tok_span": [19, 20]}], "entity_list": [{"text": "Annan", "type": "DEFAULT", "char_span": [60, 65], "tok_span": [14, 16]}, {"text": "Nations", "type": "DEFAULT", "char_span": [79, 86], "tok_span": [19, 20]}]}, {"text": "During a news conference to announce the signing at the practice facility , Testaverde , who grew up in nearby Elmont , said he expected that the only way he would return to the team was '' to be for a one-day contract and to retire as a New York Jet . ''", "id": "valid_201", "relation_list": [{"subject": "York", "object": "Elmont", "subj_char_span": [242, 246], "obj_char_span": [111, 117], "predicate": "/location/location/contains", "subj_tok_span": [55, 56], "obj_tok_span": [22, 24]}], "entity_list": [{"text": "York", "type": "DEFAULT", "char_span": [242, 246], "tok_span": [55, 56]}, {"text": "Elmont", "type": "DEFAULT", "char_span": [111, 117], "tok_span": [22, 24]}]}, {"text": "The theory and the practice are very different , '' said Philip Jenkins , a professor of history and religion at Pennsylvania State University .", "id": "valid_202", "relation_list": [{"subject": "Jenkins", "object": "University", "subj_char_span": [64, 71], "obj_char_span": [132, 142], "predicate": "/business/person/company", "subj_tok_span": [13, 14], "obj_tok_span": [24, 25]}], "entity_list": [{"text": "Jenkins", "type": "DEFAULT", "char_span": [64, 71], "tok_span": [13, 14]}, {"text": "University", "type": "DEFAULT", "char_span": [132, 142], "tok_span": [24, 25]}]}, {"text": "24 U.S. Urges New Plan on Iran In a new effort to pressure Iran to allow strict controls on its nuclear program , Britain and the United States are trying to persuade Russia and China to endorse their conclusion , derived from what officials call new evidence , that Tehran intends to build nuclear weapons , according to American and European diplomats .", "id": "valid_203", "relation_list": [{"subject": "Iran", "object": "Tehran", "subj_char_span": [26, 30], "obj_char_span": [267, 273], "predicate": "/location/country/capital", "subj_tok_span": [10, 11], "obj_tok_span": [54, 55]}, {"subject": "Iran", "object": "Tehran", "subj_char_span": [59, 63], "obj_char_span": [267, 273], "predicate": "/location/country/capital", "subj_tok_span": [17, 18], "obj_tok_span": [54, 55]}, {"subject": "Iran", "object": "Tehran", "subj_char_span": [26, 30], "obj_char_span": [267, 273], "predicate": "/location/location/contains", "subj_tok_span": [10, 11], "obj_tok_span": [54, 55]}, {"subject": "Iran", "object": "Tehran", "subj_char_span": [59, 63], "obj_char_span": [267, 273], "predicate": "/location/location/contains", "subj_tok_span": [17, 18], "obj_tok_span": [54, 55]}], "entity_list": [{"text": "Iran", "type": "DEFAULT", "char_span": [26, 30], "tok_span": [10, 11]}, {"text": "Tehran", "type": "DEFAULT", "char_span": [267, 273], "tok_span": [54, 55]}, {"text": "Iran", "type": "DEFAULT", "char_span": [59, 63], "tok_span": [17, 18]}, {"text": "Tehran", "type": "DEFAULT", "char_span": [267, 273], "tok_span": [54, 55]}, {"text": "Iran", "type": "DEFAULT", "char_span": [26, 30], "tok_span": [10, 11]}, {"text": "Tehran", "type": "DEFAULT", "char_span": [267, 273], "tok_span": [54, 55]}, {"text": "Iran", "type": "DEFAULT", "char_span": [59, 63], "tok_span": [17, 18]}, {"text": "Tehran", "type": "DEFAULT", "char_span": [267, 273], "tok_span": [54, 55]}]}, {"text": "Donations may be made to Trauma Treatment Center for Children , Unit of Child and Adolescent Psychiatry , Hadassah Hospital , P.O . Box 12000 , Jerusalem 91120 Israel .", "id": "valid_204", "relation_list": [{"subject": "Israel", "object": "Jerusalem", "subj_char_span": [160, 166], "obj_char_span": [144, 153], "predicate": "/location/country/capital", "subj_tok_span": [42, 43], "obj_tok_span": [39, 40]}, {"subject": "Israel", "object": "Jerusalem", "subj_char_span": [160, 166], "obj_char_span": [144, 153], "predicate": "/location/location/contains", "subj_tok_span": [42, 43], "obj_tok_span": [39, 40]}], "entity_list": [{"text": "Israel", "type": "DEFAULT", "char_span": [160, 166], "tok_span": [42, 43]}, {"text": "Jerusalem", "type": "DEFAULT", "char_span": [144, 153], "tok_span": [39, 40]}, {"text": "Israel", "type": "DEFAULT", "char_span": [160, 166], "tok_span": [42, 43]}, {"text": "Jerusalem", "type": "DEFAULT", "char_span": [144, 153], "tok_span": [39, 40]}]}, {"text": "Years later , Muslim tradition holds , Abraham reconciled with Hagar and Ishmael .", "id": "valid_205", "relation_list": [{"subject": "Hagar", "object": "Ishmael", "subj_char_span": [63, 68], "obj_char_span": [73, 80], "predicate": "/people/person/children", "subj_tok_span": [11, 13], "obj_tok_span": [14, 17]}, {"subject": "Abraham", "object": "Ishmael", "subj_char_span": [39, 46], "obj_char_span": [73, 80], "predicate": "/people/person/children", "subj_tok_span": [7, 8], "obj_tok_span": [14, 17]}], "entity_list": [{"text": "Hagar", "type": "DEFAULT", "char_span": [63, 68], "tok_span": [11, 13]}, {"text": "Ishmael", "type": "DEFAULT", "char_span": [73, 80], "tok_span": [14, 17]}, {"text": "Abraham", "type": "DEFAULT", "char_span": [39, 46], "tok_span": [7, 8]}, {"text": "Ishmael", "type": "DEFAULT", "char_span": [73, 80], "tok_span": [14, 17]}]}, {"text": "Eugene 's award earned him a small amount of New York City fame when the City University of New York used his face on recruiting ads in the subways .", "id": "valid_206", "relation_list": [{"subject": "City", "object": "York", "subj_char_span": [54, 58], "obj_char_span": [49, 53], "predicate": "/location/location/contains", "subj_tok_span": [12, 13], "obj_tok_span": [11, 12]}, {"subject": "City", "object": "York", "subj_char_span": [54, 58], "obj_char_span": [96, 100], "predicate": "/location/location/contains", "subj_tok_span": [12, 13], "obj_tok_span": [20, 21]}, {"subject": "City", "object": "York", "subj_char_span": [73, 77], "obj_char_span": [49, 53], "predicate": "/location/location/contains", "subj_tok_span": [16, 17], "obj_tok_span": [11, 12]}, {"subject": "City", "object": "York", "subj_char_span": [73, 77], "obj_char_span": [96, 100], "predicate": "/location/location/contains", "subj_tok_span": [16, 17], "obj_tok_span": [20, 21]}], "entity_list": [{"text": "City", "type": "DEFAULT", "char_span": [54, 58], "tok_span": [12, 13]}, {"text": "York", "type": "DEFAULT", "char_span": [49, 53], "tok_span": [11, 12]}, {"text": "City", "type": "DEFAULT", "char_span": [54, 58], "tok_span": [12, 13]}, {"text": "York", "type": "DEFAULT", "char_span": [96, 100], "tok_span": [20, 21]}, {"text": "City", "type": "DEFAULT", "char_span": [73, 77], "tok_span": [16, 17]}, {"text": "York", "type": "DEFAULT", "char_span": [49, 53], "tok_span": [11, 12]}, {"text": "City", "type": "DEFAULT", "char_span": [73, 77], "tok_span": [16, 17]}, {"text": "York", "type": "DEFAULT", "char_span": [96, 100], "tok_span": [20, 21]}]}, {"text": "In the two previous Palestinian elections , Israel permitted up to 5,000 East Jerusalem residents to cast ballots in the city , and about 1,200 did so , according to Israel .", "id": "valid_207", "relation_list": [{"subject": "Israel", "object": "Jerusalem", "subj_char_span": [44, 50], "obj_char_span": [78, 87], "predicate": "/location/country/capital", "subj_tok_span": [7, 8], "obj_tok_span": [15, 16]}, {"subject": "Israel", "object": "Jerusalem", "subj_char_span": [166, 172], "obj_char_span": [78, 87], "predicate": "/location/country/capital", "subj_tok_span": [34, 35], "obj_tok_span": [15, 16]}], "entity_list": [{"text": "Israel", "type": "DEFAULT", "char_span": [44, 50], "tok_span": [7, 8]}, {"text": "Jerusalem", "type": "DEFAULT", "char_span": [78, 87], "tok_span": [15, 16]}, {"text": "Israel", "type": "DEFAULT", "char_span": [166, 172], "tok_span": [34, 35]}, {"text": "Jerusalem", "type": "DEFAULT", "char_span": [78, 87], "tok_span": [15, 16]}]}, {"text": "The first group of trainees from the Kings County program was called up in March to serve at the Abu Ghraib prison hospital in Iraq . ''", "id": "valid_208", "relation_list": [{"subject": "Iraq", "object": "Ghraib", "subj_char_span": [127, 131], "obj_char_span": [101, 107], "predicate": "/location/location/contains", "subj_tok_span": [27, 28], "obj_tok_span": [21, 24]}], "entity_list": [{"text": "Iraq", "type": "DEFAULT", "char_span": [127, 131], "tok_span": [27, 28]}, {"text": "Ghraib", "type": "DEFAULT", "char_span": [101, 107], "tok_span": [21, 24]}]}, {"text": "At 10:40 a.m. , not far from the Pier 101 Tavern , the bar in East Rockaway where Mr. Fasciglione was last seen , someone spotted a body in the bay , according to Nassau County police .", "id": "valid_209", "relation_list": [{"subject": "County", "object": "Rockaway", "subj_char_span": [170, 176], "obj_char_span": [67, 75], "predicate": "/location/location/contains", "subj_tok_span": [46, 47], "obj_tok_span": [21, 23]}], "entity_list": [{"text": "County", "type": "DEFAULT", "char_span": [170, 176], "tok_span": [46, 47]}, {"text": "Rockaway", "type": "DEFAULT", "char_span": [67, 75], "tok_span": [21, 23]}]}, {"text": "ECONOMIC SCENE Alan B. Krueger -LRB- www.krueger.princeton.edu -RRB- is the Bendheim professor of economics and public affairs at Princeton University .", "id": "valid_210", "relation_list": [{"subject": "Krueger", "object": "University", "subj_char_span": [23, 30], "obj_char_span": [140, 150], "predicate": "/business/person/company", "subj_tok_span": [10, 13], "obj_tok_span": [44, 45]}], "entity_list": [{"text": "Krueger", "type": "DEFAULT", "char_span": [23, 30], "tok_span": [10, 13]}, {"text": "University", "type": "DEFAULT", "char_span": [140, 150], "tok_span": [44, 45]}]}, {"text": "Juvenile On his impressive recent album , the New Orleans rapper Lil Wayne scarcely mentioned the hurricane .", "id": "valid_211", "relation_list": [{"subject": "Wayne", "object": "Orleans", "subj_char_span": [69, 74], "obj_char_span": [50, 57], "predicate": "/people/person/place_of_birth", "subj_tok_span": [14, 15], "obj_tok_span": [11, 12]}], "entity_list": [{"text": "Wayne", "type": "DEFAULT", "char_span": [69, 74], "tok_span": [14, 15]}, {"text": "Orleans", "type": "DEFAULT", "char_span": [50, 57], "tok_span": [11, 12]}]}, {"text": "Its source of life , then and now , was the surging Helmand River , a finger of green that emerges from the mountains of central Afghanistan and snakes for hundreds of miles through the country 's vast southern desert .", "id": "valid_212", "relation_list": [{"subject": "Afghanistan", "object": "River", "subj_char_span": [129, 140], "obj_char_span": [60, 65], "predicate": "/location/location/contains", "subj_tok_span": [29, 30], "obj_tok_span": [16, 17]}], "entity_list": [{"text": "Afghanistan", "type": "DEFAULT", "char_span": [129, 140], "tok_span": [29, 30]}, {"text": "River", "type": "DEFAULT", "char_span": [60, 65], "tok_span": [16, 17]}]}, {"text": "They included Robert L. Woodson Sr. , the founder of the National Center for Neighborhood Enterprise , based in Washington , and Deborah Wright , the chief executive of Carver Federal Savings Bank in New York .", "id": "valid_213", "relation_list": [{"subject": "Wright", "object": "York", "subj_char_span": [137, 143], "obj_char_span": [204, 208], "predicate": "/people/person/place_lived", "subj_tok_span": [30, 31], "obj_tok_span": [42, 43]}], "entity_list": [{"text": "Wright", "type": "DEFAULT", "char_span": [137, 143], "tok_span": [30, 31]}, {"text": "York", "type": "DEFAULT", "char_span": [204, 208], "tok_span": [42, 43]}]}, {"text": "Karen Warner , a marketing consultant from Pacific Palisades , Calif. , now pays Luggage Forward about $ 150 to ship her carry-on bag ahead on her frequent flights from Los Angeles to Boston .", "id": "valid_214", "relation_list": [{"subject": "Angeles", "object": "Palisades", "subj_char_span": [173, 180], "obj_char_span": [51, 60], "predicate": "/location/location/contains", "subj_tok_span": [39, 40], "obj_tok_span": [8, 11]}, {"subject": "Palisades", "object": "Angeles", "subj_char_span": [51, 60], "obj_char_span": [173, 180], "predicate": "/location/neighborhood/neighborhood_of", "subj_tok_span": [8, 11], "obj_tok_span": [39, 40]}], "entity_list": [{"text": "Angeles", "type": "DEFAULT", "char_span": [173, 180], "tok_span": [39, 40]}, {"text": "Palisades", "type": "DEFAULT", "char_span": [51, 60], "tok_span": [8, 11]}, {"text": "Palisades", "type": "DEFAULT", "char_span": [51, 60], "tok_span": [8, 11]}, {"text": "Angeles", "type": "DEFAULT", "char_span": [173, 180], "tok_span": [39, 40]}]}, {"text": "In Tripoli , Libya , however , Mr. Alvarez 's boss , President Hugo Chavez , on Thursday urged '' the whole world to unite against the hegemony of the United States . ''", "id": "valid_215", "relation_list": [{"subject": "Libya", "object": "Tripoli", "subj_char_span": [13, 18], "obj_char_span": [3, 10], "predicate": "/location/country/capital", "subj_tok_span": [3, 4], "obj_tok_span": [1, 2]}, {"subject": "Libya", "object": "Tripoli", "subj_char_span": [13, 18], "obj_char_span": [3, 10], "predicate": "/location/location/contains", "subj_tok_span": [3, 4], "obj_tok_span": [1, 2]}, {"subject": "Libya", "object": "Tripoli", "subj_char_span": [13, 18], "obj_char_span": [3, 10], "predicate": "/location/country/administrative_divisions", "subj_tok_span": [3, 4], "obj_tok_span": [1, 2]}, {"subject": "Tripoli", "object": "Libya", "subj_char_span": [3, 10], "obj_char_span": [13, 18], "predicate": "/location/administrative_division/country", "subj_tok_span": [1, 2], "obj_tok_span": [3, 4]}], "entity_list": [{"text": "Libya", "type": "DEFAULT", "char_span": [13, 18], "tok_span": [3, 4]}, {"text": "Tripoli", "type": "DEFAULT", "char_span": [3, 10], "tok_span": [1, 2]}, {"text": "Libya", "type": "DEFAULT", "char_span": [13, 18], "tok_span": [3, 4]}, {"text": "Tripoli", "type": "DEFAULT", "char_span": [3, 10], "tok_span": [1, 2]}, {"text": "Libya", "type": "DEFAULT", "char_span": [13, 18], "tok_span": [3, 4]}, {"text": "Tripoli", "type": "DEFAULT", "char_span": [3, 10], "tok_span": [1, 2]}, {"text": "Tripoli", "type": "DEFAULT", "char_span": [3, 10], "tok_span": [1, 2]}, {"text": "Libya", "type": "DEFAULT", "char_span": [13, 18], "tok_span": [3, 4]}]}, {"text": "This quixotic idea arose after a recent visit to the Brooklyn Academy of Music , where I witnessed Cate Blanchett and the Sydney Theater Company merrily desecrate Ibsen 's '' Hedda Gabler '' before an audience that did n't seem to notice -LRB- or care -RRB- that a classic play was being publicly kneecapped .", "id": "valid_216", "relation_list": [{"subject": "Blanchett", "object": "Sydney", "subj_char_span": [104, 113], "obj_char_span": [122, 128], "predicate": "/people/person/place_lived", "subj_tok_span": [23, 25], "obj_tok_span": [27, 28]}], "entity_list": [{"text": "Blanchett", "type": "DEFAULT", "char_span": [104, 113], "tok_span": [23, 25]}, {"text": "Sydney", "type": "DEFAULT", "char_span": [122, 128], "tok_span": [27, 28]}]}, {"text": "Among starters thought to be available are Florida 's Dontrelle Willis , Oakland 's Barry Zito , Washington 's Livan Hernandez , the Chicago Cubs ' Greg Maddux and Atlanta 's John Smoltz .", "id": "valid_217", "relation_list": [{"subject": "Willis", "object": "Oakland", "subj_char_span": [64, 70], "obj_char_span": [73, 80], "predicate": "/people/person/place_of_birth", "subj_tok_span": [14, 15], "obj_tok_span": [16, 17]}, {"subject": "Smoltz", "object": "Atlanta", "subj_char_span": [180, 186], "obj_char_span": [164, 171], "predicate": "/people/person/place_lived", "subj_tok_span": [43, 46], "obj_tok_span": [39, 40]}, {"subject": "Willis", "object": "Oakland", "subj_char_span": [64, 70], "obj_char_span": [73, 80], "predicate": "/people/person/place_lived", "subj_tok_span": [14, 15], "obj_tok_span": [16, 17]}], "entity_list": [{"text": "Willis", "type": "DEFAULT", "char_span": [64, 70], "tok_span": [14, 15]}, {"text": "Oakland", "type": "DEFAULT", "char_span": [73, 80], "tok_span": [16, 17]}, {"text": "Smoltz", "type": "DEFAULT", "char_span": [180, 186], "tok_span": [43, 46]}, {"text": "Atlanta", "type": "DEFAULT", "char_span": [164, 171], "tok_span": [39, 40]}, {"text": "Willis", "type": "DEFAULT", "char_span": [64, 70], "tok_span": [14, 15]}, {"text": "Oakland", "type": "DEFAULT", "char_span": [73, 80], "tok_span": [16, 17]}]}, {"text": "In 1885 , Gen. Charles George Gordon , the British administrator of Khartoum , was beheaded on the very palace steps Mr. Zoellick climbed Wednesday afternoon , on his way to the office of Sudan 's current president , Omar Hassan al-Bashir to urge him yet again to end the violence .", "id": "valid_218", "relation_list": [{"subject": "Sudan", "object": "Khartoum", "subj_char_span": [188, 193], "obj_char_span": [68, 76], "predicate": "/location/location/contains", "subj_tok_span": [42, 43], "obj_tok_span": [13, 17]}, {"subject": "Gordon", "object": "Khartoum", "subj_char_span": [30, 36], "obj_char_span": [68, 76], "predicate": "/people/deceased_person/place_of_death", "subj_tok_span": [7, 8], "obj_tok_span": [13, 17]}, {"subject": "Sudan", "object": "Khartoum", "subj_char_span": [188, 193], "obj_char_span": [68, 76], "predicate": "/location/country/capital", "subj_tok_span": [42, 43], "obj_tok_span": [13, 17]}], "entity_list": [{"text": "Sudan", "type": "DEFAULT", "char_span": [188, 193], "tok_span": [42, 43]}, {"text": "Khartoum", "type": "DEFAULT", "char_span": [68, 76], "tok_span": [13, 17]}, {"text": "Gordon", "type": "DEFAULT", "char_span": [30, 36], "tok_span": [7, 8]}, {"text": "Khartoum", "type": "DEFAULT", "char_span": [68, 76], "tok_span": [13, 17]}, {"text": "Sudan", "type": "DEFAULT", "char_span": [188, 193], "tok_span": [42, 43]}, {"text": "Khartoum", "type": "DEFAULT", "char_span": [68, 76], "tok_span": [13, 17]}]}, {"text": "Vito Fossella , a Staten Island congressman and Bloomberg supporter , was pummeled by some of Mr. Ferrer 's friends after he warned that a Ferrer victory would rocket the city '' right back to the antagonistic years under David Dinkins . ''", "id": "valid_219", "relation_list": [{"subject": "Fossella", "object": "Island", "subj_char_span": [5, 13], "obj_char_span": [25, 31], "predicate": "/people/person/place_of_birth", "subj_tok_span": [2, 5], "obj_tok_span": [8, 9]}, {"subject": "Fossella", "object": "Island", "subj_char_span": [5, 13], "obj_char_span": [25, 31], "predicate": "/people/person/place_lived", "subj_tok_span": [2, 5], "obj_tok_span": [8, 9]}], "entity_list": [{"text": "Fossella", "type": "DEFAULT", "char_span": [5, 13], "tok_span": [2, 5]}, {"text": "Island", "type": "DEFAULT", "char_span": [25, 31], "tok_span": [8, 9]}, {"text": "Fossella", "type": "DEFAULT", "char_span": [5, 13], "tok_span": [2, 5]}, {"text": "Island", "type": "DEFAULT", "char_span": [25, 31], "tok_span": [8, 9]}]}, {"text": "Justice Stevens said he also regretted having to rule in favor of the federal government 's ability to enforce its narcotics laws and thus trump California 's medical marijuana initiative . ''", "id": "valid_220", "relation_list": [{"subject": "California", "object": "Stevens", "subj_char_span": [145, 155], "obj_char_span": [8, 15], "predicate": "/location/location/contains", "subj_tok_span": [29, 30], "obj_tok_span": [1, 2]}], "entity_list": [{"text": "California", "type": "DEFAULT", "char_span": [145, 155], "tok_span": [29, 30]}, {"text": "Stevens", "type": "DEFAULT", "char_span": [8, 15], "tok_span": [1, 2]}]}, {"text": "That produced criticism from Congressional Democrats and others that the company had benefited from its connection with Dick Cheney , who was Halliburton 's chief executive before becoming vice president .", "id": "valid_221", "relation_list": [{"subject": "Cheney", "object": "Halliburton", "subj_char_span": [125, 131], "obj_char_span": [142, 153], "predicate": "/business/person/company", "subj_tok_span": [18, 19], "obj_tok_span": [22, 26]}], "entity_list": [{"text": "Cheney", "type": "DEFAULT", "char_span": [125, 131], "tok_span": [18, 19]}, {"text": "Halliburton", "type": "DEFAULT", "char_span": [142, 153], "tok_span": [22, 26]}]}, {"text": "-LRB- Reuters reported from Pakistan that agencies looking into the London attacks had made four arrests in raids in the Osman Town neighborhood of Faisalabad , but what connection the arrests might have to the London bombings was not clear . -RRB-", "id": "valid_222", "relation_list": [{"subject": "Pakistan", "object": "Faisalabad", "subj_char_span": [28, 36], "obj_char_span": [148, 158], "predicate": "/location/location/contains", "subj_tok_span": [8, 9], "obj_tok_span": [29, 33]}], "entity_list": [{"text": "Pakistan", "type": "DEFAULT", "char_span": [28, 36], "tok_span": [8, 9]}, {"text": "Faisalabad", "type": "DEFAULT", "char_span": [148, 158], "tok_span": [29, 33]}]}, {"text": "She is a daughter of Linda Bird Francke of Sagaponack , N.Y. , and Albert Francke of Millerton , N.Y . Her father retired as a partner in Curtis , Mallet-Prevost , Colt & Mosle , a New York law firm , and was its chairman from 1987 to 1991 .", "id": "valid_223", "relation_list": [{"subject": "York", "object": "Sagaponack", "subj_char_span": [185, 189], "obj_char_span": [43, 53], "predicate": "/location/location/contains", "subj_tok_span": [57, 58], "obj_tok_span": [11, 15]}], "entity_list": [{"text": "York", "type": "DEFAULT", "char_span": [185, 189], "tok_span": [57, 58]}, {"text": "Sagaponack", "type": "DEFAULT", "char_span": [43, 53], "tok_span": [11, 15]}]}, {"text": "The public still considers the military one of the most trusted American institutions , according to analysts and military surveys , despite mounting opposition to the war in Iraq , murky prospects for its outcome and the scandal surrounding the torture of prisoners at Abu Ghraib .", "id": "valid_224", "relation_list": [{"subject": "Iraq", "object": "Ghraib", "subj_char_span": [175, 179], "obj_char_span": [274, 280], "predicate": "/location/location/contains", "subj_tok_span": [28, 29], "obj_tok_span": [47, 50]}], "entity_list": [{"text": "Iraq", "type": "DEFAULT", "char_span": [175, 179], "tok_span": [28, 29]}, {"text": "Ghraib", "type": "DEFAULT", "char_span": [274, 280], "tok_span": [47, 50]}]}, {"text": "The police in Columbus , Ohio , said that Clarett , 22 , resisted arrest early yesterday morning after a highway chase that involved police cars and a police helicopter .", "id": "valid_225", "relation_list": [{"subject": "Ohio", "object": "Columbus", "subj_char_span": [25, 29], "obj_char_span": [14, 22], "predicate": "/location/location/contains", "subj_tok_span": [5, 6], "obj_tok_span": [3, 4]}], "entity_list": [{"text": "Ohio", "type": "DEFAULT", "char_span": [25, 29], "tok_span": [5, 6]}, {"text": "Columbus", "type": "DEFAULT", "char_span": [14, 22], "tok_span": [3, 4]}]}, {"text": "The Death of Mr. Lazarescu '' has since been released around Europe and was Romania 's candidate for this year 's Academy Award for best foreign-language film .", "id": "valid_226", "relation_list": [{"subject": "Europe", "object": "Romania", "subj_char_span": [61, 67], "obj_char_span": [76, 83], "predicate": "/location/location/contains", "subj_tok_span": [15, 16], "obj_tok_span": [18, 19]}], "entity_list": [{"text": "Europe", "type": "DEFAULT", "char_span": [61, 67], "tok_span": [15, 16]}, {"text": "Romania", "type": "DEFAULT", "char_span": [76, 83], "tok_span": [18, 19]}]}, {"text": "On Friday in Najaf , Iraq 's prime minister , Ibrahim al-Jaafari , said the Ministries of Defense and Interior were preparing to begin deploying 40,000 Iraqi troops throughout Baghdad .", "id": "valid_227", "relation_list": [{"subject": "Iraq", "object": "Baghdad", "subj_char_span": [21, 25], "obj_char_span": [176, 183], "predicate": "/location/location/contains", "subj_tok_span": [7, 8], "obj_tok_span": [41, 42]}, {"subject": "Iraq", "object": "Najaf", "subj_char_span": [21, 25], "obj_char_span": [13, 18], "predicate": "/location/location/contains", "subj_tok_span": [7, 8], "obj_tok_span": [3, 6]}, {"subject": "Iraq", "object": "Baghdad", "subj_char_span": [21, 25], "obj_char_span": [176, 183], "predicate": "/location/country/capital", "subj_tok_span": [7, 8], "obj_tok_span": [41, 42]}], "entity_list": [{"text": "Iraq", "type": "DEFAULT", "char_span": [21, 25], "tok_span": [7, 8]}, {"text": "Baghdad", "type": "DEFAULT", "char_span": [176, 183], "tok_span": [41, 42]}, {"text": "Iraq", "type": "DEFAULT", "char_span": [21, 25], "tok_span": [7, 8]}, {"text": "Najaf", "type": "DEFAULT", "char_span": [13, 18], "tok_span": [3, 6]}, {"text": "Iraq", "type": "DEFAULT", "char_span": [21, 25], "tok_span": [7, 8]}, {"text": "Baghdad", "type": "DEFAULT", "char_span": [176, 183], "tok_span": [41, 42]}]}, {"text": "Somehow , after more than 67 days at sea in the Velux 5 Oceans single-handed around-the-world race , the 67-year-old Knox-Johnston emerged as the surprise third-place finisher Wednesday when he completed the first leg in Fremantle , Australia .", "id": "valid_228", "relation_list": [{"subject": "Australia", "object": "Fremantle", "subj_char_span": [233, 242], "obj_char_span": [221, 230], "predicate": "/location/location/contains", "subj_tok_span": [55, 56], "obj_tok_span": [53, 54]}], "entity_list": [{"text": "Australia", "type": "DEFAULT", "char_span": [233, 242], "tok_span": [55, 56]}, {"text": "Fremantle", "type": "DEFAULT", "char_span": [221, 230], "tok_span": [53, 54]}]}, {"text": "Mr. Rice , 47 , joined Enron 's predecessor company , Internorth , in 1980 in Omaha .", "id": "valid_229", "relation_list": [{"subject": "Enron", "object": "Omaha", "subj_char_span": [23, 28], "obj_char_span": [78, 83], "predicate": "/business/company/place_founded", "subj_tok_span": [7, 9], "obj_tok_span": [21, 22]}], "entity_list": [{"text": "Enron", "type": "DEFAULT", "char_span": [23, 28], "tok_span": [7, 9]}, {"text": "Omaha", "type": "DEFAULT", "char_span": [78, 83], "tok_span": [21, 22]}]}, {"text": "After reaching the semifinals there and losing to 20th-ranked Flavia Pennetta of Italy , Hingis lost in the first round in Sydney in straight sets to seventh-ranked Henin-Hardenne , the reigning French Open champion who , in some senses , is an updated version of Hingis .", "id": "valid_230", "relation_list": [{"subject": "Pennetta", "object": "Italy", "subj_char_span": [69, 77], "obj_char_span": [81, 86], "predicate": "/people/person/nationality", "subj_tok_span": [14, 16], "obj_tok_span": [17, 18]}], "entity_list": [{"text": "Pennetta", "type": "DEFAULT", "char_span": [69, 77], "tok_span": [14, 16]}, {"text": "Italy", "type": "DEFAULT", "char_span": [81, 86], "tok_span": [17, 18]}]}, {"text": "In the 1960 's , when Ullas Karanth was a teenager in India , he read books by naturalists who were researching the tigers of Asia . ''", "id": "valid_231", "relation_list": [{"subject": "Asia", "object": "India", "subj_char_span": [126, 130], "obj_char_span": [54, 59], "predicate": "/location/location/contains", "subj_tok_span": [31, 32], "obj_tok_span": [16, 17]}, {"subject": "Karanth", "object": "India", "subj_char_span": [28, 35], "obj_char_span": [54, 59], "predicate": "/people/person/nationality", "subj_tok_span": [9, 12], "obj_tok_span": [16, 17]}], "entity_list": [{"text": "Asia", "type": "DEFAULT", "char_span": [126, 130], "tok_span": [31, 32]}, {"text": "India", "type": "DEFAULT", "char_span": [54, 59], "tok_span": [16, 17]}, {"text": "Karanth", "type": "DEFAULT", "char_span": [28, 35], "tok_span": [9, 12]}, {"text": "India", "type": "DEFAULT", "char_span": [54, 59], "tok_span": [16, 17]}]}, {"text": "Barry Munitz , president of the J. Paul Getty Trust , had invited his good friends Sherry Lansing , then the chairwoman of Paramount Pictures , and her husband , the director William Friedkin , to dinner last year in a house used for parties at the hilltop Getty complex in Los Angeles .", "id": "valid_232", "relation_list": [{"subject": "Pictures", "object": "Angeles", "subj_char_span": [133, 141], "obj_char_span": [278, 285], "predicate": "/business/company/place_founded", "subj_tok_span": [29, 30], "obj_tok_span": [61, 62]}], "entity_list": [{"text": "Pictures", "type": "DEFAULT", "char_span": [133, 141], "tok_span": [29, 30]}, {"text": "Angeles", "type": "DEFAULT", "char_span": [278, 285], "tok_span": [61, 62]}]}, {"text": "Stacie Mawson , executive director of the state Commission of Deaf and Hearing Impaired , in Hartford , said : '' We 've been waiting many years for this to happen in Connecticut .", "id": "valid_233", "relation_list": [{"subject": "Connecticut", "object": "Hartford", "subj_char_span": [167, 178], "obj_char_span": [93, 101], "predicate": "/location/location/contains", "subj_tok_span": [41, 42], "obj_tok_span": [23, 24]}], "entity_list": [{"text": "Connecticut", "type": "DEFAULT", "char_span": [167, 178], "tok_span": [41, 42]}, {"text": "Hartford", "type": "DEFAULT", "char_span": [93, 101], "tok_span": [23, 24]}]}, {"text": "The authorities in Chile searching for victims of Gen. Augusto Pinochet 's dictatorship who are said to be buried at the enclave of a secretive , apocalyptic religious cult of German emigres have unearthed a large cache of weapons and intelligence files . ''", "id": "valid_234", "relation_list": [{"subject": "Pinochet", "object": "Chile", "subj_char_span": [63, 71], "obj_char_span": [19, 24], "predicate": "/people/person/nationality", "subj_tok_span": [12, 15], "obj_tok_span": [3, 4]}], "entity_list": [{"text": "Pinochet", "type": "DEFAULT", "char_span": [63, 71], "tok_span": [12, 15]}, {"text": "Chile", "type": "DEFAULT", "char_span": [19, 24], "tok_span": [3, 4]}]}, {"text": "More recently , tensions flared last month after the Suffolk County police raided a single-family house in Farmingville and closed it after finding 64 tenants and 44 beds .", "id": "valid_235", "relation_list": [{"subject": "County", "object": "Farmingville", "subj_char_span": [61, 67], "obj_char_span": [107, 119], "predicate": "/location/location/contains", "subj_tok_span": [10, 11], "obj_tok_span": [19, 22]}], "entity_list": [{"text": "County", "type": "DEFAULT", "char_span": [61, 67], "tok_span": [10, 11]}, {"text": "Farmingville", "type": "DEFAULT", "char_span": [107, 119], "tok_span": [19, 22]}]}, {"text": "Assemblywoman Joan L. Millman , a Democrat from Brooklyn , provided $ 2,000 for the Doll and Toy Museum of New York City , located in Brooklyn .", "id": "valid_236", "relation_list": [{"subject": "City", "object": "Brooklyn", "subj_char_span": [116, 120], "obj_char_span": [48, 56], "predicate": "/location/location/contains", "subj_tok_span": [27, 28], "obj_tok_span": [11, 12]}, {"subject": "City", "object": "Brooklyn", "subj_char_span": [116, 120], "obj_char_span": [134, 142], "predicate": "/location/location/contains", "subj_tok_span": [27, 28], "obj_tok_span": [31, 32]}], "entity_list": [{"text": "City", "type": "DEFAULT", "char_span": [116, 120], "tok_span": [27, 28]}, {"text": "Brooklyn", "type": "DEFAULT", "char_span": [48, 56], "tok_span": [11, 12]}, {"text": "City", "type": "DEFAULT", "char_span": [116, 120], "tok_span": [27, 28]}, {"text": "Brooklyn", "type": "DEFAULT", "char_span": [134, 142], "tok_span": [31, 32]}]}, {"text": "His mother , Marilyn Alcosser , was an owner of Wildflowers , a former gift shop in Cedarhurst , N.Y. His father retired as a partner in Kips Bay Sportswear , a former New York clothing company .", "id": "valid_237", "relation_list": [{"subject": "York", "object": "Cedarhurst", "subj_char_span": [172, 176], "obj_char_span": [84, 94], "predicate": "/location/location/contains", "subj_tok_span": [44, 45], "obj_tok_span": [21, 23]}], "entity_list": [{"text": "York", "type": "DEFAULT", "char_span": [172, 176], "tok_span": [44, 45]}, {"text": "Cedarhurst", "type": "DEFAULT", "char_span": [84, 94], "tok_span": [21, 23]}]}, {"text": "Nowhere are the principles that guided Wright 's designs more apparent than in the property in Garrison , N.Y. , that he made his woodland retreat and christened Manitoga , an Algonquin word translated as Place of the Great Spirit .", "id": "valid_238", "relation_list": [{"subject": "Garrison", "object": "Manitoga", "subj_char_span": [95, 103], "obj_char_span": [162, 170], "predicate": "/location/location/contains", "subj_tok_span": [18, 19], "obj_tok_span": [35, 38]}], "entity_list": [{"text": "Garrison", "type": "DEFAULT", "char_span": [95, 103], "tok_span": [18, 19]}, {"text": "Manitoga", "type": "DEFAULT", "char_span": [162, 170], "tok_span": [35, 38]}]}, {"text": "The Bnei Menashe have been emigrating from the remote Mizoram region of northeastern India since the 1990s , and they now number about 1,000 in Israel .", "id": "valid_239", "relation_list": [{"subject": "India", "object": "Mizoram", "subj_char_span": [85, 90], "obj_char_span": [54, 61], "predicate": "/location/country/administrative_divisions", "subj_tok_span": [21, 22], "obj_tok_span": [15, 18]}, {"subject": "Mizoram", "object": "India", "subj_char_span": [54, 61], "obj_char_span": [85, 90], "predicate": "/location/administrative_division/country", "subj_tok_span": [15, 18], "obj_tok_span": [21, 22]}, {"subject": "India", "object": "Mizoram", "subj_char_span": [85, 90], "obj_char_span": [54, 61], "predicate": "/location/location/contains", "subj_tok_span": [21, 22], "obj_tok_span": [15, 18]}], "entity_list": [{"text": "India", "type": "DEFAULT", "char_span": [85, 90], "tok_span": [21, 22]}, {"text": "Mizoram", "type": "DEFAULT", "char_span": [54, 61], "tok_span": [15, 18]}, {"text": "Mizoram", "type": "DEFAULT", "char_span": [54, 61], "tok_span": [15, 18]}, {"text": "India", "type": "DEFAULT", "char_span": [85, 90], "tok_span": [21, 22]}, {"text": "India", "type": "DEFAULT", "char_span": [85, 90], "tok_span": [21, 22]}, {"text": "Mizoram", "type": "DEFAULT", "char_span": [54, 61], "tok_span": [15, 18]}]}, {"text": "E1 NATIONAL A19-29 Governor Stays Execution ; Loss of Evidence Is Cited Gov . Mark Warner of Virginia granted clemency to a convicted killer , declaring that the loss of a crucial piece of evidence had convinced him that the defendant should not be put to death as scheduled .", "id": "valid_240", "relation_list": [{"subject": "Warner", "object": "Virginia", "subj_char_span": [83, 89], "obj_char_span": [93, 101], "predicate": "/people/person/place_lived", "subj_tok_span": [27, 28], "obj_tok_span": [29, 30]}], "entity_list": [{"text": "Warner", "type": "DEFAULT", "char_span": [83, 89], "tok_span": [27, 28]}, {"text": "Virginia", "type": "DEFAULT", "char_span": [93, 101], "tok_span": [29, 30]}]}, {"text": "When 43-year-old Bruce Howard died of liver failure in April 2003 , Sampson accompanied Lavender to the funeral in his hometown , Columbus , Ohio .", "id": "valid_241", "relation_list": [{"subject": "Ohio", "object": "Columbus", "subj_char_span": [141, 145], "obj_char_span": [130, 138], "predicate": "/location/location/contains", "subj_tok_span": [29, 30], "obj_tok_span": [27, 28]}], "entity_list": [{"text": "Ohio", "type": "DEFAULT", "char_span": [141, 145], "tok_span": [29, 30]}, {"text": "Columbus", "type": "DEFAULT", "char_span": [130, 138], "tok_span": [27, 28]}]}, {"text": "Having curated my own collection -LRB- a nice way of classifying what can only be viewed as an obsession -RRB- , I was particularly intrigued by a recent exhibition at the Musee de la Mode et du Textile at the Louvre in Paris .", "id": "valid_242", "relation_list": [{"subject": "Paris", "object": "Louvre", "subj_char_span": [220, 225], "obj_char_span": [210, 216], "predicate": "/location/location/contains", "subj_tok_span": [52, 53], "obj_tok_span": [49, 51]}], "entity_list": [{"text": "Paris", "type": "DEFAULT", "char_span": [220, 225], "tok_span": [52, 53]}, {"text": "Louvre", "type": "DEFAULT", "char_span": [210, 216], "tok_span": [49, 51]}]}, {"text": "REOPENING -- Emeril 's , Emeril Lagasse 's restaurant in the Warehouse District of New Orleans , tomorrow night : 800 Tchoupitoulas Street , ( 504 ) 528-9393 .", "id": "valid_243", "relation_list": [{"subject": "Lagasse", "object": "Orleans", "subj_char_span": [32, 39], "obj_char_span": [87, 94], "predicate": "/people/person/place_lived", "subj_tok_span": [16, 19], "obj_tok_span": [29, 30]}], "entity_list": [{"text": "Lagasse", "type": "DEFAULT", "char_span": [32, 39], "tok_span": [16, 19]}, {"text": "Orleans", "type": "DEFAULT", "char_span": [87, 94], "tok_span": [29, 30]}]}, {"text": "My first stop was the nondescript offices of the Community Based Tourism -LRB- www.cbtkyrgyzstan.kg -RRB- , a private agency that promotes socially and environmentally responsible travel throughout Kyrgyzstan , from the remote village of Kara-Suu to the tourist area of Lake Issyk-Kul .", "id": "valid_244", "relation_list": [{"subject": "Kyrgyzstan", "object": "Kara-Suu", "subj_char_span": [198, 208], "obj_char_span": [238, 246], "predicate": "/location/location/contains", "subj_tok_span": [45, 46], "obj_tok_span": [52, 56]}], "entity_list": [{"text": "Kyrgyzstan", "type": "DEFAULT", "char_span": [198, 208], "tok_span": [45, 46]}, {"text": "Kara-Suu", "type": "DEFAULT", "char_span": [238, 246], "tok_span": [52, 56]}]}, {"text": "But coming just three days before Mr. Bush lands in Beijing , the speech implicitly urges China 's leaders to follow the path of Japan , South Korea and -- in a comparison senior administration officials said they knew would annoy Beijing -- Taiwan , which Mr. Bush called '' free and democratic and prosperous . ''", "id": "valid_245", "relation_list": [{"subject": "Beijing", "object": "China", "subj_char_span": [52, 59], "obj_char_span": [90, 95], "predicate": "/location/administrative_division/country", "subj_tok_span": [11, 12], "obj_tok_span": [19, 20]}, {"subject": "Beijing", "object": "China", "subj_char_span": [231, 238], "obj_char_span": [90, 95], "predicate": "/location/administrative_division/country", "subj_tok_span": [47, 48], "obj_tok_span": [19, 20]}, {"subject": "China", "object": "Taiwan", "subj_char_span": [90, 95], "obj_char_span": [242, 248], "predicate": "/location/country/administrative_divisions", "subj_tok_span": [19, 20], "obj_tok_span": [50, 51]}, {"subject": "China", "object": "Beijing", "subj_char_span": [90, 95], "obj_char_span": [52, 59], "predicate": "/location/country/administrative_divisions", "subj_tok_span": [19, 20], "obj_tok_span": [11, 12]}, {"subject": "China", "object": "Beijing", "subj_char_span": [90, 95], "obj_char_span": [231, 238], "predicate": "/location/country/administrative_divisions", "subj_tok_span": [19, 20], "obj_tok_span": [47, 48]}, {"subject": "China", "object": "Beijing", "subj_char_span": [90, 95], "obj_char_span": [52, 59], "predicate": "/location/location/contains", "subj_tok_span": [19, 20], "obj_tok_span": [11, 12]}, {"subject": "China", "object": "Beijing", "subj_char_span": [90, 95], "obj_char_span": [231, 238], "predicate": "/location/location/contains", "subj_tok_span": [19, 20], "obj_tok_span": [47, 48]}, {"subject": "Taiwan", "object": "China", "subj_char_span": [242, 248], "obj_char_span": [90, 95], "predicate": "/location/administrative_division/country", "subj_tok_span": [50, 51], "obj_tok_span": [19, 20]}, {"subject": "China", "object": "Beijing", "subj_char_span": [90, 95], "obj_char_span": [52, 59], "predicate": "/location/country/capital", "subj_tok_span": [19, 20], "obj_tok_span": [11, 12]}, {"subject": "China", "object": "Beijing", "subj_char_span": [90, 95], "obj_char_span": [231, 238], "predicate": "/location/country/capital", "subj_tok_span": [19, 20], "obj_tok_span": [47, 48]}], "entity_list": [{"text": "Beijing", "type": "DEFAULT", "char_span": [52, 59], "tok_span": [11, 12]}, {"text": "China", "type": "DEFAULT", "char_span": [90, 95], "tok_span": [19, 20]}, {"text": "Beijing", "type": "DEFAULT", "char_span": [231, 238], "tok_span": [47, 48]}, {"text": "China", "type": "DEFAULT", "char_span": [90, 95], "tok_span": [19, 20]}, {"text": "China", "type": "DEFAULT", "char_span": [90, 95], "tok_span": [19, 20]}, {"text": "Taiwan", "type": "DEFAULT", "char_span": [242, 248], "tok_span": [50, 51]}, {"text": "China", "type": "DEFAULT", "char_span": [90, 95], "tok_span": [19, 20]}, {"text": "Beijing", "type": "DEFAULT", "char_span": [52, 59], "tok_span": [11, 12]}, {"text": "China", "type": "DEFAULT", "char_span": [90, 95], "tok_span": [19, 20]}, {"text": "Beijing", "type": "DEFAULT", "char_span": [231, 238], "tok_span": [47, 48]}, {"text": "China", "type": "DEFAULT", "char_span": [90, 95], "tok_span": [19, 20]}, {"text": "Beijing", "type": "DEFAULT", "char_span": [52, 59], "tok_span": [11, 12]}, {"text": "China", "type": "DEFAULT", "char_span": [90, 95], "tok_span": [19, 20]}, {"text": "Beijing", "type": "DEFAULT", "char_span": [231, 238], "tok_span": [47, 48]}, {"text": "Taiwan", "type": "DEFAULT", "char_span": [242, 248], "tok_span": [50, 51]}, {"text": "China", "type": "DEFAULT", "char_span": [90, 95], "tok_span": [19, 20]}, {"text": "China", "type": "DEFAULT", "char_span": [90, 95], "tok_span": [19, 20]}, {"text": "Beijing", "type": "DEFAULT", "char_span": [52, 59], "tok_span": [11, 12]}, {"text": "China", "type": "DEFAULT", "char_span": [90, 95], "tok_span": [19, 20]}, {"text": "Beijing", "type": "DEFAULT", "char_span": [231, 238], "tok_span": [47, 48]}]}, {"text": "In another first-round World Group match , Yvonne Meusburger , ranked 131st in the world , stunned the 15th-ranked Nathalie Dechy , 7-6 ( 3 ) , 6-2 , to give Austria a 1-0 lead over France in Portschach , Austria .", "id": "valid_246", "relation_list": [{"subject": "Dechy", "object": "France", "subj_char_span": [124, 129], "obj_char_span": [182, 188], "predicate": "/people/person/nationality", "subj_tok_span": [30, 32], "obj_tok_span": [53, 54]}], "entity_list": [{"text": "Dechy", "type": "DEFAULT", "char_span": [124, 129], "tok_span": [30, 32]}, {"text": "France", "type": "DEFAULT", "char_span": [182, 188], "tok_span": [53, 54]}]}, {"text": "Stephen King 's Maine chronicles have underscored the point .", "id": "valid_247", "relation_list": [{"subject": "King", "object": "Maine", "subj_char_span": [8, 12], "obj_char_span": [16, 21], "predicate": "/people/person/place_lived", "subj_tok_span": [1, 2], "obj_tok_span": [4, 5]}], "entity_list": [{"text": "King", "type": "DEFAULT", "char_span": [8, 12], "tok_span": [1, 2]}, {"text": "Maine", "type": "DEFAULT", "char_span": [16, 21], "tok_span": [4, 5]}]}, {"text": "It 's no wonder , then , that '' Empire Falls , '' Richard Russo 's well-meaning but turgid Pulitzer Prize-winning novel about a lapsed mill town in Maine , seems to have put many powerful people under its stern Yankee spell .", "id": "valid_248", "relation_list": [{"subject": "Russo", "object": "Maine", "subj_char_span": [59, 64], "obj_char_span": [149, 154], "predicate": "/people/person/place_lived", "subj_tok_span": [17, 18], "obj_tok_span": [39, 40]}], "entity_list": [{"text": "Russo", "type": "DEFAULT", "char_span": [59, 64], "tok_span": [17, 18]}, {"text": "Maine", "type": "DEFAULT", "char_span": [149, 154], "tok_span": [39, 40]}]}, {"text": "Inspired by the bicentennial of the Lewis and Clark expedition , the photographer Robert Adams recently spent a few years retracing the explorers ' path back home : from the Pacific , along the Columbia River , across eastern Oregon , through stretches of timber cultivation and clear-cutting and past family farms , where picnic tables are parked in the shade of apple trees .", "id": "valid_249", "relation_list": [{"subject": "Oregon", "object": "River", "subj_char_span": [226, 232], "obj_char_span": [203, 208], "predicate": "/location/location/contains", "subj_tok_span": [43, 44], "obj_tok_span": [39, 40]}], "entity_list": [{"text": "Oregon", "type": "DEFAULT", "char_span": [226, 232], "tok_span": [43, 44]}, {"text": "River", "type": "DEFAULT", "char_span": [203, 208], "tok_span": [39, 40]}]}, {"text": "After searching in several upstate New York counties , Matthew Franks , a lawyer , and his wife , Norene Franks , who live on the West Side of Manhattan , bought a three-bedroom house in Cragsmoor last year for $ 336,000 . ''", "id": "valid_250", "relation_list": [{"subject": "York", "object": "Cragsmoor", "subj_char_span": [39, 43], "obj_char_span": [187, 196], "predicate": "/location/location/contains", "subj_tok_span": [7, 8], "obj_tok_span": [40, 44]}], "entity_list": [{"text": "York", "type": "DEFAULT", "char_span": [39, 43], "tok_span": [7, 8]}, {"text": "Cragsmoor", "type": "DEFAULT", "char_span": [187, 196], "tok_span": [40, 44]}]}, {"text": "There 's a lot that is still way underpriced because it needs renovation and gentrification , '' said Adrian Leeds , who moved from Los Angeles to Paris in 1994 and is the editor of www.parlerparis.com , a newsletter about Paris , as well as other Web sites about France , including French Property Insider -LRB- www.frenchpropertyinsider.com -RRB- .", "id": "valid_251", "relation_list": [{"subject": "France", "object": "Paris", "subj_char_span": [264, 270], "obj_char_span": [147, 152], "predicate": "/location/country/capital", "subj_tok_span": [63, 64], "obj_tok_span": [34, 35]}, {"subject": "France", "object": "Paris", "subj_char_span": [264, 270], "obj_char_span": [223, 228], "predicate": "/location/country/capital", "subj_tok_span": [63, 64], "obj_tok_span": [54, 55]}, {"subject": "France", "object": "Paris", "subj_char_span": [264, 270], "obj_char_span": [147, 152], "predicate": "/location/location/contains", "subj_tok_span": [63, 64], "obj_tok_span": [34, 35]}, {"subject": "France", "object": "Paris", "subj_char_span": [264, 270], "obj_char_span": [223, 228], "predicate": "/location/location/contains", "subj_tok_span": [63, 64], "obj_tok_span": [54, 55]}, {"subject": "France", "object": "Paris", "subj_char_span": [264, 270], "obj_char_span": [147, 152], "predicate": "/location/country/administrative_divisions", "subj_tok_span": [63, 64], "obj_tok_span": [34, 35]}, {"subject": "France", "object": "Paris", "subj_char_span": [264, 270], "obj_char_span": [223, 228], "predicate": "/location/country/administrative_divisions", "subj_tok_span": [63, 64], "obj_tok_span": [54, 55]}, {"subject": "Paris", "object": "France", "subj_char_span": [147, 152], "obj_char_span": [264, 270], "predicate": "/location/administrative_division/country", "subj_tok_span": [34, 35], "obj_tok_span": [63, 64]}, {"subject": "Paris", "object": "France", "subj_char_span": [223, 228], "obj_char_span": [264, 270], "predicate": "/location/administrative_division/country", "subj_tok_span": [54, 55], "obj_tok_span": [63, 64]}], "entity_list": [{"text": "France", "type": "DEFAULT", "char_span": [264, 270], "tok_span": [63, 64]}, {"text": "Paris", "type": "DEFAULT", "char_span": [147, 152], "tok_span": [34, 35]}, {"text": "France", "type": "DEFAULT", "char_span": [264, 270], "tok_span": [63, 64]}, {"text": "Paris", "type": "DEFAULT", "char_span": [223, 228], "tok_span": [54, 55]}, {"text": "France", "type": "DEFAULT", "char_span": [264, 270], "tok_span": [63, 64]}, {"text": "Paris", "type": "DEFAULT", "char_span": [147, 152], "tok_span": [34, 35]}, {"text": "France", "type": "DEFAULT", "char_span": [264, 270], "tok_span": [63, 64]}, {"text": "Paris", "type": "DEFAULT", "char_span": [223, 228], "tok_span": [54, 55]}, {"text": "France", "type": "DEFAULT", "char_span": [264, 270], "tok_span": [63, 64]}, {"text": "Paris", "type": "DEFAULT", "char_span": [147, 152], "tok_span": [34, 35]}, {"text": "France", "type": "DEFAULT", "char_span": [264, 270], "tok_span": [63, 64]}, {"text": "Paris", "type": "DEFAULT", "char_span": [223, 228], "tok_span": [54, 55]}, {"text": "Paris", "type": "DEFAULT", "char_span": [147, 152], "tok_span": [34, 35]}, {"text": "France", "type": "DEFAULT", "char_span": [264, 270], "tok_span": [63, 64]}, {"text": "Paris", "type": "DEFAULT", "char_span": [223, 228], "tok_span": [54, 55]}, {"text": "France", "type": "DEFAULT", "char_span": [264, 270], "tok_span": [63, 64]}]}, {"text": "Those doing business in China -LRB- Mr. Michonski calls it '' the land of the future '' -RRB- may want to work and buy in Shanghai .", "id": "valid_252", "relation_list": [{"subject": "China", "object": "Shanghai", "subj_char_span": [24, 29], "obj_char_span": [122, 130], "predicate": "/location/location/contains", "subj_tok_span": [4, 5], "obj_tok_span": [37, 38]}, {"subject": "Shanghai", "object": "China", "subj_char_span": [122, 130], "obj_char_span": [24, 29], "predicate": "/location/administrative_division/country", "subj_tok_span": [37, 38], "obj_tok_span": [4, 5]}, {"subject": "China", "object": "Shanghai", "subj_char_span": [24, 29], "obj_char_span": [122, 130], "predicate": "/location/country/administrative_divisions", "subj_tok_span": [4, 5], "obj_tok_span": [37, 38]}], "entity_list": [{"text": "China", "type": "DEFAULT", "char_span": [24, 29], "tok_span": [4, 5]}, {"text": "Shanghai", "type": "DEFAULT", "char_span": [122, 130], "tok_span": [37, 38]}, {"text": "Shanghai", "type": "DEFAULT", "char_span": [122, 130], "tok_span": [37, 38]}, {"text": "China", "type": "DEFAULT", "char_span": [24, 29], "tok_span": [4, 5]}, {"text": "China", "type": "DEFAULT", "char_span": [24, 29], "tok_span": [4, 5]}, {"text": "Shanghai", "type": "DEFAULT", "char_span": [122, 130], "tok_span": [37, 38]}]}, {"text": "Representative Roy Blunt of Missouri , Mr. Boehner 's rival for the position of majority leader , backed Speaker J. Dennis Hastert 's proposal to eliminate Congressional travel paid by special interest groups .", "id": "valid_253", "relation_list": [{"subject": "Blunt", "object": "Missouri", "subj_char_span": [19, 24], "obj_char_span": [28, 36], "predicate": "/people/person/place_lived", "subj_tok_span": [2, 4], "obj_tok_span": [5, 6]}], "entity_list": [{"text": "Blunt", "type": "DEFAULT", "char_span": [19, 24], "tok_span": [2, 4]}, {"text": "Missouri", "type": "DEFAULT", "char_span": [28, 36], "tok_span": [5, 6]}]}, {"text": "They are $ 5.95 a pound at the Orchard , 1367 Coney Island Avenue -LRB- Avenue J -RRB- , Midwood , Brooklyn .", "id": "valid_254", "relation_list": [{"subject": "Brooklyn", "object": "Midwood", "subj_char_span": [99, 107], "obj_char_span": [89, 96], "predicate": "/location/location/contains", "subj_tok_span": [32, 33], "obj_tok_span": [29, 31]}, {"subject": "Midwood", "object": "Brooklyn", "subj_char_span": [89, 96], "obj_char_span": [99, 107], "predicate": "/location/neighborhood/neighborhood_of", "subj_tok_span": [29, 31], "obj_tok_span": [32, 33]}], "entity_list": [{"text": "Brooklyn", "type": "DEFAULT", "char_span": [99, 107], "tok_span": [32, 33]}, {"text": "Midwood", "type": "DEFAULT", "char_span": [89, 96], "tok_span": [29, 31]}, {"text": "Midwood", "type": "DEFAULT", "char_span": [89, 96], "tok_span": [29, 31]}, {"text": "Brooklyn", "type": "DEFAULT", "char_span": [99, 107], "tok_span": [32, 33]}]}, {"text": "Peter Rice , the president of Fox Searchlight Pictures , said by telephone from Los Angeles that Oscar lust was not a factor in the company 's decision to distribute '' The History Boys . ''", "id": "valid_255", "relation_list": [{"subject": "Rice", "object": "Pictures", "subj_char_span": [6, 10], "obj_char_span": [46, 54], "predicate": "/business/person/company", "subj_tok_span": [1, 2], "obj_tok_span": [9, 10]}], "entity_list": [{"text": "Rice", "type": "DEFAULT", "char_span": [6, 10], "tok_span": [1, 2]}, {"text": "Pictures", "type": "DEFAULT", "char_span": [46, 54], "tok_span": [9, 10]}]}, {"text": "In the 24 hours before the deadline , the trade that most exemplified the market involved the San Diego Padres and the Seattle Mariners , who swapped backup catchers , with the Padres sending Miguel Ojeda to Seattle for Miguel Olivo .", "id": "valid_256", "relation_list": [{"subject": "Seattle", "object": "Mariners", "subj_char_span": [119, 126], "obj_char_span": [127, 135], "predicate": "/sports/sports_team_location/teams", "subj_tok_span": [24, 25], "obj_tok_span": [25, 26]}, {"subject": "Seattle", "object": "Mariners", "subj_char_span": [208, 215], "obj_char_span": [127, 135], "predicate": "/sports/sports_team_location/teams", "subj_tok_span": [43, 44], "obj_tok_span": [25, 26]}, {"subject": "Mariners", "object": "Seattle", "subj_char_span": [127, 135], "obj_char_span": [119, 126], "predicate": "/sports/sports_team/location", "subj_tok_span": [25, 26], "obj_tok_span": [24, 25]}, {"subject": "Mariners", "object": "Seattle", "subj_char_span": [127, 135], "obj_char_span": [208, 215], "predicate": "/sports/sports_team/location", "subj_tok_span": [25, 26], "obj_tok_span": [43, 44]}], "entity_list": [{"text": "Seattle", "type": "DEFAULT", "char_span": [119, 126], "tok_span": [24, 25]}, {"text": "Mariners", "type": "DEFAULT", "char_span": [127, 135], "tok_span": [25, 26]}, {"text": "Seattle", "type": "DEFAULT", "char_span": [208, 215], "tok_span": [43, 44]}, {"text": "Mariners", "type": "DEFAULT", "char_span": [127, 135], "tok_span": [25, 26]}, {"text": "Mariners", "type": "DEFAULT", "char_span": [127, 135], "tok_span": [25, 26]}, {"text": "Seattle", "type": "DEFAULT", "char_span": [119, 126], "tok_span": [24, 25]}, {"text": "Mariners", "type": "DEFAULT", "char_span": [127, 135], "tok_span": [25, 26]}, {"text": "Seattle", "type": "DEFAULT", "char_span": [208, 215], "tok_span": [43, 44]}]}, {"text": "One thing is very clear : The U.S. is keeping India and Pakistan at two different levels , '' said Hasan Askari Rizvi , an independent political analyst in Lahore . ''", "id": "valid_257", "relation_list": [{"subject": "Pakistan", "object": "Lahore", "subj_char_span": [56, 64], "obj_char_span": [156, 162], "predicate": "/location/location/contains", "subj_tok_span": [15, 16], "obj_tok_span": [36, 37]}], "entity_list": [{"text": "Pakistan", "type": "DEFAULT", "char_span": [56, 64], "tok_span": [15, 16]}, {"text": "Lahore", "type": "DEFAULT", "char_span": [156, 162], "tok_span": [36, 37]}]}, {"text": "Two students at the Colorado high school , Eric Harris , 18 , and Dylan Klebold , 17 , killed 12 classmates and a teacher and wounded nearly two dozen others before committing suicide .", "id": "valid_258", "relation_list": [{"subject": "Harris", "object": "Colorado", "subj_char_span": [48, 54], "obj_char_span": [20, 28], "predicate": "/people/deceased_person/place_of_death", "subj_tok_span": [9, 10], "obj_tok_span": [4, 5]}], "entity_list": [{"text": "Harris", "type": "DEFAULT", "char_span": [48, 54], "tok_span": [9, 10]}, {"text": "Colorado", "type": "DEFAULT", "char_span": [20, 28], "tok_span": [4, 5]}]}, {"text": "Vacationers to the traditional Israeli summer retreats of Haifa and Tiberias were scarce this year , as those cities in the northern part of the country were among the key battlegrounds in the recent conflict between Israel and the Lebanese militia Hezbollah .", "id": "valid_259", "relation_list": [{"subject": "Israel", "object": "Haifa", "subj_char_span": [217, 223], "obj_char_span": [58, 63], "predicate": "/location/location/contains", "subj_tok_span": [43, 44], "obj_tok_span": [12, 13]}], "entity_list": [{"text": "Israel", "type": "DEFAULT", "char_span": [217, 223], "tok_span": [43, 44]}, {"text": "Haifa", "type": "DEFAULT", "char_span": [58, 63], "tok_span": [12, 13]}]}, {"text": "Her father is the director of the Emory Clinic , the outpatient center at Emory University in Atlanta , and is the chairman of the dermatology department at the university 's medical school .", "id": "valid_260", "relation_list": [{"subject": "Atlanta", "object": "University", "subj_char_span": [94, 101], "obj_char_span": [80, 90], "predicate": "/location/location/contains", "subj_tok_span": [20, 21], "obj_tok_span": [18, 19]}], "entity_list": [{"text": "Atlanta", "type": "DEFAULT", "char_span": [94, 101], "tok_span": [20, 21]}, {"text": "University", "type": "DEFAULT", "char_span": [80, 90], "tok_span": [18, 19]}]}, {"text": "At a stop in Abu Dhabi Thursday during a Middle East trip , Secretary of State Condoleezza Rice defended the United Arab Emirates as a strong and reliable ally and '' a stalwart partner '' as she urged Congress to approve the deal .", "id": "valid_261", "relation_list": [{"subject": "East", "object": "Emirates", "subj_char_span": [48, 52], "obj_char_span": [121, 129], "predicate": "/location/location/contains", "subj_tok_span": [10, 11], "obj_tok_span": [25, 26]}, {"subject": "Emirates", "object": "Dhabi", "subj_char_span": [121, 129], "obj_char_span": [17, 22], "predicate": "/location/location/contains", "subj_tok_span": [25, 26], "obj_tok_span": [5, 6]}, {"subject": "Emirates", "object": "Dhabi", "subj_char_span": [121, 129], "obj_char_span": [17, 22], "predicate": "/location/country/capital", "subj_tok_span": [25, 26], "obj_tok_span": [5, 6]}], "entity_list": [{"text": "East", "type": "DEFAULT", "char_span": [48, 52], "tok_span": [10, 11]}, {"text": "Emirates", "type": "DEFAULT", "char_span": [121, 129], "tok_span": [25, 26]}, {"text": "Emirates", "type": "DEFAULT", "char_span": [121, 129], "tok_span": [25, 26]}, {"text": "Dhabi", "type": "DEFAULT", "char_span": [17, 22], "tok_span": [5, 6]}, {"text": "Emirates", "type": "DEFAULT", "char_span": [121, 129], "tok_span": [25, 26]}, {"text": "Dhabi", "type": "DEFAULT", "char_span": [17, 22], "tok_span": [5, 6]}]}, {"text": "Life spans , says James W. Vaupel , who directs the Laboratory of Survival and Longevity at the Max Planck Institute for Demographic Research in Rostock , Germany , are nothing like a trait like height , which is strongly inherited . ''", "id": "valid_262", "relation_list": [{"subject": "Germany", "object": "Rostock", "subj_char_span": [155, 162], "obj_char_span": [145, 152], "predicate": "/location/location/contains", "subj_tok_span": [36, 37], "obj_tok_span": [32, 35]}], "entity_list": [{"text": "Germany", "type": "DEFAULT", "char_span": [155, 162], "tok_span": [36, 37]}, {"text": "Rostock", "type": "DEFAULT", "char_span": [145, 152], "tok_span": [32, 35]}]}, {"text": "In '' The Secret City : Woodlawn Cemetery and the Buried History of New York , '' Fred Goodman haunts the pastoral 400 acres in the Bronx in which 300,000 bodies are buried , including those of Herman Melville , Duke Ellington , Robert Moses and Joseph Pulitzer , alongside onetime celebrities slipping into oblivion , like the satirist Finley Peter Dunne or the former reform mayor John Purroy Mitchel .", "id": "valid_263", "relation_list": [{"subject": "Ellington", "object": "York", "subj_char_span": [217, 226], "obj_char_span": [72, 76], "predicate": "/people/deceased_person/place_of_death", "subj_tok_span": [50, 51], "obj_tok_span": [19, 20]}], "entity_list": [{"text": "Ellington", "type": "DEFAULT", "char_span": [217, 226], "tok_span": [50, 51]}, {"text": "York", "type": "DEFAULT", "char_span": [72, 76], "tok_span": [19, 20]}]}, {"text": "Hamas talks of a long-term armistice with Israel , so long as Israel returns to its 1967 boundaries , unannexes East Jerusalem and lets all refugees and their descendants return to their pre-1948 homes .", "id": "valid_264", "relation_list": [{"subject": "Israel", "object": "Jerusalem", "subj_char_span": [42, 48], "obj_char_span": [117, 126], "predicate": "/location/country/capital", "subj_tok_span": [10, 11], "obj_tok_span": [26, 27]}, {"subject": "Israel", "object": "Jerusalem", "subj_char_span": [62, 68], "obj_char_span": [117, 126], "predicate": "/location/country/capital", "subj_tok_span": [15, 16], "obj_tok_span": [26, 27]}], "entity_list": [{"text": "Israel", "type": "DEFAULT", "char_span": [42, 48], "tok_span": [10, 11]}, {"text": "Jerusalem", "type": "DEFAULT", "char_span": [117, 126], "tok_span": [26, 27]}, {"text": "Israel", "type": "DEFAULT", "char_span": [62, 68], "tok_span": [15, 16]}, {"text": "Jerusalem", "type": "DEFAULT", "char_span": [117, 126], "tok_span": [26, 27]}]}, {"text": "GREGG -- Thomas , a long time resident of Topeka , Kansas died peacefully February 15 at the age of 80 .", "id": "valid_265", "relation_list": [{"subject": "Kansas", "object": "Topeka", "subj_char_span": [51, 57], "obj_char_span": [42, 48], "predicate": "/location/location/contains", "subj_tok_span": [16, 17], "obj_tok_span": [13, 15]}], "entity_list": [{"text": "Kansas", "type": "DEFAULT", "char_span": [51, 57], "tok_span": [16, 17]}, {"text": "Topeka", "type": "DEFAULT", "char_span": [42, 48], "tok_span": [13, 15]}]}, {"text": "After 1945 , Germany , in the process of reconstruction , needed great numbers of workers and initiated recruitment campaigns in the poor countries of Europe and on the Mediterranean rim : in Italy , Spain , Greece , Turkey , Tunisia and Morocco .", "id": "valid_266", "relation_list": [{"subject": "Europe", "object": "Germany", "subj_char_span": [151, 157], "obj_char_span": [13, 20], "predicate": "/location/location/contains", "subj_tok_span": [25, 26], "obj_tok_span": [3, 4]}, {"subject": "Europe", "object": "Turkey", "subj_char_span": [151, 157], "obj_char_span": [217, 223], "predicate": "/location/location/contains", "subj_tok_span": [25, 26], "obj_tok_span": [39, 40]}, {"subject": "Europe", "object": "Italy", "subj_char_span": [151, 157], "obj_char_span": [192, 197], "predicate": "/location/location/contains", "subj_tok_span": [25, 26], "obj_tok_span": [33, 34]}, {"subject": "Europe", "object": "Spain", "subj_char_span": [151, 157], "obj_char_span": [200, 205], "predicate": "/location/location/contains", "subj_tok_span": [25, 26], "obj_tok_span": [35, 36]}, {"subject": "Europe", "object": "Greece", "subj_char_span": [151, 157], "obj_char_span": [208, 214], "predicate": "/location/location/contains", "subj_tok_span": [25, 26], "obj_tok_span": [37, 38]}], "entity_list": [{"text": "Europe", "type": "DEFAULT", "char_span": [151, 157], "tok_span": [25, 26]}, {"text": "Germany", "type": "DEFAULT", "char_span": [13, 20], "tok_span": [3, 4]}, {"text": "Europe", "type": "DEFAULT", "char_span": [151, 157], "tok_span": [25, 26]}, {"text": "Turkey", "type": "DEFAULT", "char_span": [217, 223], "tok_span": [39, 40]}, {"text": "Europe", "type": "DEFAULT", "char_span": [151, 157], "tok_span": [25, 26]}, {"text": "Italy", "type": "DEFAULT", "char_span": [192, 197], "tok_span": [33, 34]}, {"text": "Europe", "type": "DEFAULT", "char_span": [151, 157], "tok_span": [25, 26]}, {"text": "Spain", "type": "DEFAULT", "char_span": [200, 205], "tok_span": [35, 36]}, {"text": "Europe", "type": "DEFAULT", "char_span": [151, 157], "tok_span": [25, 26]}, {"text": "Greece", "type": "DEFAULT", "char_span": [208, 214], "tok_span": [37, 38]}]}, {"text": "Two exhibitions running through Sept. 17 in the visitors ' center : '' Journey to China 's Southwest , '' with photographs , clothing and folk art ; also , '' Exploring Tibet : In Search of the Salween , '' a display of rare photographs from a 1930 's expedition to southeastern Tibet to find the source of the Salween River .", "id": "valid_267", "relation_list": [{"subject": "Tibet", "object": "River", "subj_char_span": [169, 174], "obj_char_span": [319, 324], "predicate": "/location/location/contains", "subj_tok_span": [40, 41], "obj_tok_span": [75, 76]}, {"subject": "Tibet", "object": "River", "subj_char_span": [279, 284], "obj_char_span": [319, 324], "predicate": "/location/location/contains", "subj_tok_span": [65, 66], "obj_tok_span": [75, 76]}, {"subject": "China", "object": "River", "subj_char_span": [82, 87], "obj_char_span": [319, 324], "predicate": "/location/location/contains", "subj_tok_span": [17, 18], "obj_tok_span": [75, 76]}], "entity_list": [{"text": "Tibet", "type": "DEFAULT", "char_span": [169, 174], "tok_span": [40, 41]}, {"text": "River", "type": "DEFAULT", "char_span": [319, 324], "tok_span": [75, 76]}, {"text": "Tibet", "type": "DEFAULT", "char_span": [279, 284], "tok_span": [65, 66]}, {"text": "River", "type": "DEFAULT", "char_span": [319, 324], "tok_span": [75, 76]}, {"text": "China", "type": "DEFAULT", "char_span": [82, 87], "tok_span": [17, 18]}, {"text": "River", "type": "DEFAULT", "char_span": [319, 324], "tok_span": [75, 76]}]}, {"text": "The United States , by comparison , maintains economic sanctions on Syria and withdrew its ambassador in 2005 after the assassination of the former prime minister of Lebanon , Rafik Hariri .", "id": "valid_268", "relation_list": [{"subject": "Hariri", "object": "Lebanon", "subj_char_span": [182, 188], "obj_char_span": [166, 173], "predicate": "/people/person/nationality", "subj_tok_span": [32, 34], "obj_tok_span": [27, 28]}], "entity_list": [{"text": "Hariri", "type": "DEFAULT", "char_span": [182, 188], "tok_span": [32, 34]}, {"text": "Lebanon", "type": "DEFAULT", "char_span": [166, 173], "tok_span": [27, 28]}]}, {"text": "No way , Jose , '' responded Senator Jesse Helms , Republican of North Carolina , at the prospect of Mr. Kennedy 's selection .", "id": "valid_269", "relation_list": [{"subject": "Helms", "object": "Carolina", "subj_char_span": [43, 48], "obj_char_span": [71, 79], "predicate": "/people/person/place_lived", "subj_tok_span": [10, 13], "obj_tok_span": [17, 18]}], "entity_list": [{"text": "Helms", "type": "DEFAULT", "char_span": [43, 48], "tok_span": [10, 13]}, {"text": "Carolina", "type": "DEFAULT", "char_span": [71, 79], "tok_span": [17, 18]}]}, {"text": "Administration officials said Mr. Cheney , one of the strongest advocates of the war to overthrow Saddam Hussein in Iraq , had more recently promoted a drive to bring Iranian scholars and students to America , blanket the country with radio and television broadcasts and support Iranian political dissidents .", "id": "valid_270", "relation_list": [{"subject": "Hussein", "object": "Iraq", "subj_char_span": [105, 112], "obj_char_span": [116, 120], "predicate": "/people/person/nationality", "subj_tok_span": [18, 19], "obj_tok_span": [20, 21]}, {"subject": "Hussein", "object": "Iraq", "subj_char_span": [105, 112], "obj_char_span": [116, 120], "predicate": "/people/person/place_of_birth", "subj_tok_span": [18, 19], "obj_tok_span": [20, 21]}, {"subject": "Hussein", "object": "Iraq", "subj_char_span": [105, 112], "obj_char_span": [116, 120], "predicate": "/people/deceased_person/place_of_death", "subj_tok_span": [18, 19], "obj_tok_span": [20, 21]}], "entity_list": [{"text": "Hussein", "type": "DEFAULT", "char_span": [105, 112], "tok_span": [18, 19]}, {"text": "Iraq", "type": "DEFAULT", "char_span": [116, 120], "tok_span": [20, 21]}, {"text": "Hussein", "type": "DEFAULT", "char_span": [105, 112], "tok_span": [18, 19]}, {"text": "Iraq", "type": "DEFAULT", "char_span": [116, 120], "tok_span": [20, 21]}, {"text": "Hussein", "type": "DEFAULT", "char_span": [105, 112], "tok_span": [18, 19]}, {"text": "Iraq", "type": "DEFAULT", "char_span": [116, 120], "tok_span": [20, 21]}]}, {"text": "POLITICAL ACTION : THE AD CAMPAIGN Correction : October 13 , 2006 , Friday A brief report about campaign advertising in the Political Action column on Tuesday referred incorrectly to the outcome of accusations of abuse against Representative Don Sherwood , a Republican seeking re-election in Pennsylvania .", "id": "valid_271", "relation_list": [{"subject": "Sherwood", "object": "Pennsylvania", "subj_char_span": [246, 254], "obj_char_span": [293, 305], "predicate": "/people/person/place_lived", "subj_tok_span": [50, 51], "obj_tok_span": [59, 60]}], "entity_list": [{"text": "Sherwood", "type": "DEFAULT", "char_span": [246, 254], "tok_span": [50, 51]}, {"text": "Pennsylvania", "type": "DEFAULT", "char_span": [293, 305], "tok_span": [59, 60]}]}, {"text": "Now , finally , after 10 years of work and $ 850 million , the project -- Berlin 's new main train station , probably the only new central station to be built from scratch in Europe in a century or so -- is scheduled to be completed and to open for business , just in time for the beginning of the World Cup soccer tournament here in June . ''", "id": "valid_272", "relation_list": [{"subject": "Europe", "object": "Berlin", "subj_char_span": [175, 181], "obj_char_span": [74, 80], "predicate": "/location/location/contains", "subj_tok_span": [38, 39], "obj_tok_span": [18, 19]}], "entity_list": [{"text": "Europe", "type": "DEFAULT", "char_span": [175, 181], "tok_span": [38, 39]}, {"text": "Berlin", "type": "DEFAULT", "char_span": [74, 80], "tok_span": [18, 19]}]}, {"text": "Then , recycling a famous line from an exchange about Al Capone in '' The Untouchables , '' Mr. Alsammarae said with undisguised glee : '' The Chicago way . ''", "id": "valid_273", "relation_list": [{"subject": "Capone", "object": "Chicago", "subj_char_span": [57, 63], "obj_char_span": [143, 150], "predicate": "/people/person/place_lived", "subj_tok_span": [11, 13], "obj_tok_span": [42, 43]}], "entity_list": [{"text": "Capone", "type": "DEFAULT", "char_span": [57, 63], "tok_span": [11, 13]}, {"text": "Chicago", "type": "DEFAULT", "char_span": [143, 150], "tok_span": [42, 43]}]}, {"text": "The region affected by the earthquake is part of the ancient kingdom of Yogyakarta , the cradle of Javanese art and culture , making it one of the most popular tourist destinations in Indonesia . ''", "id": "valid_274", "relation_list": [{"subject": "Indonesia", "object": "Yogyakarta", "subj_char_span": [184, 193], "obj_char_span": [72, 82], "predicate": "/location/country/administrative_divisions", "subj_tok_span": [37, 38], "obj_tok_span": [13, 17]}, {"subject": "Yogyakarta", "object": "Indonesia", "subj_char_span": [72, 82], "obj_char_span": [184, 193], "predicate": "/location/administrative_division/country", "subj_tok_span": [13, 17], "obj_tok_span": [37, 38]}, {"subject": "Indonesia", "object": "Yogyakarta", "subj_char_span": [184, 193], "obj_char_span": [72, 82], "predicate": "/location/location/contains", "subj_tok_span": [37, 38], "obj_tok_span": [13, 17]}], "entity_list": [{"text": "Indonesia", "type": "DEFAULT", "char_span": [184, 193], "tok_span": [37, 38]}, {"text": "Yogyakarta", "type": "DEFAULT", "char_span": [72, 82], "tok_span": [13, 17]}, {"text": "Yogyakarta", "type": "DEFAULT", "char_span": [72, 82], "tok_span": [13, 17]}, {"text": "Indonesia", "type": "DEFAULT", "char_span": [184, 193], "tok_span": [37, 38]}, {"text": "Indonesia", "type": "DEFAULT", "char_span": [184, 193], "tok_span": [37, 38]}, {"text": "Yogyakarta", "type": "DEFAULT", "char_span": [72, 82], "tok_span": [13, 17]}]}, {"text": "Onscreen is the Kecskemet Symphony Orchestra of Hungary , but what we hear is a 1996 Decca recording of Bernard Haitink conducting the Royal Concertgebouw Orchestra of Amsterdam .", "id": "valid_275", "relation_list": [{"subject": "Haitink", "object": "Amsterdam", "subj_char_span": [112, 119], "obj_char_span": [168, 177], "predicate": "/people/person/place_of_birth", "subj_tok_span": [24, 26], "obj_tok_span": [36, 37]}, {"subject": "Haitink", "object": "Amsterdam", "subj_char_span": [112, 119], "obj_char_span": [168, 177], "predicate": "/people/person/place_lived", "subj_tok_span": [24, 26], "obj_tok_span": [36, 37]}], "entity_list": [{"text": "Haitink", "type": "DEFAULT", "char_span": [112, 119], "tok_span": [24, 26]}, {"text": "Amsterdam", "type": "DEFAULT", "char_span": [168, 177], "tok_span": [36, 37]}, {"text": "Haitink", "type": "DEFAULT", "char_span": [112, 119], "tok_span": [24, 26]}, {"text": "Amsterdam", "type": "DEFAULT", "char_span": [168, 177], "tok_span": [36, 37]}]}, {"text": "Duncan also served on the Board of Trustees for Blake School in Minneapolis , Minnesota , and Berkshire School in Sheffield , Massachusetts .", "id": "valid_276", "relation_list": [{"subject": "Minnesota", "object": "Minneapolis", "subj_char_span": [78, 87], "obj_char_span": [64, 75], "predicate": "/location/location/contains", "subj_tok_span": [14, 15], "obj_tok_span": [12, 13]}], "entity_list": [{"text": "Minnesota", "type": "DEFAULT", "char_span": [78, 87], "tok_span": [14, 15]}, {"text": "Minneapolis", "type": "DEFAULT", "char_span": [64, 75], "tok_span": [12, 13]}]}, {"text": "As Iran defies the West over its nuclear program , the public face of the nation has become the outspoken president , Mahmoud Ahmadinejad .", "id": "valid_277", "relation_list": [{"subject": "Ahmadinejad", "object": "Iran", "subj_char_span": [126, 137], "obj_char_span": [3, 7], "predicate": "/people/person/nationality", "subj_tok_span": [26, 30], "obj_tok_span": [1, 2]}], "entity_list": [{"text": "Ahmadinejad", "type": "DEFAULT", "char_span": [126, 137], "tok_span": [26, 30]}, {"text": "Iran", "type": "DEFAULT", "char_span": [3, 7], "tok_span": [1, 2]}]}, {"text": "A lot of attention here in Ohio has focused on the governor 's race , where the Democrat , the mild-mannered former minister Ted Strickland , is facing off against a love-him-or-loathe-him Republican , Ken Blackwell , our secretary of state .", "id": "valid_278", "relation_list": [{"subject": "Strickland", "object": "Ohio", "subj_char_span": [129, 139], "obj_char_span": [27, 31], "predicate": "/people/person/place_lived", "subj_tok_span": [28, 31], "obj_tok_span": [6, 7]}], "entity_list": [{"text": "Strickland", "type": "DEFAULT", "char_span": [129, 139], "tok_span": [28, 31]}, {"text": "Ohio", "type": "DEFAULT", "char_span": [27, 31], "tok_span": [6, 7]}]}, {"text": "The Dolomites sprawl across the Trentino Aldo Adige region in northeastern Italy and into parts of Lombardy by the Swiss border and the Veneto along the Austrian border .", "id": "valid_279", "relation_list": [{"subject": "Veneto", "object": "Italy", "subj_char_span": [136, 142], "obj_char_span": [75, 80], "predicate": "/location/administrative_division/country", "subj_tok_span": [32, 35], "obj_tok_span": [19, 20]}, {"subject": "Lombardy", "object": "Italy", "subj_char_span": [99, 107], "obj_char_span": [75, 80], "predicate": "/location/administrative_division/country", "subj_tok_span": [24, 26], "obj_tok_span": [19, 20]}, {"subject": "Italy", "object": "Lombardy", "subj_char_span": [75, 80], "obj_char_span": [99, 107], "predicate": "/location/location/contains", "subj_tok_span": [19, 20], "obj_tok_span": [24, 26]}, {"subject": "Italy", "object": "Veneto", "subj_char_span": [75, 80], "obj_char_span": [136, 142], "predicate": "/location/country/administrative_divisions", "subj_tok_span": [19, 20], "obj_tok_span": [32, 35]}, {"subject": "Italy", "object": "Lombardy", "subj_char_span": [75, 80], "obj_char_span": [99, 107], "predicate": "/location/country/administrative_divisions", "subj_tok_span": [19, 20], "obj_tok_span": [24, 26]}, {"subject": "Italy", "object": "Veneto", "subj_char_span": [75, 80], "obj_char_span": [136, 142], "predicate": "/location/location/contains", "subj_tok_span": [19, 20], "obj_tok_span": [32, 35]}], "entity_list": [{"text": "Veneto", "type": "DEFAULT", "char_span": [136, 142], "tok_span": [32, 35]}, {"text": "Italy", "type": "DEFAULT", "char_span": [75, 80], "tok_span": [19, 20]}, {"text": "Lombardy", "type": "DEFAULT", "char_span": [99, 107], "tok_span": [24, 26]}, {"text": "Italy", "type": "DEFAULT", "char_span": [75, 80], "tok_span": [19, 20]}, {"text": "Italy", "type": "DEFAULT", "char_span": [75, 80], "tok_span": [19, 20]}, {"text": "Lombardy", "type": "DEFAULT", "char_span": [99, 107], "tok_span": [24, 26]}, {"text": "Italy", "type": "DEFAULT", "char_span": [75, 80], "tok_span": [19, 20]}, {"text": "Veneto", "type": "DEFAULT", "char_span": [136, 142], "tok_span": [32, 35]}, {"text": "Italy", "type": "DEFAULT", "char_span": [75, 80], "tok_span": [19, 20]}, {"text": "Lombardy", "type": "DEFAULT", "char_span": [99, 107], "tok_span": [24, 26]}, {"text": "Italy", "type": "DEFAULT", "char_span": [75, 80], "tok_span": [19, 20]}, {"text": "Veneto", "type": "DEFAULT", "char_span": [136, 142], "tok_span": [32, 35]}]}, {"text": "She is Italy 's expert on strong reactions to art : 30 years ago , she began studying what she later called the '' Stendhal syndrome , '' named after the French writer who collapsed , as he wrote after a visit to Florence in 1817 , from '' a pitch of excitement wherein the celestial sensations of the fine arts meet the passions . ''", "id": "valid_280", "relation_list": [{"subject": "Italy", "object": "Florence", "subj_char_span": [7, 12], "obj_char_span": [213, 221], "predicate": "/location/location/contains", "subj_tok_span": [2, 3], "obj_tok_span": [48, 49]}], "entity_list": [{"text": "Italy", "type": "DEFAULT", "char_span": [7, 12], "tok_span": [2, 3]}, {"text": "Florence", "type": "DEFAULT", "char_span": [213, 221], "tok_span": [48, 49]}]}, {"text": "The fourth bomber was Germaine Lindsay , 19 , from Aylesbury , north of London .", "id": "valid_281", "relation_list": [{"subject": "Lindsay", "object": "London", "subj_char_span": [31, 38], "obj_char_span": [72, 78], "predicate": "/people/deceased_person/place_of_death", "subj_tok_span": [6, 7], "obj_tok_span": [17, 18]}], "entity_list": [{"text": "Lindsay", "type": "DEFAULT", "char_span": [31, 38], "tok_span": [6, 7]}, {"text": "London", "type": "DEFAULT", "char_span": [72, 78], "tok_span": [17, 18]}]}, {"text": "Washington needs China 's help in managing pressing problems like the nuclear programs in North Korea and Iran , and seems determined to prevent Taiwan from undermining diplomatic ties to Beijing .", "id": "valid_282", "relation_list": [{"subject": "Taiwan", "object": "China", "subj_char_span": [145, 151], "obj_char_span": [17, 22], "predicate": "/location/administrative_division/country", "subj_tok_span": [25, 26], "obj_tok_span": [2, 3]}, {"subject": "China", "object": "Beijing", "subj_char_span": [17, 22], "obj_char_span": [188, 195], "predicate": "/location/country/administrative_divisions", "subj_tok_span": [2, 3], "obj_tok_span": [33, 34]}, {"subject": "China", "object": "Taiwan", "subj_char_span": [17, 22], "obj_char_span": [145, 151], "predicate": "/location/country/administrative_divisions", "subj_tok_span": [2, 3], "obj_tok_span": [25, 26]}, {"subject": "China", "object": "Beijing", "subj_char_span": [17, 22], "obj_char_span": [188, 195], "predicate": "/location/location/contains", "subj_tok_span": [2, 3], "obj_tok_span": [33, 34]}, {"subject": "China", "object": "Beijing", "subj_char_span": [17, 22], "obj_char_span": [188, 195], "predicate": "/location/country/capital", "subj_tok_span": [2, 3], "obj_tok_span": [33, 34]}, {"subject": "Beijing", "object": "China", "subj_char_span": [188, 195], "obj_char_span": [17, 22], "predicate": "/location/administrative_division/country", "subj_tok_span": [33, 34], "obj_tok_span": [2, 3]}], "entity_list": [{"text": "Taiwan", "type": "DEFAULT", "char_span": [145, 151], "tok_span": [25, 26]}, {"text": "China", "type": "DEFAULT", "char_span": [17, 22], "tok_span": [2, 3]}, {"text": "China", "type": "DEFAULT", "char_span": [17, 22], "tok_span": [2, 3]}, {"text": "Beijing", "type": "DEFAULT", "char_span": [188, 195], "tok_span": [33, 34]}, {"text": "China", "type": "DEFAULT", "char_span": [17, 22], "tok_span": [2, 3]}, {"text": "Taiwan", "type": "DEFAULT", "char_span": [145, 151], "tok_span": [25, 26]}, {"text": "China", "type": "DEFAULT", "char_span": [17, 22], "tok_span": [2, 3]}, {"text": "Beijing", "type": "DEFAULT", "char_span": [188, 195], "tok_span": [33, 34]}, {"text": "China", "type": "DEFAULT", "char_span": [17, 22], "tok_span": [2, 3]}, {"text": "Beijing", "type": "DEFAULT", "char_span": [188, 195], "tok_span": [33, 34]}, {"text": "Beijing", "type": "DEFAULT", "char_span": [188, 195], "tok_span": [33, 34]}, {"text": "China", "type": "DEFAULT", "char_span": [17, 22], "tok_span": [2, 3]}]}, {"text": "The New York City Ballet will dance an excerpt from '' George Balanchine 's The Nutcracker . ''", "id": "valid_283", "relation_list": [{"subject": "Balanchine", "object": "Ballet", "subj_char_span": [62, 72], "obj_char_span": [18, 24], "predicate": "/business/person/company", "subj_tok_span": [15, 19], "obj_tok_span": [4, 5]}], "entity_list": [{"text": "Balanchine", "type": "DEFAULT", "char_span": [62, 72], "tok_span": [15, 19]}, {"text": "Ballet", "type": "DEFAULT", "char_span": [18, 24], "tok_span": [4, 5]}]}, {"text": "Mr. Micchelli , a painter who works as a film librarian at Cooper Union in New York , said he had been making films for about three years .", "id": "valid_284", "relation_list": [{"subject": "York", "object": "Union", "subj_char_span": [79, 83], "obj_char_span": [66, 71], "predicate": "/location/location/contains", "subj_tok_span": [20, 21], "obj_tok_span": [17, 18]}], "entity_list": [{"text": "York", "type": "DEFAULT", "char_span": [79, 83], "tok_span": [20, 21]}, {"text": "Union", "type": "DEFAULT", "char_span": [66, 71], "tok_span": [17, 18]}]}, {"text": "The researchers surveyed 215 pediatricians in Maryland , as well as 223 parents and 192 workers from 22 child care centers in Baltimore .", "id": "valid_285", "relation_list": [{"subject": "Maryland", "object": "Baltimore", "subj_char_span": [46, 54], "obj_char_span": [126, 135], "predicate": "/location/location/contains", "subj_tok_span": [8, 9], "obj_tok_span": [24, 25]}], "entity_list": [{"text": "Maryland", "type": "DEFAULT", "char_span": [46, 54], "tok_span": [8, 9]}, {"text": "Baltimore", "type": "DEFAULT", "char_span": [126, 135], "tok_span": [24, 25]}]}, {"text": "Among the Americans who advanced were James Blake , Robby Ginepri and 18-year-old Sam Querrey , who made his Open debut with a straight-set victory over Philipp Kohlschreiber of Germany .", "id": "valid_286", "relation_list": [{"subject": "Kohlschreiber", "object": "Germany", "subj_char_span": [161, 174], "obj_char_span": [178, 185], "predicate": "/people/person/nationality", "subj_tok_span": [38, 43], "obj_tok_span": [44, 45]}], "entity_list": [{"text": "Kohlschreiber", "type": "DEFAULT", "char_span": [161, 174], "tok_span": [38, 43]}, {"text": "Germany", "type": "DEFAULT", "char_span": [178, 185], "tok_span": [44, 45]}]}, {"text": "An article on Thursday about opposition to the Atlantic Yards development project in Brooklyn referred incompletely to the position of Councilman David Yassky .", "id": "valid_287", "relation_list": [{"subject": "Yassky", "object": "Brooklyn", "subj_char_span": [152, 158], "obj_char_span": [85, 93], "predicate": "/people/person/place_lived", "subj_tok_span": [25, 28], "obj_tok_span": [14, 15]}], "entity_list": [{"text": "Yassky", "type": "DEFAULT", "char_span": [152, 158], "tok_span": [25, 28]}, {"text": "Brooklyn", "type": "DEFAULT", "char_span": [85, 93], "tok_span": [14, 15]}]}, {"text": "WHEN he released his budget in January , Gov . George Pataki boasted that New York was the safest large state in the nation .", "id": "valid_288", "relation_list": [{"subject": "Pataki", "object": "York", "subj_char_span": [54, 60], "obj_char_span": [78, 82], "predicate": "/people/person/place_lived", "subj_tok_span": [14, 16], "obj_tok_span": [19, 20]}], "entity_list": [{"text": "Pataki", "type": "DEFAULT", "char_span": [54, 60], "tok_span": [14, 16]}, {"text": "York", "type": "DEFAULT", "char_span": [78, 82], "tok_span": [19, 20]}]}, {"text": "Mr. Taylor was forbidden from leaving Nigeria during his exile , but he continued to meddle in his former country 's affairs from his government guest house in Calabar , on Nigeria 's southern coast , using some of the millions of dollars he is accused of stealing from Liberia 's coffers .", "id": "valid_289", "relation_list": [{"subject": "Nigeria", "object": "Calabar", "subj_char_span": [38, 45], "obj_char_span": [160, 167], "predicate": "/location/location/contains", "subj_tok_span": [7, 8], "obj_tok_span": [31, 33]}, {"subject": "Nigeria", "object": "Calabar", "subj_char_span": [173, 180], "obj_char_span": [160, 167], "predicate": "/location/location/contains", "subj_tok_span": [35, 36], "obj_tok_span": [31, 33]}], "entity_list": [{"text": "Nigeria", "type": "DEFAULT", "char_span": [38, 45], "tok_span": [7, 8]}, {"text": "Calabar", "type": "DEFAULT", "char_span": [160, 167], "tok_span": [31, 33]}, {"text": "Nigeria", "type": "DEFAULT", "char_span": [173, 180], "tok_span": [35, 36]}, {"text": "Calabar", "type": "DEFAULT", "char_span": [160, 167], "tok_span": [31, 33]}]}, {"text": "David Radanovich , a spokesman for Connecticut Light and Power , which serves about 1.2 million customers in cities throughout Connecticut , including Meriden and Stamford , said the company was willing to meet with local and state officials about the power grid .", "id": "valid_290", "relation_list": [{"subject": "Connecticut", "object": "Meriden", "subj_char_span": [35, 46], "obj_char_span": [151, 158], "predicate": "/location/location/contains", "subj_tok_span": [8, 9], "obj_tok_span": [27, 30]}, {"subject": "Connecticut", "object": "Meriden", "subj_char_span": [127, 138], "obj_char_span": [151, 158], "predicate": "/location/location/contains", "subj_tok_span": [24, 25], "obj_tok_span": [27, 30]}, {"subject": "Connecticut", "object": "Stamford", "subj_char_span": [35, 46], "obj_char_span": [163, 171], "predicate": "/location/location/contains", "subj_tok_span": [8, 9], "obj_tok_span": [31, 32]}, {"subject": "Connecticut", "object": "Stamford", "subj_char_span": [127, 138], "obj_char_span": [163, 171], "predicate": "/location/location/contains", "subj_tok_span": [24, 25], "obj_tok_span": [31, 32]}], "entity_list": [{"text": "Connecticut", "type": "DEFAULT", "char_span": [35, 46], "tok_span": [8, 9]}, {"text": "Meriden", "type": "DEFAULT", "char_span": [151, 158], "tok_span": [27, 30]}, {"text": "Connecticut", "type": "DEFAULT", "char_span": [127, 138], "tok_span": [24, 25]}, {"text": "Meriden", "type": "DEFAULT", "char_span": [151, 158], "tok_span": [27, 30]}, {"text": "Connecticut", "type": "DEFAULT", "char_span": [35, 46], "tok_span": [8, 9]}, {"text": "Stamford", "type": "DEFAULT", "char_span": [163, 171], "tok_span": [31, 32]}, {"text": "Connecticut", "type": "DEFAULT", "char_span": [127, 138], "tok_span": [24, 25]}, {"text": "Stamford", "type": "DEFAULT", "char_span": [163, 171], "tok_span": [31, 32]}]}, {"text": "I was a staunch opponent of Israel 's occupation of the West Bank because I believed it was both politically unwise and morally untenable .", "id": "valid_291", "relation_list": [{"subject": "Israel", "object": "Bank", "subj_char_span": [28, 34], "obj_char_span": [61, 65], "predicate": "/location/location/contains", "subj_tok_span": [8, 9], "obj_tok_span": [15, 16]}], "entity_list": [{"text": "Israel", "type": "DEFAULT", "char_span": [28, 34], "tok_span": [8, 9]}, {"text": "Bank", "type": "DEFAULT", "char_span": [61, 65], "tok_span": [15, 16]}]}, {"text": "A majority of my buddies saw nothing wrong with Israel having built a Jewish town in the middle of the West Bank .", "id": "valid_292", "relation_list": [{"subject": "Israel", "object": "Bank", "subj_char_span": [48, 54], "obj_char_span": [108, 112], "predicate": "/location/location/contains", "subj_tok_span": [11, 12], "obj_tok_span": [23, 24]}], "entity_list": [{"text": "Israel", "type": "DEFAULT", "char_span": [48, 54], "tok_span": [11, 12]}, {"text": "Bank", "type": "DEFAULT", "char_span": [108, 112], "tok_span": [23, 24]}]}, {"text": "In the fashion hotbed of Paris he wore a leather jacket to meet President Jacques Chirac .", "id": "valid_293", "relation_list": [{"subject": "Chirac", "object": "Paris", "subj_char_span": [82, 88], "obj_char_span": [25, 30], "predicate": "/people/person/place_lived", "subj_tok_span": [16, 18], "obj_tok_span": [6, 7]}, {"subject": "Chirac", "object": "Paris", "subj_char_span": [82, 88], "obj_char_span": [25, 30], "predicate": "/people/person/place_of_birth", "subj_tok_span": [16, 18], "obj_tok_span": [6, 7]}], "entity_list": [{"text": "Chirac", "type": "DEFAULT", "char_span": [82, 88], "tok_span": [16, 18]}, {"text": "Paris", "type": "DEFAULT", "char_span": [25, 30], "tok_span": [6, 7]}, {"text": "Chirac", "type": "DEFAULT", "char_span": [82, 88], "tok_span": [16, 18]}, {"text": "Paris", "type": "DEFAULT", "char_span": [25, 30], "tok_span": [6, 7]}]}, {"text": "One is Cardinal Oscar Andres Rodriguez Maradiaga , the archbishop of Tegucigalpa , Honduras , who advanced a social justice agenda for years as president of the Federation of Latin American Bishops ' Conferences .", "id": "valid_294", "relation_list": [{"subject": "Honduras", "object": "Tegucigalpa", "subj_char_span": [83, 91], "obj_char_span": [69, 80], "predicate": "/location/country/capital", "subj_tok_span": [20, 21], "obj_tok_span": [14, 19]}, {"subject": "Honduras", "object": "Tegucigalpa", "subj_char_span": [83, 91], "obj_char_span": [69, 80], "predicate": "/location/location/contains", "subj_tok_span": [20, 21], "obj_tok_span": [14, 19]}], "entity_list": [{"text": "Honduras", "type": "DEFAULT", "char_span": [83, 91], "tok_span": [20, 21]}, {"text": "Tegucigalpa", "type": "DEFAULT", "char_span": [69, 80], "tok_span": [14, 19]}, {"text": "Honduras", "type": "DEFAULT", "char_span": [83, 91], "tok_span": [20, 21]}, {"text": "Tegucigalpa", "type": "DEFAULT", "char_span": [69, 80], "tok_span": [14, 19]}]}, {"text": "By comparison , more than 350,000 visited the National Baseball Hall of Fame in Cooperstown -LRB- just 14 miles from the soccer hall -RRB- , and 181,163 paid to enter the Pro Football Hall of Fame in Canton , Ohio , according to an article in The Sports Business Journal .", "id": "valid_295", "relation_list": [{"subject": "Ohio", "object": "Canton", "subj_char_span": [209, 213], "obj_char_span": [200, 206], "predicate": "/location/location/contains", "subj_tok_span": [50, 51], "obj_tok_span": [48, 49]}], "entity_list": [{"text": "Ohio", "type": "DEFAULT", "char_span": [209, 213], "tok_span": [50, 51]}, {"text": "Canton", "type": "DEFAULT", "char_span": [200, 206], "tok_span": [48, 49]}]}, {"text": "Count Lennart Bernadotte , who gave up his royal Swedish title to marry a commoner but gained an Edenic island that he built into a tourist attraction , died on Dec. 21 on Mainau , the island he had gardened in Lake Constance , Germany , for over half a century .", "id": "valid_296", "relation_list": [{"subject": "Constance", "object": "Mainau", "subj_char_span": [216, 225], "obj_char_span": [172, 178], "predicate": "/location/location/contains", "subj_tok_span": [51, 52], "obj_tok_span": [40, 42]}, {"subject": "Germany", "object": "Constance", "subj_char_span": [228, 235], "obj_char_span": [216, 225], "predicate": "/location/location/contains", "subj_tok_span": [53, 54], "obj_tok_span": [51, 52]}], "entity_list": [{"text": "Constance", "type": "DEFAULT", "char_span": [216, 225], "tok_span": [51, 52]}, {"text": "Mainau", "type": "DEFAULT", "char_span": [172, 178], "tok_span": [40, 42]}, {"text": "Germany", "type": "DEFAULT", "char_span": [228, 235], "tok_span": [53, 54]}, {"text": "Constance", "type": "DEFAULT", "char_span": [216, 225], "tok_span": [51, 52]}]}, {"text": "And Al Horford , Florida 's starting power forward , is the son of the former N.B.A . center Tito Horford . ''", "id": "valid_297", "relation_list": [{"subject": "Horford", "object": "Horford", "subj_char_span": [7, 14], "obj_char_span": [7, 14], "predicate": "/people/person/children", "subj_tok_span": [2, 5], "obj_tok_span": [2, 5]}, {"subject": "Horford", "object": "Horford", "subj_char_span": [7, 14], "obj_char_span": [98, 105], "predicate": "/people/person/children", "subj_tok_span": [2, 5], "obj_tok_span": [27, 30]}, {"subject": "Horford", "object": "Horford", "subj_char_span": [98, 105], "obj_char_span": [7, 14], "predicate": "/people/person/children", "subj_tok_span": [27, 30], "obj_tok_span": [2, 5]}, {"subject": "Horford", "object": "Horford", "subj_char_span": [98, 105], "obj_char_span": [98, 105], "predicate": "/people/person/children", "subj_tok_span": [27, 30], "obj_tok_span": [27, 30]}], "entity_list": [{"text": "Horford", "type": "DEFAULT", "char_span": [7, 14], "tok_span": [2, 5]}, {"text": "Horford", "type": "DEFAULT", "char_span": [7, 14], "tok_span": [2, 5]}, {"text": "Horford", "type": "DEFAULT", "char_span": [7, 14], "tok_span": [2, 5]}, {"text": "Horford", "type": "DEFAULT", "char_span": [98, 105], "tok_span": [27, 30]}, {"text": "Horford", "type": "DEFAULT", "char_span": [98, 105], "tok_span": [27, 30]}, {"text": "Horford", "type": "DEFAULT", "char_span": [7, 14], "tok_span": [2, 5]}, {"text": "Horford", "type": "DEFAULT", "char_span": [98, 105], "tok_span": [27, 30]}, {"text": "Horford", "type": "DEFAULT", "char_span": [98, 105], "tok_span": [27, 30]}]}, {"text": "He did graduate work in art history at Columbia University with Meyer Schapiro , for whom he wrote a master 's thesis on Mondrian .", "id": "valid_298", "relation_list": [{"subject": "Schapiro", "object": "University", "subj_char_span": [70, 78], "obj_char_span": [48, 58], "predicate": "/business/person/company", "subj_tok_span": [12, 16], "obj_tok_span": [9, 10]}], "entity_list": [{"text": "Schapiro", "type": "DEFAULT", "char_span": [70, 78], "tok_span": [12, 16]}, {"text": "University", "type": "DEFAULT", "char_span": [48, 58], "tok_span": [9, 10]}]}, {"text": "Allan Kaprow , an artist who coined the term '' happenings '' in the late 1950 's and whose anti-art , audience-participation works contributed to radical changes in the course of late-20th-century art , died on Wednesday at his home in Encinitas , Calif. , near San Diego .", "id": "valid_299", "relation_list": [{"subject": "Kaprow", "object": "Encinitas", "subj_char_span": [6, 12], "obj_char_span": [237, 246], "predicate": "/people/deceased_person/place_of_death", "subj_tok_span": [1, 4], "obj_tok_span": [55, 58]}], "entity_list": [{"text": "Kaprow", "type": "DEFAULT", "char_span": [6, 12], "tok_span": [1, 4]}, {"text": "Encinitas", "type": "DEFAULT", "char_span": [237, 246], "tok_span": [55, 58]}]}, {"text": "Germany 's foreign minister , Frank-Walter Steinmeier , recently gave a major address on how '' energy security will strongly influence the global security agenda in the 21st century . ''", "id": "valid_300", "relation_list": [{"subject": "Steinmeier", "object": "Germany", "subj_char_span": [43, 53], "obj_char_span": [0, 7], "predicate": "/people/person/nationality", "subj_tok_span": [9, 12], "obj_tok_span": [0, 1]}], "entity_list": [{"text": "Steinmeier", "type": "DEFAULT", "char_span": [43, 53], "tok_span": [9, 12]}, {"text": "Germany", "type": "DEFAULT", "char_span": [0, 7], "tok_span": [0, 1]}]}, {"text": "At some of those dinner parties , the guests might include well-known weekenders like the filmmaker James Schamus and his wife , the author Nancy Krikorian ; Jim Zarroli , a National Public Radio reporter ; Victor Navasky , an author and the publisher of The Nation ; Herbert Parmet , a historian and a biographer of Richard Nixon and John F. Kennedy ; or Madhur Jaffrey , the Indian actress and cookbook author .", "id": "valid_301", "relation_list": [{"subject": "Navasky", "object": "Nation", "subj_char_span": [214, 221], "obj_char_span": [259, 265], "predicate": "/business/person/company", "subj_tok_span": [48, 51], "obj_tok_span": [59, 60]}], "entity_list": [{"text": "Navasky", "type": "DEFAULT", "char_span": [214, 221], "tok_span": [48, 51]}, {"text": "Nation", "type": "DEFAULT", "char_span": [259, 265], "tok_span": [59, 60]}]}, {"text": "His first police job was as a uniformed constable on the streets of Soho , London 's red-light and theater district , but he also served as a plainclothes officer in the hardscrabble Kentish Town district of north London .", "id": "valid_302", "relation_list": [{"subject": "London", "object": "Soho", "subj_char_span": [75, 81], "obj_char_span": [68, 72], "predicate": "/location/location/contains", "subj_tok_span": [18, 19], "obj_tok_span": [15, 17]}, {"subject": "London", "object": "Soho", "subj_char_span": [214, 220], "obj_char_span": [68, 72], "predicate": "/location/location/contains", "subj_tok_span": [51, 52], "obj_tok_span": [15, 17]}, {"subject": "London", "object": "Town", "subj_char_span": [75, 81], "obj_char_span": [191, 195], "predicate": "/location/location/contains", "subj_tok_span": [18, 19], "obj_tok_span": [47, 48]}, {"subject": "London", "object": "Town", "subj_char_span": [214, 220], "obj_char_span": [191, 195], "predicate": "/location/location/contains", "subj_tok_span": [51, 52], "obj_tok_span": [47, 48]}], "entity_list": [{"text": "London", "type": "DEFAULT", "char_span": [75, 81], "tok_span": [18, 19]}, {"text": "Soho", "type": "DEFAULT", "char_span": [68, 72], "tok_span": [15, 17]}, {"text": "London", "type": "DEFAULT", "char_span": [214, 220], "tok_span": [51, 52]}, {"text": "Soho", "type": "DEFAULT", "char_span": [68, 72], "tok_span": [15, 17]}, {"text": "London", "type": "DEFAULT", "char_span": [75, 81], "tok_span": [18, 19]}, {"text": "Town", "type": "DEFAULT", "char_span": [191, 195], "tok_span": [47, 48]}, {"text": "London", "type": "DEFAULT", "char_span": [214, 220], "tok_span": [51, 52]}, {"text": "Town", "type": "DEFAULT", "char_span": [191, 195], "tok_span": [47, 48]}]}, {"text": "Officials said he met there with Representative Jim Nussle , Republican of Iowa and chairman of the Budget Committee , and Representative John A. Boehner , Republican of Ohio and chairman of the Education and Workforce Committee , to discuss potential spending cuts to be taken up in the next few weeks . ''", "id": "valid_303", "relation_list": [{"subject": "Nussle", "object": "Iowa", "subj_char_span": [52, 58], "obj_char_span": [75, 79], "predicate": "/people/person/place_lived", "subj_tok_span": [9, 12], "obj_tok_span": [15, 16]}], "entity_list": [{"text": "Nussle", "type": "DEFAULT", "char_span": [52, 58], "tok_span": [9, 12]}, {"text": "Iowa", "type": "DEFAULT", "char_span": [75, 79], "tok_span": [15, 16]}]}, {"text": "But for Mr. Kean , a 37-year-old legislator from Union County , the big-name help underscores the party 's determination to win a Senate seat in New Jersey for the first time since Clifford P. Case was elected to a fourth term in 1972 .", "id": "valid_304", "relation_list": [{"subject": "Jersey", "object": "County", "subj_char_span": [149, 155], "obj_char_span": [55, 61], "predicate": "/location/location/contains", "subj_tok_span": [40, 41], "obj_tok_span": [18, 19]}], "entity_list": [{"text": "Jersey", "type": "DEFAULT", "char_span": [149, 155], "tok_span": [40, 41]}, {"text": "County", "type": "DEFAULT", "char_span": [55, 61], "tok_span": [18, 19]}]}, {"text": "ON the floor of the office of the Nassau County comptroller , Howard S. Weitzman , is an oversized version of a real-life tax bill for a modest house in a middle-income neighborhood in Massapequa .", "id": "valid_305", "relation_list": [{"subject": "County", "object": "Massapequa", "subj_char_span": [41, 47], "obj_char_span": [185, 195], "predicate": "/location/location/contains", "subj_tok_span": [9, 10], "obj_tok_span": [44, 48]}], "entity_list": [{"text": "County", "type": "DEFAULT", "char_span": [41, 47], "tok_span": [9, 10]}, {"text": "Massapequa", "type": "DEFAULT", "char_span": [185, 195], "tok_span": [44, 48]}]}, {"text": "Events New York City OCEAN LINER BAZAAR , Abigail Adams Smith Auditorium , 417 East 61st Street , Manhattan .", "id": "valid_306", "relation_list": [{"subject": "City", "object": "Manhattan", "subj_char_span": [16, 20], "obj_char_span": [98, 107], "predicate": "/location/location/contains", "subj_tok_span": [3, 4], "obj_tok_span": [27, 28]}], "entity_list": [{"text": "City", "type": "DEFAULT", "char_span": [16, 20], "tok_span": [3, 4]}, {"text": "Manhattan", "type": "DEFAULT", "char_span": [98, 107], "tok_span": [27, 28]}]}, {"text": "And as bull riders have started ratcheting up career winnings in the millions , spawning an international circuit that now encompasses South America -LRB- dozens of world-class bull riders are from Brazil -RRB- and even Italy , its homegrown performers have become familiar not just to hard-core fans but to a growing number of urbanites drawn to an activity covered relentlessly on the Outdoor Life Network and other cable channels devoted to the odder byways of sport .", "id": "valid_307", "relation_list": [{"subject": "America", "object": "Brazil", "subj_char_span": [141, 148], "obj_char_span": [198, 204], "predicate": "/location/location/contains", "subj_tok_span": [26, 27], "obj_tok_span": [40, 41]}], "entity_list": [{"text": "America", "type": "DEFAULT", "char_span": [141, 148], "tok_span": [26, 27]}, {"text": "Brazil", "type": "DEFAULT", "char_span": [198, 204], "tok_span": [40, 41]}]}, {"text": "Another measure of Iraq 's insecurity is that the drive into Baghdad from the airport includes what Mr. Garratt calls '' the most dangerous five kilometers of road in the world , '' a stretch known for its suicide bombers and other unappetizing intrusions .", "id": "valid_308", "relation_list": [{"subject": "Iraq", "object": "Baghdad", "subj_char_span": [19, 23], "obj_char_span": [61, 68], "predicate": "/location/location/contains", "subj_tok_span": [3, 4], "obj_tok_span": [14, 15]}, {"subject": "Iraq", "object": "Baghdad", "subj_char_span": [19, 23], "obj_char_span": [61, 68], "predicate": "/location/country/capital", "subj_tok_span": [3, 4], "obj_tok_span": [14, 15]}], "entity_list": [{"text": "Iraq", "type": "DEFAULT", "char_span": [19, 23], "tok_span": [3, 4]}, {"text": "Baghdad", "type": "DEFAULT", "char_span": [61, 68], "tok_span": [14, 15]}, {"text": "Iraq", "type": "DEFAULT", "char_span": [19, 23], "tok_span": [3, 4]}, {"text": "Baghdad", "type": "DEFAULT", "char_span": [61, 68], "tok_span": [14, 15]}]}, {"text": "The two Franks did n't see each other again until 1979 , when Sinatra convened a reunion in Atlantic City of some of his old musician friends from his days apprenticing in New Jersey . ''", "id": "valid_309", "relation_list": [{"subject": "Jersey", "object": "City", "subj_char_span": [176, 182], "obj_char_span": [101, 105], "predicate": "/location/location/contains", "subj_tok_span": [38, 39], "obj_tok_span": [21, 22]}], "entity_list": [{"text": "Jersey", "type": "DEFAULT", "char_span": [176, 182], "tok_span": [38, 39]}, {"text": "City", "type": "DEFAULT", "char_span": [101, 105], "tok_span": [21, 22]}]}, {"text": "In 1908 he went to Sydney , Australia , to cover the Jack Johnson-Tommy Burns fight .", "id": "valid_310", "relation_list": [{"subject": "Australia", "object": "Sydney", "subj_char_span": [28, 37], "obj_char_span": [19, 25], "predicate": "/location/location/contains", "subj_tok_span": [7, 8], "obj_tok_span": [5, 6]}], "entity_list": [{"text": "Australia", "type": "DEFAULT", "char_span": [28, 37], "tok_span": [7, 8]}, {"text": "Sydney", "type": "DEFAULT", "char_span": [19, 25], "tok_span": [5, 6]}]}, {"text": "B11 Peter Benenson A British lawyer who founded the human rights organization Amnesty International in 1961 , he was 83 .", "id": "valid_311", "relation_list": [{"subject": "Benenson", "object": "International", "subj_char_span": [10, 18], "obj_char_span": [86, 99], "predicate": "/business/person/company", "subj_tok_span": [3, 6], "obj_tok_span": [16, 17]}], "entity_list": [{"text": "Benenson", "type": "DEFAULT", "char_span": [10, 18], "tok_span": [3, 6]}, {"text": "International", "type": "DEFAULT", "char_span": [86, 99], "tok_span": [16, 17]}]}, {"text": "David Godden , vice president of Randall Realtors in Rhode Island , said that in May the average sale price of a home near the beach in Misquamicut , the least expensive oceanfront section , was $ 610,000 .", "id": "valid_312", "relation_list": [{"subject": "Island", "object": "Misquamicut", "subj_char_span": [59, 65], "obj_char_span": [136, 147], "predicate": "/location/location/contains", "subj_tok_span": [12, 13], "obj_tok_span": [29, 34]}], "entity_list": [{"text": "Island", "type": "DEFAULT", "char_span": [59, 65], "tok_span": [12, 13]}, {"text": "Misquamicut", "type": "DEFAULT", "char_span": [136, 147], "tok_span": [29, 34]}]}, {"text": "A. Elliott Meisel , a Manhattan co-op and condominium lawyer , said that while federal telecommunications laws give rental tenants , co-op shareholders and condominium owners limited rights to install satellite dishes or other types of antennas in areas under the residents ' exclusive control -- on a balcony or patio , for example -- there are no laws in New York City that require a property owner or board to allow the installation of solar panels . ''", "id": "valid_313", "relation_list": [{"subject": "City", "object": "Manhattan", "subj_char_span": [366, 370], "obj_char_span": [22, 31], "predicate": "/location/location/contains", "subj_tok_span": [75, 76], "obj_tok_span": [7, 8]}], "entity_list": [{"text": "City", "type": "DEFAULT", "char_span": [366, 370], "tok_span": [75, 76]}, {"text": "Manhattan", "type": "DEFAULT", "char_span": [22, 31], "tok_span": [7, 8]}]}, {"text": "Mr. Gresham was involved at every stage , from the choice of director -LRB- Andrew Adamson of '' Shrek '' -RRB- to casting decisions to trekking to sets in New Zealand -LRB- four times -RRB- and the Czech Republic -LRB- once -RRB- .", "id": "valid_314", "relation_list": [{"subject": "Adamson", "object": "Zealand", "subj_char_span": [83, 90], "obj_char_span": [160, 167], "predicate": "/people/person/nationality", "subj_tok_span": [21, 23], "obj_tok_span": [46, 47]}], "entity_list": [{"text": "Adamson", "type": "DEFAULT", "char_span": [83, 90], "tok_span": [21, 23]}, {"text": "Zealand", "type": "DEFAULT", "char_span": [160, 167], "tok_span": [46, 47]}]}, {"text": "We have overseas offices in Hong Kong and in many parts of China as well as Bangladesh and Thailand , '' he said . ''", "id": "valid_315", "relation_list": [{"subject": "Kong", "object": "China", "subj_char_span": [33, 37], "obj_char_span": [59, 64], "predicate": "/location/administrative_division/country", "subj_tok_span": [6, 7], "obj_tok_span": [12, 13]}, {"subject": "China", "object": "Kong", "subj_char_span": [59, 64], "obj_char_span": [33, 37], "predicate": "/location/location/contains", "subj_tok_span": [12, 13], "obj_tok_span": [6, 7]}, {"subject": "China", "object": "Kong", "subj_char_span": [59, 64], "obj_char_span": [33, 37], "predicate": "/location/country/administrative_divisions", "subj_tok_span": [12, 13], "obj_tok_span": [6, 7]}], "entity_list": [{"text": "Kong", "type": "DEFAULT", "char_span": [33, 37], "tok_span": [6, 7]}, {"text": "China", "type": "DEFAULT", "char_span": [59, 64], "tok_span": [12, 13]}, {"text": "China", "type": "DEFAULT", "char_span": [59, 64], "tok_span": [12, 13]}, {"text": "Kong", "type": "DEFAULT", "char_span": [33, 37], "tok_span": [6, 7]}, {"text": "China", "type": "DEFAULT", "char_span": [59, 64], "tok_span": [12, 13]}, {"text": "Kong", "type": "DEFAULT", "char_span": [33, 37], "tok_span": [6, 7]}]}, {"text": "Greene quit writing her column for New York to pursue other projects , among them Citymeals-on-Wheels , a charity organization she helped conceive , which delivers more than two million free meals a year to New York City 's shut-ins .", "id": "valid_316", "relation_list": [{"subject": "York", "object": "Greene", "subj_char_span": [39, 43], "obj_char_span": [0, 6], "predicate": "/location/location/contains", "subj_tok_span": [7, 8], "obj_tok_span": [0, 1]}, {"subject": "York", "object": "Greene", "subj_char_span": [211, 215], "obj_char_span": [0, 6], "predicate": "/location/location/contains", "subj_tok_span": [44, 45], "obj_tok_span": [0, 1]}, {"subject": "York", "object": "City", "subj_char_span": [39, 43], "obj_char_span": [216, 220], "predicate": "/location/location/contains", "subj_tok_span": [7, 8], "obj_tok_span": [45, 46]}, {"subject": "York", "object": "City", "subj_char_span": [211, 215], "obj_char_span": [216, 220], "predicate": "/location/location/contains", "subj_tok_span": [44, 45], "obj_tok_span": [45, 46]}], "entity_list": [{"text": "York", "type": "DEFAULT", "char_span": [39, 43], "tok_span": [7, 8]}, {"text": "Greene", "type": "DEFAULT", "char_span": [0, 6], "tok_span": [0, 1]}, {"text": "York", "type": "DEFAULT", "char_span": [211, 215], "tok_span": [44, 45]}, {"text": "Greene", "type": "DEFAULT", "char_span": [0, 6], "tok_span": [0, 1]}, {"text": "York", "type": "DEFAULT", "char_span": [39, 43], "tok_span": [7, 8]}, {"text": "City", "type": "DEFAULT", "char_span": [216, 220], "tok_span": [45, 46]}, {"text": "York", "type": "DEFAULT", "char_span": [211, 215], "tok_span": [44, 45]}, {"text": "City", "type": "DEFAULT", "char_span": [216, 220], "tok_span": [45, 46]}]}, {"text": "Private services will be held Friday , February 25th , in Rochester , New York .", "id": "valid_317", "relation_list": [{"subject": "York", "object": "Rochester", "subj_char_span": [74, 78], "obj_char_span": [58, 67], "predicate": "/location/location/contains", "subj_tok_span": [14, 15], "obj_tok_span": [11, 12]}], "entity_list": [{"text": "York", "type": "DEFAULT", "char_span": [74, 78], "tok_span": [14, 15]}, {"text": "Rochester", "type": "DEFAULT", "char_span": [58, 67], "tok_span": [11, 12]}]}, {"text": "This is a reference to the most notorious part of Mr. Hughes 's new book , in which he describes an earlier marriage , to an adventuress in 1960 's London who got a sexually transmitted disease from Jimi Hendrix and transmitted it to him .", "id": "valid_318", "relation_list": [{"subject": "Hendrix", "object": "London", "subj_char_span": [204, 211], "obj_char_span": [148, 154], "predicate": "/people/deceased_person/place_of_death", "subj_tok_span": [44, 45], "obj_tok_span": [34, 35]}], "entity_list": [{"text": "Hendrix", "type": "DEFAULT", "char_span": [204, 211], "tok_span": [44, 45]}, {"text": "London", "type": "DEFAULT", "char_span": [148, 154], "tok_span": [34, 35]}]}, {"text": "On Tuesday , however , spokesmen for two of those Republicans , Senators Chuck Hagel of Nebraska and Lincoln Chafee of Rhode Island , said their bosses expected to vote in favor of Mr. Bolton when his name comes before the full Senate .", "id": "valid_319", "relation_list": [{"subject": "Hagel", "object": "Nebraska", "subj_char_span": [79, 84], "obj_char_span": [88, 96], "predicate": "/people/person/place_lived", "subj_tok_span": [16, 18], "obj_tok_span": [19, 20]}], "entity_list": [{"text": "Hagel", "type": "DEFAULT", "char_span": [79, 84], "tok_span": [16, 18]}, {"text": "Nebraska", "type": "DEFAULT", "char_span": [88, 96], "tok_span": [19, 20]}]}, {"text": "Memorial contributions can be made to The Cope Center , Inc. , 104 Bloomfield Ave. , Montclair , New Jersey 07042 or to Princeton University Development Department , Princeton , NJ 08544 .", "id": "valid_320", "relation_list": [{"subject": "Jersey", "object": "Montclair", "subj_char_span": [101, 107], "obj_char_span": [85, 94], "predicate": "/location/location/contains", "subj_tok_span": [24, 25], "obj_tok_span": [19, 22]}, {"subject": "Jersey", "object": "Princeton", "subj_char_span": [101, 107], "obj_char_span": [120, 129], "predicate": "/location/location/contains", "subj_tok_span": [24, 25], "obj_tok_span": [30, 31]}, {"subject": "Jersey", "object": "Princeton", "subj_char_span": [101, 107], "obj_char_span": [166, 175], "predicate": "/location/location/contains", "subj_tok_span": [24, 25], "obj_tok_span": [35, 36]}], "entity_list": [{"text": "Jersey", "type": "DEFAULT", "char_span": [101, 107], "tok_span": [24, 25]}, {"text": "Montclair", "type": "DEFAULT", "char_span": [85, 94], "tok_span": [19, 22]}, {"text": "Jersey", "type": "DEFAULT", "char_span": [101, 107], "tok_span": [24, 25]}, {"text": "Princeton", "type": "DEFAULT", "char_span": [120, 129], "tok_span": [30, 31]}, {"text": "Jersey", "type": "DEFAULT", "char_span": [101, 107], "tok_span": [24, 25]}, {"text": "Princeton", "type": "DEFAULT", "char_span": [166, 175], "tok_span": [35, 36]}]}, {"text": "The government of Peru formally requested Tuesday that Chile extradite former President Alberto Fujimori , who governed Peru during the 1990 's and has been held in custody here ever since he unexpectedly arrived two months ago from exile in Japan .", "id": "valid_321", "relation_list": [{"subject": "Fujimori", "object": "Peru", "subj_char_span": [96, 104], "obj_char_span": [18, 22], "predicate": "/people/person/nationality", "subj_tok_span": [15, 18], "obj_tok_span": [3, 4]}, {"subject": "Fujimori", "object": "Peru", "subj_char_span": [96, 104], "obj_char_span": [120, 124], "predicate": "/people/person/nationality", "subj_tok_span": [15, 18], "obj_tok_span": [21, 22]}], "entity_list": [{"text": "Fujimori", "type": "DEFAULT", "char_span": [96, 104], "tok_span": [15, 18]}, {"text": "Peru", "type": "DEFAULT", "char_span": [18, 22], "tok_span": [3, 4]}, {"text": "Fujimori", "type": "DEFAULT", "char_span": [96, 104], "tok_span": [15, 18]}, {"text": "Peru", "type": "DEFAULT", "char_span": [120, 124], "tok_span": [21, 22]}]}, {"text": "He spent eight years in Egypt , speaks Arabic and knows a great deal about the various cultures of the Middle East .", "id": "valid_322", "relation_list": [{"subject": "East", "object": "Egypt", "subj_char_span": [110, 114], "obj_char_span": [24, 29], "predicate": "/location/location/contains", "subj_tok_span": [21, 22], "obj_tok_span": [5, 6]}], "entity_list": [{"text": "East", "type": "DEFAULT", "char_span": [110, 114], "tok_span": [21, 22]}, {"text": "Egypt", "type": "DEFAULT", "char_span": [24, 29], "tok_span": [5, 6]}]}, {"text": "The House Democratic leadership refused to appoint any members to the select committee , though two Democrats from the region -- Representatives Gene Taylor of Mississippi and Charlie Melancon of Louisiana -- took part at the invitation of Mr. Davis .", "id": "valid_323", "relation_list": [{"subject": "Taylor", "object": "Mississippi", "subj_char_span": [150, 156], "obj_char_span": [160, 171], "predicate": "/people/person/place_lived", "subj_tok_span": [24, 25], "obj_tok_span": [26, 27]}], "entity_list": [{"text": "Taylor", "type": "DEFAULT", "char_span": [150, 156], "tok_span": [24, 25]}, {"text": "Mississippi", "type": "DEFAULT", "char_span": [160, 171], "tok_span": [26, 27]}]}, {"text": "The borough of North Haledon in Passaic County , N.J. , is verging on maximum buildout .", "id": "valid_324", "relation_list": [{"subject": "County", "object": "Haledon", "subj_char_span": [40, 46], "obj_char_span": [21, 28], "predicate": "/location/location/contains", "subj_tok_span": [9, 10], "obj_tok_span": [4, 6]}], "entity_list": [{"text": "County", "type": "DEFAULT", "char_span": [40, 46], "tok_span": [9, 10]}, {"text": "Haledon", "type": "DEFAULT", "char_span": [21, 28], "tok_span": [4, 6]}]}, {"text": "So if Germany 's Michael Ballack is steaming through the Costa Rican defense on Friday in the World Cup 's opening match , will the men at the back glance up at the clock before deciding whether to take him down ?", "id": "valid_325", "relation_list": [{"subject": "Ballack", "object": "Germany", "subj_char_span": [25, 32], "obj_char_span": [6, 13], "predicate": "/people/person/nationality", "subj_tok_span": [6, 8], "obj_tok_span": [2, 3]}], "entity_list": [{"text": "Ballack", "type": "DEFAULT", "char_span": [25, 32], "tok_span": [6, 8]}, {"text": "Germany", "type": "DEFAULT", "char_span": [6, 13], "tok_span": [2, 3]}]}, {"text": "Louisiana was in a foul mood on the February day that President Bush 's Gulf Coast rebuilding coordinator , Donald E. Powell , stood before an audience of fellow bankers in Baton Rouge .", "id": "valid_326", "relation_list": [{"subject": "Louisiana", "object": "Rouge", "subj_char_span": [0, 9], "obj_char_span": [179, 184], "predicate": "/location/location/contains", "subj_tok_span": [0, 1], "obj_tok_span": [35, 36]}], "entity_list": [{"text": "Louisiana", "type": "DEFAULT", "char_span": [0, 9], "tok_span": [0, 1]}, {"text": "Rouge", "type": "DEFAULT", "char_span": [179, 184], "tok_span": [35, 36]}]}, {"text": "Keflezighi , who started running shortly after he came to the United States , missed more than a month of training after injuring his right thigh in August while competing in the 10,000 meters at the world championships in Helsinki , Finland .", "id": "valid_327", "relation_list": [{"subject": "Finland", "object": "Helsinki", "subj_char_span": [234, 241], "obj_char_span": [223, 231], "predicate": "/location/country/capital", "subj_tok_span": [46, 47], "obj_tok_span": [44, 45]}, {"subject": "Finland", "object": "Helsinki", "subj_char_span": [234, 241], "obj_char_span": [223, 231], "predicate": "/location/location/contains", "subj_tok_span": [46, 47], "obj_tok_span": [44, 45]}], "entity_list": [{"text": "Finland", "type": "DEFAULT", "char_span": [234, 241], "tok_span": [46, 47]}, {"text": "Helsinki", "type": "DEFAULT", "char_span": [223, 231], "tok_span": [44, 45]}, {"text": "Finland", "type": "DEFAULT", "char_span": [234, 241], "tok_span": [46, 47]}, {"text": "Helsinki", "type": "DEFAULT", "char_span": [223, 231], "tok_span": [44, 45]}]}, {"text": "The unusual command arrangement has fueled speculation here over the fate of General Sanchez , who was the top American commander in Iraq in December 2003 , when American troops captured Saddam Hussein , and when the insurgency boiled over in the spring of 2004 . ''", "id": "valid_328", "relation_list": [{"subject": "Hussein", "object": "Iraq", "subj_char_span": [194, 201], "obj_char_span": [133, 137], "predicate": "/people/person/nationality", "subj_tok_span": [32, 33], "obj_tok_span": [22, 23]}, {"subject": "Hussein", "object": "Iraq", "subj_char_span": [194, 201], "obj_char_span": [133, 137], "predicate": "/people/person/place_of_birth", "subj_tok_span": [32, 33], "obj_tok_span": [22, 23]}, {"subject": "Hussein", "object": "Iraq", "subj_char_span": [194, 201], "obj_char_span": [133, 137], "predicate": "/people/deceased_person/place_of_death", "subj_tok_span": [32, 33], "obj_tok_span": [22, 23]}], "entity_list": [{"text": "Hussein", "type": "DEFAULT", "char_span": [194, 201], "tok_span": [32, 33]}, {"text": "Iraq", "type": "DEFAULT", "char_span": [133, 137], "tok_span": [22, 23]}, {"text": "Hussein", "type": "DEFAULT", "char_span": [194, 201], "tok_span": [32, 33]}, {"text": "Iraq", "type": "DEFAULT", "char_span": [133, 137], "tok_span": [22, 23]}, {"text": "Hussein", "type": "DEFAULT", "char_span": [194, 201], "tok_span": [32, 33]}, {"text": "Iraq", "type": "DEFAULT", "char_span": [133, 137], "tok_span": [22, 23]}]}, {"text": "The Army career of Lt. Gen. Ricardo S. Sanchez , the American commander in Iraq during the Abu Ghraib prisoner abuse scandal , is coming to an end .", "id": "valid_329", "relation_list": [{"subject": "Iraq", "object": "Ghraib", "subj_char_span": [75, 79], "obj_char_span": [95, 101], "predicate": "/location/location/contains", "subj_tok_span": [17, 18], "obj_tok_span": [21, 24]}], "entity_list": [{"text": "Iraq", "type": "DEFAULT", "char_span": [75, 79], "tok_span": [17, 18]}, {"text": "Ghraib", "type": "DEFAULT", "char_span": [95, 101], "tok_span": [21, 24]}]}, {"text": "After Mr. Bush spoke , the Syrian ambassador to the United States , Imad Moustapha , told CNN that Syria was already withdrawing its troops and would complete the job '' as soon as possible , even long time before May , '' and that the onus was now on the United States to press Israel to pull its forces out of disputed territories .", "id": "valid_330", "relation_list": [{"subject": "Moustapha", "object": "Syria", "subj_char_span": [73, 82], "obj_char_span": [99, 104], "predicate": "/people/person/nationality", "subj_tok_span": [16, 20], "obj_tok_span": [24, 25]}], "entity_list": [{"text": "Moustapha", "type": "DEFAULT", "char_span": [73, 82], "tok_span": [16, 20]}, {"text": "Syria", "type": "DEFAULT", "char_span": [99, 104], "tok_span": [24, 25]}]}, {"text": "The general consensus on the floor with the staff and customers is that they are not buying frantically Helmut 's things , but just want to know what he is doing , '' said Julie Gilhart , the fashion director of Barneys New York . ''", "id": "valid_331", "relation_list": [{"subject": "Gilhart", "object": "York", "subj_char_span": [178, 185], "obj_char_span": [224, 228], "predicate": "/business/person/company", "subj_tok_span": [37, 39], "obj_tok_span": [47, 48]}], "entity_list": [{"text": "Gilhart", "type": "DEFAULT", "char_span": [178, 185], "tok_span": [37, 39]}, {"text": "York", "type": "DEFAULT", "char_span": [224, 228], "tok_span": [47, 48]}]}, {"text": "Besides his wife , his survivors include three sons , Thomas Woo of Santa Monica , Calif. ; and Bennett Woo and Peter Woo , both of Palo Alto ; two half brothers , Robert C. Woo of St. Louis and John Woo of New York ; a stepbrother , Willie Woo of New York ; a half sister , Wendy Woo of San Mateo , Calif. ; and a stepsister , Elizabeth Li of Hong Kong .", "id": "valid_332", "relation_list": [{"subject": "Woo", "object": "Kong", "subj_char_span": [61, 64], "obj_char_span": [349, 353], "predicate": "/people/person/place_lived", "subj_tok_span": [11, 13], "obj_tok_span": [93, 94]}, {"subject": "Woo", "object": "Kong", "subj_char_span": [104, 107], "obj_char_span": [349, 353], "predicate": "/people/person/place_lived", "subj_tok_span": [23, 25], "obj_tok_span": [93, 94]}, {"subject": "Woo", "object": "Kong", "subj_char_span": [118, 121], "obj_char_span": [349, 353], "predicate": "/people/person/place_lived", "subj_tok_span": [27, 29], "obj_tok_span": [93, 94]}, {"subject": "Woo", "object": "Kong", "subj_char_span": [174, 177], "obj_char_span": [349, 353], "predicate": "/people/person/place_lived", "subj_tok_span": [43, 45], "obj_tok_span": [93, 94]}, {"subject": "Woo", "object": "Kong", "subj_char_span": [200, 203], "obj_char_span": [349, 353], "predicate": "/people/person/place_lived", "subj_tok_span": [51, 53], "obj_tok_span": [93, 94]}, {"subject": "Woo", "object": "Kong", "subj_char_span": [241, 244], "obj_char_span": [349, 353], "predicate": "/people/person/place_lived", "subj_tok_span": [63, 65], "obj_tok_span": [93, 94]}, {"subject": "Woo", "object": "Kong", "subj_char_span": [281, 284], "obj_char_span": [349, 353], "predicate": "/people/person/place_lived", "subj_tok_span": [74, 76], "obj_tok_span": [93, 94]}], "entity_list": [{"text": "Woo", "type": "DEFAULT", "char_span": [61, 64], "tok_span": [11, 13]}, {"text": "Kong", "type": "DEFAULT", "char_span": [349, 353], "tok_span": [93, 94]}, {"text": "Woo", "type": "DEFAULT", "char_span": [104, 107], "tok_span": [23, 25]}, {"text": "Kong", "type": "DEFAULT", "char_span": [349, 353], "tok_span": [93, 94]}, {"text": "Woo", "type": "DEFAULT", "char_span": [118, 121], "tok_span": [27, 29]}, {"text": "Kong", "type": "DEFAULT", "char_span": [349, 353], "tok_span": [93, 94]}, {"text": "Woo", "type": "DEFAULT", "char_span": [174, 177], "tok_span": [43, 45]}, {"text": "Kong", "type": "DEFAULT", "char_span": [349, 353], "tok_span": [93, 94]}, {"text": "Woo", "type": "DEFAULT", "char_span": [200, 203], "tok_span": [51, 53]}, {"text": "Kong", "type": "DEFAULT", "char_span": [349, 353], "tok_span": [93, 94]}, {"text": "Woo", "type": "DEFAULT", "char_span": [241, 244], "tok_span": [63, 65]}, {"text": "Kong", "type": "DEFAULT", "char_span": [349, 353], "tok_span": [93, 94]}, {"text": "Woo", "type": "DEFAULT", "char_span": [281, 284], "tok_span": [74, 76]}, {"text": "Kong", "type": "DEFAULT", "char_span": [349, 353], "tok_span": [93, 94]}]}, {"text": "Mr. Fava 's draft report asserted that at least 1,245 C.I.A.-operated flights passed through Europe 's airspace or stopped at its airports , and listed Poland as among the countries least cooperative with its inquiry .", "id": "valid_333", "relation_list": [{"subject": "Europe", "object": "Poland", "subj_char_span": [93, 99], "obj_char_span": [152, 158], "predicate": "/location/location/contains", "subj_tok_span": [26, 27], "obj_tok_span": [39, 40]}], "entity_list": [{"text": "Europe", "type": "DEFAULT", "char_span": [93, 99], "tok_span": [26, 27]}, {"text": "Poland", "type": "DEFAULT", "char_span": [152, 158], "tok_span": [39, 40]}]}, {"text": "Turkmenistan 's president , Saparmurat Niyazov , has declared himself president for life , and Uzbekistan 's leader , Islam Karimov , has already used two national referendums to extend his term , which now runs until the end of 2007 .", "id": "valid_334", "relation_list": [{"subject": "Niyazov", "object": "Turkmenistan", "subj_char_span": [39, 46], "obj_char_span": [0, 12], "predicate": "/people/person/nationality", "subj_tok_span": [12, 16], "obj_tok_span": [0, 4]}], "entity_list": [{"text": "Niyazov", "type": "DEFAULT", "char_span": [39, 46], "tok_span": [12, 16]}, {"text": "Turkmenistan", "type": "DEFAULT", "char_span": [0, 12], "tok_span": [0, 4]}]}, {"text": "That it occurred , and that the officer identified Mr. Atta there , were acknowledged by officials of the commission after the congressman , Curt Weldon of Pennsylvania , provided information about it .", "id": "valid_335", "relation_list": [{"subject": "Weldon", "object": "Pennsylvania", "subj_char_span": [146, 152], "obj_char_span": [156, 168], "predicate": "/people/person/place_lived", "subj_tok_span": [29, 31], "obj_tok_span": [32, 33]}], "entity_list": [{"text": "Weldon", "type": "DEFAULT", "char_span": [146, 152], "tok_span": [29, 31]}, {"text": "Pennsylvania", "type": "DEFAULT", "char_span": [156, 168], "tok_span": [32, 33]}]}, {"text": "If you look at the emerging so-called BRIC countries , Brazil , Russia , India and China , which everybody thinks are critically important , Alcoa has someone from Brazil and PepsiCo C.E.O . Indra Nooyi also is on her company 's board , along with the director from China .", "id": "valid_336", "relation_list": [{"subject": "Nooyi", "object": "India", "subj_char_span": [197, 202], "obj_char_span": [73, 78], "predicate": "/people/person/nationality", "subj_tok_span": [48, 51], "obj_tok_span": [17, 18]}], "entity_list": [{"text": "Nooyi", "type": "DEFAULT", "char_span": [197, 202], "tok_span": [48, 51]}, {"text": "India", "type": "DEFAULT", "char_span": [73, 78], "tok_span": [17, 18]}]}, {"text": "Although the colleagues he has spoken with may not be leaving the profession yet , Paul C. Berman , a licensed psychologist in Baltimore who serves as professional affairs officer for Maryland 's psychological association , said there were '' lots of gripes . ''", "id": "valid_337", "relation_list": [{"subject": "Maryland", "object": "Baltimore", "subj_char_span": [184, 192], "obj_char_span": [127, 136], "predicate": "/location/location/contains", "subj_tok_span": [33, 34], "obj_tok_span": [25, 26]}], "entity_list": [{"text": "Maryland", "type": "DEFAULT", "char_span": [184, 192], "tok_span": [33, 34]}, {"text": "Baltimore", "type": "DEFAULT", "char_span": [127, 136], "tok_span": [25, 26]}]}, {"text": "During that time , he opened two hotels and a hospital in his hometown , Accra , Ghana .", "id": "valid_338", "relation_list": [{"subject": "Ghana", "object": "Accra", "subj_char_span": [81, 86], "obj_char_span": [73, 78], "predicate": "/location/country/capital", "subj_tok_span": [19, 20], "obj_tok_span": [15, 18]}, {"subject": "Ghana", "object": "Accra", "subj_char_span": [81, 86], "obj_char_span": [73, 78], "predicate": "/location/location/contains", "subj_tok_span": [19, 20], "obj_tok_span": [15, 18]}], "entity_list": [{"text": "Ghana", "type": "DEFAULT", "char_span": [81, 86], "tok_span": [19, 20]}, {"text": "Accra", "type": "DEFAULT", "char_span": [73, 78], "tok_span": [15, 18]}, {"text": "Ghana", "type": "DEFAULT", "char_span": [81, 86], "tok_span": [19, 20]}, {"text": "Accra", "type": "DEFAULT", "char_span": [73, 78], "tok_span": [15, 18]}]}, {"text": "WHEN Capt . Nathaniel Fick and his platoon of 22 marines raced toward Baghdad during the early days of the war in Iraq , they shot their way through hostile towns in open Humvees even as American tanks idled nearby .", "id": "valid_339", "relation_list": [{"subject": "Iraq", "object": "Baghdad", "subj_char_span": [114, 118], "obj_char_span": [70, 77], "predicate": "/location/location/contains", "subj_tok_span": [26, 27], "obj_tok_span": [17, 18]}, {"subject": "Iraq", "object": "Baghdad", "subj_char_span": [114, 118], "obj_char_span": [70, 77], "predicate": "/location/country/capital", "subj_tok_span": [26, 27], "obj_tok_span": [17, 18]}], "entity_list": [{"text": "Iraq", "type": "DEFAULT", "char_span": [114, 118], "tok_span": [26, 27]}, {"text": "Baghdad", "type": "DEFAULT", "char_span": [70, 77], "tok_span": [17, 18]}, {"text": "Iraq", "type": "DEFAULT", "char_span": [114, 118], "tok_span": [26, 27]}, {"text": "Baghdad", "type": "DEFAULT", "char_span": [70, 77], "tok_span": [17, 18]}]}, {"text": "Arcata , Calif. -- It is on California 's redwood coast , about 275 miles north of San Francisco and near Humboldt Bay .", "id": "valid_340", "relation_list": [{"subject": "California", "object": "Arcata", "subj_char_span": [28, 38], "obj_char_span": [0, 6], "predicate": "/location/location/contains", "subj_tok_span": [11, 12], "obj_tok_span": [0, 2]}, {"subject": "California", "object": "Francisco", "subj_char_span": [28, 38], "obj_char_span": [87, 96], "predicate": "/location/location/contains", "subj_tok_span": [11, 12], "obj_tok_span": [24, 25]}, {"subject": "California", "object": "Bay", "subj_char_span": [28, 38], "obj_char_span": [115, 118], "predicate": "/location/location/contains", "subj_tok_span": [11, 12], "obj_tok_span": [28, 29]}], "entity_list": [{"text": "California", "type": "DEFAULT", "char_span": [28, 38], "tok_span": [11, 12]}, {"text": "Arcata", "type": "DEFAULT", "char_span": [0, 6], "tok_span": [0, 2]}, {"text": "California", "type": "DEFAULT", "char_span": [28, 38], "tok_span": [11, 12]}, {"text": "Francisco", "type": "DEFAULT", "char_span": [87, 96], "tok_span": [24, 25]}, {"text": "California", "type": "DEFAULT", "char_span": [28, 38], "tok_span": [11, 12]}, {"text": "Bay", "type": "DEFAULT", "char_span": [115, 118], "tok_span": [28, 29]}]}, {"text": "Ukraine Says It Had Right to Take Gas From Pipeline Ukraine conceded that it had withdrawn from its pipeline system natural gas that Russia said was intended for export to Europe , but said it had a contractual right to the fuel under an agreement with the Central Asian nation of Turkmenistan .", "id": "valid_341", "relation_list": [{"subject": "Europe", "object": "Russia", "subj_char_span": [172, 178], "obj_char_span": [133, 139], "predicate": "/location/location/contains", "subj_tok_span": [33, 34], "obj_tok_span": [26, 27]}, {"subject": "Europe", "object": "Ukraine", "subj_char_span": [172, 178], "obj_char_span": [0, 7], "predicate": "/location/location/contains", "subj_tok_span": [33, 34], "obj_tok_span": [0, 1]}, {"subject": "Europe", "object": "Ukraine", "subj_char_span": [172, 178], "obj_char_span": [52, 59], "predicate": "/location/location/contains", "subj_tok_span": [33, 34], "obj_tok_span": [13, 14]}], "entity_list": [{"text": "Europe", "type": "DEFAULT", "char_span": [172, 178], "tok_span": [33, 34]}, {"text": "Russia", "type": "DEFAULT", "char_span": [133, 139], "tok_span": [26, 27]}, {"text": "Europe", "type": "DEFAULT", "char_span": [172, 178], "tok_span": [33, 34]}, {"text": "Ukraine", "type": "DEFAULT", "char_span": [0, 7], "tok_span": [0, 1]}, {"text": "Europe", "type": "DEFAULT", "char_span": [172, 178], "tok_span": [33, 34]}, {"text": "Ukraine", "type": "DEFAULT", "char_span": [52, 59], "tok_span": [13, 14]}]}, {"text": "Assemblyman Richard Brodsky of New York , a Westchester County Democrat who has long wanted the legislatures to do just that , has recently won some backing from a few important New Jersey lawmakers , most notably Senator Loretta Weinberg , a Democrat from Bergen County .", "id": "valid_342", "relation_list": [{"subject": "Jersey", "object": "County", "subj_char_span": [182, 188], "obj_char_span": [56, 62], "predicate": "/location/location/contains", "subj_tok_span": [37, 38], "obj_tok_span": [13, 14]}, {"subject": "Jersey", "object": "County", "subj_char_span": [182, 188], "obj_char_span": [264, 270], "predicate": "/location/location/contains", "subj_tok_span": [37, 38], "obj_tok_span": [53, 54]}, {"subject": "Weinberg", "object": "York", "subj_char_span": [230, 238], "obj_char_span": [35, 39], "predicate": "/people/person/place_of_birth", "subj_tok_span": [46, 48], "obj_tok_span": [8, 9]}, {"subject": "York", "object": "County", "subj_char_span": [35, 39], "obj_char_span": [56, 62], "predicate": "/location/location/contains", "subj_tok_span": [8, 9], "obj_tok_span": [13, 14]}, {"subject": "York", "object": "County", "subj_char_span": [35, 39], "obj_char_span": [264, 270], "predicate": "/location/location/contains", "subj_tok_span": [8, 9], "obj_tok_span": [53, 54]}], "entity_list": [{"text": "Jersey", "type": "DEFAULT", "char_span": [182, 188], "tok_span": [37, 38]}, {"text": "County", "type": "DEFAULT", "char_span": [56, 62], "tok_span": [13, 14]}, {"text": "Jersey", "type": "DEFAULT", "char_span": [182, 188], "tok_span": [37, 38]}, {"text": "County", "type": "DEFAULT", "char_span": [264, 270], "tok_span": [53, 54]}, {"text": "Weinberg", "type": "DEFAULT", "char_span": [230, 238], "tok_span": [46, 48]}, {"text": "York", "type": "DEFAULT", "char_span": [35, 39], "tok_span": [8, 9]}, {"text": "York", "type": "DEFAULT", "char_span": [35, 39], "tok_span": [8, 9]}, {"text": "County", "type": "DEFAULT", "char_span": [56, 62], "tok_span": [13, 14]}, {"text": "York", "type": "DEFAULT", "char_span": [35, 39], "tok_span": [8, 9]}, {"text": "County", "type": "DEFAULT", "char_span": [264, 270], "tok_span": [53, 54]}]}, {"text": "In Park City , the Utah town that played host to some of the 2002 Olympic races , Ligety developed a special feel for different kinds of snow .", "id": "valid_343", "relation_list": [{"subject": "Utah", "object": "City", "subj_char_span": [19, 23], "obj_char_span": [8, 12], "predicate": "/location/location/contains", "subj_tok_span": [5, 6], "obj_tok_span": [2, 3]}], "entity_list": [{"text": "Utah", "type": "DEFAULT", "char_span": [19, 23], "tok_span": [5, 6]}, {"text": "City", "type": "DEFAULT", "char_span": [8, 12], "tok_span": [2, 3]}]}, {"text": "When I was growing up in a fairly affluent neighborhood of Cochabamba , Bolivia 's third largest city , I blithely rearranged my soccer games and dating adventures around each new ordinance or curfew imposed by the revolving military juntas . ''", "id": "valid_344", "relation_list": [{"subject": "Bolivia", "object": "Cochabamba", "subj_char_span": [72, 79], "obj_char_span": [59, 69], "predicate": "/location/location/contains", "subj_tok_span": [16, 17], "obj_tok_span": [11, 15]}], "entity_list": [{"text": "Bolivia", "type": "DEFAULT", "char_span": [72, 79], "tok_span": [16, 17]}, {"text": "Cochabamba", "type": "DEFAULT", "char_span": [59, 69], "tok_span": [11, 15]}]}, {"text": "Mr. Moonves recently married Julie Chen , an anchor of CBS 's '' Early Show . ''", "id": "valid_345", "relation_list": [{"subject": "Chen", "object": "CBS", "subj_char_span": [35, 39], "obj_char_span": [55, 58], "predicate": "/business/person/company", "subj_tok_span": [7, 8], "obj_tok_span": [12, 13]}], "entity_list": [{"text": "Chen", "type": "DEFAULT", "char_span": [35, 39], "tok_span": [7, 8]}, {"text": "CBS", "type": "DEFAULT", "char_span": [55, 58], "tok_span": [12, 13]}]}, {"text": "FOR years , Chicago 's tourists skipped the sliver of the Wicker Park neighborhood that revolves around West Division Street between North Milwaukee and Hoyne Avenues , an area known as Ukrainian Village or West Town .", "id": "valid_346", "relation_list": [{"subject": "Chicago", "object": "Town", "subj_char_span": [12, 19], "obj_char_span": [212, 216], "predicate": "/location/location/contains", "subj_tok_span": [4, 5], "obj_tok_span": [42, 43]}, {"subject": "Town", "object": "Chicago", "subj_char_span": [212, 216], "obj_char_span": [12, 19], "predicate": "/location/neighborhood/neighborhood_of", "subj_tok_span": [42, 43], "obj_tok_span": [4, 5]}], "entity_list": [{"text": "Chicago", "type": "DEFAULT", "char_span": [12, 19], "tok_span": [4, 5]}, {"text": "Town", "type": "DEFAULT", "char_span": [212, 216], "tok_span": [42, 43]}, {"text": "Town", "type": "DEFAULT", "char_span": [212, 216], "tok_span": [42, 43]}, {"text": "Chicago", "type": "DEFAULT", "char_span": [12, 19], "tok_span": [4, 5]}]}, {"text": "Galerie Lange of Siegburg , Germany -- is proficient enough to be confused with mainstream art .", "id": "valid_347", "relation_list": [{"subject": "Germany", "object": "Siegburg", "subj_char_span": [28, 35], "obj_char_span": [17, 25], "predicate": "/location/location/contains", "subj_tok_span": [7, 8], "obj_tok_span": [3, 6]}], "entity_list": [{"text": "Germany", "type": "DEFAULT", "char_span": [28, 35], "tok_span": [7, 8]}, {"text": "Siegburg", "type": "DEFAULT", "char_span": [17, 25], "tok_span": [3, 6]}]}, {"text": "The city also rezoned 175 blocks in Williamsburg and Greenpoint , Brooklyn , in part because those sections of the borough would have played a role in staging the Games .", "id": "valid_348", "relation_list": [{"subject": "Brooklyn", "object": "Greenpoint", "subj_char_span": [66, 74], "obj_char_span": [53, 63], "predicate": "/location/location/contains", "subj_tok_span": [15, 16], "obj_tok_span": [12, 14]}, {"subject": "Greenpoint", "object": "Brooklyn", "subj_char_span": [53, 63], "obj_char_span": [66, 74], "predicate": "/location/neighborhood/neighborhood_of", "subj_tok_span": [12, 14], "obj_tok_span": [15, 16]}], "entity_list": [{"text": "Brooklyn", "type": "DEFAULT", "char_span": [66, 74], "tok_span": [15, 16]}, {"text": "Greenpoint", "type": "DEFAULT", "char_span": [53, 63], "tok_span": [12, 14]}, {"text": "Greenpoint", "type": "DEFAULT", "char_span": [53, 63], "tok_span": [12, 14]}, {"text": "Brooklyn", "type": "DEFAULT", "char_span": [66, 74], "tok_span": [15, 16]}]}, {"text": "Hotel Arts , 119 12th Avenue SW , Calgary , Alberta ; 403-266-4611 or on the Web at www.hotelarts.ca .", "id": "valid_349", "relation_list": [{"subject": "Alberta", "object": "Calgary", "subj_char_span": [44, 51], "obj_char_span": [34, 41], "predicate": "/location/location/contains", "subj_tok_span": [11, 12], "obj_tok_span": [9, 10]}], "entity_list": [{"text": "Alberta", "type": "DEFAULT", "char_span": [44, 51], "tok_span": [11, 12]}, {"text": "Calgary", "type": "DEFAULT", "char_span": [34, 41], "tok_span": [9, 10]}]}, {"text": "With three Israeli soldiers kidnapped -- one now in Gaza and two in Lebanon -- and Israel carrying out military reprisals , there is for now less room in the Middle East for moderate voices , voices of peace , according to political analysts , government officials and security officials in Syria , Jordan and Egypt .", "id": "valid_350", "relation_list": [{"subject": "East", "object": "Israel", "subj_char_span": [165, 169], "obj_char_span": [83, 89], "predicate": "/location/location/contains", "subj_tok_span": [36, 37], "obj_tok_span": [18, 19]}, {"subject": "East", "object": "Jordan", "subj_char_span": [165, 169], "obj_char_span": [299, 305], "predicate": "/location/location/contains", "subj_tok_span": [36, 37], "obj_tok_span": [58, 59]}, {"subject": "East", "object": "Egypt", "subj_char_span": [165, 169], "obj_char_span": [310, 315], "predicate": "/location/location/contains", "subj_tok_span": [36, 37], "obj_tok_span": [60, 61]}, {"subject": "East", "object": "Lebanon", "subj_char_span": [165, 169], "obj_char_span": [68, 75], "predicate": "/location/location/contains", "subj_tok_span": [36, 37], "obj_tok_span": [14, 15]}, {"subject": "East", "object": "Syria", "subj_char_span": [165, 169], "obj_char_span": [291, 296], "predicate": "/location/location/contains", "subj_tok_span": [36, 37], "obj_tok_span": [56, 57]}], "entity_list": [{"text": "East", "type": "DEFAULT", "char_span": [165, 169], "tok_span": [36, 37]}, {"text": "Israel", "type": "DEFAULT", "char_span": [83, 89], "tok_span": [18, 19]}, {"text": "East", "type": "DEFAULT", "char_span": [165, 169], "tok_span": [36, 37]}, {"text": "Jordan", "type": "DEFAULT", "char_span": [299, 305], "tok_span": [58, 59]}, {"text": "East", "type": "DEFAULT", "char_span": [165, 169], "tok_span": [36, 37]}, {"text": "Egypt", "type": "DEFAULT", "char_span": [310, 315], "tok_span": [60, 61]}, {"text": "East", "type": "DEFAULT", "char_span": [165, 169], "tok_span": [36, 37]}, {"text": "Lebanon", "type": "DEFAULT", "char_span": [68, 75], "tok_span": [14, 15]}, {"text": "East", "type": "DEFAULT", "char_span": [165, 169], "tok_span": [36, 37]}, {"text": "Syria", "type": "DEFAULT", "char_span": [291, 296], "tok_span": [56, 57]}]}, {"text": "In lieu of flowers , contributions may be made in his honor to St. Sylvester 's Church , 68 Ohio Avenue , Medford , N.Y. , 11763 , or to the Church of St. Dominic Parish Outreach , 93 Anstice Street , Oyster Bay , New York , 11771 .", "id": "valid_351", "relation_list": [{"subject": "York", "object": "Bay", "subj_char_span": [218, 222], "obj_char_span": [208, 211], "predicate": "/location/location/contains", "subj_tok_span": [60, 61], "obj_tok_span": [57, 58]}], "entity_list": [{"text": "York", "type": "DEFAULT", "char_span": [218, 222], "tok_span": [60, 61]}, {"text": "Bay", "type": "DEFAULT", "char_span": [208, 211], "tok_span": [57, 58]}]}, {"text": "Here in Peru , China 's Shougang steel company bought the Marcona iron ore mine in 1991 -- one of the largest in Latin America -- along with a Pacific deep-water port .", "id": "valid_352", "relation_list": [{"subject": "America", "object": "Peru", "subj_char_span": [119, 126], "obj_char_span": [8, 12], "predicate": "/location/location/contains", "subj_tok_span": [30, 31], "obj_tok_span": [2, 3]}], "entity_list": [{"text": "America", "type": "DEFAULT", "char_span": [119, 126], "tok_span": [30, 31]}, {"text": "Peru", "type": "DEFAULT", "char_span": [8, 12], "tok_span": [2, 3]}]}, {"text": "In Cambodia , local cargo boats and speedboats travel between the capital , Phnom Penh , and the upriver city of Kratie .", "id": "valid_353", "relation_list": [{"subject": "Cambodia", "object": "Penh", "subj_char_span": [3, 11], "obj_char_span": [82, 86], "predicate": "/location/location/contains", "subj_tok_span": [1, 2], "obj_tok_span": [17, 19]}, {"subject": "Penh", "object": "Cambodia", "subj_char_span": [82, 86], "obj_char_span": [3, 11], "predicate": "/location/administrative_division/country", "subj_tok_span": [17, 19], "obj_tok_span": [1, 2]}, {"subject": "Cambodia", "object": "Penh", "subj_char_span": [3, 11], "obj_char_span": [82, 86], "predicate": "/location/country/administrative_divisions", "subj_tok_span": [1, 2], "obj_tok_span": [17, 19]}, {"subject": "Cambodia", "object": "Penh", "subj_char_span": [3, 11], "obj_char_span": [82, 86], "predicate": "/location/country/capital", "subj_tok_span": [1, 2], "obj_tok_span": [17, 19]}], "entity_list": [{"text": "Cambodia", "type": "DEFAULT", "char_span": [3, 11], "tok_span": [1, 2]}, {"text": "Penh", "type": "DEFAULT", "char_span": [82, 86], "tok_span": [17, 19]}, {"text": "Penh", "type": "DEFAULT", "char_span": [82, 86], "tok_span": [17, 19]}, {"text": "Cambodia", "type": "DEFAULT", "char_span": [3, 11], "tok_span": [1, 2]}, {"text": "Cambodia", "type": "DEFAULT", "char_span": [3, 11], "tok_span": [1, 2]}, {"text": "Penh", "type": "DEFAULT", "char_span": [82, 86], "tok_span": [17, 19]}, {"text": "Cambodia", "type": "DEFAULT", "char_span": [3, 11], "tok_span": [1, 2]}, {"text": "Penh", "type": "DEFAULT", "char_span": [82, 86], "tok_span": [17, 19]}]}, {"text": "The entire group was so worried about that possibility that its members have agreed to reconvene , intervention style , if any of them feels the urge to filibuster a court nominee , said Senator Susan Collins , Republican of Maine .", "id": "valid_354", "relation_list": [{"subject": "Collins", "object": "Maine", "subj_char_span": [201, 208], "obj_char_span": [225, 230], "predicate": "/people/person/place_lived", "subj_tok_span": [41, 42], "obj_tok_span": [45, 46]}], "entity_list": [{"text": "Collins", "type": "DEFAULT", "char_span": [201, 208], "tok_span": [41, 42]}, {"text": "Maine", "type": "DEFAULT", "char_span": [225, 230], "tok_span": [45, 46]}]}, {"text": "It offered to lift its objections on Iran 's application to the World Trade Organization and to provide aircraft parts to Tehran .", "id": "valid_355", "relation_list": [{"subject": "Iran", "object": "Tehran", "subj_char_span": [37, 41], "obj_char_span": [122, 128], "predicate": "/location/country/capital", "subj_tok_span": [7, 8], "obj_tok_span": [22, 23]}, {"subject": "Iran", "object": "Tehran", "subj_char_span": [37, 41], "obj_char_span": [122, 128], "predicate": "/location/location/contains", "subj_tok_span": [7, 8], "obj_tok_span": [22, 23]}], "entity_list": [{"text": "Iran", "type": "DEFAULT", "char_span": [37, 41], "tok_span": [7, 8]}, {"text": "Tehran", "type": "DEFAULT", "char_span": [122, 128], "tok_span": [22, 23]}, {"text": "Iran", "type": "DEFAULT", "char_span": [37, 41], "tok_span": [7, 8]}, {"text": "Tehran", "type": "DEFAULT", "char_span": [122, 128], "tok_span": [22, 23]}]}, {"text": "Maybe it 's a reaction from that whole Fortuny moment , all that finely pleated silk that was so big at Lanvin , '' said Julie Gilhart , the fashion director for Barneys New York .", "id": "valid_356", "relation_list": [{"subject": "Gilhart", "object": "York", "subj_char_span": [127, 134], "obj_char_span": [174, 178], "predicate": "/business/person/company", "subj_tok_span": [33, 35], "obj_tok_span": [43, 44]}], "entity_list": [{"text": "Gilhart", "type": "DEFAULT", "char_span": [127, 134], "tok_span": [33, 35]}, {"text": "York", "type": "DEFAULT", "char_span": [174, 178], "tok_span": [43, 44]}]}, {"text": "A suicide bomber tried to strike the Basra office of the Independent Election Commission of Iraq but missed , killing only himself .", "id": "valid_357", "relation_list": [{"subject": "Iraq", "object": "Basra", "subj_char_span": [92, 96], "obj_char_span": [37, 42], "predicate": "/location/location/contains", "subj_tok_span": [17, 18], "obj_tok_span": [7, 10]}], "entity_list": [{"text": "Iraq", "type": "DEFAULT", "char_span": [92, 96], "tok_span": [17, 18]}, {"text": "Basra", "type": "DEFAULT", "char_span": [37, 42], "tok_span": [7, 10]}]}, {"text": "Most risks are in the Town of Cortlandt , followed by other areas in Westchester County .", "id": "valid_358", "relation_list": [{"subject": "County", "object": "Cortlandt", "subj_char_span": [81, 87], "obj_char_span": [30, 39], "predicate": "/location/location/contains", "subj_tok_span": [19, 20], "obj_tok_span": [7, 11]}], "entity_list": [{"text": "County", "type": "DEFAULT", "char_span": [81, 87], "tok_span": [19, 20]}, {"text": "Cortlandt", "type": "DEFAULT", "char_span": [30, 39], "tok_span": [7, 11]}]}, {"text": "Anyone hoping to make the ascent must be able to match wits with two of the most formidable and combative intellects in corporate America : Bill Gates , Microsoft 's co-founder , and Steven A. Ballmer , its chief executive .", "id": "valid_359", "relation_list": [{"subject": "Gates", "object": "Microsoft", "subj_char_span": [145, 150], "obj_char_span": [153, 162], "predicate": "/business/person/company", "subj_tok_span": [31, 32], "obj_tok_span": [33, 34]}, {"subject": "Microsoft", "object": "Gates", "subj_char_span": [153, 162], "obj_char_span": [145, 150], "predicate": "/business/company/founders", "subj_tok_span": [33, 34], "obj_tok_span": [31, 32]}], "entity_list": [{"text": "Gates", "type": "DEFAULT", "char_span": [145, 150], "tok_span": [31, 32]}, {"text": "Microsoft", "type": "DEFAULT", "char_span": [153, 162], "tok_span": [33, 34]}, {"text": "Microsoft", "type": "DEFAULT", "char_span": [153, 162], "tok_span": [33, 34]}, {"text": "Gates", "type": "DEFAULT", "char_span": [145, 150], "tok_span": [31, 32]}]}, {"text": "Mr. Spelling himself , though a self-effacing and extremely shy man in private , put his own vast wealth on display in the late 1980 's when he and his wife , Candy , supervised the construction of their home in the Holmby Hills section of Los Angeles .", "id": "valid_360", "relation_list": [{"subject": "Angeles", "object": "Hills", "subj_char_span": [244, 251], "obj_char_span": [223, 228], "predicate": "/location/location/contains", "subj_tok_span": [56, 57], "obj_tok_span": [52, 53]}, {"subject": "Hills", "object": "Angeles", "subj_char_span": [223, 228], "obj_char_span": [244, 251], "predicate": "/location/neighborhood/neighborhood_of", "subj_tok_span": [52, 53], "obj_tok_span": [56, 57]}], "entity_list": [{"text": "Angeles", "type": "DEFAULT", "char_span": [244, 251], "tok_span": [56, 57]}, {"text": "Hills", "type": "DEFAULT", "char_span": [223, 228], "tok_span": [52, 53]}, {"text": "Hills", "type": "DEFAULT", "char_span": [223, 228], "tok_span": [52, 53]}, {"text": "Angeles", "type": "DEFAULT", "char_span": [244, 251], "tok_span": [56, 57]}]}, {"text": "While Lower Manhattan will be the center of the film , Glen Rock , a town of just over 11,000 people in Bergen County , had 11 residents who died in the World Trade Center .", "id": "valid_361", "relation_list": [{"subject": "County", "object": "Rock", "subj_char_span": [111, 117], "obj_char_span": [60, 64], "predicate": "/location/location/contains", "subj_tok_span": [25, 26], "obj_tok_span": [12, 13]}], "entity_list": [{"text": "County", "type": "DEFAULT", "char_span": [111, 117], "tok_span": [25, 26]}, {"text": "Rock", "type": "DEFAULT", "char_span": [60, 64], "tok_span": [12, 13]}]}, {"text": "That change follows disclosures that Mr. Abramoff funneled money through organizations to underwrite lavish trips for Republican lawmakers like Representatives Tom DeLay of Texas and Bob Ney of Ohio .", "id": "valid_362", "relation_list": [{"subject": "Ney", "object": "Ohio", "subj_char_span": [187, 190], "obj_char_span": [194, 198], "predicate": "/people/person/place_lived", "subj_tok_span": [38, 40], "obj_tok_span": [41, 42]}], "entity_list": [{"text": "Ney", "type": "DEFAULT", "char_span": [187, 190], "tok_span": [38, 40]}, {"text": "Ohio", "type": "DEFAULT", "char_span": [194, 198], "tok_span": [41, 42]}]}, {"text": "After 9\\/11 , I think we lost an historic opportunity as a nation to bring a great deal of the world with us on the war against international terrorism , '' said James Webb , a Democrat challenging Senator George Allen , Republican of Virginia , in a closely watched race . ''", "id": "valid_363", "relation_list": [{"subject": "Allen", "object": "Virginia", "subj_char_span": [213, 218], "obj_char_span": [235, 243], "predicate": "/people/person/place_lived", "subj_tok_span": [44, 45], "obj_tok_span": [48, 49]}], "entity_list": [{"text": "Allen", "type": "DEFAULT", "char_span": [213, 218], "tok_span": [44, 45]}, {"text": "Virginia", "type": "DEFAULT", "char_span": [235, 243], "tok_span": [48, 49]}]}, {"text": "Gary Graffman , president of the Curtis Institute of Music in Philadelphia , had three students , all Chinese , last year .", "id": "valid_364", "relation_list": [{"subject": "Philadelphia", "object": "Music", "subj_char_span": [62, 74], "obj_char_span": [53, 58], "predicate": "/location/location/contains", "subj_tok_span": [13, 14], "obj_tok_span": [11, 12]}], "entity_list": [{"text": "Philadelphia", "type": "DEFAULT", "char_span": [62, 74], "tok_span": [13, 14]}, {"text": "Music", "type": "DEFAULT", "char_span": [53, 58], "tok_span": [11, 12]}]}, {"text": "ON Christmas Eve , 1989 , a small force of about 100 men led by an obscure former Liberian government official crossed the border from Ivory Coast into Nimba County in northern Liberia .", "id": "valid_365", "relation_list": [{"subject": "Liberia", "object": "County", "subj_char_span": [177, 184], "obj_char_span": [158, 164], "predicate": "/location/location/contains", "subj_tok_span": [34, 35], "obj_tok_span": [31, 32]}, {"subject": "County", "object": "Liberia", "subj_char_span": [158, 164], "obj_char_span": [177, 184], "predicate": "/location/administrative_division/country", "subj_tok_span": [31, 32], "obj_tok_span": [34, 35]}, {"subject": "Liberia", "object": "County", "subj_char_span": [177, 184], "obj_char_span": [158, 164], "predicate": "/location/country/administrative_divisions", "subj_tok_span": [34, 35], "obj_tok_span": [31, 32]}], "entity_list": [{"text": "Liberia", "type": "DEFAULT", "char_span": [177, 184], "tok_span": [34, 35]}, {"text": "County", "type": "DEFAULT", "char_span": [158, 164], "tok_span": [31, 32]}, {"text": "County", "type": "DEFAULT", "char_span": [158, 164], "tok_span": [31, 32]}, {"text": "Liberia", "type": "DEFAULT", "char_span": [177, 184], "tok_span": [34, 35]}, {"text": "Liberia", "type": "DEFAULT", "char_span": [177, 184], "tok_span": [34, 35]}, {"text": "County", "type": "DEFAULT", "char_span": [158, 164], "tok_span": [31, 32]}]}, {"text": "The N.F.L . was five years old when Tim Mara , a legal bookmaker before parimutuel betting arrived in New York , bought the rights to put a team in New York City .", "id": "valid_366", "relation_list": [{"subject": "Mara", "object": "City", "subj_char_span": [40, 44], "obj_char_span": [157, 161], "predicate": "/people/person/place_of_birth", "subj_tok_span": [13, 14], "obj_tok_span": [40, 41]}, {"subject": "York", "object": "City", "subj_char_span": [106, 110], "obj_char_span": [157, 161], "predicate": "/location/location/contains", "subj_tok_span": [28, 29], "obj_tok_span": [40, 41]}, {"subject": "York", "object": "City", "subj_char_span": [152, 156], "obj_char_span": [157, 161], "predicate": "/location/location/contains", "subj_tok_span": [39, 40], "obj_tok_span": [40, 41]}], "entity_list": [{"text": "Mara", "type": "DEFAULT", "char_span": [40, 44], "tok_span": [13, 14]}, {"text": "City", "type": "DEFAULT", "char_span": [157, 161], "tok_span": [40, 41]}, {"text": "York", "type": "DEFAULT", "char_span": [106, 110], "tok_span": [28, 29]}, {"text": "City", "type": "DEFAULT", "char_span": [157, 161], "tok_span": [40, 41]}, {"text": "York", "type": "DEFAULT", "char_span": [152, 156], "tok_span": [39, 40]}, {"text": "City", "type": "DEFAULT", "char_span": [157, 161], "tok_span": [40, 41]}]}, {"text": "Five days after President Vicente Fox provoked a storm of outrage in the United States by saying that Mexican migrants do work that '' not even blacks want to do , '' the Rev . Jesse L. Jackson said in a visit to Mexico on Wednesday that he welcomed the remarks , in a backhand sort of way . ''", "id": "valid_367", "relation_list": [{"subject": "Fox", "object": "Mexico", "subj_char_span": [34, 37], "obj_char_span": [213, 219], "predicate": "/business/person/company", "subj_tok_span": [5, 6], "obj_tok_span": [46, 47]}], "entity_list": [{"text": "Fox", "type": "DEFAULT", "char_span": [34, 37], "tok_span": [5, 6]}, {"text": "Mexico", "type": "DEFAULT", "char_span": [213, 219], "tok_span": [46, 47]}]}, {"text": "Arthur Chrenkoff , a journalist in Brisbane , Australia , writes the Web log chrenkoff.blogspot.com .", "id": "valid_368", "relation_list": [{"subject": "Australia", "object": "Brisbane", "subj_char_span": [46, 55], "obj_char_span": [35, 43], "predicate": "/location/location/contains", "subj_tok_span": [11, 12], "obj_tok_span": [9, 10]}], "entity_list": [{"text": "Australia", "type": "DEFAULT", "char_span": [46, 55], "tok_span": [11, 12]}, {"text": "Brisbane", "type": "DEFAULT", "char_span": [35, 43], "tok_span": [9, 10]}]}, {"text": "African protests on cotton were a factor in the failure of the W.T.O . 's last major gathering in Cancun , Mexico , two years ago .", "id": "valid_369", "relation_list": [{"subject": "Mexico", "object": "Cancun", "subj_char_span": [107, 113], "obj_char_span": [98, 104], "predicate": "/location/location/contains", "subj_tok_span": [28, 29], "obj_tok_span": [24, 27]}], "entity_list": [{"text": "Mexico", "type": "DEFAULT", "char_span": [107, 113], "tok_span": [28, 29]}, {"text": "Cancun", "type": "DEFAULT", "char_span": [98, 104], "tok_span": [24, 27]}]}, {"text": "OPEN NOW ALMOND FLOWER BISTRO -- Christopher Cheung , the chef and an owner of Little Bistro in Cobble Hill , Brooklyn , once owned a Chinese restaurant , but the food in his new place in Chinatown is mostly contemporary American , like seafood chowder and crab and corn cakes : 96 Bowery -LRB- Grand Street -RRB- , ( 212 ) 966-7162 .", "id": "valid_370", "relation_list": [{"subject": "Brooklyn", "object": "Hill", "subj_char_span": [110, 118], "obj_char_span": [103, 107], "predicate": "/location/location/contains", "subj_tok_span": [35, 36], "obj_tok_span": [33, 34]}, {"subject": "Hill", "object": "Brooklyn", "subj_char_span": [103, 107], "obj_char_span": [110, 118], "predicate": "/location/neighborhood/neighborhood_of", "subj_tok_span": [33, 34], "obj_tok_span": [35, 36]}], "entity_list": [{"text": "Brooklyn", "type": "DEFAULT", "char_span": [110, 118], "tok_span": [35, 36]}, {"text": "Hill", "type": "DEFAULT", "char_span": [103, 107], "tok_span": [33, 34]}, {"text": "Hill", "type": "DEFAULT", "char_span": [103, 107], "tok_span": [33, 34]}, {"text": "Brooklyn", "type": "DEFAULT", "char_span": [110, 118], "tok_span": [35, 36]}]}, {"text": "Forrest McDonald , a professor emeritus at the University of Alabama and a conservative critic of what he sees as liberal political correctness in history departments , said that , all in all , Christians probably outnumbered deists among the founders .", "id": "valid_371", "relation_list": [{"subject": "McDonald", "object": "Alabama", "subj_char_span": [8, 16], "obj_char_span": [61, 68], "predicate": "/business/person/company", "subj_tok_span": [1, 2], "obj_tok_span": [10, 11]}], "entity_list": [{"text": "McDonald", "type": "DEFAULT", "char_span": [8, 16], "tok_span": [1, 2]}, {"text": "Alabama", "type": "DEFAULT", "char_span": [61, 68], "tok_span": [10, 11]}]}, {"text": "The president is here on his way to Riga , Latvia , where he is to attend a N.A.T.O . summit before his Jordan trip .", "id": "valid_372", "relation_list": [{"subject": "Riga", "object": "Latvia", "subj_char_span": [36, 40], "obj_char_span": [43, 49], "predicate": "/location/administrative_division/country", "subj_tok_span": [8, 9], "obj_tok_span": [10, 11]}, {"subject": "Latvia", "object": "Riga", "subj_char_span": [43, 49], "obj_char_span": [36, 40], "predicate": "/location/country/administrative_divisions", "subj_tok_span": [10, 11], "obj_tok_span": [8, 9]}, {"subject": "Latvia", "object": "Riga", "subj_char_span": [43, 49], "obj_char_span": [36, 40], "predicate": "/location/country/capital", "subj_tok_span": [10, 11], "obj_tok_span": [8, 9]}, {"subject": "Latvia", "object": "Riga", "subj_char_span": [43, 49], "obj_char_span": [36, 40], "predicate": "/location/location/contains", "subj_tok_span": [10, 11], "obj_tok_span": [8, 9]}], "entity_list": [{"text": "Riga", "type": "DEFAULT", "char_span": [36, 40], "tok_span": [8, 9]}, {"text": "Latvia", "type": "DEFAULT", "char_span": [43, 49], "tok_span": [10, 11]}, {"text": "Latvia", "type": "DEFAULT", "char_span": [43, 49], "tok_span": [10, 11]}, {"text": "Riga", "type": "DEFAULT", "char_span": [36, 40], "tok_span": [8, 9]}, {"text": "Latvia", "type": "DEFAULT", "char_span": [43, 49], "tok_span": [10, 11]}, {"text": "Riga", "type": "DEFAULT", "char_span": [36, 40], "tok_span": [8, 9]}, {"text": "Latvia", "type": "DEFAULT", "char_span": [43, 49], "tok_span": [10, 11]}, {"text": "Riga", "type": "DEFAULT", "char_span": [36, 40], "tok_span": [8, 9]}]}, {"text": "The film deals with CBS newsroom tensions in the 1950 's , when Edward R. Murrow , played by David Strathairn , and a team led by the producer Fred Friendly -LRB- Mr. Clooney , left in photo with Mr. Strathairn -RRB- stood firm against corporate pressures as they set out to blunt the power of the Communist-hunting Senator Joseph R. McCarthy of Wisconsin . -RRB-", "id": "valid_373", "relation_list": [{"subject": "Murrow", "object": "CBS", "subj_char_span": [74, 80], "obj_char_span": [20, 23], "predicate": "/business/person/company", "subj_tok_span": [18, 20], "obj_tok_span": [4, 5]}], "entity_list": [{"text": "Murrow", "type": "DEFAULT", "char_span": [74, 80], "tok_span": [18, 20]}, {"text": "CBS", "type": "DEFAULT", "char_span": [20, 23], "tok_span": [4, 5]}]}, {"text": "From Birmingham , England to Moscow , chocolate lovers can learn about its history , watch its preparation and , of course , sample the end product .", "id": "valid_374", "relation_list": [{"subject": "England", "object": "Birmingham", "subj_char_span": [18, 25], "obj_char_span": [5, 15], "predicate": "/location/location/contains", "subj_tok_span": [3, 4], "obj_tok_span": [1, 2]}], "entity_list": [{"text": "England", "type": "DEFAULT", "char_span": [18, 25], "tok_span": [3, 4]}, {"text": "Birmingham", "type": "DEFAULT", "char_span": [5, 15], "tok_span": [1, 2]}]}, {"text": "De Campos had arranged it so that when international guests checked into their hotel rooms , they would be greeted by large boxes of Brazilian delicacies : cookies from Amazonas , coconut water , a banana bar , chocolate reals and bolo de rolo , a special cake , also from Pernambuco ; all of which was sweet enough to help explain the high incidence of diabetes in Brazil .", "id": "valid_375", "relation_list": [{"subject": "Amazonas", "object": "Brazil", "subj_char_span": [169, 177], "obj_char_span": [366, 372], "predicate": "/location/administrative_division/country", "subj_tok_span": [32, 34], "obj_tok_span": [78, 79]}, {"subject": "Pernambuco", "object": "Brazil", "subj_char_span": [273, 283], "obj_char_span": [366, 372], "predicate": "/location/administrative_division/country", "subj_tok_span": [58, 62], "obj_tok_span": [78, 79]}, {"subject": "Brazil", "object": "Pernambuco", "subj_char_span": [366, 372], "obj_char_span": [273, 283], "predicate": "/location/location/contains", "subj_tok_span": [78, 79], "obj_tok_span": [58, 62]}, {"subject": "Brazil", "object": "Amazonas", "subj_char_span": [366, 372], "obj_char_span": [169, 177], "predicate": "/location/location/contains", "subj_tok_span": [78, 79], "obj_tok_span": [32, 34]}, {"subject": "Brazil", "object": "Pernambuco", "subj_char_span": [366, 372], "obj_char_span": [273, 283], "predicate": "/location/country/administrative_divisions", "subj_tok_span": [78, 79], "obj_tok_span": [58, 62]}, {"subject": "Brazil", "object": "Amazonas", "subj_char_span": [366, 372], "obj_char_span": [169, 177], "predicate": "/location/country/administrative_divisions", "subj_tok_span": [78, 79], "obj_tok_span": [32, 34]}], "entity_list": [{"text": "Amazonas", "type": "DEFAULT", "char_span": [169, 177], "tok_span": [32, 34]}, {"text": "Brazil", "type": "DEFAULT", "char_span": [366, 372], "tok_span": [78, 79]}, {"text": "Pernambuco", "type": "DEFAULT", "char_span": [273, 283], "tok_span": [58, 62]}, {"text": "Brazil", "type": "DEFAULT", "char_span": [366, 372], "tok_span": [78, 79]}, {"text": "Brazil", "type": "DEFAULT", "char_span": [366, 372], "tok_span": [78, 79]}, {"text": "Pernambuco", "type": "DEFAULT", "char_span": [273, 283], "tok_span": [58, 62]}, {"text": "Brazil", "type": "DEFAULT", "char_span": [366, 372], "tok_span": [78, 79]}, {"text": "Amazonas", "type": "DEFAULT", "char_span": [169, 177], "tok_span": [32, 34]}, {"text": "Brazil", "type": "DEFAULT", "char_span": [366, 372], "tok_span": [78, 79]}, {"text": "Pernambuco", "type": "DEFAULT", "char_span": [273, 283], "tok_span": [58, 62]}, {"text": "Brazil", "type": "DEFAULT", "char_span": [366, 372], "tok_span": [78, 79]}, {"text": "Amazonas", "type": "DEFAULT", "char_span": [169, 177], "tok_span": [32, 34]}]}, {"text": "He memorializes the prostitutes , gangsters , yellow journalists and Yiddish theater comedians who peopled the Lower East Side , circa 1910 , with a mock-heroic affection reminiscent of Isaac Babel 's Odessa chronicles .", "id": "valid_376", "relation_list": [{"subject": "Babel", "object": "Odessa", "subj_char_span": [192, 197], "obj_char_span": [201, 207], "predicate": "/people/person/place_lived", "subj_tok_span": [36, 38], "obj_tok_span": [40, 41]}, {"subject": "Babel", "object": "Odessa", "subj_char_span": [192, 197], "obj_char_span": [201, 207], "predicate": "/people/person/place_of_birth", "subj_tok_span": [36, 38], "obj_tok_span": [40, 41]}], "entity_list": [{"text": "Babel", "type": "DEFAULT", "char_span": [192, 197], "tok_span": [36, 38]}, {"text": "Odessa", "type": "DEFAULT", "char_span": [201, 207], "tok_span": [40, 41]}, {"text": "Babel", "type": "DEFAULT", "char_span": [192, 197], "tok_span": [36, 38]}, {"text": "Odessa", "type": "DEFAULT", "char_span": [201, 207], "tok_span": [40, 41]}]}, {"text": "Responding to an invitation from President Kim Il-sung of North Korea , and with the approval of President Bill Clinton , I went to Pyongyang and negotiated an agreement under which North Korea would cease its nuclear program at Yongbyon and permit inspectors from the atomic agency to return to the site to assure that the spent fuel was not reprocessed .", "id": "valid_377", "relation_list": [{"subject": "Korea", "object": "Pyongyang", "subj_char_span": [64, 69], "obj_char_span": [132, 141], "predicate": "/location/country/capital", "subj_tok_span": [15, 16], "obj_tok_span": [29, 33]}, {"subject": "Korea", "object": "Pyongyang", "subj_char_span": [188, 193], "obj_char_span": [132, 141], "predicate": "/location/country/capital", "subj_tok_span": [40, 41], "obj_tok_span": [29, 33]}, {"subject": "Il-sung", "object": "Pyongyang", "subj_char_span": [47, 54], "obj_char_span": [132, 141], "predicate": "/people/person/place_of_birth", "subj_tok_span": [10, 13], "obj_tok_span": [29, 33]}, {"subject": "Pyongyang", "object": "Korea", "subj_char_span": [132, 141], "obj_char_span": [64, 69], "predicate": "/location/administrative_division/country", "subj_tok_span": [29, 33], "obj_tok_span": [15, 16]}, {"subject": "Pyongyang", "object": "Korea", "subj_char_span": [132, 141], "obj_char_span": [188, 193], "predicate": "/location/administrative_division/country", "subj_tok_span": [29, 33], "obj_tok_span": [40, 41]}, {"subject": "Il-sung", "object": "Pyongyang", "subj_char_span": [47, 54], "obj_char_span": [132, 141], "predicate": "/people/deceased_person/place_of_death", "subj_tok_span": [10, 13], "obj_tok_span": [29, 33]}, {"subject": "Korea", "object": "Pyongyang", "subj_char_span": [64, 69], "obj_char_span": [132, 141], "predicate": "/location/country/administrative_divisions", "subj_tok_span": [15, 16], "obj_tok_span": [29, 33]}, {"subject": "Korea", "object": "Pyongyang", "subj_char_span": [188, 193], "obj_char_span": [132, 141], "predicate": "/location/country/administrative_divisions", "subj_tok_span": [40, 41], "obj_tok_span": [29, 33]}, {"subject": "Il-sung", "object": "Korea", "subj_char_span": [47, 54], "obj_char_span": [64, 69], "predicate": "/people/person/nationality", "subj_tok_span": [10, 13], "obj_tok_span": [15, 16]}, {"subject": "Il-sung", "object": "Korea", "subj_char_span": [47, 54], "obj_char_span": [188, 193], "predicate": "/people/person/nationality", "subj_tok_span": [10, 13], "obj_tok_span": [40, 41]}, {"subject": "Il-sung", "object": "Pyongyang", "subj_char_span": [47, 54], "obj_char_span": [132, 141], "predicate": "/people/person/place_lived", "subj_tok_span": [10, 13], "obj_tok_span": [29, 33]}, {"subject": "Korea", "object": "Pyongyang", "subj_char_span": [64, 69], "obj_char_span": [132, 141], "predicate": "/location/location/contains", "subj_tok_span": [15, 16], "obj_tok_span": [29, 33]}, {"subject": "Korea", "object": "Pyongyang", "subj_char_span": [188, 193], "obj_char_span": [132, 141], "predicate": "/location/location/contains", "subj_tok_span": [40, 41], "obj_tok_span": [29, 33]}], "entity_list": [{"text": "Korea", "type": "DEFAULT", "char_span": [64, 69], "tok_span": [15, 16]}, {"text": "Pyongyang", "type": "DEFAULT", "char_span": [132, 141], "tok_span": [29, 33]}, {"text": "Korea", "type": "DEFAULT", "char_span": [188, 193], "tok_span": [40, 41]}, {"text": "Pyongyang", "type": "DEFAULT", "char_span": [132, 141], "tok_span": [29, 33]}, {"text": "Il-sung", "type": "DEFAULT", "char_span": [47, 54], "tok_span": [10, 13]}, {"text": "Pyongyang", "type": "DEFAULT", "char_span": [132, 141], "tok_span": [29, 33]}, {"text": "Pyongyang", "type": "DEFAULT", "char_span": [132, 141], "tok_span": [29, 33]}, {"text": "Korea", "type": "DEFAULT", "char_span": [64, 69], "tok_span": [15, 16]}, {"text": "Pyongyang", "type": "DEFAULT", "char_span": [132, 141], "tok_span": [29, 33]}, {"text": "Korea", "type": "DEFAULT", "char_span": [188, 193], "tok_span": [40, 41]}, {"text": "Il-sung", "type": "DEFAULT", "char_span": [47, 54], "tok_span": [10, 13]}, {"text": "Pyongyang", "type": "DEFAULT", "char_span": [132, 141], "tok_span": [29, 33]}, {"text": "Korea", "type": "DEFAULT", "char_span": [64, 69], "tok_span": [15, 16]}, {"text": "Pyongyang", "type": "DEFAULT", "char_span": [132, 141], "tok_span": [29, 33]}, {"text": "Korea", "type": "DEFAULT", "char_span": [188, 193], "tok_span": [40, 41]}, {"text": "Pyongyang", "type": "DEFAULT", "char_span": [132, 141], "tok_span": [29, 33]}, {"text": "Il-sung", "type": "DEFAULT", "char_span": [47, 54], "tok_span": [10, 13]}, {"text": "Korea", "type": "DEFAULT", "char_span": [64, 69], "tok_span": [15, 16]}, {"text": "Il-sung", "type": "DEFAULT", "char_span": [47, 54], "tok_span": [10, 13]}, {"text": "Korea", "type": "DEFAULT", "char_span": [188, 193], "tok_span": [40, 41]}, {"text": "Il-sung", "type": "DEFAULT", "char_span": [47, 54], "tok_span": [10, 13]}, {"text": "Pyongyang", "type": "DEFAULT", "char_span": [132, 141], "tok_span": [29, 33]}, {"text": "Korea", "type": "DEFAULT", "char_span": [64, 69], "tok_span": [15, 16]}, {"text": "Pyongyang", "type": "DEFAULT", "char_span": [132, 141], "tok_span": [29, 33]}, {"text": "Korea", "type": "DEFAULT", "char_span": [188, 193], "tok_span": [40, 41]}, {"text": "Pyongyang", "type": "DEFAULT", "char_span": [132, 141], "tok_span": [29, 33]}]}, {"text": "Israel Finkelstein , an archaeologist at Tel Aviv University and a leading proponent of the low-chronology model , has said the new research does '' not shed new light on the question of state formation in Edom . ''", "id": "valid_378", "relation_list": [{"subject": "Finkelstein", "object": "University", "subj_char_span": [7, 18], "obj_char_span": [50, 60], "predicate": "/business/person/company", "subj_tok_span": [1, 4], "obj_tok_span": [10, 11]}], "entity_list": [{"text": "Finkelstein", "type": "DEFAULT", "char_span": [7, 18], "tok_span": [1, 4]}, {"text": "University", "type": "DEFAULT", "char_span": [50, 60], "tok_span": [10, 11]}]}, {"text": "Mr. Green , the former New York City public advocate , bought airtime for his 30-second commercial in western New York , just as one of his fellow Democratic rivals , Andrew M. Cuomo , and Jeanine F. Pirro , the Republican candidate , did .", "id": "valid_379", "relation_list": [{"subject": "York", "object": "City", "subj_char_span": [27, 31], "obj_char_span": [32, 36], "predicate": "/location/location/contains", "subj_tok_span": [7, 8], "obj_tok_span": [8, 9]}, {"subject": "York", "object": "City", "subj_char_span": [114, 118], "obj_char_span": [32, 36], "predicate": "/location/location/contains", "subj_tok_span": [24, 25], "obj_tok_span": [8, 9]}], "entity_list": [{"text": "York", "type": "DEFAULT", "char_span": [27, 31], "tok_span": [7, 8]}, {"text": "City", "type": "DEFAULT", "char_span": [32, 36], "tok_span": [8, 9]}, {"text": "York", "type": "DEFAULT", "char_span": [114, 118], "tok_span": [24, 25]}, {"text": "City", "type": "DEFAULT", "char_span": [32, 36], "tok_span": [8, 9]}]}, {"text": "Just before the Maccabiah Games , Doron was the most valuable player as the Israeli women 's team won the European B Division under-20 championships in Brno , Czech Republic , Israel 's first international women 's sports title .", "id": "valid_380", "relation_list": [{"subject": "Republic", "object": "Brno", "subj_char_span": [165, 173], "obj_char_span": [152, 156], "predicate": "/location/location/contains", "subj_tok_span": [35, 36], "obj_tok_span": [31, 33]}], "entity_list": [{"text": "Republic", "type": "DEFAULT", "char_span": [165, 173], "tok_span": [35, 36]}, {"text": "Brno", "type": "DEFAULT", "char_span": [152, 156], "tok_span": [31, 33]}]}, {"text": "A peripatetic life has taken Doron from Israel to the United States at the age of 3 , back to Israel from seventh through 10th grades , and then to Christ the King High School in Middle Village , Queens -- better known for exceptional girls basketball talent like Chamique Holdsclaw and Sue Bird than for courses in Judaic studies .", "id": "valid_381", "relation_list": [{"subject": "Holdsclaw", "object": "Queens", "subj_char_span": [273, 282], "obj_char_span": [196, 202], "predicate": "/people/person/place_lived", "subj_tok_span": [57, 61], "obj_tok_span": [43, 44]}, {"subject": "Queens", "object": "Village", "subj_char_span": [196, 202], "obj_char_span": [186, 193], "predicate": "/location/location/contains", "subj_tok_span": [43, 44], "obj_tok_span": [41, 42]}, {"subject": "Village", "object": "Queens", "subj_char_span": [186, 193], "obj_char_span": [196, 202], "predicate": "/location/neighborhood/neighborhood_of", "subj_tok_span": [41, 42], "obj_tok_span": [43, 44]}], "entity_list": [{"text": "Holdsclaw", "type": "DEFAULT", "char_span": [273, 282], "tok_span": [57, 61]}, {"text": "Queens", "type": "DEFAULT", "char_span": [196, 202], "tok_span": [43, 44]}, {"text": "Queens", "type": "DEFAULT", "char_span": [196, 202], "tok_span": [43, 44]}, {"text": "Village", "type": "DEFAULT", "char_span": [186, 193], "tok_span": [41, 42]}, {"text": "Village", "type": "DEFAULT", "char_span": [186, 193], "tok_span": [41, 42]}, {"text": "Queens", "type": "DEFAULT", "char_span": [196, 202], "tok_span": [43, 44]}]}, {"text": "In lieu of flowers memorial donations may be made to The Barbara D. and Alan R. Finberg Scholarship Fund , Stanford University , Office of Development , Francis C. Arrillaga Alumni Center , 326 Galvez St , Stanford , CA 94305-6105 .", "id": "valid_382", "relation_list": [{"subject": "Stanford", "object": "University", "subj_char_span": [107, 115], "obj_char_span": [116, 126], "predicate": "/location/location/contains", "subj_tok_span": [23, 24], "obj_tok_span": [24, 25]}, {"subject": "Stanford", "object": "University", "subj_char_span": [206, 214], "obj_char_span": [116, 126], "predicate": "/location/location/contains", "subj_tok_span": [47, 48], "obj_tok_span": [24, 25]}], "entity_list": [{"text": "Stanford", "type": "DEFAULT", "char_span": [107, 115], "tok_span": [23, 24]}, {"text": "University", "type": "DEFAULT", "char_span": [116, 126], "tok_span": [24, 25]}, {"text": "Stanford", "type": "DEFAULT", "char_span": [206, 214], "tok_span": [47, 48]}, {"text": "University", "type": "DEFAULT", "char_span": [116, 126], "tok_span": [24, 25]}]}, {"text": "Chateau Drug & True Value Hardware 451 Leadville Avenue , Ketchum , Idaho ; ( 208 ) 726-5696 ATMOSPHERE -- Pleasant small-town catchall emporium , with occasional sightings of John Kerry , Jamie Lee Curtis and Arnold Schwarzenegger .", "id": "valid_383", "relation_list": [{"subject": "Idaho", "object": "Ketchum", "subj_char_span": [68, 73], "obj_char_span": [58, 65], "predicate": "/location/location/contains", "subj_tok_span": [18, 19], "obj_tok_span": [14, 17]}], "entity_list": [{"text": "Idaho", "type": "DEFAULT", "char_span": [68, 73], "tok_span": [18, 19]}, {"text": "Ketchum", "type": "DEFAULT", "char_span": [58, 65], "tok_span": [14, 17]}]}, {"text": "Clive Barnes , writing in The New York Times , called Ms. Klotz 's designs '' the best costumes to be seen on Broadway . ''", "id": "valid_384", "relation_list": [{"subject": "Barnes", "object": "Times", "subj_char_span": [6, 12], "obj_char_span": [39, 44], "predicate": "/business/person/company", "subj_tok_span": [1, 2], "obj_tok_span": [8, 9]}], "entity_list": [{"text": "Barnes", "type": "DEFAULT", "char_span": [6, 12], "tok_span": [1, 2]}, {"text": "Times", "type": "DEFAULT", "char_span": [39, 44], "tok_span": [8, 9]}]}, {"text": "THERE were readings about New Orleans from Mark Twain , Tennessee Williams , Truman Capote and others .", "id": "valid_385", "relation_list": [{"subject": "Capote", "object": "Orleans", "subj_char_span": [84, 90], "obj_char_span": [30, 37], "predicate": "/people/person/place_of_birth", "subj_tok_span": [16, 18], "obj_tok_span": [6, 7]}], "entity_list": [{"text": "Capote", "type": "DEFAULT", "char_span": [84, 90], "tok_span": [16, 18]}, {"text": "Orleans", "type": "DEFAULT", "char_span": [30, 37], "tok_span": [6, 7]}]}, {"text": "In a political version of a two-minute drill , two California politicians have pledged to introduce laws to prevent the San Francisco 49ers from calling themselves the San Francisco 49ers if the team relocates to Santa Clara , a Silicon Valley city 45 miles south of here .", "id": "valid_386", "relation_list": [{"subject": "California", "object": "Clara", "subj_char_span": [51, 61], "obj_char_span": [219, 224], "predicate": "/location/location/contains", "subj_tok_span": [12, 13], "obj_tok_span": [39, 40]}, {"subject": "Valley", "object": "Clara", "subj_char_span": [237, 243], "obj_char_span": [219, 224], "predicate": "/location/location/contains", "subj_tok_span": [43, 44], "obj_tok_span": [39, 40]}, {"subject": "California", "object": "Francisco", "subj_char_span": [51, 61], "obj_char_span": [124, 133], "predicate": "/location/location/contains", "subj_tok_span": [12, 13], "obj_tok_span": [23, 24]}, {"subject": "California", "object": "Francisco", "subj_char_span": [51, 61], "obj_char_span": [172, 181], "predicate": "/location/location/contains", "subj_tok_span": [12, 13], "obj_tok_span": [30, 31]}, {"subject": "California", "object": "Valley", "subj_char_span": [51, 61], "obj_char_span": [237, 243], "predicate": "/location/location/contains", "subj_tok_span": [12, 13], "obj_tok_span": [43, 44]}], "entity_list": [{"text": "California", "type": "DEFAULT", "char_span": [51, 61], "tok_span": [12, 13]}, {"text": "Clara", "type": "DEFAULT", "char_span": [219, 224], "tok_span": [39, 40]}, {"text": "Valley", "type": "DEFAULT", "char_span": [237, 243], "tok_span": [43, 44]}, {"text": "Clara", "type": "DEFAULT", "char_span": [219, 224], "tok_span": [39, 40]}, {"text": "California", "type": "DEFAULT", "char_span": [51, 61], "tok_span": [12, 13]}, {"text": "Francisco", "type": "DEFAULT", "char_span": [124, 133], "tok_span": [23, 24]}, {"text": "California", "type": "DEFAULT", "char_span": [51, 61], "tok_span": [12, 13]}, {"text": "Francisco", "type": "DEFAULT", "char_span": [172, 181], "tok_span": [30, 31]}, {"text": "California", "type": "DEFAULT", "char_span": [51, 61], "tok_span": [12, 13]}, {"text": "Valley", "type": "DEFAULT", "char_span": [237, 243], "tok_span": [43, 44]}]}, {"text": "Moscow , Red Square and post-Soviet Russia , in general are works in progress , with one past being replaced by another , and sometimes by a recreation of a past that may not even have existed .", "id": "valid_387", "relation_list": [{"subject": "Russia", "object": "Moscow", "subj_char_span": [36, 42], "obj_char_span": [0, 6], "predicate": "/location/country/administrative_divisions", "subj_tok_span": [8, 9], "obj_tok_span": [0, 1]}, {"subject": "Russia", "object": "Moscow", "subj_char_span": [36, 42], "obj_char_span": [0, 6], "predicate": "/location/location/contains", "subj_tok_span": [8, 9], "obj_tok_span": [0, 1]}, {"subject": "Moscow", "object": "Russia", "subj_char_span": [0, 6], "obj_char_span": [36, 42], "predicate": "/location/administrative_division/country", "subj_tok_span": [0, 1], "obj_tok_span": [8, 9]}, {"subject": "Russia", "object": "Moscow", "subj_char_span": [36, 42], "obj_char_span": [0, 6], "predicate": "/location/country/capital", "subj_tok_span": [8, 9], "obj_tok_span": [0, 1]}], "entity_list": [{"text": "Russia", "type": "DEFAULT", "char_span": [36, 42], "tok_span": [8, 9]}, {"text": "Moscow", "type": "DEFAULT", "char_span": [0, 6], "tok_span": [0, 1]}, {"text": "Russia", "type": "DEFAULT", "char_span": [36, 42], "tok_span": [8, 9]}, {"text": "Moscow", "type": "DEFAULT", "char_span": [0, 6], "tok_span": [0, 1]}, {"text": "Moscow", "type": "DEFAULT", "char_span": [0, 6], "tok_span": [0, 1]}, {"text": "Russia", "type": "DEFAULT", "char_span": [36, 42], "tok_span": [8, 9]}, {"text": "Russia", "type": "DEFAULT", "char_span": [36, 42], "tok_span": [8, 9]}, {"text": "Moscow", "type": "DEFAULT", "char_span": [0, 6], "tok_span": [0, 1]}]}, {"text": "They have also traveled around the Champagne region , and they fell asleep in the shadow of the Eiffel Tower when they tied up at the Grenelle port in Paris .", "id": "valid_388", "relation_list": [{"subject": "Grenelle", "object": "Paris", "subj_char_span": [134, 142], "obj_char_span": [151, 156], "predicate": "/location/neighborhood/neighborhood_of", "subj_tok_span": [28, 31], "obj_tok_span": [33, 34]}], "entity_list": [{"text": "Grenelle", "type": "DEFAULT", "char_span": [134, 142], "tok_span": [28, 31]}, {"text": "Paris", "type": "DEFAULT", "char_span": [151, 156], "tok_span": [33, 34]}]}, {"text": "His mother was a decorator at the Jordan Marsh department store in Boston .", "id": "valid_389", "relation_list": [{"subject": "Marsh", "object": "Boston", "subj_char_span": [41, 46], "obj_char_span": [67, 73], "predicate": "/business/company/place_founded", "subj_tok_span": [10, 11], "obj_tok_span": [14, 15]}], "entity_list": [{"text": "Marsh", "type": "DEFAULT", "char_span": [41, 46], "tok_span": [10, 11]}, {"text": "Boston", "type": "DEFAULT", "char_span": [67, 73], "tok_span": [14, 15]}]}, {"text": "METRO TOUR SERVICE visits Brooklyn Heights , Fort Greene and Clinton Hill , Brooklyn , today through Sunday at 2 p.m. , meeting in front of the Marriott Hotel , Adams and Tillary Streets , Downtown Brooklyn .", "id": "valid_390", "relation_list": [{"subject": "Brooklyn", "object": "Brooklyn", "subj_char_span": [26, 34], "obj_char_span": [26, 34], "predicate": "/location/neighborhood/neighborhood_of", "subj_tok_span": [10, 11], "obj_tok_span": [10, 11]}, {"subject": "Brooklyn", "object": "Brooklyn", "subj_char_span": [26, 34], "obj_char_span": [76, 84], "predicate": "/location/neighborhood/neighborhood_of", "subj_tok_span": [10, 11], "obj_tok_span": [19, 20]}, {"subject": "Brooklyn", "object": "Brooklyn", "subj_char_span": [26, 34], "obj_char_span": [198, 206], "predicate": "/location/neighborhood/neighborhood_of", "subj_tok_span": [10, 11], "obj_tok_span": [48, 49]}, {"subject": "Brooklyn", "object": "Brooklyn", "subj_char_span": [76, 84], "obj_char_span": [26, 34], "predicate": "/location/neighborhood/neighborhood_of", "subj_tok_span": [19, 20], "obj_tok_span": [10, 11]}, {"subject": "Brooklyn", "object": "Brooklyn", "subj_char_span": [76, 84], "obj_char_span": [76, 84], "predicate": "/location/neighborhood/neighborhood_of", "subj_tok_span": [19, 20], "obj_tok_span": [19, 20]}, {"subject": "Brooklyn", "object": "Brooklyn", "subj_char_span": [76, 84], "obj_char_span": [198, 206], "predicate": "/location/neighborhood/neighborhood_of", "subj_tok_span": [19, 20], "obj_tok_span": [48, 49]}, {"subject": "Brooklyn", "object": "Brooklyn", "subj_char_span": [198, 206], "obj_char_span": [26, 34], "predicate": "/location/neighborhood/neighborhood_of", "subj_tok_span": [48, 49], "obj_tok_span": [10, 11]}, {"subject": "Brooklyn", "object": "Brooklyn", "subj_char_span": [198, 206], "obj_char_span": [76, 84], "predicate": "/location/neighborhood/neighborhood_of", "subj_tok_span": [48, 49], "obj_tok_span": [19, 20]}, {"subject": "Brooklyn", "object": "Brooklyn", "subj_char_span": [198, 206], "obj_char_span": [198, 206], "predicate": "/location/neighborhood/neighborhood_of", "subj_tok_span": [48, 49], "obj_tok_span": [48, 49]}, {"subject": "Brooklyn", "object": "Heights", "subj_char_span": [26, 34], "obj_char_span": [35, 42], "predicate": "/location/location/contains", "subj_tok_span": [10, 11], "obj_tok_span": [11, 12]}, {"subject": "Brooklyn", "object": "Heights", "subj_char_span": [76, 84], "obj_char_span": [35, 42], "predicate": "/location/location/contains", "subj_tok_span": [19, 20], "obj_tok_span": [11, 12]}, {"subject": "Brooklyn", "object": "Heights", "subj_char_span": [198, 206], "obj_char_span": [35, 42], "predicate": "/location/location/contains", "subj_tok_span": [48, 49], "obj_tok_span": [11, 12]}, {"subject": "Heights", "object": "Brooklyn", "subj_char_span": [35, 42], "obj_char_span": [26, 34], "predicate": "/location/neighborhood/neighborhood_of", "subj_tok_span": [11, 12], "obj_tok_span": [10, 11]}, {"subject": "Heights", "object": "Brooklyn", "subj_char_span": [35, 42], "obj_char_span": [76, 84], "predicate": "/location/neighborhood/neighborhood_of", "subj_tok_span": [11, 12], "obj_tok_span": [19, 20]}, {"subject": "Heights", "object": "Brooklyn", "subj_char_span": [35, 42], "obj_char_span": [198, 206], "predicate": "/location/neighborhood/neighborhood_of", "subj_tok_span": [11, 12], "obj_tok_span": [48, 49]}, {"subject": "Brooklyn", "object": "Brooklyn", "subj_char_span": [26, 34], "obj_char_span": [26, 34], "predicate": "/location/location/contains", "subj_tok_span": [10, 11], "obj_tok_span": [10, 11]}, {"subject": "Brooklyn", "object": "Brooklyn", "subj_char_span": [26, 34], "obj_char_span": [76, 84], "predicate": "/location/location/contains", "subj_tok_span": [10, 11], "obj_tok_span": [19, 20]}, {"subject": "Brooklyn", "object": "Brooklyn", "subj_char_span": [26, 34], "obj_char_span": [198, 206], "predicate": "/location/location/contains", "subj_tok_span": [10, 11], "obj_tok_span": [48, 49]}, {"subject": "Brooklyn", "object": "Brooklyn", "subj_char_span": [76, 84], "obj_char_span": [26, 34], "predicate": "/location/location/contains", "subj_tok_span": [19, 20], "obj_tok_span": [10, 11]}, {"subject": "Brooklyn", "object": "Brooklyn", "subj_char_span": [76, 84], "obj_char_span": [76, 84], "predicate": "/location/location/contains", "subj_tok_span": [19, 20], "obj_tok_span": [19, 20]}, {"subject": "Brooklyn", "object": "Brooklyn", "subj_char_span": [76, 84], "obj_char_span": [198, 206], "predicate": "/location/location/contains", "subj_tok_span": [19, 20], "obj_tok_span": [48, 49]}, {"subject": "Brooklyn", "object": "Brooklyn", "subj_char_span": [198, 206], "obj_char_span": [26, 34], "predicate": "/location/location/contains", "subj_tok_span": [48, 49], "obj_tok_span": [10, 11]}, {"subject": "Brooklyn", "object": "Brooklyn", "subj_char_span": [198, 206], "obj_char_span": [76, 84], "predicate": "/location/location/contains", "subj_tok_span": [48, 49], "obj_tok_span": [19, 20]}, {"subject": "Brooklyn", "object": "Brooklyn", "subj_char_span": [198, 206], "obj_char_span": [198, 206], "predicate": "/location/location/contains", "subj_tok_span": [48, 49], "obj_tok_span": [48, 49]}, {"subject": "Greene", "object": "Brooklyn", "subj_char_span": [50, 56], "obj_char_span": [26, 34], "predicate": "/location/neighborhood/neighborhood_of", "subj_tok_span": [14, 15], "obj_tok_span": [10, 11]}, {"subject": "Greene", "object": "Brooklyn", "subj_char_span": [50, 56], "obj_char_span": [76, 84], "predicate": "/location/neighborhood/neighborhood_of", "subj_tok_span": [14, 15], "obj_tok_span": [19, 20]}, {"subject": "Greene", "object": "Brooklyn", "subj_char_span": [50, 56], "obj_char_span": [198, 206], "predicate": "/location/neighborhood/neighborhood_of", "subj_tok_span": [14, 15], "obj_tok_span": [48, 49]}, {"subject": "Hill", "object": "Brooklyn", "subj_char_span": [69, 73], "obj_char_span": [26, 34], "predicate": "/location/neighborhood/neighborhood_of", "subj_tok_span": [17, 18], "obj_tok_span": [10, 11]}, {"subject": "Hill", "object": "Brooklyn", "subj_char_span": [69, 73], "obj_char_span": [76, 84], "predicate": "/location/neighborhood/neighborhood_of", "subj_tok_span": [17, 18], "obj_tok_span": [19, 20]}, {"subject": "Hill", "object": "Brooklyn", "subj_char_span": [69, 73], "obj_char_span": [198, 206], "predicate": "/location/neighborhood/neighborhood_of", "subj_tok_span": [17, 18], "obj_tok_span": [48, 49]}, {"subject": "Brooklyn", "object": "Hill", "subj_char_span": [26, 34], "obj_char_span": [69, 73], "predicate": "/location/location/contains", "subj_tok_span": [10, 11], "obj_tok_span": [17, 18]}, {"subject": "Brooklyn", "object": "Hill", "subj_char_span": [76, 84], "obj_char_span": [69, 73], "predicate": "/location/location/contains", "subj_tok_span": [19, 20], "obj_tok_span": [17, 18]}, {"subject": "Brooklyn", "object": "Hill", "subj_char_span": [198, 206], "obj_char_span": [69, 73], "predicate": "/location/location/contains", "subj_tok_span": [48, 49], "obj_tok_span": [17, 18]}, {"subject": "Brooklyn", "object": "Greene", "subj_char_span": [26, 34], "obj_char_span": [50, 56], "predicate": "/location/location/contains", "subj_tok_span": [10, 11], "obj_tok_span": [14, 15]}, {"subject": "Brooklyn", "object": "Greene", "subj_char_span": [76, 84], "obj_char_span": [50, 56], "predicate": "/location/location/contains", "subj_tok_span": [19, 20], "obj_tok_span": [14, 15]}, {"subject": "Brooklyn", "object": "Greene", "subj_char_span": [198, 206], "obj_char_span": [50, 56], "predicate": "/location/location/contains", "subj_tok_span": [48, 49], "obj_tok_span": [14, 15]}], "entity_list": [{"text": "Brooklyn", "type": "DEFAULT", "char_span": [26, 34], "tok_span": [10, 11]}, {"text": "Brooklyn", "type": "DEFAULT", "char_span": [26, 34], "tok_span": [10, 11]}, {"text": "Brooklyn", "type": "DEFAULT", "char_span": [26, 34], "tok_span": [10, 11]}, {"text": "Brooklyn", "type": "DEFAULT", "char_span": [76, 84], "tok_span": [19, 20]}, {"text": "Brooklyn", "type": "DEFAULT", "char_span": [26, 34], "tok_span": [10, 11]}, {"text": "Brooklyn", "type": "DEFAULT", "char_span": [198, 206], "tok_span": [48, 49]}, {"text": "Brooklyn", "type": "DEFAULT", "char_span": [76, 84], "tok_span": [19, 20]}, {"text": "Brooklyn", "type": "DEFAULT", "char_span": [26, 34], "tok_span": [10, 11]}, {"text": "Brooklyn", "type": "DEFAULT", "char_span": [76, 84], "tok_span": [19, 20]}, {"text": "Brooklyn", "type": "DEFAULT", "char_span": [76, 84], "tok_span": [19, 20]}, {"text": "Brooklyn", "type": "DEFAULT", "char_span": [76, 84], "tok_span": [19, 20]}, {"text": "Brooklyn", "type": "DEFAULT", "char_span": [198, 206], "tok_span": [48, 49]}, {"text": "Brooklyn", "type": "DEFAULT", "char_span": [198, 206], "tok_span": [48, 49]}, {"text": "Brooklyn", "type": "DEFAULT", "char_span": [26, 34], "tok_span": [10, 11]}, {"text": "Brooklyn", "type": "DEFAULT", "char_span": [198, 206], "tok_span": [48, 49]}, {"text": "Brooklyn", "type": "DEFAULT", "char_span": [76, 84], "tok_span": [19, 20]}, {"text": "Brooklyn", "type": "DEFAULT", "char_span": [198, 206], "tok_span": [48, 49]}, {"text": "Brooklyn", "type": "DEFAULT", "char_span": [198, 206], "tok_span": [48, 49]}, {"text": "Brooklyn", "type": "DEFAULT", "char_span": [26, 34], "tok_span": [10, 11]}, {"text": "Heights", "type": "DEFAULT", "char_span": [35, 42], "tok_span": [11, 12]}, {"text": "Brooklyn", "type": "DEFAULT", "char_span": [76, 84], "tok_span": [19, 20]}, {"text": "Heights", "type": "DEFAULT", "char_span": [35, 42], "tok_span": [11, 12]}, {"text": "Brooklyn", "type": "DEFAULT", "char_span": [198, 206], "tok_span": [48, 49]}, {"text": "Heights", "type": "DEFAULT", "char_span": [35, 42], "tok_span": [11, 12]}, {"text": "Heights", "type": "DEFAULT", "char_span": [35, 42], "tok_span": [11, 12]}, {"text": "Brooklyn", "type": "DEFAULT", "char_span": [26, 34], "tok_span": [10, 11]}, {"text": "Heights", "type": "DEFAULT", "char_span": [35, 42], "tok_span": [11, 12]}, {"text": "Brooklyn", "type": "DEFAULT", "char_span": [76, 84], "tok_span": [19, 20]}, {"text": "Heights", "type": "DEFAULT", "char_span": [35, 42], "tok_span": [11, 12]}, {"text": "Brooklyn", "type": "DEFAULT", "char_span": [198, 206], "tok_span": [48, 49]}, {"text": "Brooklyn", "type": "DEFAULT", "char_span": [26, 34], "tok_span": [10, 11]}, {"text": "Brooklyn", "type": "DEFAULT", "char_span": [26, 34], "tok_span": [10, 11]}, {"text": "Brooklyn", "type": "DEFAULT", "char_span": [26, 34], "tok_span": [10, 11]}, {"text": "Brooklyn", "type": "DEFAULT", "char_span": [76, 84], "tok_span": [19, 20]}, {"text": "Brooklyn", "type": "DEFAULT", "char_span": [26, 34], "tok_span": [10, 11]}, {"text": "Brooklyn", "type": "DEFAULT", "char_span": [198, 206], "tok_span": [48, 49]}, {"text": "Brooklyn", "type": "DEFAULT", "char_span": [76, 84], "tok_span": [19, 20]}, {"text": "Brooklyn", "type": "DEFAULT", "char_span": [26, 34], "tok_span": [10, 11]}, {"text": "Brooklyn", "type": "DEFAULT", "char_span": [76, 84], "tok_span": [19, 20]}, {"text": "Brooklyn", "type": "DEFAULT", "char_span": [76, 84], "tok_span": [19, 20]}, {"text": "Brooklyn", "type": "DEFAULT", "char_span": [76, 84], "tok_span": [19, 20]}, {"text": "Brooklyn", "type": "DEFAULT", "char_span": [198, 206], "tok_span": [48, 49]}, {"text": "Brooklyn", "type": "DEFAULT", "char_span": [198, 206], "tok_span": [48, 49]}, {"text": "Brooklyn", "type": "DEFAULT", "char_span": [26, 34], "tok_span": [10, 11]}, {"text": "Brooklyn", "type": "DEFAULT", "char_span": [198, 206], "tok_span": [48, 49]}, {"text": "Brooklyn", "type": "DEFAULT", "char_span": [76, 84], "tok_span": [19, 20]}, {"text": "Brooklyn", "type": "DEFAULT", "char_span": [198, 206], "tok_span": [48, 49]}, {"text": "Brooklyn", "type": "DEFAULT", "char_span": [198, 206], "tok_span": [48, 49]}, {"text": "Greene", "type": "DEFAULT", "char_span": [50, 56], "tok_span": [14, 15]}, {"text": "Brooklyn", "type": "DEFAULT", "char_span": [26, 34], "tok_span": [10, 11]}, {"text": "Greene", "type": "DEFAULT", "char_span": [50, 56], "tok_span": [14, 15]}, {"text": "Brooklyn", "type": "DEFAULT", "char_span": [76, 84], "tok_span": [19, 20]}, {"text": "Greene", "type": "DEFAULT", "char_span": [50, 56], "tok_span": [14, 15]}, {"text": "Brooklyn", "type": "DEFAULT", "char_span": [198, 206], "tok_span": [48, 49]}, {"text": "Hill", "type": "DEFAULT", "char_span": [69, 73], "tok_span": [17, 18]}, {"text": "Brooklyn", "type": "DEFAULT", "char_span": [26, 34], "tok_span": [10, 11]}, {"text": "Hill", "type": "DEFAULT", "char_span": [69, 73], "tok_span": [17, 18]}, {"text": "Brooklyn", "type": "DEFAULT", "char_span": [76, 84], "tok_span": [19, 20]}, {"text": "Hill", "type": "DEFAULT", "char_span": [69, 73], "tok_span": [17, 18]}, {"text": "Brooklyn", "type": "DEFAULT", "char_span": [198, 206], "tok_span": [48, 49]}, {"text": "Brooklyn", "type": "DEFAULT", "char_span": [26, 34], "tok_span": [10, 11]}, {"text": "Hill", "type": "DEFAULT", "char_span": [69, 73], "tok_span": [17, 18]}, {"text": "Brooklyn", "type": "DEFAULT", "char_span": [76, 84], "tok_span": [19, 20]}, {"text": "Hill", "type": "DEFAULT", "char_span": [69, 73], "tok_span": [17, 18]}, {"text": "Brooklyn", "type": "DEFAULT", "char_span": [198, 206], "tok_span": [48, 49]}, {"text": "Hill", "type": "DEFAULT", "char_span": [69, 73], "tok_span": [17, 18]}, {"text": "Brooklyn", "type": "DEFAULT", "char_span": [26, 34], "tok_span": [10, 11]}, {"text": "Greene", "type": "DEFAULT", "char_span": [50, 56], "tok_span": [14, 15]}, {"text": "Brooklyn", "type": "DEFAULT", "char_span": [76, 84], "tok_span": [19, 20]}, {"text": "Greene", "type": "DEFAULT", "char_span": [50, 56], "tok_span": [14, 15]}, {"text": "Brooklyn", "type": "DEFAULT", "char_span": [198, 206], "tok_span": [48, 49]}, {"text": "Greene", "type": "DEFAULT", "char_span": [50, 56], "tok_span": [14, 15]}]}, {"text": "Ukraine 's gas bill will about double next year , and the solution entangles Kiev in a complicated deal that surrenders control over its natural gas imports to an offshore company with a shady history even by post-Soviet standards . ''", "id": "valid_391", "relation_list": [{"subject": "Kiev", "object": "Ukraine", "subj_char_span": [77, 81], "obj_char_span": [0, 7], "predicate": "/location/administrative_division/country", "subj_tok_span": [17, 18], "obj_tok_span": [0, 1]}, {"subject": "Ukraine", "object": "Kiev", "subj_char_span": [0, 7], "obj_char_span": [77, 81], "predicate": "/location/country/administrative_divisions", "subj_tok_span": [0, 1], "obj_tok_span": [17, 18]}, {"subject": "Ukraine", "object": "Kiev", "subj_char_span": [0, 7], "obj_char_span": [77, 81], "predicate": "/location/country/capital", "subj_tok_span": [0, 1], "obj_tok_span": [17, 18]}, {"subject": "Ukraine", "object": "Kiev", "subj_char_span": [0, 7], "obj_char_span": [77, 81], "predicate": "/location/location/contains", "subj_tok_span": [0, 1], "obj_tok_span": [17, 18]}], "entity_list": [{"text": "Kiev", "type": "DEFAULT", "char_span": [77, 81], "tok_span": [17, 18]}, {"text": "Ukraine", "type": "DEFAULT", "char_span": [0, 7], "tok_span": [0, 1]}, {"text": "Ukraine", "type": "DEFAULT", "char_span": [0, 7], "tok_span": [0, 1]}, {"text": "Kiev", "type": "DEFAULT", "char_span": [77, 81], "tok_span": [17, 18]}, {"text": "Ukraine", "type": "DEFAULT", "char_span": [0, 7], "tok_span": [0, 1]}, {"text": "Kiev", "type": "DEFAULT", "char_span": [77, 81], "tok_span": [17, 18]}, {"text": "Ukraine", "type": "DEFAULT", "char_span": [0, 7], "tok_span": [0, 1]}, {"text": "Kiev", "type": "DEFAULT", "char_span": [77, 81], "tok_span": [17, 18]}]}, {"text": "8 P.M. -LRB- Sundance -RRB- SIGNE CHANEL -- As anyone who has forked over , say , $ 20,000 without blinking for a Chanel fantasy in tweed and tulle knows , Karl Lagerfeld 's visions do n't appear out of thin air .", "id": "valid_392", "relation_list": [{"subject": "Lagerfeld", "object": "Chanel", "subj_char_span": [161, 170], "obj_char_span": [114, 120], "predicate": "/business/person/company", "subj_tok_span": [53, 56], "obj_tok_span": [40, 42]}], "entity_list": [{"text": "Lagerfeld", "type": "DEFAULT", "char_span": [161, 170], "tok_span": [53, 56]}, {"text": "Chanel", "type": "DEFAULT", "char_span": [114, 120], "tok_span": [40, 42]}]}, {"text": "A defeat will create chaos in Iraq , chaos in the Middle East , and will embolden the terrorists in a way that will endanger our future and our children 's future . ''", "id": "valid_393", "relation_list": [{"subject": "East", "object": "Iraq", "subj_char_span": [57, 61], "obj_char_span": [30, 34], "predicate": "/location/location/contains", "subj_tok_span": [12, 13], "obj_tok_span": [6, 7]}], "entity_list": [{"text": "East", "type": "DEFAULT", "char_span": [57, 61], "tok_span": [12, 13]}, {"text": "Iraq", "type": "DEFAULT", "char_span": [30, 34], "tok_span": [6, 7]}]}, {"text": "There was even sleet and snow in parts of northern Westchester and Orange Counties in New York and in Passaic County in New Jersey , said Bill Goodman , a forecaster with the weather service .", "id": "valid_394", "relation_list": [{"subject": "Jersey", "object": "County", "subj_char_span": [124, 130], "obj_char_span": [110, 116], "predicate": "/location/location/contains", "subj_tok_span": [27, 28], "obj_tok_span": [24, 25]}], "entity_list": [{"text": "Jersey", "type": "DEFAULT", "char_span": [124, 130], "tok_span": [27, 28]}, {"text": "County", "type": "DEFAULT", "char_span": [110, 116], "tok_span": [24, 25]}]}, {"text": "Ms. Cheney now works as the chief of staff to Ted Leonsis , the vice chairman of AOL .", "id": "valid_395", "relation_list": [{"subject": "Leonsis", "object": "AOL", "subj_char_span": [50, 57], "obj_char_span": [81, 84], "predicate": "/business/person/company", "subj_tok_span": [12, 14], "obj_tok_span": [19, 21]}], "entity_list": [{"text": "Leonsis", "type": "DEFAULT", "char_span": [50, 57], "tok_span": [12, 14]}, {"text": "AOL", "type": "DEFAULT", "char_span": [81, 84], "tok_span": [19, 21]}]}, {"text": "The committee said that while it found no evidence that Kofi Annan knew about the contract , it did uncover instances where Kojo Annan tried to influence it with calls to the United Nations procurement office .", "id": "valid_396", "relation_list": [{"subject": "Annan", "object": "Annan", "subj_char_span": [61, 66], "obj_char_span": [61, 66], "predicate": "/people/person/children", "subj_tok_span": [12, 14], "obj_tok_span": [12, 14]}, {"subject": "Annan", "object": "Annan", "subj_char_span": [61, 66], "obj_char_span": [129, 134], "predicate": "/people/person/children", "subj_tok_span": [12, 14], "obj_tok_span": [27, 29]}, {"subject": "Annan", "object": "Annan", "subj_char_span": [129, 134], "obj_char_span": [61, 66], "predicate": "/people/person/children", "subj_tok_span": [27, 29], "obj_tok_span": [12, 14]}, {"subject": "Annan", "object": "Annan", "subj_char_span": [129, 134], "obj_char_span": [129, 134], "predicate": "/people/person/children", "subj_tok_span": [27, 29], "obj_tok_span": [27, 29]}, {"subject": "Annan", "object": "Nations", "subj_char_span": [61, 66], "obj_char_span": [182, 189], "predicate": "/business/person/company", "subj_tok_span": [12, 14], "obj_tok_span": [38, 39]}, {"subject": "Annan", "object": "Nations", "subj_char_span": [129, 134], "obj_char_span": [182, 189], "predicate": "/business/person/company", "subj_tok_span": [27, 29], "obj_tok_span": [38, 39]}], "entity_list": [{"text": "Annan", "type": "DEFAULT", "char_span": [61, 66], "tok_span": [12, 14]}, {"text": "Annan", "type": "DEFAULT", "char_span": [61, 66], "tok_span": [12, 14]}, {"text": "Annan", "type": "DEFAULT", "char_span": [61, 66], "tok_span": [12, 14]}, {"text": "Annan", "type": "DEFAULT", "char_span": [129, 134], "tok_span": [27, 29]}, {"text": "Annan", "type": "DEFAULT", "char_span": [129, 134], "tok_span": [27, 29]}, {"text": "Annan", "type": "DEFAULT", "char_span": [61, 66], "tok_span": [12, 14]}, {"text": "Annan", "type": "DEFAULT", "char_span": [129, 134], "tok_span": [27, 29]}, {"text": "Annan", "type": "DEFAULT", "char_span": [129, 134], "tok_span": [27, 29]}, {"text": "Annan", "type": "DEFAULT", "char_span": [61, 66], "tok_span": [12, 14]}, {"text": "Nations", "type": "DEFAULT", "char_span": [182, 189], "tok_span": [38, 39]}, {"text": "Annan", "type": "DEFAULT", "char_span": [129, 134], "tok_span": [27, 29]}, {"text": "Nations", "type": "DEFAULT", "char_span": [182, 189], "tok_span": [38, 39]}]}, {"text": "Properties on the market this week included a five-bedroom rustic-style home on three acres with a marble and granite fireplace from Vermont Country Properties for $ 399,000 , down from $ 439,000 ; a four-bedroom contemporary with a hot tub , fireplace and one-car garage , less than five miles from the Stratton Access Road , for $ 339,000 , listed by Winhall Real Estate ; and a two-bedroom , two-bathroom condominium with a fireplace and bus service to Stratton for $ 299,000 from Vermont Country .", "id": "valid_397", "relation_list": [{"subject": "Vermont", "object": "Stratton", "subj_char_span": [133, 140], "obj_char_span": [304, 312], "predicate": "/location/location/contains", "subj_tok_span": [26, 27], "obj_tok_span": [67, 70]}, {"subject": "Vermont", "object": "Stratton", "subj_char_span": [133, 140], "obj_char_span": [456, 464], "predicate": "/location/location/contains", "subj_tok_span": [26, 27], "obj_tok_span": [106, 109]}, {"subject": "Vermont", "object": "Stratton", "subj_char_span": [484, 491], "obj_char_span": [304, 312], "predicate": "/location/location/contains", "subj_tok_span": [116, 117], "obj_tok_span": [67, 70]}, {"subject": "Vermont", "object": "Stratton", "subj_char_span": [484, 491], "obj_char_span": [456, 464], "predicate": "/location/location/contains", "subj_tok_span": [116, 117], "obj_tok_span": [106, 109]}], "entity_list": [{"text": "Vermont", "type": "DEFAULT", "char_span": [133, 140], "tok_span": [26, 27]}, {"text": "Stratton", "type": "DEFAULT", "char_span": [304, 312], "tok_span": [67, 70]}, {"text": "Vermont", "type": "DEFAULT", "char_span": [133, 140], "tok_span": [26, 27]}, {"text": "Stratton", "type": "DEFAULT", "char_span": [456, 464], "tok_span": [106, 109]}, {"text": "Vermont", "type": "DEFAULT", "char_span": [484, 491], "tok_span": [116, 117]}, {"text": "Stratton", "type": "DEFAULT", "char_span": [304, 312], "tok_span": [67, 70]}, {"text": "Vermont", "type": "DEFAULT", "char_span": [484, 491], "tok_span": [116, 117]}, {"text": "Stratton", "type": "DEFAULT", "char_span": [456, 464], "tok_span": [106, 109]}]}, {"text": "But with the creeping indifference of fans , the Nets and Jets poised to flee the state , the Devils looking toward Newark and the Giants agitating for a new stadium , the question now is whether this era of good feeling for New Jersey sports is about to come to an end .", "id": "valid_398", "relation_list": [{"subject": "Jersey", "object": "Newark", "subj_char_span": [229, 235], "obj_char_span": [116, 122], "predicate": "/location/location/contains", "subj_tok_span": [49, 50], "obj_tok_span": [25, 26]}], "entity_list": [{"text": "Jersey", "type": "DEFAULT", "char_span": [229, 235], "tok_span": [49, 50]}, {"text": "Newark", "type": "DEFAULT", "char_span": [116, 122], "tok_span": [25, 26]}]}, {"text": "No list exists of which ones might be removed , but Maale Mikhmas is well beyond Israel 's West Bank separation barrier , and therefore a likely candidate . ''", "id": "valid_399", "relation_list": [{"subject": "Israel", "object": "Bank", "subj_char_span": [81, 87], "obj_char_span": [96, 100], "predicate": "/location/location/contains", "subj_tok_span": [19, 20], "obj_tok_span": [23, 24]}], "entity_list": [{"text": "Israel", "type": "DEFAULT", "char_span": [81, 87], "tok_span": [19, 20]}, {"text": "Bank", "type": "DEFAULT", "char_span": [96, 100], "tok_span": [23, 24]}]}, {"text": "But five years after the scandal first came to light , it continues to tear at the fabric of life in Harlem and in Bedford-Stuyvesant and Bushwick in Brooklyn .", "id": "valid_400", "relation_list": [{"subject": "Bushwick", "object": "Brooklyn", "subj_char_span": [138, 146], "obj_char_span": [150, 158], "predicate": "/location/neighborhood/neighborhood_of", "subj_tok_span": [31, 33], "obj_tok_span": [34, 35]}, {"subject": "Brooklyn", "object": "Bushwick", "subj_char_span": [150, 158], "obj_char_span": [138, 146], "predicate": "/location/location/contains", "subj_tok_span": [34, 35], "obj_tok_span": [31, 33]}], "entity_list": [{"text": "Bushwick", "type": "DEFAULT", "char_span": [138, 146], "tok_span": [31, 33]}, {"text": "Brooklyn", "type": "DEFAULT", "char_span": [150, 158], "tok_span": [34, 35]}, {"text": "Brooklyn", "type": "DEFAULT", "char_span": [150, 158], "tok_span": [34, 35]}, {"text": "Bushwick", "type": "DEFAULT", "char_span": [138, 146], "tok_span": [31, 33]}]}, {"text": "The Fountain Set Group , a fabric maker that has headquarters in Hong Kong and is China 's second-biggest textile exporter , was named in a study by Morgan Stanley as one of the China-based companies most vulnerable to revaluation .", "id": "valid_401", "relation_list": [{"subject": "China", "object": "Kong", "subj_char_span": [82, 87], "obj_char_span": [70, 74], "predicate": "/location/location/contains", "subj_tok_span": [16, 17], "obj_tok_span": [13, 14]}, {"subject": "Kong", "object": "China", "subj_char_span": [70, 74], "obj_char_span": [82, 87], "predicate": "/location/administrative_division/country", "subj_tok_span": [13, 14], "obj_tok_span": [16, 17]}, {"subject": "China", "object": "Kong", "subj_char_span": [82, 87], "obj_char_span": [70, 74], "predicate": "/location/country/administrative_divisions", "subj_tok_span": [16, 17], "obj_tok_span": [13, 14]}], "entity_list": [{"text": "China", "type": "DEFAULT", "char_span": [82, 87], "tok_span": [16, 17]}, {"text": "Kong", "type": "DEFAULT", "char_span": [70, 74], "tok_span": [13, 14]}, {"text": "Kong", "type": "DEFAULT", "char_span": [70, 74], "tok_span": [13, 14]}, {"text": "China", "type": "DEFAULT", "char_span": [82, 87], "tok_span": [16, 17]}, {"text": "China", "type": "DEFAULT", "char_span": [82, 87], "tok_span": [16, 17]}, {"text": "Kong", "type": "DEFAULT", "char_span": [70, 74], "tok_span": [13, 14]}]}, {"text": "June 21 Leonard Cohen : I 'm Your Man -- Lian Lunson 's documentary on Canada 's favorite singer-songwriter features appearances by Nick Cave , Bono , Rufus Wainwright and Anna and Kate McGarrigle .", "id": "valid_402", "relation_list": [{"subject": "McGarrigle", "object": "Canada", "subj_char_span": [186, 196], "obj_char_span": [71, 77], "predicate": "/people/person/nationality", "subj_tok_span": [44, 50], "obj_tok_span": [20, 21]}, {"subject": "Wainwright", "object": "Canada", "subj_char_span": [157, 167], "obj_char_span": [71, 77], "predicate": "/people/person/nationality", "subj_tok_span": [37, 40], "obj_tok_span": [20, 21]}, {"subject": "McGarrigle", "object": "Wainwright", "subj_char_span": [186, 196], "obj_char_span": [157, 167], "predicate": "/people/person/children", "subj_tok_span": [44, 50], "obj_tok_span": [37, 40]}], "entity_list": [{"text": "McGarrigle", "type": "DEFAULT", "char_span": [186, 196], "tok_span": [44, 50]}, {"text": "Canada", "type": "DEFAULT", "char_span": [71, 77], "tok_span": [20, 21]}, {"text": "Wainwright", "type": "DEFAULT", "char_span": [157, 167], "tok_span": [37, 40]}, {"text": "Canada", "type": "DEFAULT", "char_span": [71, 77], "tok_span": [20, 21]}, {"text": "McGarrigle", "type": "DEFAULT", "char_span": [186, 196], "tok_span": [44, 50]}, {"text": "Wainwright", "type": "DEFAULT", "char_span": [157, 167], "tok_span": [37, 40]}]}, {"text": "Directed by Andrucha Waddington , it stars Fernanda Montenegro and Fernanda Torres , who are mother and daughter in real life .", "id": "valid_403", "relation_list": [{"subject": "Montenegro", "object": "Torres", "subj_char_span": [52, 62], "obj_char_span": [76, 82], "predicate": "/people/person/children", "subj_tok_span": [14, 15], "obj_tok_span": [19, 20]}], "entity_list": [{"text": "Montenegro", "type": "DEFAULT", "char_span": [52, 62], "tok_span": [14, 15]}, {"text": "Torres", "type": "DEFAULT", "char_span": [76, 82], "tok_span": [19, 20]}]}, {"text": "I 'll take that label , '' Dunivant said in a telephone interview Sunday , the day after the Galaxy defeated the Colorado Rapids to advance to next Sunday 's M.L.S . Cup against the New England Revolution at Pizza Hut Park in Frisco , Tex . .", "id": "valid_404", "relation_list": [{"subject": "Frisco", "object": "Park", "subj_char_span": [226, 232], "obj_char_span": [218, 222], "predicate": "/location/location/contains", "subj_tok_span": [53, 55], "obj_tok_span": [51, 52]}], "entity_list": [{"text": "Frisco", "type": "DEFAULT", "char_span": [226, 232], "tok_span": [53, 55]}, {"text": "Park", "type": "DEFAULT", "char_span": [218, 222], "tok_span": [51, 52]}]}, {"text": "The chancellor said Mrs. Merkel '' misunderstood '' the geopolitical importance of binding Turkey to Europe , to prevent it from the possibility of sliding into Islamic militancy .", "id": "valid_405", "relation_list": [{"subject": "Europe", "object": "Turkey", "subj_char_span": [101, 107], "obj_char_span": [91, 97], "predicate": "/location/location/contains", "subj_tok_span": [27, 28], "obj_tok_span": [25, 26]}], "entity_list": [{"text": "Europe", "type": "DEFAULT", "char_span": [101, 107], "tok_span": [27, 28]}, {"text": "Turkey", "type": "DEFAULT", "char_span": [91, 97], "tok_span": [25, 26]}]}, {"text": "The dismembered bodies of those victims were found in trash bags in Pennsylvania and in Rockland County , New York . ''", "id": "valid_406", "relation_list": [{"subject": "York", "object": "County", "subj_char_span": [110, 114], "obj_char_span": [97, 103], "predicate": "/location/location/contains", "subj_tok_span": [23, 24], "obj_tok_span": [20, 21]}], "entity_list": [{"text": "York", "type": "DEFAULT", "char_span": [110, 114], "tok_span": [23, 24]}, {"text": "County", "type": "DEFAULT", "char_span": [97, 103], "tok_span": [20, 21]}]}, {"text": "Now he 's an artist in New York who uses stationery , name tags and stickers for his pop-inspired art , and for the last few months , he has been working out of a small , 350-square foot , light-filled office in lower Manhattan .", "id": "valid_407", "relation_list": [{"subject": "York", "object": "Manhattan", "subj_char_span": [27, 31], "obj_char_span": [218, 227], "predicate": "/location/location/contains", "subj_tok_span": [8, 9], "obj_tok_span": [53, 54]}], "entity_list": [{"text": "York", "type": "DEFAULT", "char_span": [27, 31], "tok_span": [8, 9]}, {"text": "Manhattan", "type": "DEFAULT", "char_span": [218, 227], "tok_span": [53, 54]}]}, {"text": "In normal times , Indonesia 's worst nightmare was having American marines arrive on the Banda Aceh tarmac , '' said Daniel Ziv , an American aid worker with several years of recent experience in the province . ''", "id": "valid_408", "relation_list": [{"subject": "Indonesia", "object": "Aceh", "subj_char_span": [18, 27], "obj_char_span": [95, 99], "predicate": "/location/location/contains", "subj_tok_span": [4, 5], "obj_tok_span": [19, 21]}], "entity_list": [{"text": "Indonesia", "type": "DEFAULT", "char_span": [18, 27], "tok_span": [4, 5]}, {"text": "Aceh", "type": "DEFAULT", "char_span": [95, 99], "tok_span": [19, 21]}]}, {"text": "-LRB- The Iksels have been selling their papers for years at the furnishings trade show in High Point , N.C. -RRB- They met in 1988 in Jaipur , India , on the flip of a coin .", "id": "valid_409", "relation_list": [{"subject": "India", "object": "Jaipur", "subj_char_span": [144, 149], "obj_char_span": [135, 141], "predicate": "/location/location/contains", "subj_tok_span": [40, 41], "obj_tok_span": [37, 39]}], "entity_list": [{"text": "India", "type": "DEFAULT", "char_span": [144, 149], "tok_span": [40, 41]}, {"text": "Jaipur", "type": "DEFAULT", "char_span": [135, 141], "tok_span": [37, 39]}]}, {"text": "Yemen is a poor , underdeveloped country at the foot of the Arabian Peninsula , lacking the oil wealth of its neighbor , Saudi Arabia .", "id": "valid_410", "relation_list": [{"subject": "Peninsula", "object": "Yemen", "subj_char_span": [68, 77], "obj_char_span": [0, 5], "predicate": "/location/location/contains", "subj_tok_span": [16, 17], "obj_tok_span": [0, 1]}, {"subject": "Peninsula", "object": "Arabia", "subj_char_span": [68, 77], "obj_char_span": [127, 133], "predicate": "/location/location/contains", "subj_tok_span": [16, 17], "obj_tok_span": [27, 28]}], "entity_list": [{"text": "Peninsula", "type": "DEFAULT", "char_span": [68, 77], "tok_span": [16, 17]}, {"text": "Yemen", "type": "DEFAULT", "char_span": [0, 5], "tok_span": [0, 1]}, {"text": "Peninsula", "type": "DEFAULT", "char_span": [68, 77], "tok_span": [16, 17]}, {"text": "Arabia", "type": "DEFAULT", "char_span": [127, 133], "tok_span": [27, 28]}]}, {"text": "On average , Los Angeles and Cook County , Ill. , which includes Chicago , each lost more than 94,000 domestic migrants annually since 2000 , the most of any counties .", "id": "valid_411", "relation_list": [{"subject": "County", "object": "Chicago", "subj_char_span": [34, 40], "obj_char_span": [65, 72], "predicate": "/location/location/contains", "subj_tok_span": [7, 8], "obj_tok_span": [15, 16]}], "entity_list": [{"text": "County", "type": "DEFAULT", "char_span": [34, 40], "tok_span": [7, 8]}, {"text": "Chicago", "type": "DEFAULT", "char_span": [65, 72], "tok_span": [15, 16]}]}, {"text": "Mr. Bush and Mr. Put
[truncated: 4,401,736 more chars]
